# Supplementary material for: A transcriptional blueprint for a spiral-cleaving embryo
Source: BMC Genomics. 2016 Aug 5;17:552. doi: 10.1186/s12864-016-2860-6 (PMC4974748; doi:10.1186/s12864-016-2860-6)
Supplement: Additional file 3: Table S1. — List of all genes and expression profiles for each of the 20 classes in the Gene Ontology category ‘Biological Process’ (related to Fig. 5). For the top 20 enriched GO terms in the biological process namespace, we list all genes associated with these GO terms (one GO term per sheet). The expression profiles and the annotation information based on the BLAST results against the Swiss-Prot database are also included. (XLSX 999 kb) [file 12864_2016_2860_MOESM3_ESM.xlsx]

## Sheet: transcription, DNA-dependent
ID	2h	4h	6h	8h	10h	12h	14h	Uniprot AC	Gene name	Protein name	Species	Evalue
comp212326_c0	1549.56	1769.68	1539.19	1007.37	632.72	634.2	706.41	Q91WJ8	FUBP1_MOUSE	Far upstream element-binding protein 1	Mus musculus (Mouse).	2e-13
comp206901_c0	720.03	454.96	544.69	452.63	157.47	111.49	244.14	Q9XSJ0	UCHL5_BOVIN	Ubiquitin carboxyl-terminal hydrolase isozyme L5	Bos taurus (Bovine).	5e-160
comp209918_c1	708.99	656.45	581.68	513.16	129.58	112.15	290.84	Q95V34	RS4_SPOFR	40S ribosomal protein S4	Spodoptera frugiperda (Fall army	2e-160
comp211780_c0	582.95	706.38	650.8	476.67	239.88	221.6	359.14	Q8N3Y7	RDHE2_HUMAN	Epidermal retinol dehydrogenase 2	Homo sapiens (Human).	3e-101
comp224376_c0	488.83	381.99	371.47	390.74	263.69	264.08	268.74	Q5ZIQ3	HNRPK_CHICK	Heterogeneous nuclear ribonucleoprotein K	Gallus gallus (Chicken).	3e-103
comp213226_c1	481.47	656.98	600.49	521.02	236.78	265.33	485.31	Q640A2	HNRDL_XENTR	Heterogeneous nuclear ribonucleoprotein D-like	Xenopus tropicalis (Western claw	6e-63
comp210882_c0	470.44	152.81	206.99	169.97	55.61	31.22	26.65	C4YFX2	TUP1_CANAW	Transcriptional repressor TUP1	Candida albicans (strain WO-1) (	6e-14
comp215247_c0	384.92	500.5	435.96	334.68	167.29	199.3	291.93	Q6NYV5	SP30L_DANRE	Histone deacetylase complex subunit SAP30L	Danio rerio (Zebrafish) (Brachyd	4e-79
comp220360_c1	362.37	274.96	173.26	98.53	129.06	119.57	69.82	Q9VFK6	SETD8_DROME	Histone-lysine N-methyltransferase pr-set7	Drosophila melanogaster (Fruit f	1e-57
comp210853_c0	349.32	218.12	190.39	229.11	60.71	54.83	112.41	Q566Y1	ELP4_DANRE	Elongator complex protein 4	Danio rerio (Zebrafish) (Brachyd	5e-113
comp211664_c0	337.1	231.91	326.16	195.54	211.11	160.45	207	Q6P2Z0	BZW1_XENTR	Basic leucine zipper and W2 domain-containing protein 1	Xenopus tropicalis (Western claw	9e-173
comp210893_c0	334.69	170.85	141.6	103.5	123.41	106.88	83.25	B6CHA3	UHRF1_XENLA	E3 ubiquitin-protein ligase UHRF1	Xenopus laevis (African clawed f	0
comp215868_c0	282.37	316.9	273.13	237.92	188.12	185.39	255.26	Q28F07	ANM1_XENTR	Protein arginine N-methyltransferase 1	Xenopus tropicalis (Western claw	0
comp218963_c1	271.55	259	241.15	145.55	78.93	63.98	63.41	P31335	PUR9_CHICK	Bifunctional purine biosynthesis protein PURH	Gallus gallus (Chicken).	0
comp224315_c4	256.36	273.52	215.1	148.04	100.01	88.28	111	Q14151	SAFB2_HUMAN	Scaffold attachment factor B2	Homo sapiens (Human).	1e-53
comp224805_c0	243.55	303.49	234.88	215.41	90.61	76.11	144.68	Q6P8G1	ILF2_XENTR	Interleukin enhancer-binding factor 2 homolog	Xenopus tropicalis (Western claw	4e-138
comp216709_c0	238.77	175.37	154.11	194.95	90.2	62.26	91.1	P17844	DDX5_HUMAN	Probable ATP-dependent RNA helicase DDX5	Homo sapiens (Human).	0
comp207981_c0	235.81	344.41	286.81	232.04	117.7	134.13	173.8	Q5ZMC0	EDF1_CHICK	Endothelial differentiation-related factor 1 homolog	Gallus gallus (Chicken).	4e-66
comp223673_c1	226.29	145.23	111.18	74	111.9	90.31	52.07	Q96I24	FUBP3_HUMAN	Far upstream element-binding protein 3	Homo sapiens (Human).	2e-111
comp225050_c4	224.02	212.96	162.5	135.92	92.78	99.42	129.42	Q8C854	MYEF2_MOUSE	Myelin expression factor 2	Mus musculus (Mouse).	1e-45
comp216082_c1	204.92	246.85	194.69	144.96	90.6	95.92	95.78	P23246	SFPQ_HUMAN	Splicing factor, proline- and glutamine-rich	Homo sapiens (Human).	4e-104
comp224865_c0	177	30.63	16.34	11.28	19.16	14.78	8.53	Q0VEE6	ZN800_MOUSE	Zinc finger protein 800	Mus musculus (Mouse).	2e-21
comp213142_c0	168.17	93.96	40.27	14.62	22.81	18.05	13.88	Q8VEG6	CNO6L_MOUSE	CCR4-NOT transcription complex subunit 6-like	Mus musculus (Mouse).	0
comp215468_c5	168.15	24.41	12.82	7.88	10.47	6.38	3.12	P97454	SMAD5_MOUSE	Mothers against decapentaplegic homolog 5	Mus musculus (Mouse).	2e-147
comp218298_c0	161.67	283.49	194.22	142.72	65.98	65.59	82.53	Q9D0M2	CDCA7_MOUSE	Cell division cycle-associated protein 7	Mus musculus (Mouse).	5e-54
comp211650_c0	156.41	203.72	163.07	154.65	47.51	49.9	79.97	O55128	SAP18_MOUSE	Histone deacetylase complex subunit SAP18	Mus musculus (Mouse).	7e-64
comp212066_c2	150.06	3.69	6.14	2.3	7.54	6.27	2.89	Q15417	CNN3_HUMAN	Calponin-3	Homo sapiens (Human).	1e-54
comp222626_c0	149.92	79.16	49.76	29.27	34.47	21.05	19.71	Q08999	RBL2_HUMAN	Retinoblastoma-like protein 2	Homo sapiens (Human).	0
comp224066_c0	146.74	28.42	9.55	3.5	10.93	8.13	3.31	P42568	AF9_HUMAN	Protein AF-9	Homo sapiens (Human).	4e-45
comp211956_c0	143.57	78.76	111.94	111.4	34.67	34.78	79.04	Q86VN1	VPS36_HUMAN	Vacuolar protein-sorting-associated protein 36	Homo sapiens (Human).	5e-157
comp220048_c2	139.64	98.82	101.87	78.58	54.02	44.24	43.63	Q5RC80	RBM39_PONAB	RNA-binding protein 39	Pongo abelii (Sumatran orangutan	0
comp214661_c0	138.68	80.93	82.82	68.08	55.66	39.16	44.06	P37198	NUP62_HUMAN	Nuclear pore glycoprotein p62	Homo sapiens (Human).	5e-97
comp213282_c3	132.69	111.32	104.41	90.06	44.71	40.95	51.91	Q68DI1	ZN776_HUMAN	Zinc finger protein 776	Homo sapiens (Human).	1e-15
comp217323_c0	131.87	143.26	129.89	97.04	32.34	23.47	33.74	Q6PEI7	PYRG1_DANRE	CTP synthase 1	Danio rerio (Zebrafish) (Brachyd	0
comp220483_c3	127.25	119.3	81.23	68.02	49.24	55.49	96.67	Q0VFL3	KHDR2_XENTR	KH domain-containing, RNA-binding, signal transduction-associated protein 2	Xenopus tropicalis (Western claw	4e-82
comp222384_c2	118.36	59.93	73.86	52.99	19.77	16.48	15.14	Q6ZMW2	ZN782_HUMAN	Zinc finger protein 782	Homo sapiens (Human).	4e-84
comp213198_c0	116.91	55.15	30.61	25.75	20.87	18.44	14.75	Q8C0Y1	TGIF2_MOUSE	Homeobox protein TGIF2	Mus musculus (Mouse).	4e-35
comp225479_c0	115.42	128.45	92.29	102.77	56.22	53.8	93.22	Q91VC3	IF4A3_MOUSE	Eukaryotic initiation factor 4A-III	Mus musculus (Mouse).	0
comp213260_c0	111.25	44.69	29.39	19.37	10.64	7.06	5.93	Q9BYE7	PCGF6_HUMAN	Polycomb group RING finger protein 6	Homo sapiens (Human).	1e-35
comp223887_c2	110.09	76.56	78.09	51.24	39.46	28.6	21.89	Q28C55	DLG1_XENTR	Disks large homolog 1	Xenopus tropicalis (Western claw	0
comp221801_c0	108.99	68.84	39.57	30.16	33.29	27.75	34.35	Q8CGF7	TCRG1_MOUSE	Transcription elongation regulator 1	Mus musculus (Mouse).	0
comp219330_c0	105.76	91.4	123.54	186.72	179.99	213.93	315.47	Q8VDM6	HNRL1_MOUSE	Heterogeneous nuclear ribonucleoprotein U-like protein 1	Mus musculus (Mouse).	4e-166
comp225075_c2	105.74	30.88	15.77	7.56	17.94	14.76	12.7	P70399	TP53B_MOUSE	Tumor suppressor p53-binding protein 1	Mus musculus (Mouse).	5e-54
comp222301_c1	104	57.45	31.51	6.75	8.2	6.16	4.08	Q5RF70	ZN501_PONAB	Zinc finger protein 501	Pongo abelii (Sumatran orangutan	1e-35
comp223188_c0	103.9	26.3	35.19	16.05	10.89	10.75	11.98	Q9P2K3	RCOR3_HUMAN	REST corepressor 3	Homo sapiens (Human).	7e-147
comp220843_c0	102.94	71.49	56.69	57.18	49.87	46.79	58.74	Q99MR6	SRRT_MOUSE	Serrate RNA effector molecule homolog	Mus musculus (Mouse).	0
comp222414_c0	101.92	53.54	47.72	45.1	38.33	29.73	22.36	Q8BH88	DEP1B_MOUSE	DEP domain-containing protein 1B	Mus musculus (Mouse).	3e-59
comp222959_c0	101.44	34.92	18.67	35.45	47.5	38.75	31.95	Q9UBE8	NLK_HUMAN	Serine/threonine-protein kinase NLK	Homo sapiens (Human).	0
comp220897_c0	99.8	217.45	212.19	164.47	122.02	128.47	180.18	A5A6H4	ROA1_PANTR	Heterogeneous nuclear ribonucleoprotein A1	Pan troglodytes (Chimpanzee).	2e-92
comp223498_c0	98.79	61.19	58.63	55.34	54.59	52.97	63.56	Q7ZTY4	RBBP7_DANRE	Histone-binding protein RBBP7	Danio rerio (Zebrafish) (Brachyd	0
comp215396_c5	98.3	85.88	71.28	45.62	44.4	58.64	74.39	P58389	PTPA_MOUSE	Serine/threonine-protein phosphatase 2A activator	Mus musculus (Mouse).	6e-136
comp224525_c2	98	88.75	18.04	54.19	42.88	57.24	50.26	Q8NEZ4	MLL3_HUMAN	Histone-lysine N-methyltransferase MLL3	Homo sapiens (Human).	4e-70
comp219464_c1	97.51	76.72	48.82	27.96	24.01	16.68	16.13	Q9HCD5	NCOA5_HUMAN	Nuclear receptor coactivator 5	Homo sapiens (Human).	5e-36
comp218809_c0	95.97	108.08	90.81	61.7	42.42	42.08	58.33	Q6DC04	CARM1_DANRE	Histone-arginine methyltransferase CARM1	Danio rerio (Zebrafish) (Brachyd	0
comp222993_c1	93.27	45.04	27.25	23.36	22.32	16.62	20.5	Q8QG61	CRY1_CHICK	Cryptochrome-1	Gallus gallus (Chicken).	0
comp225451_c0	93.17	160.93	99.16	99	49.82	49.32	67.09	Q9NRZ9	HELLS_HUMAN	Lymphoid-specific helicase	Homo sapiens (Human).	0
comp204547_c0	92.8	49.85	79.65	101.88	59.17	75.63	140.16	Q92769	HDAC2_HUMAN	Histone deacetylase 2	Homo sapiens (Human).	0
comp218665_c0	86.12	38.26	14.54	7.89	14.86	11.23	12.19	Q8CDM1	ATAD2_MOUSE	ATPase family AAA domain-containing protein 2	Mus musculus (Mouse).	0
comp222926_c2	85.5	73.09	31.16	25.83	10.95	8.51	7.5	Q8N6D5	ANR29_HUMAN	Ankyrin repeat domain-containing protein 29	Homo sapiens (Human).	8e-92
comp223437_c2	85.41	70.54	53.46	53.07	35.37	22.71	17.17	Q32PW3	TAF2_DANRE	Transcription initiation factor TFIID subunit 2	Danio rerio (Zebrafish) (Brachyd	0
comp224725_c3	84.5	92.23	66.08	50.75	29.43	30.56	56.1	Q9W602	SSRP1_XENLA	FACT complex subunit SSRP1	Xenopus laevis (African clawed f	0
comp221097_c1	84.17	80.01	57.14	36.96	26.54	22.49	29.25	P0CB49	YLPM1_RAT	YLP motif-containing protein 1	Rattus norvegicus (Rat).	3e-100
comp222141_c2	83.25	65.05	35.44	19.16	11.21	10.94	10.8	P08630	BTKL_DROME	Tyrosine-protein kinase Btk29A	Drosophila melanogaster (Fruit f	4e-126
comp225394_c0	80.15	17.37	10.13	4.02	6.02	4.12	2.34	Q5ZKN3	PHTF2_CHICK	Putative homeodomain transcription factor 2	Gallus gallus (Chicken).	4e-105
comp206558_c0	79.8	81.72	48.85	28.9	21.91	17.59	26.62	Q99502	EYA1_HUMAN	Eyes absent homolog 1	Homo sapiens (Human).	0
comp188189_c0	79.09	24.55	20.45	25.1	16.87	12.44	9.98	Q5JVG2	ZN484_HUMAN	Zinc finger protein 484	Homo sapiens (Human).	3e-44
comp223495_c0	78.73	34.65	11.48	12.24	8.01	7.2	3.85	P47812	MK14_XENLA	Mitogen-activated protein kinase 14	Xenopus laevis (African clawed f	0
comp220882_c1	78.16	94.84	64.74	80.75	37.87	38.77	49.46	Q52KD8	EAF6_XENLA	Chromatin modification-related protein MEAF6	Xenopus laevis (African clawed f	3e-51
comp226265_c0	77.45	13.99	18.77	21.02	24.61	26.32	34.19	Q86TV6	TTC7B_HUMAN	Tetratricopeptide repeat protein 7B	Homo sapiens (Human).	0
comp217901_c0	75.42	25.91	12	7.37	2.82	2.48	2.68	Q5TYV4	SPE39_DANRE	Spermatogenesis-defective protein 39 homolog	Danio rerio (Zebrafish) (Brachyd	1e-83
comp216848_c0	73.54	11.26	12.21	12.97	10.73	8.36	10.12	O96028	NSD2_HUMAN	Histone-lysine N-methyltransferase NSD2	Homo sapiens (Human).	0
comp206180_c0	73.33	119.21	101.69	90.98	23.64	22.25	51.11	Q9DAT2	MRGBP_MOUSE	MRG/MORF4L-binding protein	Mus musculus (Mouse).	4e-27
comp224374_c0	72.77	43.52	63.46	66.33	56.18	64.21	122.88	P41824	YBOXH_APLCA	Y-box factor homolog	Aplysia californica (California	9e-59
comp218759_c1	71.55	58.58	32.54	19.63	21.97	18.2	18.75	Q99PP2	ZN318_MOUSE	Zinc finger protein 318	Mus musculus (Mouse).	8e-43
comp222210_c0	70.76	7.29	3.87	4.26	11.78	9.09	7.57	Q9ULJ6	ZMIZ1_HUMAN	Zinc finger MIZ domain-containing protein 1	Homo sapiens (Human).	0
comp222679_c0	69.62	54.89	50.98	31.72	21.29	16.15	12.93	Q5BJN5	MIA40_RAT	Mitochondrial intermembrane space import and assembly protein 40	Rattus norvegicus (Rat).	3e-46
comp213208_c0	68.54	110.1	136.29	126.05	45.93	39.93	56.62	Q5VVH5	IKBP1_HUMAN	Interleukin-1 receptor-associated kinase 1-binding protein 1	Homo sapiens (Human).	1e-54
comp221030_c0	67.19	6.33	4.73	4.71	8.85	6.93	5.8	P57781	ESR2_MICUN	Estrogen receptor beta	Micropogonias undulatus (Atlanti	3e-60
comp222252_c0	66.04	16.32	17.72	45.24	19.75	18.85	10.24	A0JNB1	ZN227_BOVIN	Zinc finger protein 227	Bos taurus (Bovine).	2e-21
comp222533_c2	63.46	26.84	34.5	28.43	21.3	20.56	21.25	Q5R4T3	MLF1_PONAB	Myeloid leukemia factor 1	Pongo abelii (Sumatran orangutan	6e-21
comp217065_c2	62.46	26.54	49.32	65.55	27.29	25.89	18.37	Q13360	ZN177_HUMAN	Zinc finger protein 177	Homo sapiens (Human).	4e-52
comp215137_c1	62.14	75.2	78.32	110.87	72.11	77.58	118.39	P83941	ELOC_RAT	Transcription elongation factor B polypeptide 1	Rattus norvegicus (Rat).	7e-74
comp222391_c1	61.12	86.08	98.26	90.24	80.79	74.94	82.7	Q6DH23	V26BL_DANRE	Vacuolar protein sorting-associated protein 26B-like	Danio rerio (Zebrafish) (Brachyd	0
comp223366_c1	60.79	20.41	48.12	43.18	27.59	23.44	36.1	Q96GD3	SCMH1_HUMAN	Polycomb protein SCMH1	Homo sapiens (Human).	3e-130
comp216928_c6	60.26	49.7	38.28	25.21	12.41	9.05	10.31	O75346	ZN253_HUMAN	Zinc finger protein 253	Homo sapiens (Human).	8e-23
comp215564_c0	58.89	83.32	75.92	102.56	47.36	64.11	115.63	Q9GPH3	ATFC_BOMMO	Activating transcription factor of chaperone	Bombyx mori (Silk moth).	8e-16
comp224555_c0	57.58	48.84	60.11	72.32	42.44	30.91	37.01	Q9CQS5	RIOK2_MOUSE	Serine/threonine-protein kinase RIO2	Mus musculus (Mouse).	3e-176
comp217238_c0	57.17	56.14	62.81	59.81	24.95	26.7	64.08	Q5ZKH3	EED_CHICK	Polycomb protein EED	Gallus gallus (Chicken).	0
comp222713_c0	57.06	46.21	41.7	41.01	34.77	35.15	56.15	P83871	PHF5A_RAT	PHD finger-like domain-containing protein 5A	Rattus norvegicus (Rat).	1e-72
comp222737_c0	56.01	25.51	13.96	9.35	6.99	8.3	3.59	Q9QZP2	PRDM4_RAT	PR domain zinc finger protein 4	Rattus norvegicus (Rat).	9e-09
comp223070_c0	55.61	46.79	30.67	22.77	12.07	9.2	9.51	A7MBL8	PKN2_DANRE	Serine/threonine-protein kinase N2	Danio rerio (Zebrafish) (Brachyd	1e-160
comp225601_c2	55.58	56.63	64.13	74.52	29.53	29.92	63.65	Q6P8C4	NHP2_XENTR	H/ACA ribonucleoprotein complex subunit 2-like protein	Xenopus tropicalis (Western claw	2e-54
comp226112_c1	54.52	62.29	49.49	26.26	17.11	15.81	14.92	Q6IMM1	DJC27_CHICK	DnaJ homolog subfamily C member 27	Gallus gallus (Chicken).	6e-126
comp226056_c0	54.14	45.15	49.62	36.52	46.56	39.03	37.19	P48728	GCST_HUMAN	Aminomethyltransferase, mitochondrial	Homo sapiens (Human).	4e-156
comp220852_c2	54	14.53	13.67	20.22	12.96	10.23	7.55	O43313	ATMIN_HUMAN	ATM interactor	Homo sapiens (Human).	1e-26
comp225830_c1	52.05	30.18	51.52	41.64	13.77	10.79	14.05	P51523	ZNF84_HUMAN	Zinc finger protein 84	Homo sapiens (Human).	4e-84
comp222437_c0	51.99	47.8	98.8	58.54	56.97	52.85	44.41	P48430	SOX2_CHICK	Transcription factor SOX-2	Gallus gallus (Chicken).	5e-68
comp217652_c0	51.59	45.61	38.13	23.18	17.69	15.11	9.54	Q8QGW7	LITAF_CHICK	Lipopolysaccharide-induced tumor necrosis factor-alpha factor homolog	Gallus gallus (Chicken).	4e-21
comp225243_c0	50.88	10	5.1	5.13	6.58	5.41	7.35	Q5ZLC6	ANR10_CHICK	Ankyrin repeat domain-containing protein 10	Gallus gallus (Chicken).	5e-19
comp224369_c3	50.43	32.04	14.38	8.82	10.3	9.17	10.38	Q9Y2W6	TDRKH_HUMAN	Tudor and KH domain-containing protein	Homo sapiens (Human).	2e-15
comp214304_c0	48.58	46.82	56.14	43.36	25.64	28.33	51.09	Q2HJ97	PHB2_BOVIN	Prohibitin-2	Bos taurus (Bovine).	3e-156
comp219521_c0	48.4	20.31	12.15	12.11	27.68	19.74	15.17	Q32KX7	BMI1_BOVIN	Polycomb complex protein BMI-1	Bos taurus (Bovine).	8e-87
comp218259_c3	47.58	51.3	42.6	41.12	14.81	9.74	11.33	Q5MCW4	ZN569_HUMAN	Zinc finger protein 569	Homo sapiens (Human).	1e-65
comp224040_c1	47.08	8.63	10.1	10.07	14.79	9.84	7.45	Q9QZ81	AGO2_RAT	Protein argonaute-2	Rattus norvegicus (Rat).	0
comp224359_c1	46.89	8.41	9.58	15.75	12.79	10.01	11.68	P55201	BRPF1_HUMAN	Peregrin	Homo sapiens (Human).	0
comp225418_c1	46.84	40.32	38.27	39.5	20.65	18.32	24.07	Q96JI7	SPTCS_HUMAN	Spatacsin	Homo sapiens (Human).	0
comp225152_c1	46.15	17.46	7.5	6.93	11.62	8.66	8.32	Q3USH5	SFSWA_MOUSE	Splicing factor, suppressor of white-apricot homolog	Mus musculus (Mouse).	2e-64
comp225502_c2	45.93	17.59	20.48	8.9	12.94	8.51	4.49	Q14678	KANK1_HUMAN	KN motif and ankyrin repeat domain-containing protein 1	Homo sapiens (Human).	1e-90
comp221441_c2	44.96	94.38	187.16	100.65	35.38	22.13	5.86	Q68EA5	ZNF57_HUMAN	Zinc finger protein 57	Homo sapiens (Human).	6e-40
comp216729_c1	44.26	11.79	9.91	11.63	17.47	10.17	7.99	Q6ZNG1	ZN600_HUMAN	Zinc finger protein 600	Homo sapiens (Human).	3e-16
comp225104_c0	44.22	33.32	17.26	11.41	15.33	15.7	13.06	O15945	ARNT_DROME	Aryl hydrocarbon receptor nuclear translocator homolog	Drosophila melanogaster (Fruit f	0
comp221173_c1	44.15	26.71	14.43	8.27	6.75	4.38	1.17	Q14839	CHD4_HUMAN	Chromodomain-helicase-DNA-binding protein 4	Homo sapiens (Human).	2e-172
comp223149_c1	44.03	30.18	10.16	10.78	10.88	10.77	9.34	Q91YT2	RN185_MOUSE	E3 ubiquitin-protein ligase RNF185	Mus musculus (Mouse).	1e-78
comp220145_c0	43.39	18.83	17.43	9.09	6.15	2.83	1.39	P10076	ZFP26_MOUSE	Zinc finger protein 26	Mus musculus (Mouse).	4e-57
comp225076_c0	43.27	42.17	22.66	17.62	14.01	11.93	9.29	Q86Y82	STX12_HUMAN	Syntaxin-12	Homo sapiens (Human).	7e-41
comp224792_c0	42.72	38.52	38.01	40.87	45.64	32.47	19.89	Q13772	NCOA4_HUMAN	Nuclear receptor coactivator 4	Homo sapiens (Human).	9e-17
comp225304_c0	42.61	34.38	22.34	18.95	24.19	24.2	24.88	Q8I190	SH3G3_DROVI	Endophilin-A	Drosophila virilis (Fruit fly).	7e-139
comp224333_c0	42.28	25.7	29.81	22.31	17.05	10.49	4.84	Q2KIN5	HEM3_BOVIN	Porphobilinogen deaminase	Bos taurus (Bovine).	1e-129
comp218774_c1	40.28	13.07	11.42	8.8	5.68	4.89	7.66	Q6P560	ZN182_MOUSE	Zinc finger protein 182	Mus musculus (Mouse).	3e-76
comp225824_c0	40	17.54	10.91	10.79	17.46	12.13	8.05	Q8VCD7	KDM4C_MOUSE	Lysine-specific demethylase 4C	Mus musculus (Mouse).	2e-53
comp221913_c0	38.53	5.86	9.01	2.74	3.85	3.56	2.99	Q9HD15	SRA1_HUMAN	Steroid receptor RNA activator 1	Homo sapiens (Human).	4e-19
comp217803_c0	38.52	17.84	11.25	6.94	7.35	5.92	6.78	A6QQV6	ANM7_BOVIN	Protein arginine N-methyltransferase 7	Bos taurus (Bovine).	0
comp215300_c0	38.38	70.7	88.81	93.91	37.57	39.37	73.38	Q08BM8	CNOT7_DANRE	CCR4-NOT transcription complex subunit 7	Danio rerio (Zebrafish) (Brachyd	2e-154
comp225611_c0	38.37	3.51	3.23	8.44	10.39	8.25	5.98	Q6A085	ZN629_MOUSE	Zinc finger protein 629	Mus musculus (Mouse).	1e-41
comp224108_c0	38.33	8.22	23.54	26.58	17.98	12.44	7.99	A0AVK6	E2F8_HUMAN	Transcription factor E2F8	Homo sapiens (Human).	1e-83
comp219563_c3	37.63	22.28	18.81	13.18	14.9	17.55	20.84	Q811S7	UBIP1_MOUSE	Upstream-binding protein 1	Mus musculus (Mouse).	7e-134
comp221753_c1	37.52	55.89	55.01	50.51	39.75	37.61	72.81	Q8BW74	HLF_MOUSE	Hepatic leukemia factor	Mus musculus (Mouse).	8e-62
comp217584_c0	37.36	34.14	23.76	11.95	9.72	3.42	4.33	Q9NYT6	ZN226_HUMAN	Zinc finger protein 226	Homo sapiens (Human).	5e-61
comp208742_c0	37.06	63.84	66.46	61.87	40.94	43.12	67.26	Q9D1J3	SARNP_MOUSE	SAP domain-containing ribonucleoprotein	Mus musculus (Mouse).	3e-30
comp222140_c0	36.95	22.77	18.88	20.97	16.45	14.92	15.93	Q09838	PRZ1_SCHPO	Transcriptional regulator prz1	Schizosaccharomyces pombe (strai	1e-10
comp224134_c1	36.94	25.78	34.55	57.13	33.79	29.8	38.7	P68037	UB2L3_MOUSE	Ubiquitin-conjugating enzyme E2 L3	Mus musculus (Mouse).	1e-87
comp224102_c0	36.28	24.6	33	19.21	17.67	14.87	13.33	Q292R5	KEN_DROPS	Transcription factor Ken	Drosophila pseudoobscura pseudoo	2e-13
comp217656_c0	36.21	62.7	60.44	26.73	8.94	7.47	8.59	A2AJ77	PRD12_MOUSE	PR domain zinc finger protein 12	Mus musculus (Mouse).	6e-100
comp223189_c1	36.07	21.41	16.73	14.33	19.08	16.57	12.77	Q7QB13	CCNC_ANOGA	Cyclin-C	Anopheles gambiae (African malar	8e-139
comp225760_c0	35.82	15.08	10.53	9.75	9.26	7.84	7.56	Q571C7	BDP1_MOUSE	Transcription factor TFIIIB component B'' homolog	Mus musculus (Mouse).	7e-32
comp225453_c1	35.55	22.62	13.82	11.54	14.14	11.91	14.34	P49792	RBP2_HUMAN	E3 SUMO-protein ligase RanBP2	Homo sapiens (Human).	2e-128
comp225941_c2	35.15	35.86	25.37	23.45	8.35	9.04	21.01	Q9D7M8	RPB4_MOUSE	DNA-directed RNA polymerase II subunit RPB4	Mus musculus (Mouse).	6e-77
comp224904_c0	35.04	21.16	16.27	10.77	8.58	5.72	3.86	Q9QW30	NOTC2_RAT	Neurogenic locus notch homolog protein 2	Rattus norvegicus (Rat).	1e-33
comp214733_c0	34.68	18.93	16.58	11.46	4.4	4.11	4.57	Q3SZP8	TAD2A_BOVIN	Transcriptional adapter 2-alpha	Bos taurus (Bovine).	5e-135
comp225971_c0	34.65	28	6.86	12.91	11.49	10.39	14.51	P58269	DPF3_MOUSE	Zinc finger protein DPF3	Mus musculus (Mouse).	2e-86
comp216959_c0	33.54	27.95	8.04	3.14	1.29	1.49	1.65	Q9Z2V5	HDAC6_MOUSE	Histone deacetylase 6	Mus musculus (Mouse).	2e-96
comp225256_c0	33.37	6.84	11.3	26.69	25.67	22.68	25.37	Q8IRG6	SPT16_DROME	FACT complex subunit spt16	Drosophila melanogaster (Fruit f	0
comp225401_c0	33.22	21.66	17.36	16.52	14.43	13.5	12.12	Q5ZIL9	KBP_CHICK	KIF1-binding protein homolog	Gallus gallus (Chicken).	6e-159
comp220643_c1	32.67	5.27	4.36	5.11	9.5	8.22	6.93	Q5REK1	ZN136_PONAB	Zinc finger protein 136	Pongo abelii (Sumatran orangutan	8e-18
comp224832_c1	32.47	9.83	25.23	40.43	38.05	38.53	50.54	Q9D8W5	PSD12_MOUSE	26S proteasome non-ATPase regulatory subunit 12	Mus musculus (Mouse).	0
comp222495_c2	32.43	37.57	38.42	44.5	21.68	27	38.59	Q149N8	SHPRH_HUMAN	E3 ubiquitin-protein ligase SHPRH	Homo sapiens (Human).	0
comp226097_c1	32.34	7.67	3.48	2.55	3.96	2.91	2.96	O46385	SVIL_BOVIN	Supervillin	Bos taurus (Bovine).	0
comp217851_c1	32.1	60.4	137.1	93.59	30.31	16.83	7.35	Q9EQB9	ZN287_MOUSE	Zinc finger protein 287	Mus musculus (Mouse).	6e-25
comp212334_c0	32.04	22.25	38.68	57.44	26.39	23.65	47.68	Q4SFA0	HDAC3_TETNG	Histone deacetylase 3	nigroviridis).	0
comp219064_c0	31.68	6.91	8.54	2.39	3.64	1.58	1.58	Q9Z265	CHK2_MOUSE	Serine/threonine-protein kinase Chk2	Mus musculus (Mouse).	4e-71
comp221173_c3	31.65	23.32	13.79	11.62	12.85	10.27	10.31	Q8TDI0	CHD5_HUMAN	Chromodomain-helicase-DNA-binding protein 5	Homo sapiens (Human).	0
comp223097_c1	31.63	24.18	41.63	30.41	8.39	6.3	3.31	P17019	ZN708_HUMAN	Zinc finger protein 708	Homo sapiens (Human).	3e-89
comp223510_c1	31.27	11.27	12.86	4.83	5.73	3.96	5.04	Q14929	ZN169_HUMAN	Zinc finger protein 169	Homo sapiens (Human).	2e-13
comp222672_c0	31.03	10.42	9.62	13.75	13.32	10.76	10.02	Q810T5	KAT7_RAT	Histone acetyltransferase KAT7	Rattus norvegicus (Rat).	0
comp221381_c0	31.02	23.17	24.41	26.86	16.25	15.2	29.57	Q9Z2N8	ACL6A_MOUSE	Actin-like protein 6A	Mus musculus (Mouse).	0
comp211882_c3	30.86	12.91	6.42	2.17	7.19	3.69	1.21	Q0VAW7	ZN112_MOUSE	Zinc finger protein 112	Mus musculus (Mouse).	7e-13
comp214111_c1	30.83	10.1	10.84	3.9	7.99	5.13	3.71	Q8VCD7	KDM4C_MOUSE	Lysine-specific demethylase 4C	Mus musculus (Mouse).	2e-71
comp225784_c4	30.67	24.86	22.8	23.79	33.88	29.31	32.03	P06400	RB_HUMAN	Retinoblastoma-associated protein	Homo sapiens (Human).	6e-110
comp220564_c0	30.63	14.89	69.17	57.34	12.21	2.73	0.83	P41778	PBX1_MOUSE	Pre-B-cell leukemia transcription factor 1	Mus musculus (Mouse).	1e-11
comp226001_c0	29.99	18.63	13.55	8.85	8.19	7.19	5.78	Q8K1A0	METL5_MOUSE	Methyltransferase-like protein 5	Mus musculus (Mouse).	2e-95
comp223883_c0	29.85	12.65	12.07	12.72	17.02	16.02	16.18	Q9UPN4	AZI1_HUMAN	5-azacytidine-induced protein 1	Homo sapiens (Human).	0
comp224366_c0	29.69	10.96	12.46	10.63	16.76	12.42	5.71	Q9BWT3	PAPOG_HUMAN	Poly(A) polymerase gamma	Homo sapiens (Human).	0
comp215332_c1	29.53	15.15	7.33	8.24	11.91	12.48	30.78	Q9UBN7	HDAC6_HUMAN	Histone deacetylase 6	Homo sapiens (Human).	0
comp220756_c0	29.47	6.81	4.97	7.95	14.1	9.53	8.77	Q2TB10	ZN800_HUMAN	Zinc finger protein 800	Homo sapiens (Human).	2e-19
comp226229_c0	29.36	16.51	13.69	11.01	8.46	7	7.16	Q91YD4	TRPM2_MOUSE	Transient receptor potential cation channel subfamily M member 2	Mus musculus (Mouse).	0
comp213910_c0	29.17	14.53	14.18	10.29	10.01	10.36	17.16	Q5XGC9	SRFB1_XENTR	Serum response factor-binding protein 1	Xenopus tropicalis (Western claw	3e-13
comp219529_c1	28.81	6.06	3.89	2.4	5.15	3.42	1.93	P08043	ZFP2_MOUSE	Zinc finger protein 2	Mus musculus (Mouse).	1e-55
comp215119_c0	28.42	7.79	6.22	5.38	10.79	7.55	5.39	Q5VZ89	DEN4C_HUMAN	DENN domain-containing protein 4C	Homo sapiens (Human).	0
comp218761_c4	28.37	21.77	23.76	11.86	10.77	7.81	6.87	Q96RE9	ZN300_HUMAN	Zinc finger protein 300	Homo sapiens (Human).	1e-63
comp224903_c1	28.28	17.68	27.88	40.34	39.7	38.71	55.09	Q96BP3	PPWD1_HUMAN	Peptidylprolyl isomerase domain and WD repeat-containing protein 1	Homo sapiens (Human).	0
comp220236_c0	28.21	18.35	15	15.48	10.16	9.97	12.34	P13686	PPA5_HUMAN	Tartrate-resistant acid phosphatase type 5	Homo sapiens (Human).	8e-105
comp212838_c1	28.09	7.88	9.27	3.51	3.57	2.04	2.25	Q96IR2	ZN845_HUMAN	Zinc finger protein 845	Homo sapiens (Human).	6e-14
comp223438_c0	27.98	20.52	33.88	34.52	51.03	48.8	53.56	Q9NRL2	BAZ1A_HUMAN	Bromodomain adjacent to zinc finger domain protein 1A	Homo sapiens (Human).	3e-88
comp217557_c0	27.92	1.27	3.48	4	10.48	12.78	23.95	Q8BG99	PKNX2_MOUSE	Homeobox protein PKNOX2	Mus musculus (Mouse).	9e-102
comp222662_c2	27.72	26.19	48.49	36.16	18.52	13.72	21.02	Q5R8I2	CN166_PONAB	UPF0568 protein C14orf166 homolog	Pongo abelii (Sumatran orangutan	7e-82
comp223816_c0	27.62	31.24	16.56	10.06	3.78	3.37	2.72	Q9BWT3	PAPOG_HUMAN	Poly(A) polymerase gamma	Homo sapiens (Human).	7e-75
comp225471_c1	27.55	21.91	12.27	10.43	9.82	8.92	8.52	Q92556	ELMO1_HUMAN	Engulfment and cell motility protein 1	Homo sapiens (Human).	0
comp219233_c0	27.36	24.91	25.36	25.02	26.67	23.49	21.34	P79145	CREM_CANFA	cAMP-responsive element modulator	Canis familiaris (Dog) (Canis lu	2e-62
comp223954_c0	27.35	20.02	14.39	9.35	8.31	6.17	4.46	O70437	SMAD4_RAT	Mothers against decapentaplegic homolog 4	Rattus norvegicus (Rat).	0
comp224459_c0	27.27	17.11	9.89	6.79	11.58	7.89	2.99	Q60821	ZBT17_MOUSE	Zinc finger and BTB domain-containing protein 17	Mus musculus (Mouse).	4e-15
comp219867_c0	26.71	57.49	47.29	34.65	37.7	32.76	26.03	Q8BTQ0	PCGF3_MOUSE	Polycomb group RING finger protein 3	Mus musculus (Mouse).	3e-88
comp225390_c1	26.67	27.4	24	14.66	12.4	9.95	9.06	A4IFD7	ZNT7_BOVIN	Zinc transporter 7	Bos taurus (Bovine).	7e-157
comp217183_c2	26.62	12.55	12.68	24.05	32.34	33.01	54.36	P51532	SMCA4_HUMAN	Transcription activator BRG1	Homo sapiens (Human).	0
comp221255_c1	26.3	14.94	14.54	17.7	17.1	12.88	15.62	Q04545	TDA9_YEAST	Probable transcription factor TDA9	Saccharomyces cerevisiae (strain	2e-10
comp219392_c0	26.19	24.15	27.26	26.39	18.03	17.09	37.36	P53569	CEBPZ_MOUSE	CCAAT/enhancer-binding protein zeta	Mus musculus (Mouse).	2e-132
comp217851_c3	25.97	20.76	17.89	14.48	3.22	4.37	3.88	P51786	ZN157_HUMAN	Zinc finger protein 157	Homo sapiens (Human).	1e-54
comp224464_c0	25.77	43.45	32.13	11.97	12.05	8.43	6.82	Q90WU3	DDX1_CHICK	ATP-dependent RNA helicase DDX1	Gallus gallus (Chicken).	0
comp221093_c0	25.7	23.16	26.1	28.22	36.33	32.59	47.71	O46036	CTBP_DROME	C-terminal-binding protein	Drosophila melanogaster (Fruit f	0
comp214510_c2	25.69	33.85	39.79	33.37	9.26	10.02	5.92	P18729	ZG57_XENLA	Gastrula zinc finger protein XlCGF57.1	Xenopus laevis (African clawed f	6e-71
comp215288_c0	25.64	2.44	1.88	2.16	3.66	2.81	2.2	Q6A085	ZN629_MOUSE	Zinc finger protein 629	Mus musculus (Mouse).	1e-33
comp216078_c1	25.2	16.89	12.62	5.84	3.85	4.25	5.16	Q3T075	STX8_BOVIN	Syntaxin-8	Bos taurus (Bovine).	1e-18
comp216770_c2	25.2	40.98	66.17	50.18	37.57	29.18	23.48	O94832	MYO1D_HUMAN	Unconventional myosin-Id	Homo sapiens (Human).	0
comp214635_c3	24.84	20.11	10.17	8.12	3.35	3.56	2.71	Q7Z7L9	ZSCA2_HUMAN	Zinc finger and SCAN domain-containing protein 2	Homo sapiens (Human).	3e-61
comp223858_c0	24.72	23.77	15.07	19.72	25.28	26.88	35.29	Q32NQ8	RNF10_XENLA	RING finger protein 10	Xenopus laevis (African clawed f	1e-174
comp221970_c1	24.71	72.35	125.23	56.89	50.15	32.37	70.03	Q3V1V3	ESF1_MOUSE	ESF1 homolog	Mus musculus (Mouse).	7e-124
comp205540_c0	24.48	20.99	14.65	13.65	3.11	2.43	1.74	D3Z8D9	MD2L2_RAT	Mitotic spindle assembly checkpoint protein MAD2B	Rattus norvegicus (Rat).	4e-46
comp226154_c0	24.32	6.06	3.23	1.84	4.32	3.69	2.86	Q16513	PKN2_HUMAN	Serine/threonine-protein kinase N2	Homo sapiens (Human).	0
comp221119_c2	24.31	19.99	10.34	10.82	14.6	11.95	11.02	Q7TT18	MCAF1_MOUSE	Activating transcription factor 7-interacting protein 1	Mus musculus (Mouse).	5e-34
comp214244_c4	24.09	2.27	1.21	0.69	0.3	0.41	0.4	Q24732	GLAS_DROVI	Protein glass	Drosophila virilis (Fruit fly).	2e-12
comp222748_c1	24.07	10.46	2.17	1.8	3.22	2.74	1.12	P10076	ZFP26_MOUSE	Zinc finger protein 26	Mus musculus (Mouse).	7e-52
comp225502_c1	23.7	3.66	6.26	3.66	4.65	2.78	1.88	Q14678	KANK1_HUMAN	KN motif and ankyrin repeat domain-containing protein 1	Homo sapiens (Human).	6e-10
comp223280_c2	23.45	9.21	12.8	11.41	12.2	12.04	11.08	Q17DK5	CRY1_AEDAE	Cryptochrome-1	Aedes aegypti (Yellowfever mosqu	5e-175
comp224537_c1	23.41	13.89	18.13	48.2	40.14	31.31	38.86	Q68CJ9	CR3L3_HUMAN	Cyclic AMP-responsive element-binding protein 3-like protein 3	Homo sapiens (Human).	1e-48
comp222942_c1	23.37	28.49	63.04	62.84	68.72	44.75	53.34	Q03168	ASPP_AEDAE	Lysosomal aspartic protease	Aedes aegypti (Yellowfever mosqu	0
comp225468_c0	23.26	26.23	10.42	8.86	3.39	1.18	1.54	Q9C5D2	FBL4_ARATH	F-box/LRR-repeat protein 4	Arabidopsis thaliana (Mouse-ear	2e-18
comp215908_c2	23.25	14.53	9.14	5.09	3.11	2.34	2.92	Q9NWT6	HIF1N_HUMAN	Hypoxia-inducible factor 1-alpha inhibitor	Homo sapiens (Human).	4e-147
comp217032_c2	22.82	46.9	37.29	34.83	38.3	36.21	34.58	Q9H307	PININ_HUMAN	Pinin	Homo sapiens (Human).	5e-27
comp202177_c2	22.65	28.09	29.77	34.17	22.94	22.77	28.87	Q8JH47	CDK8_DANRE	Cyclin-dependent kinase 8	Danio rerio (Zebrafish) (Brachyd	0
comp219667_c0	22.47	16.77	12.99	10.39	7.24	4.96	6.68	Q6ZMW2	ZN782_HUMAN	Zinc finger protein 782	Homo sapiens (Human).	1e-61
comp225406_c0	22.42	24.22	25.38	22.23	14.64	15.14	14.45	Q02040	AK17A_HUMAN	A-kinase anchor protein 17A	Homo sapiens (Human).	7e-140
comp224944_c0	22.18	14.31	11.25	7.34	11.82	9.73	10.18	Q6P1G2	KDM2B_MOUSE	Lysine-specific demethylase 2B	Mus musculus (Mouse).	0
comp221810_c0	22.16	30.37	27.27	30.63	22.93	25.36	34.03	Q62255	SALL3_MOUSE	Sal-like protein 3	Mus musculus (Mouse).	1e-05
comp219607_c0	22.05	11.84	5.13	4.47	3.16	2.95	1.99	Q5TKR9	KAT6A_RAT	Histone acetyltransferase KAT6A	Rattus norvegicus (Rat).	3e-29
comp211596_c1	21.94	17.71	20.28	29.09	8.22	9.95	23.79	Q6DGQ0	SPT4H_DANRE	Transcription elongation factor SPT4	Danio rerio (Zebrafish) (Brachyd	4e-67
comp221037_c0	21.88	21.74	16.97	13.76	6.61	4.89	8.86	O43324	MCA3_HUMAN	Eukaryotic translation elongation factor 1 epsilon-1	Homo sapiens (Human).	7e-35
comp216569_c0	21.73	23.64	13.85	8.64	2.58	2.14	1.23	Q24312	EWG_DROME	DNA-binding protein Ewg	Drosophila melanogaster (Fruit f	6e-06
comp225664_c0	21.62	13.95	10.52	9.95	8.15	10.51	11.28	Q9BUJ2	HNRL1_HUMAN	Heterogeneous nuclear ribonucleoprotein U-like protein 1	Homo sapiens (Human).	2e-128
comp219801_c0	21.44	35.02	38.15	53.29	25.6	31.24	62.14	O95619	YETS4_HUMAN	YEATS domain-containing protein 4	Homo sapiens (Human).	6e-96
comp212141_c1	21.2	22.41	15.34	13.71	14.6	12.26	14.77	Q8MQJ9	BRAT_DROME	Brain tumor protein	Drosophila melanogaster (Fruit f	2e-54
comp225062_c0	21.18	14.35	9.93	4.29	3.73	3.06	2.17	Q99LW6	YAF2_MOUSE	YY1-associated factor 2	Mus musculus (Mouse).	5e-40
comp225989_c0	21.11	24.61	21	13.08	8.92	7.19	10.99	P53590	SUCB2_PIG	Succinyl-CoA ligase [GDP-forming] subunit beta, mitochondrial	Sus scrofa (Pig).	0
comp220015_c0	21.08	11.59	8.68	5.81	7.38	5.86	3.16	O94892	ZN432_HUMAN	Zinc finger protein 432	Homo sapiens (Human).	1e-68
comp218662_c0	21.07	7.12	25.59	8.02	6.65	6.32	6.29	Q96NN9	AIFM3_HUMAN	Apoptosis-inducing factor 3	Homo sapiens (Human).	5e-132
comp215819_c0	20.93	7	9.43	10.96	10.47	9.55	11.83	Q1KKX5	HXB1A_TAKRU	Homeobox protein Hox-B1a	Takifugu rubripes (Japanese puff	2e-08
comp220855_c0	20.92	6.73	3.53	9.06	4.42	4.21	4.08	B2RXF5	ZBT42_HUMAN	Zinc finger and BTB domain-containing protein 42	Homo sapiens (Human).	1e-07
comp214405_c1	20.73	13.34	29.2	49.38	42.22	46.95	87.28	Q3C1E9	ASF1_CHICK	Histone chaperone ASF1	Gallus gallus (Chicken).	6e-85
comp222829_c1	20.72	20.24	13.43	11.91	6.96	5.82	8.91	P48553	TPC10_HUMAN	Trafficking protein particle complex subunit 10	Homo sapiens (Human).	0
comp210143_c0	20.25	17.51	17.71	18.06	9.4	8.64	12.83	Q8R3N6	THOC1_MOUSE	THO complex subunit 1	Mus musculus (Mouse).	0
comp223961_c0	20.09	6.88	3.25	2.7	4.08	2.6	1.34	Q8N895	ZN366_HUMAN	Zinc finger protein 366	Homo sapiens (Human).	3e-08
comp225552_c0	20.04	10.46	12.12	14.13	8.66	7.64	11.75	A7MB63	CTNS_BOVIN	Cystinosin	Bos taurus (Bovine).	7e-71
comp222754_c0	19.96	13.66	15.07	19.04	8.27	7.88	12.42	Q5RC74	DERL2_PONAB	Derlin-2	Pongo abelii (Sumatran orangutan	1e-140
comp225779_c0	19.87	15.02	14.09	15.06	16.55	13.52	15.86	Q5ZL98	RPC1_CHICK	DNA-directed RNA polymerase III subunit RPC1	Gallus gallus (Chicken).	0
comp215050_c2	19.84	2.74	2.2	1.99	3.07	1.98	1.81	P51523	ZNF84_HUMAN	Zinc finger protein 84	Homo sapiens (Human).	4e-28
comp224871_c0	19.56	12.41	20.46	23.12	25.18	26.12	18.33	O08837	CDC5L_RAT	Cell division cycle 5-like protein	Rattus norvegicus (Rat).	0
comp225621_c1	19.48	11.8	9.42	15.07	32.78	29.76	26.19	Q8AV28	PCM1_CHICK	Pericentriolar material 1 protein	Gallus gallus (Chicken).	3e-92
comp225548_c0	19.44	32.44	28.19	19.4	25.7	18.49	16.66	A3KN83	SBNO1_HUMAN	Protein strawberry notch homolog 1	Homo sapiens (Human).	0
comp218207_c1	19.3	10.77	9.49	9.11	4.17	6.35	4.69	Q62255	SALL3_MOUSE	Sal-like protein 3	Mus musculus (Mouse).	4e-10
comp224607_c3	19.2	9.35	8.28	4.65	9.17	7.4	5.81	C9JN71	ZN878_HUMAN	Zinc finger protein 878	Homo sapiens (Human).	2e-18
comp225488_c0	19	9.53	12.19	17.8	10.91	7.77	8.07	Q7SXS7	SETD3_DANRE	Histone-lysine N-methyltransferase setd3	Danio rerio (Zebrafish) (Brachyd	2e-146
comp118798_c0	18.84	24.69	23.17	19.16	9.55	7.5	6.67	Q8N108	MIER1_HUMAN	Mesoderm induction early response protein 1	Homo sapiens (Human).	3e-90
comp216017_c0	18.72	16.28	14.34	11.19	1.84	2.3	2.79	Q6ZN57	ZFP2_HUMAN	Zinc finger protein 2 homolog	Homo sapiens (Human).	5e-53
comp223516_c0	18.72	6.26	7.12	12.54	15.8	15.14	17.8	O42611	HIRA_TAKRU	Protein HIRA	Takifugu rubripes (Japanese puff	0
comp221572_c0	18.39	11.39	10.76	18.45	22.68	28.13	41.07	Q08BS4	EZH2_DANRE	Histone-lysine N-methyltransferase EZH2	Danio rerio (Zebrafish) (Brachyd	0
comp221679_c2	18.36	7.13	6.54	7.61	5.99	4.97	4.73	A1L1J6	ZN652_RAT	Zinc finger protein 652	Rattus norvegicus (Rat).	1e-19
comp225412_c0	18.27	3.79	2.58	1.39	4.96	6	2.48	P62501	T22D1_RAT	TSC22 domain family protein 1	Rattus norvegicus (Rat).	2e-25
comp222484_c1	18.19	16.91	11.73	4.81	4.42	3.75	3.95	Q9Y345	SC6A5_HUMAN	Sodium- and chloride-dependent glycine transporter 2	Homo sapiens (Human).	0
comp212236_c0	17.88	4.66	8.38	11.76	20.19	34.17	47.63	Q8QGW7	LITAF_CHICK	Lipopolysaccharide-induced tumor necrosis factor-alpha factor homolog	Gallus gallus (Chicken).	2e-14
comp218365_c2	17.6	12.06	7.86	7.97	7.57	7.38	7.63	Q9D4C5	EAF1_MOUSE	ELL-associated factor 1	Mus musculus (Mouse).	3e-35
comp214675_c0	17.55	12.05	19.9	48.49	16.65	16.31	5.24	Q8BJ90	ZN771_MOUSE	Zinc finger protein 771	Mus musculus (Mouse).	5e-35
comp215166_c1	17.53	6.22	4.68	3.62	2.25	4.2	1.11	Q80W31	ZN569_MOUSE	Zinc finger protein 569	Mus musculus (Mouse).	4e-71
comp213052_c1	17.5	19.96	28.79	39.08	23.49	16.66	13.72	O60290	ZN862_HUMAN	Zinc finger protein 862	Homo sapiens (Human).	1e-33
comp223712_c0	17.49	7.83	8.58	9.92	7.35	6.2	6.82	Q96ES7	SGF29_HUMAN	SAGA-associated factor 29 homolog	Homo sapiens (Human).	3e-143
comp225507_c2	17.47	22.19	20.66	18.69	10.97	8.81	8.02	Q9UKU7	ACAD8_HUMAN	Isobutyryl-CoA dehydrogenase, mitochondrial	Homo sapiens (Human).	0
comp226267_c0	17.43	4.85	5.61	7.58	8.54	7.49	9.99	Q3ZT31	SNX25_MOUSE	Sorting nexin-25	Mus musculus (Mouse).	0
comp218099_c0	17.28	5.77	16.5	26.96	36.52	47.4	74.65	Q8C1D8	IWS1_MOUSE	Protein IWS1 homolog	Mus musculus (Mouse).	4e-113
comp218964_c0	17.23	21.45	19.81	31.26	32.26	33.17	32.95	Q99MS0	S14L2_RAT	SEC14-like protein 2	Rattus norvegicus (Rat).	4e-150
comp226137_c0	17.21	6.68	5.4	5.9	5.48	5.3	4.73	Q7TT79	MCPH1_MOUSE	Microcephalin	Mus musculus (Mouse).	7e-35
comp224118_c0	17.14	16.52	4.57	3.5	3.84	2.86	2.4	Q8NB78	KDM1B_HUMAN	Lysine-specific histone demethylase 1B	Homo sapiens (Human).	0
comp213181_c1	17.03	9.79	6.41	3.38	3.64	3.66	2.66	Q5MCW4	ZN569_HUMAN	Zinc finger protein 569	Homo sapiens (Human).	6e-26
comp211304_c1	16.56	8.38	5.96	4.87	3.41	2.93	1.77	Q4PZA2	ECE1_MOUSE	Endothelin-converting enzyme 1	Mus musculus (Mouse).	0
comp220851_c4	16.53	16.12	20.94	22.18	7.66	7.17	3.11	P51814	ZNF41_HUMAN	Zinc finger protein 41	Homo sapiens (Human).	1e-42
comp226206_c0	16.21	10.12	14.09	11.58	14.46	11.4	8.47	Q8BGQ2	CSRN2_MOUSE	Cysteine/serine-rich nuclear protein 2	Mus musculus (Mouse).	3e-58
comp217640_c1	16.21	11.98	10.99	12.25	4.21	2.28	2.23	P52564	MP2K6_HUMAN	Dual specificity mitogen-activated protein kinase kinase 6	Homo sapiens (Human).	7e-113
comp217112_c0	16.1	17.08	12.26	8.62	4.98	3.4	3.25	Q8BYM8	SYCM_MOUSE	Probable cysteine--tRNA ligase, mitochondrial	Mus musculus (Mouse).	6e-170
comp216509_c0	16.06	31.94	26.21	34.21	15.07	14.4	20.99	Q5ZKN1	CDK9_CHICK	Cyclin-dependent kinase 9	Gallus gallus (Chicken).	0
comp223704_c0	16	8.63	7.81	9.89	8.23	8.37	10.77	C3XRY1	NO66_BRAFL	Bifunctional lysine-specific demethylase and histidyl-hydroxylase NO66	Branchiostoma floridae (Florida	0
comp218635_c0	15.83	13.61	31.55	16.99	9.76	6	4.27	Q96MU6	ZN778_HUMAN	Zinc finger protein 778	Homo sapiens (Human).	1e-47
comp205581_c1	15.78	10.69	8.27	13.76	27.97	25	31.95	Q99081	HTF4_HUMAN	Transcription factor 12	Homo sapiens (Human).	3e-69
comp225332_c0	15.78	2.68	1.4	1	2.74	2.44	3.48	Q62717	CAPS1_RAT	Calcium-dependent secretion activator 1	Rattus norvegicus (Rat).	0
comp223689_c4	15.77	5.51	2.99	9.12	14.63	13.08	16.96	P53603	FTCD_PIG	Formimidoyltransferase-cyclodeaminase	Sus scrofa (Pig).	0
comp221194_c0	15.76	8.99	13.5	14.49	13.71	14.03	12.72	Q5ZI03	CIR1_CHICK	Corepressor interacting with RBPJ 1	Gallus gallus (Chicken).	2e-86
comp220641_c3	15.48	2.78	4.55	7.36	11.58	8	5.91	Q90268	PAX2A_DANRE	Paired box protein Pax-2a	Danio rerio (Zebrafish) (Brachyd	3e-82
comp225601_c1	15.35	23.59	15.37	33.84	23.63	20.13	28.91	Q9WV25	PUF60_RAT	Poly(U)-binding-splicing factor PUF60	Rattus norvegicus (Rat).	9e-128
comp222216_c0	15.07	9.04	17.02	26.23	24.46	26.05	38.89	Q6NRB5	TAD2B_XENLA	Transcriptional adapter 2-beta	Xenopus laevis (African clawed f	3e-109
comp225893_c0	14.98	2.19	2.69	2.74	9.71	7.24	4.06	Q9H609	ZN576_HUMAN	Zinc finger protein 576	Homo sapiens (Human).	2e-06
comp216099_c2	14.91	27.97	19.95	11.1	8.98	6.44	2.77	Q8C0P7	ZN451_MOUSE	Zinc finger protein 451	Mus musculus (Mouse).	4e-39
comp214030_c9	14.86	15.85	15.08	12.04	4.69	1.93	1.92	Q14191	WRN_HUMAN	Werner syndrome ATP-dependent helicase	Homo sapiens (Human).	7e-49
comp220456_c3	14.86	2.56	3.13	5.6	2.01	2.47	3.48	Q9H611	PIF1_HUMAN	ATP-dependent DNA helicase PIF1	Homo sapiens (Human).	2e-66
comp213478_c0	14.85	31.01	29.75	33.36	24.61	33.07	46.86	P52162	MAX_CHICK	Protein max	Gallus gallus (Chicken).	2e-47
comp223693_c5	14.85	20.92	44.11	64.16	31.67	39.87	55.36	Q498M4	WDR5_RAT	WD repeat-containing protein 5	Rattus norvegicus (Rat).	0
comp214244_c2	14.77	2.9	3.21	1.82	0.89	0.45	0.51	P17032	ZN37A_HUMAN	Zinc finger protein 37A	Homo sapiens (Human).	4e-53
comp220624_c5	14.64	11.64	20.88	13.41	8.64	7.98	12.6	Q24583	VATF1_DROME	V-type proton ATPase subunit F 1	Drosophila melanogaster (Fruit f	3e-62
comp214569_c0	14.63	7.76	13.79	6.56	4.95	7.55	3.7	P14404	EVI1_MOUSE	MDS1 and EVI1 complex locus protein EVI1	Mus musculus (Mouse).	2e-12
comp226204_c0	14.62	12.04	12.22	11.47	9.37	10.41	10.36	A9JR78	TONSL_DANRE	Tonsoku-like protein	Danio rerio (Zebrafish) (Brachyd	7e-160
comp224262_c0	14.6	3.35	5.78	6.65	4.8	3.28	2.47	Q96S44	PRPK_HUMAN	TP53-regulating kinase	Homo sapiens (Human).	4e-79
comp222333_c0	14.52	7.49	4.16	4.07	1.94	1.58	0.96	Q9Y6Q3	ZFP37_HUMAN	Zinc finger protein 37 homolog	Homo sapiens (Human).	1e-66
comp223678_c0	14.45	3.81	8.9	14.98	11.2	9.57	9.36	Q9NS56	TOPRS_HUMAN	E3 ubiquitin-protein ligase Topors	Homo sapiens (Human).	4e-68
comp225234_c0	14.43	8.06	9.45	10.01	8.59	9.95	13.63	Q8R059	GALE_MOUSE	UDP-glucose 4-epimerase	Mus musculus (Mouse).	1e-167
comp217140_c0	14.27	7.97	44.36	98.1	52.07	47.45	50.71	O54784	DAPK3_MOUSE	Death-associated protein kinase 3	Mus musculus (Mouse).	3e-116
comp223878_c1	13.92	5.51	3.62	3.48	3.76	4.05	2.89	O43345	ZN208_HUMAN	Zinc finger protein 208	Homo sapiens (Human).	6e-116
comp215088_c3	13.82	8.43	7.19	3.92	1.74	0.75	0.32	Q8NB50	ZFP62_HUMAN	Zinc finger protein 62 homolog	Homo sapiens (Human).	5e-41
comp208562_c1	13.57	13.65	23.26	52.2	31.25	48.81	101.23	Q9C005	DPY30_HUMAN	Protein dpy-30 homolog	Homo sapiens (Human).	1e-34
comp213868_c0	13.54	10.86	13.61	12.77	6.45	5.75	10.58	Q9WUQ2	PREB_MOUSE	Prolactin regulatory element-binding protein	Mus musculus (Mouse).	1e-72
comp225622_c0	13.52	14.04	10.78	13.82	11.21	9.94	10.43	Q9H5I1	SUV92_HUMAN	Histone-lysine N-methyltransferase SUV39H2	Homo sapiens (Human).	3e-103
comp222390_c1	13.49	20.12	19.04	16.5	28.02	21.72	17.14	O97159	CHDM_DROME	Chromodomain-helicase-DNA-binding protein Mi-2 homolog	Drosophila melanogaster (Fruit f	0
comp226040_c0	13.34	5.85	4.07	3.87	6.89	4.52	4.21	Q6EEF3	TTLL5_CHLAE	Tubulin polyglutamylase TTLL5	Chlorocebus aethiops (Green monk	0
comp215860_c1	13.27	3.88	3.71	3.24	5.44	5.16	4.67	Q9Z2A0	PDPK1_MOUSE	3-phosphoinositide-dependent protein kinase 1	Mus musculus (Mouse).	1e-163
comp226254_c0	12.87	7.81	8.26	8.11	9.27	10.16	10.9	Q96HN2	SAHH3_HUMAN	Putative adenosylhomocysteinase 3	Homo sapiens (Human).	0
comp212107_c0	12.72	32.81	16.4	14.06	8.69	9.44	12.09	Q8R2M2	TDIF2_MOUSE	Deoxynucleotidyltransferase terminal-interacting protein 2	Mus musculus (Mouse).	3e-52
comp223468_c0	12.61	5.54	18.72	17.84	19.3	15.01	5.92	Q9R1X4	TIM_MOUSE	Protein timeless homolog	Mus musculus (Mouse).	0
comp217228_c7	12.57	22.5	85.16	111.84	27.32	18.8	4.78	Q96RE9	ZN300_HUMAN	Zinc finger protein 300	Homo sapiens (Human).	4e-31
comp222448_c0	12.57	7.91	8.52	13.76	13.82	9.32	15.45	P36956	SRBP1_HUMAN	Sterol regulatory element-binding protein 1	Homo sapiens (Human).	0
comp225730_c0	12.52	8.33	8.06	5.92	6.26	7.09	8.45	Q2PZI1	D19L1_HUMAN	Protein dpy-19 homolog 1	Homo sapiens (Human).	0
comp213021_c2	12.32	13.48	8.85	4.9	2.69	2.04	2.3	A8MQ14	ZN850_HUMAN	Zinc finger protein 850	Homo sapiens (Human).	5e-29
comp219163_c2	12.3	22.85	15.2	50.93	46.6	44.09	83.84	Q9DE27	RUVB2_XENLA	RuvB-like 2	Xenopus laevis (African clawed f	0
comp223082_c0	12.27	4.09	8.15	10.68	6.6	6.17	18.93	Q6AZ28	PIAS2_RAT	E3 SUMO-protein ligase PIAS2	Rattus norvegicus (Rat).	1e-167
comp223511_c0	12.22	5.82	5.87	6.75	4.96	5.42	6.08	O93257	XRCC6_CHICK	X-ray repair cross-complementing protein 5	Gallus gallus (Chicken).	0
comp225423_c0	12.09	5.18	4.59	9.4	12.62	10.21	11.57	Q8SX83	SPEN_DROME	Protein split ends	Drosophila melanogaster (Fruit f	6e-18
comp220510_c2	12.07	5.15	12.85	5.31	7.01	7.46	9.48	P38942	CAT2_CLOK5	4-hydroxybutyrate coenzyme A transferase	Clostridium kluyveri (strain ATC	5e-125
comp216715_c0	12.03	4.04	5.46	10.08	11.52	10.24	12.41	Q4LE39	ARI4B_HUMAN	AT-rich interactive domain-containing protein 4B	Homo sapiens (Human).	1e-103
comp226088_c0	12	7.64	6.64	6.96	9.46	8.78	6.74	P61963	DCAF7_MOUSE	DDB1- and CUL4-associated factor 7	Mus musculus (Mouse).	0
comp225771_c1	11.98	10.83	7.9	5.94	3.03	2.32	2.15	Q99JF5	MVD1_MOUSE	Diphosphomevalonate decarboxylase	Mus musculus (Mouse).	8e-165
comp224458_c1	11.9	1.19	2.02	5.2	6.01	3.36	6.24	Q9UL36	ZN236_HUMAN	Zinc finger protein 236	Homo sapiens (Human).	1e-14
comp214675_c13	11.87	4.56	3.84	3.81	2.75	1.3	1.04	P51523	ZNF84_HUMAN	Zinc finger protein 84	Homo sapiens (Human).	3e-50
comp213069_c0	11.86	4.59	9.18	12.02	4.65	4.86	5.25	Q8N895	ZN366_HUMAN	Zinc finger protein 366	Homo sapiens (Human).	7e-17
comp224106_c0	11.82	15.58	39.53	50.83	32.92	33.98	51.59	Q6GNJ8	VPS72_XENLA	Vacuolar protein sorting-associated protein 72 homolog	Xenopus laevis (African clawed f	1e-76
comp221611_c4	11.75	2.88	1.28	1.82	1.89	1.05	1.05	Q32KX7	BMI1_BOVIN	Polycomb complex protein BMI-1	Bos taurus (Bovine).	9e-82
comp225818_c1	11.34	4.77	3.08	3.27	3.95	3.52	4.13	Q8WML3	KAT6B_MACFA	Histone acetyltransferase KAT6B	Macaca fascicularis (Crab-eating	7e-132
comp225196_c0	11.2	6.63	3.79	1.51	2.27	1.43	0.66	Q9TT01	DMRT1_PIG	Doublesex- and mab-3-related transcription factor 1	Sus scrofa (Pig).	1e-17
comp221493_c1	11.19	8.48	9.08	9.93	9.69	8.69	9.72	O88544	CSN4_MOUSE	COP9 signalosome complex subunit 4	Mus musculus (Mouse).	0
comp208568_c1	11.18	7.3	11.28	11.05	5.24	4.55	11.73	Q16RX1	MED21_AEDAE	Mediator of RNA polymerase II transcription subunit 21	Aedes aegypti (Yellowfever mosqu	4e-49
comp215701_c0	11.11	7.86	6.1	6.49	3.19	2.76	1.3	Q7L3S4	ZN771_HUMAN	Zinc finger protein 771	Homo sapiens (Human).	1e-46
comp224694_c0	10.99	5.54	2.4	2.27	3.58	2.39	1.47	Q9TUZ0	STA5B_PIG	Signal transducer and activator of transcription 5B	Sus scrofa (Pig).	0
comp213656_c6	10.88	8.43	8.87	10.99	6.93	8.43	16.43	Q6AYU1	MO4L1_RAT	Mortality factor 4-like protein 1	Rattus norvegicus (Rat).	5e-137
comp221178_c5	10.88	3.98	5.08	12.8	22.12	27.23	47.26	Q5TCS8	AKD1_HUMAN	Adenylate kinase domain-containing protein 1	Homo sapiens (Human).	0
comp224069_c0	10.85	9.12	7.09	4.56	6.59	5.16	7.01	Q9HCS5	E41LA_HUMAN	Band 4.1-like protein 4A	Homo sapiens (Human).	1e-81
comp214308_c3	10.83	7.91	7.26	7.8	6.93	2.38	1.47	A1YF12	ZNF16_GORGO	Zinc finger protein 16	Gorilla gorilla gorilla (Lowland	2e-18
comp221187_c1	10.83	3.38	4.85	3.78	7.03	6.3	6.23	Q24400	MLP2_DROME	Muscle LIM protein Mlp84B	Drosophila melanogaster (Fruit f	1e-47
comp216472_c2	10.81	11.65	19.71	20.28	5.19	7.78	11.88	Q29S17	SNPC5_BOVIN	snRNA-activating protein complex subunit 5	Bos taurus (Bovine).	1e-06
comp218620_c0	10.76	3.55	3.97	6.08	8.46	7.13	12.28	Q3U2P1	SC24A_MOUSE	Protein transport protein Sec24A	Mus musculus (Mouse).	0
comp210244_c1	10.67	25	36.41	20.34	16.33	18.88	18.86	P63140	NFYB_RAT	Nuclear transcription factor Y subunit beta	Rattus norvegicus (Rat).	1e-61
comp226047_c0	10.61	6.99	2.61	1.04	4.05	3.66	1.86	Q9VH70	TOPI_DROME	Testis-specific zinc finger protein topi	Drosophila melanogaster (Fruit f	3e-09
comp224390_c0	10.56	11.64	6.42	3.82	3.9	3.28	2.43	B1H1P9	PPAL_XENLA	Lysosomal acid phosphatase	Xenopus laevis (African clawed f	9e-89
comp223362_c0	10.48	4.69	4.59	5.54	6.48	7.95	7.38	Q7TQE7	K0895_MOUSE	Uncharacterized protein KIAA0895	Mus musculus (Mouse).	1e-118
comp216095_c0	10.42	14.53	16.07	17.3	14.21	18.36	33.77	Q9WV70	NOC2L_MOUSE	Nucleolar complex protein 2 homolog	Mus musculus (Mouse).	0
comp219593_c1	10.36	19.83	11.25	11.04	7.99	4.37	2.85	Q80V23	ZNF32_MOUSE	Zinc finger protein 32	Mus musculus (Mouse).	1e-29
comp225701_c0	10.34	3.16	2.24	2.11	2.94	2.32	2.05	Q8C827	ZFP62_MOUSE	Zinc finger protein 62	Mus musculus (Mouse).	2e-47
comp226236_c0	10.27	3.02	1.56	2.63	4.2	5.06	8.49	Q80TE7	LRRC7_MOUSE	Leucine-rich repeat-containing protein 7	Mus musculus (Mouse).	8e-178
comp222285_c0	10.26	5.42	3.79	1.93	2.35	2.03	1.39	P08043	ZFP2_MOUSE	Zinc finger protein 2	Mus musculus (Mouse).	2e-29
comp215223_c3	10.13	7.21	13.66	5.43	4.68	2.41	0.77	Q9BS31	ZN649_HUMAN	Zinc finger protein 649	Homo sapiens (Human).	3e-09
comp225791_c0	10.13	2.07	0.59	0.57	1.41	1.01	1.22	P07207	NOTCH_DROME	Neurogenic locus Notch protein	Drosophila melanogaster (Fruit f	0
comp214316_c0	10.11	22.12	42.23	37.48	22.69	19.82	25.9	Q9UHR5	S30BP_HUMAN	SAP30-binding protein	Homo sapiens (Human).	1e-59
comp220041_c0	10.09	23.05	26.42	31.84	17.39	13.74	17.64	Q24312	EWG_DROME	DNA-binding protein Ewg	Drosophila melanogaster (Fruit f	4e-12
comp225850_c0	10.08	5.67	4.81	4.87	13.45	9.86	9.96	Q8SX83	SPEN_DROME	Protein split ends	Drosophila melanogaster (Fruit f	7e-51
comp216260_c0	9.99	2.96	4.8	12.77	8.92	8.25	6.64	Q07230	ZSCA2_MOUSE	Zinc finger and SCAN domain-containing protein 2	Mus musculus (Mouse).	1e-83
comp213325_c0	9.98	23.86	27.86	7.55	1.98	2.29	1.94	Q9UDV7	ZN282_HUMAN	Zinc finger protein 282	Homo sapiens (Human).	7e-12
comp222177_c0	9.96	6.04	5.18	5.88	7.13	7.56	8.43	P49139	MAPK2_RABIT	MAP kinase-activated protein kinase 2	Oryctolagus cuniculus (Rabbit).	0
comp223438_c1	9.93	18.35	15.85	15.49	25.41	20.21	16.36	O97159	CHDM_DROME	Chromodomain-helicase-DNA-binding protein Mi-2 homolog	Drosophila melanogaster (Fruit f	1e-30
comp225263_c0	9.87	12.09	19.27	18.84	15.59	12.91	11.92	Q6PHG8	RPA43_DANRE	DNA-directed RNA polymerase I subunit RPA43	Danio rerio (Zebrafish) (Brachyd	3e-28
comp225602_c0	9.79	7.77	1.83	1.43	1.49	1.51	1.32	Q9YIB9	HIF1A_CHICK	Hypoxia-inducible factor 1-alpha	Gallus gallus (Chicken).	2e-132
comp226108_c0	9.72	7.92	6.7	14.02	14.59	10.92	11.06	Q9BYJ9	YTHD1_HUMAN	YTH domain family protein 1	Homo sapiens (Human).	2e-123
comp215269_c5	9.67	10.29	4.37	10.03	4.95	4.58	5.88	Q15937	ZNF79_HUMAN	Zinc finger protein 79	Homo sapiens (Human).	2e-54
comp223219_c0	9.57	8.98	14.4	26.63	31.77	32.14	55.82	Q8TAQ2	SMRC2_HUMAN	SWI/SNF complex subunit SMARCC2	Homo sapiens (Human).	0
comp224192_c1	9.52	7.57	7.15	14.27	9.74	7.79	4.67	P10076	ZFP26_MOUSE	Zinc finger protein 26	Mus musculus (Mouse).	3e-54
comp216415_c8	9.5	10.51	13.69	17.16	14.1	14.28	21.55	Q28J24	TAF8_XENTR	Transcription initiation factor TFIID subunit 8	Xenopus tropicalis (Western claw	4e-82
comp225942_c0	9.48	4.85	3.98	4.51	7.54	7.63	12.59	Q5RG45	CP135_DANRE	Centrosomal protein of 135 kDa	Danio rerio (Zebrafish) (Brachyd	0
comp216670_c2	9.46	8.69	4.02	4.31	4.12	1.45	1.36	Q62513	ZN260_MOUSE	Zinc finger protein 260	Mus musculus (Mouse).	1e-20
comp225221_c0	9.46	3.38	6.27	3.95	4.42	3.26	7.13	Q9BYK8	HELZ2_HUMAN	Helicase with zinc finger domain 2	Homo sapiens (Human).	0
comp222559_c1	9.4	2.36	5.43	6.06	7.04	8.06	8.06	Q9D8Y8	ING5_MOUSE	Inhibitor of growth protein 5	Mus musculus (Mouse).	8e-100
comp212588_c2	9.37	1.6	1.46	0.93	1.17	1.24	0.67	A2A935	PRD16_MOUSE	PR domain zinc finger protein 16	Mus musculus (Mouse).	3e-13
comp215786_c0	9.36	6.98	7.48	4.17	4.94	6.3	1.8	Q0VCB0	ZN350_BOVIN	Zinc finger protein 350	Bos taurus (Bovine).	4e-16
comp214030_c8	9.35	15.37	11.01	6.85	2.91	1.57	1.33	Q14587	ZN268_HUMAN	Zinc finger protein 268	Homo sapiens (Human).	1e-28
comp217257_c1	9.35	4.2	14.31	29.93	54.99	45.63	36.46	P24346	DDX3_XENLA	Putative ATP-dependent RNA helicase an3	Xenopus laevis (African clawed f	4e-123
comp218248_c0	9.33	12.56	14.05	13.93	4.59	3.89	5.12	Q9JMG6	TFPT_RAT	TCF3 fusion partner homolog	Rattus norvegicus (Rat).	2e-14
comp217462_c1	9.3	5.33	8.53	12.96	5.99	8.52	14.38	Q8R2M0	TEAN2_MOUSE	Transcription elongation factor A N-terminal and central domain-containing protein 2	Mus musculus (Mouse).	3e-66
comp224225_c1	9.29	9.49	10.88	18.14	18.59	19	22.7	Q8TDI0	CHD5_HUMAN	Chromodomain-helicase-DNA-binding protein 5	Homo sapiens (Human).	5e-77
comp219520_c2	9.26	1.83	3.13	1.61	1.84	1.54	1.27	Q8C827	ZFP62_MOUSE	Zinc finger protein 62	Mus musculus (Mouse).	7e-29
comp226091_c1	9.2	3.77	5.75	5.97	7.04	6.26	7.32	Q68CZ1	FTM_HUMAN	Protein fantom	Homo sapiens (Human).	0
comp225195_c0	9.16	6.44	7.21	7.48	7.44	5.85	5.93	Q9R1D1	CTCF_RAT	Transcriptional repressor CTCF	Rattus norvegicus (Rat).	3e-09
comp225549_c0	9.08	11.41	11.66	15.78	10.55	8.63	10.26	Q803I4	RING2_DANRE	E3 ubiquitin-protein ligase RING2	Danio rerio (Zebrafish) (Brachyd	1e-125
comp222989_c0	9.07	2.37	0.88	0.86	2.27	1.93	1.16	Q9ESK9	RBCC1_MOUSE	RB1-inducible coiled-coil protein 1	Mus musculus (Mouse).	2e-106
comp218440_c0	9.03	14.91	19.45	19.86	18.37	17.88	19.04	Q5E9X2	MP2K6_BOVIN	Dual specificity mitogen-activated protein kinase kinase 6	Bos taurus (Bovine).	5e-157
comp219568_c0	8.98	23.33	14.73	20.91	15.08	15.02	30.54	O95983	MBD3_HUMAN	Methyl-CpG-binding domain protein 3	Homo sapiens (Human).	2e-84
comp222071_c1	8.98	21.69	28.45	52.51	27.91	27.25	37.76	Q5BKE0	TAF9_RAT	Transcription initiation factor TFIID subunit 9	Rattus norvegicus (Rat).	2e-67
comp223442_c1	8.91	11.67	14.49	15.01	17.05	11.16	10.46	Q6DDK1	CREST_XENLA	Calcium-responsive transactivator	Xenopus laevis (African clawed f	5e-35
comp209688_c1	8.78	9.18	17.26	17.35	5.38	5.47	7.93	P18729	ZG57_XENLA	Gastrula zinc finger protein XlCGF57.1	Xenopus laevis (African clawed f	1e-19
comp216473_c2	8.72	11.57	14.36	17.84	12.38	14.31	23.81	Q5R613	SNX6_PONAB	Sorting nexin-6	Pongo abelii (Sumatran orangutan	0
comp225378_c0	8.71	5.34	10.11	16.51	11.79	10.99	15.04	Q92733	PRCC_HUMAN	Proline-rich protein PRCC	Homo sapiens (Human).	5e-30
comp219196_c1	8.68	7.22	5.66	7.57	6.57	5.5	7.57	Q9QX47	SON_MOUSE	Protein SON	Mus musculus (Mouse).	6e-68
comp214555_c2	8.61	11.4	26.98	16.33	2.4	0.77	0.25	Q9BSK1	ZN577_HUMAN	Zinc finger protein 577	Homo sapiens (Human).	7e-35
comp218825_c0	8.6	5	6.2	8.2	4.74	4.35	4.97	Q0P4X6	ZBT44_XENTR	Zinc finger and BTB domain-containing protein 44	Xenopus tropicalis (Western claw	4e-13
comp214634_c0	8.53	2.25	4.91	2.02	2.68	1.31	0.85	P18729	ZG57_XENLA	Gastrula zinc finger protein XlCGF57.1	Xenopus laevis (African clawed f	4e-85
comp219874_c1	8.53	1.02	1.43	1.49	1.16	0.92	0.62	Q64287	IRF4_MOUSE	Interferon regulatory factor 4	Mus musculus (Mouse).	2e-28
comp223282_c0	8.49	18.44	14.5	13.74	15.88	13.08	11.95	Q8R3B7	BRD8_MOUSE	Bromodomain-containing protein 8	Mus musculus (Mouse).	2e-57
comp224081_c0	8.49	8.08	9.35	5.72	3.94	2.29	1.59	Q8N184	ZN567_HUMAN	Zinc finger protein 567	Homo sapiens (Human).	2e-14
comp225281_c0	8.49	13.55	14.96	17.17	21.78	20.24	18.41	O88664	TAOK1_RAT	Serine/threonine-protein kinase TAO1	Rattus norvegicus (Rat).	0
comp188103_c0	8.49	13.4	24.29	26.85	11.74	13.27	33.9	O08740	RPB11_MOUSE	DNA-directed RNA polymerase II subunit RPB11	Mus musculus (Mouse).	3e-67
comp218940_c2	8.38	2.89	4.87	9.11	3.46	4.47	9.6	Q6XD76	ASCL4_HUMAN	Achaete-scute homolog 4	Homo sapiens (Human).	5e-15
comp221829_c0	8.38	2.48	2.06	3.9	4.86	4.78	4.65	Q2TBP2	HINFP_BOVIN	Histone H4 transcription factor	Bos taurus (Bovine).	6e-114
comp225086_c1	8.28	10.87	8.21	11.01	6.96	7.69	13.8	Q9NVV4	PAPD1_HUMAN	Poly(A) RNA polymerase, mitochondrial	Homo sapiens (Human).	1e-76
comp214094_c0	8.27	5.29	8.24	7.79	4.25	3.41	6.85	Q99L13	3HIDH_MOUSE	3-hydroxyisobutyrate dehydrogenase, mitochondrial	Mus musculus (Mouse).	8e-128
comp225690_c0	8.24	7.94	12.69	21.79	20.55	23.15	30.42	Q8WUM0	NU133_HUMAN	Nuclear pore complex protein Nup133	Homo sapiens (Human).	0
comp226060_c1	8.23	0.43	0.97	10.15	15.65	12.39	14	Q80VW7	AKNA_MOUSE	AT-hook-containing transcription factor	Mus musculus (Mouse).	3e-14
comp224540_c0	8.19	6.54	19.07	11.59	27.02	19.21	11.13	Q5TM48	TCF19_MACMU	Transcription factor 19	Macaca mulatta (Rhesus macaque).	3e-17
comp221401_c0	8.14	0.39	1.09	0.72	1.13	0.86	1.04	Q7SIG4	DFPA_LOLVU	Diisopropyl-fluorophosphatase	Loligo vulgaris (Common European	4e-74
comp225721_c0	8.13	7.7	17.41	8.81	22.84	23.9	22.1	Q8UVR5	BAZ1A_XENLA	Bromodomain adjacent to zinc finger domain protein 1A	Xenopus laevis (African clawed f	3e-21
comp221615_c0	8.11	19.86	16.39	4.97	6.5	3.79	5.08	Q9W689	ATX3_CHICK	Ataxin-3	Gallus gallus (Chicken).	3e-104
comp222618_c1	8.09	3.51	3.89	9.79	24.85	27.82	33.33	Q4R8T1	EFCB6_MACFA	EF-hand calcium-binding domain-containing protein 6	Macaca fascicularis (Crab-eating	3e-08
comp223438_c2	8.08	3.12	7.97	8.46	15.29	13.85	15.86	O88379	BAZ1A_MOUSE	Bromodomain adjacent to zinc finger domain protein 1A	Mus musculus (Mouse).	6e-25
comp224288_c0	8	12.29	14.37	9.38	9.75	11.18	9.46	Q8CG64	FKRP_MOUSE	Fukutin-related protein	Mus musculus (Mouse).	1e-105
comp225818_c0	7.96	5.89	4.02	5.44	6.83	4.72	5.92	Q8BRB7	KAT6B_MOUSE	Histone acetyltransferase KAT6B	Mus musculus (Mouse).	5e-93
comp215181_c0	7.91	4.35	11.63	25.17	15.88	16.87	31.17	Q4R6Y6	SNPC3_MACFA	snRNA-activating protein complex subunit 3	Macaca fascicularis (Crab-eating	4e-51
comp225644_c0	7.76	15.17	7.4	4.98	2.39	1.71	2.04	P55266	DSRAD_RAT	Double-stranded RNA-specific adenosine deaminase	Rattus norvegicus (Rat).	3e-61
comp216051_c3	7.72	5.7	4.7	3.38	5.31	2.5	1.25	P18724	ZG49_XENLA	Gastrula zinc finger protein XlCGF49.1	Xenopus laevis (African clawed f	7e-12
comp224282_c2	7.72	8.03	19.15	20.45	6.18	5.72	21.82	Q6TNU3	INT10_DANRE	Integrator complex subunit 10	Danio rerio (Zebrafish) (Brachyd	3e-65
comp224607_c0	7.57	7.04	3.42	2.88	2.41	1.48	1.16	Q14587	ZN268_HUMAN	Zinc finger protein 268	Homo sapiens (Human).	5e-27
comp217755_c0	7.49	4.36	9.8	27.47	15.4	11.5	17.46	Q4V7W3	HEXIM_XENLA	Protein HEXIM	Xenopus laevis (African clawed f	2e-32
comp225683_c1	7.48	9.1	4.87	29.78	94.17	136.08	103.32	Q96A56	T53I1_HUMAN	Tumor protein p53-inducible nuclear protein 1	Homo sapiens (Human).	1e-05
comp224571_c0	7.47	3.93	2.03	0.86	0.77	0.59	0.32	O04235	SSRP1_VICFA	FACT complex subunit SSRP1	Vicia faba (Broad bean) (Faba vu	6e-07
comp220901_c0	7.44	5.84	5.48	4.7	2.99	3.09	3.86	Q9UL36	ZN236_HUMAN	Zinc finger protein 236	Homo sapiens (Human).	6e-08
comp224143_c0	7.44	2.27	4.05	4.51	5.66	4.54	4.23	Q14592	ZN460_HUMAN	Zinc finger protein 460	Homo sapiens (Human).	5e-28
comp224977_c0	7.42	0.81	0.94	3.06	5.02	2.98	6	Q8SX83	SPEN_DROME	Protein split ends	Drosophila melanogaster (Fruit f	6e-97
comp219477_c0	7.41	7.35	5.53	5.16	3.64	4.03	2.63	Q05516	ZBT16_HUMAN	Zinc finger and BTB domain-containing protein 16	Homo sapiens (Human).	1e-07
comp221582_c0	7.39	9.03	13.18	13.73	12.6	10.87	5.42	Q9Z2F6	BCL3_MOUSE	B-cell lymphoma 3 protein homolog	Mus musculus (Mouse).	2e-52
comp221901_c0	7.37	9.62	12.62	7.62	10.16	11.27	8.66	Q14587	ZN268_HUMAN	Zinc finger protein 268	Homo sapiens (Human).	2e-17
comp162899_c0	7.35	4.32	4.32	5.7	5.31	4.12	3.19	Q5RGA4	MYSM1_DANRE	Histone H2A deubiquitinase MYSM1	Danio rerio (Zebrafish) (Brachyd	4e-116
comp225474_c2	7.32	4.95	7.09	7.18	12.55	11.42	12.14	Q68CP9	ARID2_HUMAN	AT-rich interactive domain-containing protein 2	Homo sapiens (Human).	2e-121
comp222300_c0	7.3	1.15	2.68	3.22	1.96	2.37	2	Q78J03	MSRB2_MOUSE	Methionine-R-sulfoxide reductase B2, mitochondrial	Mus musculus (Mouse).	6e-51
comp217832_c2	7.28	6.76	4.73	3.66	1.43	2.19	2.09	A8MT65	ZN891_HUMAN	Zinc finger protein 891	Homo sapiens (Human).	5e-35
comp223519_c1	7.27	3.45	1.91	1.53	5.2	7.48	5.56	Q61079	SIM2_MOUSE	Single-minded homolog 2	Mus musculus (Mouse).	4e-61
comp226021_c1	7.24	1.39	0.62	1.82	1.53	0.63	0.91	Q62981	ZN260_RAT	Zinc finger protein 260	Rattus norvegicus (Rat).	2e-31
comp226209_c0	7.19	1.33	1.6	1.74	2.47	2.99	3.13	Q0VA61	HYOU1_XENTR	Hypoxia up-regulated protein 1	Xenopus tropicalis (Western claw	2e-52
comp219300_c1	7.15	8.3	14.32	8.81	9.15	4.1	2.23	Q6P560	ZN182_MOUSE	Zinc finger protein 182	Mus musculus (Mouse).	1e-33
comp215309_c0	7.07	1.09	1.54	2.39	2.82	2.12	2.82	Q8WV37	ZN480_HUMAN	Zinc finger protein 480	Homo sapiens (Human).	1e-55
comp224613_c0	7.04	5.05	4.74	5.03	6.13	4.96	5.06	Q7ZVR6	MYNN_DANRE	Myoneurin	Danio rerio (Zebrafish) (Brachyd	2e-22
comp220221_c0	7.02	3.74	6.85	5.53	13.19	19.49	36.73	O77460	IPYR_DROME	Inorganic pyrophosphatase	Drosophila melanogaster (Fruit f	6e-122
comp217638_c2	7.01	2.67	4.32	3.89	7	5.78	5.1	Q96RE9	ZN300_HUMAN	Zinc finger protein 300	Homo sapiens (Human).	3e-31
comp225659_c0	6.98	19.26	15.78	28.38	27.76	29.58	45.7	Q0IFL2	RUVB1_AEDAE	RuvB-like helicase 1	Aedes aegypti (Yellowfever mosqu	0
comp220874_c1	6.92	2.91	3.38	5.07	4.33	7.79	4.21	Q6ZNH5	ZN497_HUMAN	Zinc finger protein 497	Homo sapiens (Human).	5e-12
comp218248_c1	6.91	13.08	12.05	7.08	5.16	4.34	2.84	Q03435	NHP10_YEAST	Non-histone protein 10	Saccharomyces cerevisiae (strain	9e-13
comp224260_c1	6.91	4.16	3.6	9.28	15.13	11.06	7.33	Q9UQB3	CTND2_HUMAN	Catenin delta-2	Homo sapiens (Human).	2e-166
comp217947_c3	6.89	3.76	2.24	2.25	0.8	0.6	0.63	Q6NX49	ZN544_HUMAN	Zinc finger protein 544	Homo sapiens (Human).	4e-40
comp221937_c0	6.88	4.76	3.42	2.02	4.42	2.38	1.04	Q9JI90	RNF14_MOUSE	E3 ubiquitin-protein ligase RNF14	Mus musculus (Mouse).	1e-51
comp220593_c0	6.86	7.58	3.77	4.76	3.82	4.18	3.55	Q7Z7L9	ZSCA2_HUMAN	Zinc finger and SCAN domain-containing protein 2	Homo sapiens (Human).	1e-43
comp225707_c2	6.82	3.36	3.46	3.49	5.49	3.68	5.18	O94915	FRYL_HUMAN	Protein furry homolog-like	Homo sapiens (Human).	0
comp222710_c0	6.74	4.12	2.28	1.52	1.33	1.3	0.69	Q9BE45	IKBZ_BOVIN	NF-kappa-B inhibitor zeta	Bos taurus (Bovine).	6e-11
comp212094_c0	6.72	3.42	4.13	4.91	3.61	3.25	3.07	A6NN14	ZN729_HUMAN	Zinc finger protein 729	Homo sapiens (Human).	5e-11
comp215232_c2	6.72	1.75	2.74	3.5	5.63	4.07	3.22	Q96EQ9	PRDM9_MOUSE	Histone-lysine N-methyltransferase PRDM9	Mus musculus (Mouse).	3e-63
comp226198_c0	6.65	5.51	5.77	7.63	13.65	9.29	10.81	Q63679	KDM3A_RAT	Lysine-specific demethylase 3A	Rattus norvegicus (Rat).	5e-160
comp221376_c1	6.63	6.24	9.03	15.95	19.64	22.84	15.86	Q8R3G1	PP1R8_MOUSE	Nuclear inhibitor of protein phosphatase 1	Mus musculus (Mouse).	3e-121
comp224538_c4	6.63	7.04	6.56	9.4	16.86	13.68	12.98	A2BIL7	BAZ1B_DANRE	Tyrosine-protein kinase BAZ1B	Danio rerio (Zebrafish) (Brachyd	0
comp162899_c1	6.6	3.7	3.28	4.6	4.06	3	2.38	Q5RGA4	MYSM1_DANRE	Histone H2A deubiquitinase MYSM1	Danio rerio (Zebrafish) (Brachyd	3e-20
comp224058_c0	6.59	10.53	25.62	29.31	30.88	25.15	51.74	A4II09	EIF3A_XENTR	Eukaryotic translation initiation factor 3 subunit A	Xenopus tropicalis (Western claw	0
comp212779_c9	6.57	1.34	4.35	3.89	0.53	0.74	0.22	Q14587	ZN268_HUMAN	Zinc finger protein 268	Homo sapiens (Human).	5e-36
comp218664_c1	6.55	4.24	3.01	6.23	4.08	4.71	4.65	Q6P2D0	ZFP1_HUMAN	Zinc finger protein 1 homolog	Homo sapiens (Human).	5e-43
comp225523_c0	6.53	3.02	3.31	2.39	4.32	4.57	3.65	Q7SXV2	AEBP2_DANRE	Zinc finger protein AEBP2	Danio rerio (Zebrafish) (Brachyd	6e-51
comp205539_c4	6.48	2.69	2.09	2.24	2.34	1.36	0.55	P10074	ZBT48_HUMAN	Zinc finger and BTB domain-containing protein 48	Homo sapiens (Human).	2e-06
comp224621_c0	6.47	4.19	14.26	8.7	5.89	3.69	3.24	Q9CXP9	EXO5_MOUSE	Probable exonuclease V	Mus musculus (Mouse).	3e-69
comp218618_c0	6.44	6.28	6.4	6.25	4.2	3.49	3.03	Q80YP6	ZIK1_MOUSE	Zinc finger protein interacting with ribonucleoprotein K	Mus musculus (Mouse).	2e-47
comp217009_c2	6.4	6.13	12.07	4.63	1.8	2.05	3.23	P21328	RTJK_DROME	RNA-directed DNA polymerase from mobile element jockey	Drosophila melanogaster (Fruit f	9e-41
comp222436_c0	6.4	10.42	14.36	12.73	49.57	46.53	35.23	P23128	DDX6_DROME	Putative ATP-dependent RNA helicase me31b	Drosophila melanogaster (Fruit f	0
comp221118_c4	6.39	1.43	2.18	1.98	5.17	4.75	4.04	Q924H7	WAC_MOUSE	WW domain-containing adapter protein with coiled-coil	Mus musculus (Mouse).	4e-23
comp215184_c1	6.24	3.44	0.9	2.75	1.16	1.04	1.37	Q60821	ZBT17_MOUSE	Zinc finger and BTB domain-containing protein 17	Mus musculus (Mouse).	1e-18
comp225137_c0	6.24	2.94	5	3.44	4.22	4.8	3.55	Q290A8	KAD2_DROPS	Adenylate kinase 2, mitochondrial	Drosophila pseudoobscura pseudoo	7e-117
comp219663_c2	6.19	2.63	8.25	12.36	11.69	11.56	17.39	Q8BX09	RBBP5_MOUSE	Retinoblastoma-binding protein 5	Mus musculus (Mouse).	0
comp216246_c4	6.17	4.66	3.2	2.5	1.54	1.29	1.47	Q24732	GLAS_DROVI	Protein glass	Drosophila virilis (Fruit fly).	5e-13
comp218636_c0	6.17	0.95	1.28	0.7	0.21	0.36	0.24	Q7KM13	HEY_DROME	Hairy/enhancer-of-split related with YRPW motif protein	Drosophila melanogaster (Fruit f	4e-61
comp211555_c0	6.14	1.69	4.91	3	1.12	0.79	1.13	Q9W719	HPRT_CHICK	Hypoxanthine-guanine phosphoribosyltransferase	Gallus gallus (Chicken).	3e-103
comp223850_c0	6.14	7.31	6.04	6.86	18.46	21.37	17.55	O57590	SURF4_TAKRU	Surfeit locus protein 4	Takifugu rubripes (Japanese puff	6e-137
comp219435_c0	6.12	18.28	20.37	18.98	5.89	5.08	8.47	Q9Y450	HBS1L_HUMAN	HBS1-like protein	Homo sapiens (Human).	9e-108
comp216017_c6	6.05	20.69	39.96	43.12	8.36	5.06	3.77	P0CJ79	ZN888_HUMAN	Zinc finger protein 888	Homo sapiens (Human).	5e-11
comp220033_c2	6.03	1.54	3.57	1.81	3.59	5.9	6.93	Q6UFS5	ZN503_DANRE	Zinc finger protein 503	Danio rerio (Zebrafish) (Brachyd	3e-40
comp214905_c0	6.02	4.23	3.9	1.95	1.28	1	1.41	Q24732	GLAS_DROVI	Protein glass	Drosophila virilis (Fruit fly).	2e-12
comp212929_c0	6.01	1.77	4.01	2.47	1.13	0.89	0.67	Q3ZCX4	ZN568_HUMAN	Zinc finger protein 568	Homo sapiens (Human).	7e-108
comp223313_c0	6	2.04	1.98	1.14	4.58	3.46	3.21	Q8CGN4	BCOR_MOUSE	BCL-6 corepressor	Mus musculus (Mouse).	2e-48
comp217667_c3	5.97	2.99	6.63	5.24	11.64	9.81	7.86	Q6DDH6	SP13A_XENLA	Histone deacetylase complex subunit SAP130-A	Xenopus laevis (African clawed f	5e-52
comp217528_c0	5.94	16.79	25.62	41.37	25.7	27.15	31.88	Q4V8V1	BM1LA_DANRE	Breast cancer metastasis-suppressor 1-like protein-A	Danio rerio (Zebrafish) (Brachyd	2e-120
comp224061_c1	5.85	7.12	8.1	10.61	16.79	17.41	27.68	Q5REU4	SND1_PONAB	Staphylococcal nuclease domain-containing protein 1	Pongo abelii (Sumatran orangutan	0
comp218185_c0	5.81	5.62	12.62	14.78	10.12	11.36	13.5	Q61116	ZN235_MOUSE	Zinc finger protein 235	Mus musculus (Mouse).	3e-33
comp223639_c0	5.8	0.91	1.31	1.93	3.07	1.87	1.56	P0CJ79	ZN888_HUMAN	Zinc finger protein 888	Homo sapiens (Human).	6e-28
comp216587_c4	5.74	5.42	7.35	8.47	13.31	8.69	6.67	Q5REG4	DTX3_PONAB	Probable E3 ubiquitin-protein ligase DTX3	Pongo abelii (Sumatran orangutan	1e-61
comp218055_c5	5.72	3.17	1.77	3.15	1.95	1.37	1.86	Q157S1	CRTC1_RAT	CREB-regulated transcription coactivator 1	Rattus norvegicus (Rat).	2e-48
comp222072_c4	5.72	1.12	6.8	10.05	2.84	1.79	1.59	P17032	ZN37A_HUMAN	Zinc finger protein 37A	Homo sapiens (Human).	3e-19
comp224167_c3	5.72	4.78	4.79	10.04	10.45	9.76	9.82	Q8TF50	ZN526_HUMAN	Zinc finger protein 526	Homo sapiens (Human).	3e-13
comp217391_c1	5.69	2.94	2.27	1.39	1.39	0.89	1.1	Q96EG3	ZN837_HUMAN	Zinc finger protein 837	Homo sapiens (Human).	9e-23
comp226063_c0	5.62	3.86	3.76	3.06	2.61	2.65	2.5	P07686	HEXB_HUMAN	Beta-hexosaminidase subunit beta	Homo sapiens (Human).	1e-158
comp226266_c0	5.62	0.5	1.07	2.49	4.81	3.77	3.32	Q96RV3	PCX1_HUMAN	Pecanex-like protein 1	Homo sapiens (Human).	0
comp220781_c5	5.56	1.81	4.83	6.76	5.58	10.53	9.12	C0HAV3	ZGPAT_SALSA	Zinc finger CCCH-type with G patch domain-containing protein	Salmo salar (Atlantic salmon).	4e-46
comp218715_c0	5.48	4.35	2.29	0.85	0.79	0.7	0.73	A2A935	PRD16_MOUSE	PR domain zinc finger protein 16	Mus musculus (Mouse).	2e-11
comp219925_c4	5.45	8.27	13.86	13.36	8.31	7.16	7.69	P10076	ZFP26_MOUSE	Zinc finger protein 26	Mus musculus (Mouse).	5e-42
comp224449_c2	5.45	2.36	5.51	8.4	3.67	3.36	4.78	Q3U288	ZN710_MOUSE	Zinc finger protein 710	Mus musculus (Mouse).	2e-14
comp216550_c1	5.43	1.81	1.33	1.16	0.75	0.96	0.64	P18729	ZG57_XENLA	Gastrula zinc finger protein XlCGF57.1	Xenopus laevis (African clawed f	4e-38
comp225376_c0	5.43	1.23	0.89	2.03	4.49	3.58	2.87	Q05481	ZNF91_HUMAN	Zinc finger protein 91	Homo sapiens (Human).	2e-120
comp212214_c0	5.41	6.22	13.45	24.37	16.89	16.85	25.92	Q99PT3	IN80B_MOUSE	INO80 complex subunit B	Mus musculus (Mouse).	5e-28
comp225888_c0	5.32	3.61	3.54	4.55	2.77	2.21	1.75	Q9BX63	FANCJ_HUMAN	Fanconi anemia group J protein	Homo sapiens (Human).	0
comp224399_c0	5.26	6.01	7.99	20.59	18.72	21.67	30.78	Q4QR29	CTR9_XENLA	RNA polymerase-associated protein CTR9 homolog	Xenopus laevis (African clawed f	0
comp225682_c1	5.25	5.98	8.3	12.31	17.68	16.89	20.03	Q6ZRS2	SRCAP_HUMAN	Helicase SRCAP	Homo sapiens (Human).	0
comp225425_c0	5.24	3.24	2.92	1.94	2.81	3.23	3.79	Q99MS3	MP17L_MOUSE	Mpv17-like protein	Mus musculus (Mouse).	5e-40
comp221351_c0	5.23	2.87	2.18	2.67	2.32	2.02	1.4	Q24312	EWG_DROME	DNA-binding protein Ewg	Drosophila melanogaster (Fruit f	1e-05
comp213944_c0	5.22	3.07	10.03	23.24	14.74	13.89	26.47	Q80W31	ZN569_MOUSE	Zinc finger protein 569	Mus musculus (Mouse).	6e-33
comp223505_c5	5.21	4.92	7.27	11.67	7.61	5.98	7.97	Q9NVH0	EXD2_HUMAN	Exonuclease 3'-5' domain-containing protein 2	Homo sapiens (Human).	6e-145
comp222019_c1	5.18	5.19	10.82	6.52	5.62	6.9	3.8	Q9ERU3	ZNF22_MOUSE	Zinc finger protein 22	Mus musculus (Mouse).	6e-11
comp214272_c7	5.17	4.38	6.72	6.95	6.95	6.46	7.65	Q86NP2	NELFA_DROME	Negative elongation factor A	Drosophila melanogaster (Fruit f	1e-81
comp224570_c0	5.14	2.83	2.77	1.87	3.32	3.13	2.76	Q0VD26	MORN4_BOVIN	MORN repeat-containing protein 4	Bos taurus (Bovine).	1e-52
comp214502_c0	5.12	3.34	4.95	7.24	5.86	6.51	6.89	P17038	ZNF43_HUMAN	Zinc finger protein 43	Homo sapiens (Human).	8e-18
comp221230_c0	5.1	2.62	2.27	1.32	1.06	0.71	0.78	Q8BI66	ZN526_MOUSE	Zinc finger protein 526	Mus musculus (Mouse).	3e-06
comp224261_c1	5.09	7.34	9.69	12.29	8.5	8.42	12.36	Q9BQ70	TCF25_HUMAN	Transcription factor 25	Homo sapiens (Human).	4e-160
comp226053_c0	5.08	4.43	5.25	12.58	12.56	13.38	15.79	Q10569	CPSF1_BOVIN	Cleavage and polyadenylation specificity factor subunit 1	Bos taurus (Bovine).	0
comp219333_c0	5.06	2.63	2.71	2.18	1.38	1.44	1.7	P10076	ZFP26_MOUSE	Zinc finger protein 26	Mus musculus (Mouse).	3e-51
comp225193_c0	5.02	4.61	4.18	4.75	10.73	11.4	12.31	O00291	HIP1_HUMAN	Huntingtin-interacting protein 1	Homo sapiens (Human).	1e-145
comp219093_c1	4.94	16.18	24.51	20.84	21.66	21.35	12.05	P23708	NFYA_MOUSE	Nuclear transcription factor Y subunit alpha	Mus musculus (Mouse).	1e-40
comp211754_c0	4.92	4.08	3.82	1.4	0.42	0.27	0.27	Q49AA0	ZFP69_HUMAN	Zinc finger protein ZFP69	Homo sapiens (Human).	6e-29
comp220257_c1	4.92	5.79	6.65	6.19	6.68	8.27	9.07	Q96EZ8	MCRS1_HUMAN	Microspherule protein 1	Homo sapiens (Human).	0
comp221937_c1	4.88	2.09	1.76	2.15	2.37	1.31	0.82	Q9JI90	RNF14_MOUSE	E3 ubiquitin-protein ligase RNF14	Mus musculus (Mouse).	2e-71
comp225961_c0	4.87	2	1.09	1.52	4.96	5.16	4.88	Q99MY8	ASH1L_MOUSE	Histone-lysine N-methyltransferase ASH1L	Mus musculus (Mouse).	1e-180
comp221427_c0	4.87	10.26	18.42	18.93	12.01	18.59	22.41	Q28HX4	IFT57_XENTR	Intraflagellar transport protein 57 homolog	Xenopus tropicalis (Western claw	4e-92
comp213339_c3	4.86	1.75	0.95	0.49	0.86	0.38	0.77	P18729	ZG57_XENLA	Gastrula zinc finger protein XlCGF57.1	Xenopus laevis (African clawed f	1e-62
comp223150_c0	4.86	3.7	4.51	6.12	5.65	5.61	10.58	Q6ZUT9	DEN5B_HUMAN	DENN domain-containing protein 5B	Homo sapiens (Human).	0
comp221269_c0	4.84	4.81	20.94	32.46	23.52	21.68	21.05	Q08705	CTCF_CHICK	Transcriptional repressor CTCF	Gallus gallus (Chicken).	8e-120
comp223703_c0	4.83	1.72	0.32	0.92	1.19	0.65	0.5	O77245	E75_METEN	Nuclear hormone receptor E75	Metapenaeus ensis (Greasyback sh	6e-25
comp218675_c1	4.82	0.6	0.81	1.67	3.55	2.64	2.78	P0CJ79	ZN888_HUMAN	Zinc finger protein 888	Homo sapiens (Human).	4e-21
comp215583_c0	4.8	6.5	10.37	17.11	12.4	10.52	11.19	P11031	TCP4_MOUSE	Activated RNA polymerase II transcriptional coactivator p15	Mus musculus (Mouse).	3e-17
comp222494_c2	4.77	1.85	1.08	0.83	0.89	0.64	0.28	P18730	ZG58_XENLA	Gastrula zinc finger protein XlCGF58.1	Xenopus laevis (African clawed f	6e-16
comp225095_c0	4.75	8.38	9.67	13.43	17.07	10.76	13.98	Q9QWV9	CCNT1_MOUSE	Cyclin-T1	Mus musculus (Mouse).	9e-115
comp224894_c1	4.74	0.52	1.24	3.28	6.36	5.58	4.48	P18737	ZG8_XENLA	Gastrula zinc finger protein XlCGF8.2DB	Xenopus laevis (African clawed f	7e-46
comp217119_c0	4.7	3.71	6.12	19.46	20.08	22.9	39.71	Q9DCD2	SYF1_MOUSE	Pre-mRNA-splicing factor SYF1	Mus musculus (Mouse).	0
comp214675_c11	4.69	1.48	1.52	1.13	0.84	0.58	0.16	Q6ZNA1	ZN836_HUMAN	Zinc finger protein 836	Homo sapiens (Human).	5e-07
comp211526_c1	4.66	60.83	65.94	20.58	5.71	2.58	0.66	Q9NXT0	ZN586_HUMAN	Zinc finger protein 586	Homo sapiens (Human).	3e-13
comp225836_c0	4.64	6.39	5.13	3.35	7.1	5.85	2.03	Q6DFC8	ZN395_XENLA	Zinc finger protein 395	Xenopus laevis (African clawed f	3e-56
comp221071_c0	4.62	2.18	2.58	1.47	4.9	2.84	1.46	Q14192	FHL2_HUMAN	Four and a half LIM domains protein 2	Homo sapiens (Human).	8e-114
comp222695_c0	4.6	7.89	18.11	24.19	27.58	17.91	20.7	Q5U2Z0	ZN367_RAT	Zinc finger protein 367	Rattus norvegicus (Rat).	7e-59
comp216689_c0	4.56	5.41	13.33	9.1	8.36	6.95	8.41	Q5RBG4	KAT5_PONAB	Histone acetyltransferase KAT5	Pongo abelii (Sumatran orangutan	0
comp223447_c1	4.56	2.82	5.08	7.13	9.88	7.06	11.5	Q5ZJC7	NOC4L_CHICK	Nucleolar complex protein 4 homolog	Gallus gallus (Chicken).	3e-148
comp224309_c1	4.54	1.86	1.4	3.7	5.72	5.92	7.65	Q969N2	PIGT_HUMAN	GPI transamidase component PIG-T	Homo sapiens (Human).	3e-168
comp222273_c0	4.52	2.88	3.39	3.74	5.19	3.31	5.08	Q9H707	ZN552_HUMAN	Zinc finger protein 552	Homo sapiens (Human).	1e-10
comp221389_c0	4.49	14.12	3.88	3.11	2.52	2.72	1.86	Q6PF04	ZN613_HUMAN	Zinc finger protein 613	Homo sapiens (Human).	2e-26
comp221068_c0	4.48	3.45	11.71	30.14	24.92	27.57	35.44	Q8BY02	NKRF_MOUSE	NF-kappa-B-repressing factor	Mus musculus (Mouse).	1e-26
comp213369_c2	4.43	1.42	2.86	3.98	6.83	3.31	3.76	Q6P560	ZN182_MOUSE	Zinc finger protein 182	Mus musculus (Mouse).	4e-19
comp226132_c1	4.42	3.17	2.88	2.33	1.74	1.82	2.45	Q5ZIH0	INT11_CHICK	Integrator complex subunit 11	Gallus gallus (Chicken).	0
comp215883_c2	4.34	4.96	10.18	18.71	10.14	13.04	19.96	Q5XI06	KAT8_RAT	Histone acetyltransferase KAT8	Rattus norvegicus (Rat).	0
comp219180_c2	4.33	1.58	1.61	1.69	1.26	2.5	1.96	P57071	PRD15_HUMAN	PR domain zinc finger protein 15	Homo sapiens (Human).	3e-14
comp213339_c5	4.32	5.83	3.04	0.94	1.24	0.89	1.31	Q96N20	ZN75A_HUMAN	Zinc finger protein 75A	Homo sapiens (Human).	6e-34
comp222077_c0	4.3	7.86	8.58	7.68	7.39	6.58	9.26	Q5BK24	CH076_RAT	Uncharacterized protein C8orf76 homolog	Rattus norvegicus (Rat).	1e-26
comp215378_c0	4.29	0.11	0.22	0.66	0.58	0.5	0.5	P31629	ZEP2_HUMAN	Transcription factor HIVEP2	Homo sapiens (Human).	8e-48
comp220790_c0	4.28	4.93	6.26	5	6.68	7.85	9.78	P70280	VAMP7_MOUSE	Vesicle-associated membrane protein 7	Mus musculus (Mouse).	4e-96
comp225205_c0	4.27	11.27	11.23	8.36	9.55	6.05	4.22	Q5RDQ6	ZN507_PONAB	Zinc finger protein 507	Pongo abelii (Sumatran orangutan	1e-35
comp214969_c0	4.25	5.61	7.88	6.93	6.73	6.55	9.89	Q9NSI6	BRWD1_HUMAN	Bromodomain and WD repeat-containing protein 1	Homo sapiens (Human).	0
comp213838_c3	4.18	2.42	2.28	1.37	1.98	1.52	1.44	O75820	ZN189_HUMAN	Zinc finger protein 189	Homo sapiens (Human).	3e-36
comp215392_c1	4.17	5.55	6.29	6.12	6.44	10.93	13.89	P53569	CEBPZ_MOUSE	CCAAT/enhancer-binding protein zeta	Mus musculus (Mouse).	4e-18
comp222005_c0	4.16	6.22	9.16	7.42	2.52	2.47	1.24	Q9BS31	ZN649_HUMAN	Zinc finger protein 649	Homo sapiens (Human).	2e-22
comp213518_c6	4.15	4.78	1.92	3.81	1.52	1.48	2.4	P51508	ZNF81_HUMAN	Zinc finger protein 81	Homo sapiens (Human).	1e-42
comp219804_c0	4.15	3.49	1.78	3.33	3.27	4.11	5.73	Q9V3R8	UBIA1_DROME	UbiA prenyltransferase domain-containing protein 1 homolog	Drosophila melanogaster (Fruit f	3e-110
comp226260_c0	4.13	4.14	6.23	7.73	6.93	5.15	5.66	Q6PQD5	ATM_PIG	Serine-protein kinase ATM	Sus scrofa (Pig).	0
comp214137_c0	4.11	2.95	2.78	8.53	15.12	16.78	27.27	Q641G3	CCAR1_XENLA	Cell division cycle and apoptosis regulator protein 1	Xenopus laevis (African clawed f	0
comp214549_c4	4.11	7.24	14.26	15.07	12.94	12.48	19.68	Q9Y5B6	GCFC1_HUMAN	GC-rich sequence DNA-binding factor 1	Homo sapiens (Human).	7e-166
comp217444_c4	4.1	2.16	2.64	3.31	3.03	2.85	3.31	Q9CS74	SGT1_MOUSE	Protein SGT1 homolog	Mus musculus (Mouse).	8e-160
comp218484_c0	4.1	4.34	3.37	0.57	2.44	2	0.59	Q9BXA9	SALL3_HUMAN	Sal-like protein 3	Homo sapiens (Human).	2e-11
comp224311_c0	4.1	0.9	1.16	1.41	1.46	1.27	1.51	Q95LI3	ZFY_BOVIN	Zinc finger Y-chromosomal protein	Bos taurus (Bovine).	1e-17
comp213266_c1	4.09	1.83	3.49	2.31	1.08	0.52	0.37	Q9BSK1	ZN577_HUMAN	Zinc finger protein 577	Homo sapiens (Human).	6e-20
comp222190_c4	4.09	3.29	2.47	4.88	5.21	6.05	8.43	Q9QZP2	PRDM4_RAT	PR domain zinc finger protein 4	Rattus norvegicus (Rat).	2e-11
comp225897_c0	4.09	0.62	0.66	0.84	0.82	0.96	1.47	Q3USL1	KLDC9_MOUSE	Kelch domain-containing protein 9	Mus musculus (Mouse).	7e-22
comp220141_c5	4.08	4.34	5.21	9.6	13.1	10.19	14.02	Q8IN94	OSA_DROME	Trithorax group protein osa	Drosophila melanogaster (Fruit f	7e-107
comp218224_c0	4.07	5.9	4.41	3.04	1.72	1.06	1.61	P10076	ZFP26_MOUSE	Zinc finger protein 26	Mus musculus (Mouse).	4e-25
comp222975_c2	4.07	2.52	1.76	2.11	5.16	4.91	5.33	P18729	ZG57_XENLA	Gastrula zinc finger protein XlCGF57.1	Xenopus laevis (African clawed f	3e-51
comp224738_c0	4.06	4.14	5.41	8.25	6.53	5.53	3.65	Q8NB50	ZFP62_HUMAN	Zinc finger protein 62 homolog	Homo sapiens (Human).	2e-44
comp218841_c0	4.03	2.83	2.1	1.08	2.24	2.12	1.72	O15062	ZBTB5_HUMAN	Zinc finger and BTB domain-containing protein 5	Homo sapiens (Human).	2e-12
comp222575_c5	4	4.56	4.44	4.11	1.75	1.85	3.01	Q28HM1	TFB1M_XENTR	Dimethyladenosine transferase 1, mitochondrial	Xenopus tropicalis (Western claw	5e-133
comp225857_c1	3.97	1.36	0.73	1.75	3.19	2.5	1.59	Q8WY36	BBX_HUMAN	HMG box transcription factor BBX	Homo sapiens (Human).	5e-16
comp219240_c0	3.96	2.9	2.86	1.62	0.94	0.77	0.4	O31443	YBFA_BACSU	Putative HTH-type DNA-binding domain-containing acetyltransferase YbfA	Bacillus subtilis (strain 168).	3e-06
comp217715_c2	3.95	12.85	10.78	9.21	8.95	9.6	10.4	Q6PDQ2	CHD4_MOUSE	Chromodomain-helicase-DNA-binding protein 4	Mus musculus (Mouse).	3e-22
comp215683_c0	3.93	4.01	5.2	5.23	4.46	2.81	2.89	Q7L3S4	ZN771_HUMAN	Zinc finger protein 771	Homo sapiens (Human).	8e-19
comp225447_c0	3.92	2.47	6.83	20.98	20.39	19.84	29.12	Q8K4L0	DDX54_MOUSE	ATP-dependent RNA helicase DDX54	Mus musculus (Mouse).	0
comp211492_c0	3.91	4.36	6.49	29.53	28.53	43.95	95.73	Q99417	MYCBP_HUMAN	C-Myc-binding protein	Homo sapiens (Human).	8e-43
comp226131_c0	3.9	2.04	2.78	6.12	12.5	10.08	14.03	Q4KKX4	NCOR1_XENTR	Nuclear receptor corepressor 1	Xenopus tropicalis (Western claw	2e-100
comp219369_c2	3.9	3.55	5.1	5.83	5.75	3.99	3.05	Q5JVG2	ZN484_HUMAN	Zinc finger protein 484	Homo sapiens (Human).	1e-42
comp206888_c0	3.89	2.56	2.2	2.66	3.38	3.25	1.95	Q8CIV7	OVOL2_MOUSE	Transcription factor Ovo-like 2	Mus musculus (Mouse).	4e-08
comp225068_c1	3.87	3.95	3.81	9.14	15.5	18.27	33.77	Q8CH18	CCAR1_MOUSE	Cell division cycle and apoptosis regulator protein 1	Mus musculus (Mouse).	2e-42
comp226233_c1	3.86	1.79	1.91	0.94	1.86	1.68	2.75	Q4VBE8	WDR18_MOUSE	WD repeat-containing protein 18	Mus musculus (Mouse).	2e-80
comp224974_c0	3.86	4.05	7.4	12.09	8.88	6.98	7.72	Q9BYN7	ZN341_HUMAN	Zinc finger protein 341	Homo sapiens (Human).	0
comp212811_c2	3.85	3.84	3.76	0.82	4.23	4.23	4.59	P18729	ZG57_XENLA	Gastrula zinc finger protein XlCGF57.1	Xenopus laevis (African clawed f	1e-24
comp223143_c0	3.83	9.27	12.9	17.34	10.08	9.14	14.5	Q9QXE0	HACL1_MOUSE	2-hydroxyacyl-CoA lyase 1	Mus musculus (Mouse).	0
comp207598_c0	3.77	3.74	6.45	5.88	5.64	1.59	2.15	B7LT90	YMDB_ESCF3	O-acetyl-ADP-ribose deacetylase	Escherichia fergusonii (strain A	7e-25
comp224726_c0	3.77	1.24	1.48	1.18	2.1	4.08	7.65	D2HNW6	RFX6_AILME	DNA-binding protein RFX6	Ailuropoda melanoleuca (Giant pa	0
comp215363_c0	3.76	3.61	4.83	4.77	2.22	1.74	3.44	A1YG48	ZN394_PANPA	Zinc finger protein 394	Pan paniscus (Pygmy chimpanzee)	6e-21
comp224441_c2	3.76	1.79	2.7	4.28	7.04	7.67	6.31	Q64261	CDK6_MOUSE	Cyclin-dependent kinase 6	Mus musculus (Mouse).	1e-116
comp222119_c0	3.75	7.12	9.01	13.79	13.96	9.39	13.66	P35601	RFC1_MOUSE	Replication factor C subunit 1	Mus musculus (Mouse).	0
comp222986_c0	3.75	4.87	7.76	5.92	4.12	4.43	5.16	Q91WQ5	TAF5L_MOUSE	TAF5-like RNA polymerase II p300/CBP-associated factor-associated factor 65 kDa subunit 5L	Mus musculus (Mouse).	4e-149
comp220131_c0	3.72	1.52	4.58	4.78	3.8	3.26	8.43	Q5RIC0	ELP3_DANRE	Elongator complex protein 3	Danio rerio (Zebrafish) (Brachyd	0
comp220441_c1	3.71	1.9	2.43	1.05	1.79	2.51	3.69	Q6ZN57	ZFP2_HUMAN	Zinc finger protein 2 homolog	Homo sapiens (Human).	1e-45
comp216222_c1	3.7	4.43	9.56	19.37	16.19	17.58	27.09	Q6NYV9	LEO1_DANRE	RNA polymerase-associated protein LEO1	Danio rerio (Zebrafish) (Brachyd	1e-130
comp221699_c0	3.68	3.25	3.9	3.9	5.26	5.03	6.16	Q6ZMW2	ZN782_HUMAN	Zinc finger protein 782	Homo sapiens (Human).	4e-25
comp215858_c0	3.67	2.71	2.45	3.7	4.54	6.43	10.27	P17020	ZNF16_HUMAN	Zinc finger protein 16	Homo sapiens (Human).	2e-34
comp222427_c0	3.6	0.32	0.81	1.99	2.01	1.86	2.46	Q9BUG6	ZSA5A_HUMAN	Zinc finger and SCAN domain-containing protein 5A	Homo sapiens (Human).	2e-16
comp223559_c0	3.59	1.96	4.06	8.76	8.71	8.34	10.93	Q08D69	MED16_XENTR	Mediator of RNA polymerase II transcription subunit 16	Xenopus tropicalis (Western claw	1e-151
comp218761_c3	3.58	4.23	5.46	5.28	4.08	2.6	3.12	Q3ZCX4	ZN568_HUMAN	Zinc finger protein 568	Homo sapiens (Human).	1e-47
comp217137_c1	3.55	3.38	5.15	11.75	8.82	8.06	13.58	Q9W0T1	NU301_DROME	Nucleosome-remodeling factor subunit NURF301	Drosophila melanogaster (Fruit f	1e-109
comp226257_c0	3.54	1.77	1.49	3.33	2.24	2.95	3.31	O97508	THIO_HORSE	Thioredoxin	Equus caballus (Horse).	6e-29
comp216295_c0	3.51	2.51	6.19	4.51	2.47	2.18	4.56	Q5RDJ2	ZMYM2_PONAB	Zinc finger MYM-type protein 2	Pongo abelii (Sumatran orangutan	6e-12
comp225308_c0	3.5	1.12	3	7.76	5.88	5.21	5.28	O60303	K0556_HUMAN	Uncharacterized protein KIAA0556	Homo sapiens (Human).	0
comp217143_c0	3.49	6.03	12.67	23.34	21.26	21.45	23	Q6GN15	CCNL1_XENLA	Cyclin-L1	Xenopus laevis (African clawed f	8e-140
comp220356_c1	3.49	1.97	2.82	5.98	4.61	2.3	2.94	Q8N895	ZN366_HUMAN	Zinc finger protein 366	Homo sapiens (Human).	2e-11
comp223922_c0	3.49	1.44	2.27	1.89	0.88	1.28	1.51	Q9P2J8	ZN624_HUMAN	Zinc finger protein 624	Homo sapiens (Human).	4e-46
comp216464_c5	3.48	3.74	5.66	6.54	6.38	4.79	4.54	Q7ZWG6	PCFT_DANRE	Proton-coupled folate transporter	Danio rerio (Zebrafish) (Brachyd	4e-58
comp217176_c0	3.41	3.32	3.22	4.29	2.01	1.56	2.75	Q5R633	ZBT48_PONAB	Zinc finger and BTB domain-containing protein 48	Pongo abelii (Sumatran orangutan	4e-12
comp174828_c1	3.4	1.58	2.55	4.56	5.86	5.9	4.47	Q1H9T6	ZBT48_MOUSE	Zinc finger and BTB domain-containing protein 48	Mus musculus (Mouse).	1e-14
comp225994_c0	3.39	5.61	7.16	12.17	12.1	14.54	20.55	O08587	NUP50_RAT	Nuclear pore complex protein Nup50	Rattus norvegicus (Rat).	1e-74
comp219711_c1	3.39	2.47	1.66	2.12	4.59	3.09	4.01	Q14865	ARI5B_HUMAN	AT-rich interactive domain-containing protein 5B	Homo sapiens (Human).	3e-100
comp224785_c1	3.35	2.44	6.18	10.82	14.32	12.03	11.73	Q0VA03	SUZ12_XENTR	Polycomb protein suz12	Xenopus tropicalis (Western claw	0
comp203094_c1	3.33	2.59	2.86	2.94	1.77	0.74	0.2	Q6ZN57	ZFP2_HUMAN	Zinc finger protein 2 homolog	Homo sapiens (Human).	7e-53
comp222592_c3	3.33	3.56	3.83	5.95	6.98	4.93	7.07	A0MS83	ZN148_DANRE	Zinc finger protein 148	Danio rerio (Zebrafish) (Brachyd	3e-07
comp226028_c0	3.32	4.41	8.27	20.92	14.29	17.2	24.28	Q9CU62	SMC1A_MOUSE	Structural maintenance of chromosomes protein 1A	Mus musculus (Mouse).	0
comp224048_c2	3.32	2.91	6.59	10.8	16	14.62	17.61	Q86YP4	P66A_HUMAN	Transcriptional repressor p66-alpha	Homo sapiens (Human).	2e-56
comp219533_c0	3.29	0.1	0.21	0.46	0.44	0.25	0.37	Q5T1R4	ZEP3_HUMAN	Transcription factor HIVEP3	Homo sapiens (Human).	3e-23
comp223398_c1	3.27	0.53	0.56	1.1	1.44	2.04	3.27	B4KBF6	FOXO_DROMO	Forkhead box protein O	Drosophila mojavensis (Fruit fly	3e-84
comp225001_c1	3.26	1.37	1.2	0.9	3.87	4.11	2.19	Q497V6	BAHD1_MOUSE	Bromo adjacent homology domain-containing 1 protein	Mus musculus (Mouse).	6e-44
comp219981_c0	3.25	9.01	5.15	6.42	5.92	4.04	2.7	Q6A085	ZN629_MOUSE	Zinc finger protein 629	Mus musculus (Mouse).	2e-22
comp223202_c0	3.25	0.43	0.36	0.98	2.01	2.56	2.06	Q9Z0Z7	KLF5_MOUSE	Krueppel-like factor 5	Mus musculus (Mouse).	2e-49
comp220305_c0	3.24	3.04	4.99	10.69	8.15	7	7.31	Q05481	ZNF91_HUMAN	Zinc finger protein 91	Homo sapiens (Human).	3e-15
comp217509_c1	3.23	2.33	3.77	1	2.61	2.16	1.55	Q6ZNA1	ZN836_HUMAN	Zinc finger protein 836	Homo sapiens (Human).	4e-39
comp223068_c1	3.21	2.59	3.79	3.74	2.4	2.37	2.44	Q811F1	ZBT41_MOUSE	Zinc finger and BTB domain-containing protein 41	Mus musculus (Mouse).	5e-16
comp224037_c0	3.2	3.38	2.5	1.5	1.96	1.32	0.65	Q05481	ZNF91_HUMAN	Zinc finger protein 91	Homo sapiens (Human).	4e-43
comp225605_c0	3.2	0.81	1.37	2.24	2.87	2.71	2.88	Q28EW0	TM87A_XENTR	Transmembrane protein 87A	Xenopus tropicalis (Western claw	2e-153
comp222567_c1	3.19	3.4	7.76	13.45	30.85	27.04	16.18	Q15853	USF2_HUMAN	Upstream stimulatory factor 2	Homo sapiens (Human).	1e-85
comp209168_c0	3.18	0.38	1.09	3.38	1.81	1.99	2.55	Q61116	ZN235_MOUSE	Zinc finger protein 235	Mus musculus (Mouse).	2e-17
comp218614_c1	3.18	2.57	5.68	10.53	8.23	8.41	12.01	Q8N7H5	PAF1_HUMAN	RNA polymerase II-associated factor 1 homolog	Homo sapiens (Human).	5e-169
comp216440_c5	3.16	2.09	1.89	1.8	5.32	2.58	1.34	Q86T29	ZN605_HUMAN	Zinc finger protein 605	Homo sapiens (Human).	2e-46
comp225100_c0	3.15	4.24	7.6	6.07	15.28	11.69	5.29	Q56A24	KLH24_RAT	Kelch-like protein 24	Rattus norvegicus (Rat).	2e-105
comp216522_c0	3.14	6.62	10.02	13.94	22.16	18.21	33.76	O14646	CHD1_HUMAN	Chromodomain-helicase-DNA-binding protein 1	Homo sapiens (Human).	1e-43
comp220767_c0	3.14	2.94	4.41	7.04	6.33	5.01	7.47	Q9W0T1	NU301_DROME	Nucleosome-remodeling factor subunit NURF301	Drosophila melanogaster (Fruit f	1e-107
comp220997_c0	3.1	1.56	1.28	0.56	0.41	0.34	0.26	P23469	PTPRE_HUMAN	Receptor-type tyrosine-protein phosphatase epsilon	Homo sapiens (Human).	8e-93
comp223837_c0	3.1	1.64	6.34	7.85	24.1	24.72	26.1	Q6IRB2	HES1A_XENLA	Transcription factor HES-1-A	Xenopus laevis (African clawed f	5e-50
comp221470_c0	3.09	1.17	1.37	1.17	1.27	0.69	0.74	Q9UEG4	ZN629_HUMAN	Zinc finger protein 629	Homo sapiens (Human).	9e-61
comp215782_c1	3.07	3.71	2.8	2.43	1.83	1.56	2.41	A6NJL1	ZSA5B_HUMAN	Zinc finger and SCAN domain-containing protein 5B	Homo sapiens (Human).	8e-17
comp207752_c2	3.05	0.74	0.56	0.42	1.11	1.27	1.27	P10073	ZSC22_HUMAN	Zinc finger and SCAN domain-containing protein 22	Homo sapiens (Human).	3e-09
comp220441_c0	3.02	3.7	3.89	5.16	2.98	1.8	2.25	Q15937	ZNF79_HUMAN	Zinc finger protein 79	Homo sapiens (Human).	9e-49
comp218267_c0	3.01	5.12	7.09	7.27	12.31	10.59	7.87	Q92010	ZF161_CHICK	Zinc finger protein 161 homolog	Gallus gallus (Chicken).	6e-21
comp221013_c0	3.01	2.99	3.45	5.94	6.76	6.57	9.47	P54864	JUN_SERCA	Transcription factor AP-1	Serinus canaria (Island canary)	2e-71
comp225948_c0	2.97	1.29	2.29	3.09	4.37	4.13	5.08	P53349	M3K1_MOUSE	Mitogen-activated protein kinase kinase kinase 1	Mus musculus (Mouse).	8e-149
comp225536_c0	2.95	2.9	2.2	2.36	2.5	2.71	6.22	Q6I9Y2	THOC7_HUMAN	THO complex subunit 7 homolog	Homo sapiens (Human).	5e-67
comp215471_c2	2.94	0.91	0.47	12.64	33.62	19.69	15.84	Q61412	VSX2_MOUSE	Visual system homeobox 2	Mus musculus (Mouse).	2e-65
comp225212_c0	2.94	0.65	0.94	1.03	14.35	22.83	49.09	Q6P1E8	EFCB6_MOUSE	EF-hand calcium-binding domain-containing protein 6	Mus musculus (Mouse).	7e-30
comp222392_c0	2.89	1.15	2.06	2.21	2.5	3.54	6.89	Q06003	GOLI_DROME	Protein goliath	Drosophila melanogaster (Fruit f	8e-16
comp225066_c0	2.87	2.38	3.14	8.5	8.9	7.35	7.72	P08045	XFIN_XENLA	Zinc finger protein Xfin	Xenopus laevis (African clawed f	3e-56
comp221483_c0	2.86	3.06	3.14	6.94	4.65	3.52	4	Q6P4Y1	BANP_XENTR	Protein BANP	Xenopus tropicalis (Western claw	6e-85
comp225558_c0	2.86	1.7	5.4	17.47	20.41	15.29	19.16	Q7KZ85	SPT6H_HUMAN	Transcription elongation factor SPT6	Homo sapiens (Human).	3e-92
comp223388_c1	2.85	5.97	5.76	4.46	3.92	2.31	2.26	Q684M4	KEAP1_PIG	Kelch-like ECH-associated protein 1	Sus scrofa (Pig).	0
comp217305_c0	2.84	1.98	1.43	2.53	2.34	4.37	6.87	Q99MS0	S14L2_RAT	SEC14-like protein 2	Rattus norvegicus (Rat).	4e-98
comp222848_c0	2.83	1.69	3.1	5.49	3.92	2.36	4.16	Q5RB30	Z585B_PONAB	Zinc finger protein 585B	Pongo abelii (Sumatran orangutan	3e-28
comp226005_c0	2.81	2.19	3.33	6.28	4.43	3.49	5.8	Q13045	FLII_HUMAN	Protein flightless-1 homolog	Homo sapiens (Human).	0
comp217715_c3	2.8	0.4	0.29	0.21	0.09	0.08	0.02	A1L2X1	BATF_XENLA	Basic leucine zipper transcriptional factor ATF-like	Xenopus laevis (African clawed f	1e-07
comp225445_c0	2.79	1.89	6.5	10.07	10.72	7.36	6.72	P25799	NFKB1_MOUSE	Nuclear factor NF-kappa-B p105 subunit	Mus musculus (Mouse).	7e-64
comp226016_c0	2.78	9.19	4.8	5.59	4.65	3.9	3.87	P11369	POL2_MOUSE	Retrovirus-related Pol polyprotein LINE-1	Mus musculus (Mouse).	3e-23
comp220594_c1	2.78	3.92	7.71	13.11	17.71	14.77	12.39	Q6GLQ4	PP1RA_XENLA	Serine/threonine-protein phosphatase 1 regulatory subunit 10	Xenopus laevis (African clawed f	8e-60
comp220949_c0	2.78	2.94	5.19	2.53	1.92	1.34	1.12	Q99MS0	S14L2_RAT	SEC14-like protein 2	Rattus norvegicus (Rat).	2e-105
comp215050_c4	2.76	1.05	1.06	0.6	3.28	1.72	0.48	P17030	ZNF25_HUMAN	Zinc finger protein 25	Homo sapiens (Human).	2e-27
comp223776_c4	2.75	5.61	11.1	18.24	14.36	16.8	26.82	Q7TQ20	DNJC2_RAT	DnaJ homolog subfamily C member 2	Rattus norvegicus (Rat).	0
comp220268_c1	2.73	5.52	6.35	3	6.91	2.63	2.24	P51523	ZNF84_HUMAN	Zinc finger protein 84	Homo sapiens (Human).	2e-22
comp223405_c0	2.73	4.01	6.29	9.87	6.29	5.04	4.6	Q60821	ZBT17_MOUSE	Zinc finger and BTB domain-containing protein 17	Mus musculus (Mouse).	5e-21
comp223938_c0	2.73	3.1	4.75	8.74	9.02	8.72	13.78	Q7TN31	AGGF1_MOUSE	Angiogenic factor with G patch and FHA domains 1	Mus musculus (Mouse).	1e-60
comp217079_c0	2.71	3.92	3.86	6.73	5.36	5.12	7.49	Q8WX92	NELFB_HUMAN	Negative elongation factor B	Homo sapiens (Human).	0
comp218394_c3	2.71	3.47	5.22	6.14	9.75	8.01	6.63	O54826	AF10_MOUSE	Protein AF-10	Mus musculus (Mouse).	2e-106
comp214864_c0	2.7	2.54	4.64	10.36	19.45	16.5	15.62	O95628	CNOT4_HUMAN	CCR4-NOT transcription complex subunit 4	Homo sapiens (Human).	5e-140
comp212975_c8	2.68	3.26	5.35	1.95	0.35	0.25	0.55	A1YG25	RAX2_PANPA	Retina and anterior neural fold homeobox protein 2	Pan paniscus (Pygmy chimpanzee)	9e-30
comp220278_c0	2.68	6.54	3.88	5.42	8	7.92	9.76	P28347	TEAD1_HUMAN	Transcriptional enhancer factor TEF-1	Homo sapiens (Human).	0
comp213838_c4	2.67	3.12	1.48	0.91	0.96	0.77	0.88	P10074	ZBT48_HUMAN	Zinc finger and BTB domain-containing protein 48	Homo sapiens (Human).	1e-05
comp220526_c1	2.66	1.27	1.27	1.16	0.33	0.48	0.71	P18729	ZG57_XENLA	Gastrula zinc finger protein XlCGF57.1	Xenopus laevis (African clawed f	7e-51
comp219371_c0	2.63	2.91	3.11	3.42	2.57	3	1.72	P51523	ZNF84_HUMAN	Zinc finger protein 84	Homo sapiens (Human).	8e-28
comp216895_c0	2.61	11.51	9.93	13.64	7.46	6.03	4.83	Q80W31	ZN569_MOUSE	Zinc finger protein 569	Mus musculus (Mouse).	9e-48
comp226184_c0	2.6	1.26	1.28	1.46	6.72	6.93	4.19	Q9UIF8	BAZ2B_HUMAN	Bromodomain adjacent to zinc finger domain protein 2B	Homo sapiens (Human).	1e-121
comp222072_c3	2.59	1.81	12.96	16.74	8.27	4.64	2.08	B2RUI1	ZN551_MOUSE	Zinc finger protein 551	Mus musculus (Mouse).	3e-65
comp210149_c0	2.58	0.8	0.86	0.73	2.3	1.2	1.04	O35927	CTND2_MOUSE	Catenin delta-2	Mus musculus (Mouse).	3e-25
comp216739_c0	2.58	4.87	3.72	4.1	2.32	2.01	1.34	Q7TNU6	ZN250_MOUSE	Zinc finger protein 250	Mus musculus (Mouse).	6e-39
comp225198_c0	2.58	4.97	3.87	3.25	3.6	2.34	2.47	Q8C9X6	EPC1_MOUSE	Enhancer of polycomb homolog 1	Mus musculus (Mouse).	2e-172
comp212368_c0	2.55	5.55	16.7	8.89	2.68	2.2	0.71	Q9UL36	ZN236_HUMAN	Zinc finger protein 236	Homo sapiens (Human).	6e-12
comp224404_c2	2.55	3.09	3.34	7.12	17.12	14.1	21.45	A0JP85	CNOT1_XENTR	CCR4-NOT transcription complex subunit 1	Xenopus tropicalis (Western claw	0
comp222150_c0	2.54	2.59	4.35	10.95	15.68	20.55	23.96	Q66IZ5	TAD3B_XENLA	Transcriptional adapter 3-B	Xenopus laevis (African clawed f	3e-121
comp225072_c0	2.53	1.22	3.05	1.47	2.72	1.88	0.87	Q5R5U3	ZN271_PONAB	Zinc finger protein 271	Pongo abelii (Sumatran orangutan	1e-48
comp213487_c2	2.52	2.65	11.42	37.43	38.66	50.04	89.44	O60506	HNRPQ_HUMAN	Heterogeneous nuclear ribonucleoprotein Q	Homo sapiens (Human).	0
comp222018_c0	2.52	5.86	2.9	6.41	2.88	3.34	3.86	A1A5V9	ELP5_DANRE	Elongator complex protein 5	Danio rerio (Zebrafish) (Brachyd	6e-36
comp221020_c0	2.51	1.35	1.62	2.23	3.5	2.42	3.38	Q9QXV1	CBX8_MOUSE	Chromobox protein homolog 8	Mus musculus (Mouse).	7e-30
comp223377_c2	2.51	1.39	2.11	4.74	3.88	4.11	3.77	P17020	ZNF16_HUMAN	Zinc finger protein 16	Homo sapiens (Human).	2e-35
comp225947_c0	2.5	0.47	0.32	0.82	2.43	1.7	3.02	Q03164	MLL1_HUMAN	Histone-lysine N-methyltransferase MLL	Homo sapiens (Human).	9e-95
comp218394_c1	2.5	3.87	4.78	7.06	11.5	8.68	9.57	Q99549	MPP8_HUMAN	M-phase phosphoprotein 8	Homo sapiens (Human).	1e-60
comp220954_c0	2.46	0.51	1.92	4.98	7.37	8.94	10.54	Q3UJK4	GTPB2_MOUSE	GTP-binding protein 2	Mus musculus (Mouse).	0
comp216670_c3	2.44	0.8	0.44	0.36	0.43	0.27	0.57	P18729	ZG57_XENLA	Gastrula zinc finger protein XlCGF57.1	Xenopus laevis (African clawed f	1e-18
comp216147_c0	2.43	3.47	9.95	25.5	12.67	14.19	24.93	Q9NP66	HM20A_HUMAN	High mobility group protein 20A	Homo sapiens (Human).	6e-121
comp218727_c6	2.43	1.32	1.53	1.5	1.46	1.54	3.26	P18729	ZG57_XENLA	Gastrula zinc finger protein XlCGF57.1	Xenopus laevis (African clawed f	3e-49
comp216400_c1	2.42	4.25	2.05	3.09	1.97	0.77	0.52	P22448	RARB_CHICK	Retinoic acid receptor beta	Gallus gallus (Chicken).	2e-20
comp219180_c1	2.41	2.11	1.77	1.71	1.36	0.76	1.53	Q8CIV7	OVOL2_MOUSE	Transcription factor Ovo-like 2	Mus musculus (Mouse).	3e-12
comp220767_c2	2.41	1.35	1.93	4.34	4.78	3.64	4.28	Q12830	BPTF_HUMAN	Nucleosome-remodeling factor subunit BPTF	Homo sapiens (Human).	1e-63
comp210045_c0	2.39	4.4	10.51	25.56	12.08	11.6	22.73	Q9NPF5	DMAP1_HUMAN	DNA methyltransferase 1-associated protein 1	Homo sapiens (Human).	0
comp225929_c0	2.38	3.24	2.34	1.99	4.13	3.86	3.14	Q66HA5	C2D1A_RAT	Coiled-coil and C2 domain-containing protein 1A	Rattus norvegicus (Rat).	4e-155
comp216498_c0	2.33	2.55	3.27	2.17	1.55	0.89	1.57	P51521	OVO_DROME	Protein ovo	Drosophila melanogaster (Fruit f	1e-13
comp218757_c1	2.32	1.67	2.3	5.51	6.74	6.78	15.42	Q9P0U4	CXXC1_HUMAN	CpG-binding protein	Homo sapiens (Human).	1e-126
comp218783_c2	2.32	1.02	0.41	0.27	0.05	0.14	0.11	Q9BYK8	HELZ2_HUMAN	Helicase with zinc finger domain 2	Homo sapiens (Human).	5e-150
comp215349_c0	2.29	1.78	2.95	2.17	3.77	3.72	2.58	Q8N393	ZN786_HUMAN	Zinc finger protein 786	Homo sapiens (Human).	2e-22
comp215364_c0	2.29	7.17	10.37	9.36	5.22	4.47	5.27	Q6ZN57	ZFP2_HUMAN	Zinc finger protein 2 homolog	Homo sapiens (Human).	6e-58
comp216158_c0	2.27	2.88	3.56	2.51	2.47	1.82	2.18	Q5TYW1	ZN658_HUMAN	Zinc finger protein 658	Homo sapiens (Human).	3e-71
comp219893_c1	2.26	1.47	1.06	1.16	0.84	0.54	0.31	Q8BID6	ZBT46_MOUSE	Zinc finger and BTB domain-containing protein 46	Mus musculus (Mouse).	3e-07
comp224683_c0	2.26	7.67	5.48	8.92	15.8	16.28	14.74	Q7PMT1	EXD_ANOGA	Homeobox protein extradenticle	Anopheles gambiae (African malar	5e-177
comp225662_c1	2.26	1.24	2.47	2.67	2.26	1.38	1.41	Q96N20	ZN75A_HUMAN	Zinc finger protein 75A	Homo sapiens (Human).	8e-08
comp207471_c1	2.25	1.65	3.26	4.8	2.63	2.76	5.56	Q5BJY3	IN80C_RAT	INO80 complex subunit C	Rattus norvegicus (Rat).	2e-46
comp217963_c1	2.25	2.59	1.49	1.23	0.95	0.19	0.34	P58875	S14L2_BOVIN	SEC14-like protein 2	Bos taurus (Bovine).	6e-106
comp217029_c0	2.22	2.75	4.53	18.03	17.8	16	29.4	Q9JHD2	KAT2A_MOUSE	Histone acetyltransferase KAT2A	Mus musculus (Mouse).	0
comp223068_c2	2.2	1.22	2.16	2	1.1	0.72	0.83	A2A935	PRD16_MOUSE	PR domain zinc finger protein 16	Mus musculus (Mouse).	7e-07
comp219223_c0	2.19	1.19	2.19	2.86	2.19	2.67	1.81	A8MTY0	ZN724_HUMAN	Putative zinc finger protein 724	Homo sapiens (Human).	2e-14
comp224407_c0	2.19	2.24	2.68	0.83	1	0.85	0.94	Q61116	ZN235_MOUSE	Zinc finger protein 235	Mus musculus (Mouse).	6e-37
comp225204_c0	2.19	1.41	2.11	2.32	1.94	2.24	1.22	Q5MCW4	ZN569_HUMAN	Zinc finger protein 569	Homo sapiens (Human).	6e-21
comp212929_c7	2.18	0.72	1.35	0.85	0.28	0.31	0.09	P08045	XFIN_XENLA	Zinc finger protein Xfin	Xenopus laevis (African clawed f	4e-12
comp223104_c2	2.17	0.46	1.17	3.75	6.49	4.55	5.68	Q922B6	TRAF7_MOUSE	E3 ubiquitin-protein ligase TRAF7	Mus musculus (Mouse).	0
comp222486_c0	2.16	2.05	5.9	14.8	20.4	17.07	20.73	Q7KZ85	SPT6H_HUMAN	Transcription elongation factor SPT6	Homo sapiens (Human).	0
comp213490_c0	2.15	0.14	0.2	0.3	0.18	0.57	0.77	Q95LD9	AHR_DELLE	Aryl hydrocarbon receptor	Delphinapterus leucas (Beluga wh	1e-78
comp217407_c2	2.15	1.02	1.55	1.64	1.19	1.13	1.89	Q8BKX7	ZN410_MOUSE	Zinc finger protein 410	Mus musculus (Mouse).	4e-61
comp220419_c0	2.14	1.57	2.8	3.51	2.58	3.37	2.09	P10076	ZFP26_MOUSE	Zinc finger protein 26	Mus musculus (Mouse).	3e-27
comp213593_c0	2.13	1.83	1.16	0.85	0.63	0.6	0.55	Q86T29	ZN605_HUMAN	Zinc finger protein 605	Homo sapiens (Human).	1e-49
comp225556_c0	2.12	1.15	1.22	5.55	4.29	2.83	2.68	P18747	ZO28_XENLA	Oocyte zinc finger protein XlCOF28	Xenopus laevis (African clawed f	4e-09
comp221559_c0	2.11	3.69	8.78	11.28	5.63	5.88	6.17	O94759	TRPM2_HUMAN	Transient receptor potential cation channel subfamily M member 2	Homo sapiens (Human).	2e-64
comp218082_c2	2.09	0.98	1.32	2.83	1.74	1.57	1.93	Q80W31	ZN569_MOUSE	Zinc finger protein 569	Mus musculus (Mouse).	1e-08
comp212337_c0	2.07	2.75	6.78	9.11	11.11	9.23	5.42	Q02446	SP4_HUMAN	Transcription factor Sp4	Homo sapiens (Human).	1e-72
comp221611_c0	2.07	0.33	0.3	0.49	1.04	1.12	1.26	P41971	ELK3_MOUSE	ETS domain-containing protein Elk-3	Mus musculus (Mouse).	1e-40
comp226230_c1	2.06	2.67	2.84	5.92	11.2	7.32	8.84	O75592	MYCB2_HUMAN	Probable E3 ubiquitin-protein ligase MYCBP2	Homo sapiens (Human).	0
comp213738_c0	2.06	1.56	1.73	1.91	1.02	1.05	1.25	Q80W31	ZN569_MOUSE	Zinc finger protein 569	Mus musculus (Mouse).	5e-19
comp215474_c5	2.03	1.49	1.26	1.75	3.27	1.92	1.09	Q6P2D0	ZFP1_HUMAN	Zinc finger protein 1 homolog	Homo sapiens (Human).	8e-39
comp216188_c2	2.02	1.22	2.77	9	13.23	9.89	13.43	Q9V6L0	KDM4B_DROME	Probable lysine-specific demethylase 4B	Drosophila melanogaster (Fruit f	0
comp220811_c0	2.02	1.08	1.77	3.18	2.72	2.85	1.98	Q5JVG2	ZN484_HUMAN	Zinc finger protein 484	Homo sapiens (Human).	1e-22
comp224515_c0	2.02	1.38	2.42	6.72	4.5	2.74	13.04	O95163	ELP1_HUMAN	Elongator complex protein 1	Homo sapiens (Human).	0
comp214135_c3	2	3.2	4.89	2.06	3.69	2.26	1.54	Q5R4K8	ZN615_PONAB	Zinc finger protein 615	Pongo abelii (Sumatran orangutan	3e-27
comp217621_c1	2	0.44	0.58	1.62	0.14	0.06	0.2	Q9QW30	NOTC2_RAT	Neurogenic locus notch homolog protein 2	Rattus norvegicus (Rat).	3e-14
comp214091_c1	1.98	0.25	0.04	0.06	0.08	0.05	0.05	Q147U1	ZN846_HUMAN	Zinc finger protein 846	Homo sapiens (Human).	6e-37
comp213280_c5	1.96	1.34	0.83	0.75	0.69	0.45	0.22	Q9Y6Q3	ZFP37_HUMAN	Zinc finger protein 37 homolog	Homo sapiens (Human).	4e-35
comp224495_c0	1.96	0.95	2.36	3.4	3.66	3.25	3.16	Q8NEP9	ZN555_HUMAN	Zinc finger protein 555	Homo sapiens (Human).	2e-16
comp222520_c0	1.94	1.67	2.57	3.71	3.83	3.24	5.26	Q9H5U6	ZCHC4_HUMAN	Zinc finger CCHC domain-containing protein 4	Homo sapiens (Human).	1e-136
comp210722_c2	1.92	0.51	0.51	0.96	10.61	23.63	27.21	Q9MZT7	MYC_TADBR	Myc proto-oncogene protein	Tadarida brasiliensis (Brazilian	3e-24
comp214030_c2	1.92	1.37	2.12	1.29	1.87	2.1	6.5	Q9HCK0	ZBT26_HUMAN	Zinc finger and BTB domain-containing protein 26	Homo sapiens (Human).	3e-07
comp218899_c0	1.91	0.25	0.37	1.31	1.36	0.91	1.1	Q8NB50	ZFP62_HUMAN	Zinc finger protein 62 homolog	Homo sapiens (Human).	3e-25
comp217897_c1	1.9	1.78	3	6.17	1.83	2.04	3.19	Q3MIS6	ZN528_HUMAN	Zinc finger protein 528	Homo sapiens (Human).	1e-31
comp219208_c3	1.89	0.3	1.33	9.68	5.52	3.02	1.06	Q5RAM9	ZN664_PONAB	Zinc finger protein 664	Pongo abelii (Sumatran orangutan	6e-08
comp219843_c0	1.89	1.05	1.44	4.52	4.27	4.23	4.77	P10076	ZFP26_MOUSE	Zinc finger protein 26	Mus musculus (Mouse).	7e-124
comp224846_c0	1.89	3.48	3.31	3.65	1.25	1.35	1.23	Q9UIY3	RWD2A_HUMAN	RWD domain-containing protein 2A	Homo sapiens (Human).	1e-88
comp213535_c4	1.88	0.97	1.01	1.87	1.24	2.08	1.19	Q9Y3M9	ZN337_HUMAN	Zinc finger protein 337	Homo sapiens (Human).	8e-39
comp220231_c0	1.87	2.6	0.79	1.36	2.23	3.18	2.89	P17038	ZNF43_HUMAN	Zinc finger protein 43	Homo sapiens (Human).	4e-18
comp219205_c0	1.86	1.47	1.46	1.44	0.75	0.83	0.9	Q08DG8	ZN135_BOVIN	Zinc finger protein 135	Bos taurus (Bovine).	6e-30
comp219440_c4	1.86	3.51	2.43	1.37	5.56	2.48	1.1	Q9Z0G7	ZBT22_MOUSE	Zinc finger and BTB domain-containing protein 22	Mus musculus (Mouse).	1e-06
comp212225_c16	1.85	0.52	0.47	0.11	0.28	0.6	0.22	Q6ZN19	ZN841_HUMAN	Zinc finger protein 841	Homo sapiens (Human).	3e-22
comp214246_c6	1.85	1.08	1.28	0.58	0.16	0.17	0.1	Q9NAD6	STAT1_CAEEL	Signal transducer and activator of transcription 1	Caenorhabditis elegans.	2e-16
comp220204_c0	1.85	0.68	1.62	0.74	0.71	0.43	0.27	P0CJ79	ZN888_HUMAN	Zinc finger protein 888	Homo sapiens (Human).	3e-22
comp216657_c0	1.84	2.4	3.2	6.06	4.44	8.86	12.06	P52747	ZN143_HUMAN	Zinc finger protein 143	Homo sapiens (Human).	2e-158
comp218259_c5	1.84	2.33	4.17	6.57	3.16	0.99	0.54	P17025	ZN182_HUMAN	Zinc finger protein 182	Homo sapiens (Human).	2e-29
comp215213_c2	1.83	3.9	6.11	8.92	6.07	7.54	11.44	Q5R6Y9	MS3L1_PONAB	Male-specific lethal 3 homolog	Pongo abelii (Sumatran orangutan	2e-47
comp217714_c0	1.83	3.24	3.51	4.65	3.1	2.92	2.18	Q3URR7	ZSC10_MOUSE	Zinc finger and SCAN domain-containing protein 10	Mus musculus (Mouse).	7e-06
comp225046_c0	1.83	1.91	3.12	3.02	8.41	9.45	15.68	Q5F478	ANR44_CHICK	Serine/threonine-protein phosphatase 6 regulatory ankyrin repeat subunit B	Gallus gallus (Chicken).	6e-18
comp214217_c1	1.82	0.09	0.52	0.82	0.76	1.05	0.93	Q96MU6	ZN778_HUMAN	Zinc finger protein 778	Homo sapiens (Human).	6e-44
comp221562_c3	1.82	1.4	2.05	2.36	2.84	2.25	2	P10074	ZBT48_HUMAN	Zinc finger and BTB domain-containing protein 48	Homo sapiens (Human).	3e-09
comp222325_c0	1.82	1.08	3.19	7.01	15.26	10.41	9.05	Q9VDY1	INO80_DROME	Putative DNA helicase Ino80	Drosophila melanogaster (Fruit f	0
comp208825_c0	1.81	4.19	4.2	7.51	7.56	6.84	11.41	Q5TJE1	DAXX_CANFA	Death domain-associated protein 6	Canis familiaris (Dog) (Canis lu	2e-06
comp209541_c1	1.8	0.57	0.66	0.59	0.13	0.64	0.7	Q60585	ZFP30_MOUSE	Zinc finger protein 30	Mus musculus (Mouse).	1e-07
comp214891_c0	1.8	1.33	3.16	7.85	4.58	3.45	4.54	Q99676	ZN184_HUMAN	Zinc finger protein 184	Homo sapiens (Human).	9e-18
comp220960_c0	1.8	2.31	3.86	6.97	8.07	8.05	7.47	Q8NDQ6	ZN540_HUMAN	Zinc finger protein 540	Homo sapiens (Human).	8e-07
comp213091_c0	1.78	2.85	2.69	3.09	1.54	1.11	2.41	Q6P6Q6	MTER1_RAT	mTERF domain-containing protein 1, mitochondrial	Rattus norvegicus (Rat).	1e-63
comp216515_c1	1.78	0.31	2.85	10.09	10.43	14.03	21.91	Q5ZLM0	CDC73_CHICK	Parafibromin	Gallus gallus (Chicken).	0
comp223975_c0	1.78	1.22	1.41	2.83	4.04	3.84	2.76	Q5R9R1	EDRF1_PONAB	Erythroid differentiation-related factor 1	Pongo abelii (Sumatran orangutan	0
comp217110_c0	1.77	1.75	1.15	1.17	2.89	0.98	0.55	Q9BSK1	ZN577_HUMAN	Zinc finger protein 577	Homo sapiens (Human).	3e-22
comp213850_c1	1.76	1.16	1.37	5.23	4.56	4.83	5.6	Q14590	ZN235_HUMAN	Zinc finger protein 235	Homo sapiens (Human).	3e-33
comp224270_c1	1.76	0.97	2.86	3.79	3.76	3.12	6.66	Q4U3Q4	PPARG_CANFA	Peroxisome proliferator-activated receptor gamma	Canis familiaris (Dog) (Canis lu	2e-43
comp225829_c0	1.75	2.03	3.13	4.87	5.85	4.62	4.32	Q6GP15	MED25_XENLA	Mediator of RNA polymerase II transcription subunit 25	Xenopus laevis (African clawed f	8e-63
comp214217_c4	1.72	0.33	0.46	0.39	0.08	0.06	0.05	A6NM28	ZFP92_HUMAN	Zinc finger protein 92 homolog	Homo sapiens (Human).	3e-23
comp214536_c0	1.72	2.12	3.15	3.86	1.81	1.44	0.77	Q5ZJU2	KLH15_CHICK	Kelch-like protein 15	Gallus gallus (Chicken).	1e-41
comp216234_c2	1.72	1.72	1.51	1.84	1.86	1.36	1.43	Q9BS31	ZN649_HUMAN	Zinc finger protein 649	Homo sapiens (Human).	5e-11
comp217283_c0	1.72	2.32	10.45	18.5	17.71	21.76	36.08	Q63ZP1	PHF10_XENLA	PHD finger protein 10	Xenopus laevis (African clawed f	3e-122
comp225219_c1	1.72	1.29	4.23	9.87	11.96	11.63	5.72	Q3V080	ZN583_MOUSE	Zinc finger protein 583	Mus musculus (Mouse).	1e-05
comp218054_c0	1.71	2.68	3.93	5.21	3.22	1.25	1.34	Q8N895	ZN366_HUMAN	Zinc finger protein 366	Homo sapiens (Human).	1e-107
comp223726_c1	1.71	10.4	9.14	5.43	8.34	8.15	4.1	Q8IYH5	ZZZ3_HUMAN	ZZ-type zinc finger-containing protein 3	Homo sapiens (Human).	7e-77
comp225186_c0	1.69	0.71	0.7	1.66	4.38	3.51	4.62	Q9UL36	ZN236_HUMAN	Zinc finger protein 236	Homo sapiens (Human).	3e-139
comp213394_c4	1.68	1.12	2.13	5.39	4.4	2.55	2.03	P08043	ZFP2_MOUSE	Zinc finger protein 2	Mus musculus (Mouse).	2e-20
comp218562_c1	1.68	0.86	1.12	1.35	1.93	1.87	3.43	Q9UC06	ZNF70_HUMAN	Zinc finger protein 70	Homo sapiens (Human).	8e-43
comp217918_c0	1.67	3.54	5.49	13.61	19.92	19.81	28.51	Q6PDQ2	CHD4_MOUSE	Chromodomain-helicase-DNA-binding protein 4	Mus musculus (Mouse).	3e-141
comp223177_c0	1.67	4.5	18.02	76.44	24.06	17.09	15.08	P33205	FXA4A_XENLA	Forkhead box protein A4-A	Xenopus laevis (African clawed f	1e-49
comp215269_c0	1.66	1.07	0.79	1.54	0.97	0.99	1.38	P51523	ZNF84_HUMAN	Zinc finger protein 84	Homo sapiens (Human).	3e-82
comp219075_c2	1.66	3.6	6.49	11.27	6.55	6.11	11.16	Q9CZT4	RPC5_MOUSE	DNA-directed RNA polymerase III subunit RPC5	Mus musculus (Mouse).	2e-130
comp220760_c1	1.64	0.4	0.95	0.62	0.69	0.65	0.48	Q5PQZ3	ZNT9_DANRE	Zinc transporter 9	Danio rerio (Zebrafish) (Brachyd	1e-165
comp224523_c0	1.64	1.23	2.7	4.83	3.82	2.82	2.87	Q90625	ZBT17_CHICK	Zinc finger and BTB domain-containing protein 17	Gallus gallus (Chicken).	6e-20
comp217318_c2	1.63	1.99	2.26	2	2.63	1.99	2.17	O75467	Z324A_HUMAN	Zinc finger protein 324A	Homo sapiens (Human).	4e-25
comp222491_c1	1.63	2.31	4.73	5.05	8.73	8.37	8.07	Q9BXJ9	NAA15_HUMAN	N-alpha-acetyltransferase 15, NatA auxiliary subunit	Homo sapiens (Human).	0
comp205476_c0	1.62	0.59	0.47	1.94	4.76	4.21	3.28	O09015	MXI1_RAT	Max-interacting protein 1	Rattus norvegicus (Rat).	1e-49
comp210722_c0	1.62	0.21	0.27	0.86	9.31	19.38	24.94	A1YG22	MYC_PANPA	Myc proto-oncogene protein	Pan paniscus (Pygmy chimpanzee)	1e-23
comp221682_c2	1.62	0.66	0.88	1.13	1.76	1.16	1.47	O75626	PRDM1_HUMAN	PR domain zinc finger protein 1	Homo sapiens (Human).	9e-07
comp225465_c1	1.61	1.11	4.22	8.19	6.62	6.55	7.71	P0CF52	KDM7B_DANRE	Lysine-specific demethylase 7B	Danio rerio (Zebrafish) (Brachyd	0
comp214338_c0	1.59	0.08	2.36	0.41	0.71	1.96	0.85	Q7Z340	ZN551_HUMAN	Zinc finger protein 551	Homo sapiens (Human).	4e-37
comp221311_c3	1.59	0.73	3.77	4.37	5.93	4.92	7.09	Q96RE9	ZN300_HUMAN	Zinc finger protein 300	Homo sapiens (Human).	3e-23
comp223773_c0	1.59	1.29	3	6.44	10.34	9.32	11.58	O14744	ANM5_HUMAN	Protein arginine N-methyltransferase 5	Homo sapiens (Human).	0
comp217273_c0	1.58	1.27	1.01	0.55	2.36	1.5	2.18	Q5EBL2	ZN628_HUMAN	Zinc finger protein 628	Homo sapiens (Human).	4e-09
comp222649_c0	1.58	2.63	2.53	3.55	2.93	2.5	2.71	Q147U1	ZN846_HUMAN	Zinc finger protein 846	Homo sapiens (Human).	2e-37
comp214846_c2	1.56	2.43	0.92	0.7	2.89	1.33	0.7	P51786	ZN157_HUMAN	Zinc finger protein 157	Homo sapiens (Human).	6e-41
comp218279_c0	1.56	0.67	0.25	0.28	0.24	0.36	0.13	P07207	NOTCH_DROME	Neurogenic locus Notch protein	Drosophila melanogaster (Fruit f	3e-57
comp220324_c0	1.56	2.3	2.6	2.3	2.22	3.93	1.76	Q9Y4F3	MARF1_HUMAN	Meiosis arrest female protein 1	Homo sapiens (Human).	6e-57
comp225380_c0	1.55	2.02	2.62	3.76	4.41	1.6	4.52	Q460N5	PAR14_HUMAN	Poly [ADP-ribose] polymerase 14	Homo sapiens (Human).	9e-166
comp219628_c0	1.54	1.28	1.17	1.11	1.74	1.21	1.03	Q96EQ9	PRDM9_MOUSE	Histone-lysine N-methyltransferase PRDM9	Mus musculus (Mouse).	1e-80
comp225943_c0	1.53	4.76	5.9	8.6	19.06	14.87	17.1	Q06A37	CHD7_CHICK	Chromodomain-helicase-DNA-binding protein 7	Gallus gallus (Chicken).	0
comp226068_c1	1.53	0.17	0.18	0.23	0.51	0.69	0.79	Q63504	NR1D2_RAT	Nuclear receptor subfamily 1 group D member 2	Rattus norvegicus (Rat).	6e-24
comp198929_c1	1.53	2.93	2.86	14.05	27.1	28.08	21.49	P20794	MAK_HUMAN	Serine/threonine-protein kinase MAK	Homo sapiens (Human).	3e-168
comp219687_c2	1.53	6.31	10.28	15.79	29.23	31.01	21.3	A1YG48	ZN394_PANPA	Zinc finger protein 394	Pan paniscus (Pygmy chimpanzee)	4e-11
comp224291_c0	1.53	1.68	1.83	2.02	1.33	0.92	1.73	Q6NSZ9	ZN498_HUMAN	Zinc finger protein 498	Homo sapiens (Human).	5e-21
comp224881_c0	1.53	2.69	1.83	2.89	3.48	2.97	3.99	A6H8I0	UBP22_DANRE	Ubiquitin carboxyl-terminal hydrolase 22	Danio rerio (Zebrafish) (Brachyd	0
comp224094_c0	1.52	0.58	1.19	2.85	16.94	19.76	19.68	Q9JJN2	ZFHX4_MOUSE	Zinc finger homeobox protein 4	Mus musculus (Mouse).	3e-87
comp225448_c0	1.52	2.07	2.09	4.13	6.28	3.68	3.73	Q5R6L5	CAND1_PONAB	Cullin-associated NEDD8-dissociated protein 1	Pongo abelii (Sumatran orangutan	0
comp209896_c0	1.51	2.39	1.9	1.5	0.63	0.02	0.33	P18729	ZG57_XENLA	Gastrula zinc finger protein XlCGF57.1	Xenopus laevis (African clawed f	1e-66
comp216570_c0	1.51	2.97	4.62	7.13	8.95	8.91	10.74	O35613	DAXX_MOUSE	Death domain-associated protein 6	Mus musculus (Mouse).	7e-51
comp224846_c1	1.51	2.04	2.58	1.13	1.03	1.51	1.73	P38935	SMBP2_HUMAN	DNA-binding protein SMUBP-2	Homo sapiens (Human).	1e-121
comp210869_c0	1.5	0.42	1.47	2.38	1.96	2.33	1.78	Q9UH92	MLX_HUMAN	Max-like protein X	Homo sapiens (Human).	8e-77
comp220243_c1	1.5	2.18	1.29	1.22	2.85	2.86	2.48	Q5FVB2	LMO41_XENTR	LIM domain transcription factor LMO4.1	Xenopus tropicalis (Western claw	1e-69
comp222056_c0	1.5	3.28	5.15	3.73	5.22	6.67	3.26	Q9FT73	MED34_ARATH	Mediator of RNA polymerase II transcription subunit 34	Arabidopsis thaliana (Mouse-ear	3e-07
comp217489_c2	1.49	3.32	1.89	1.01	3.3	1.2	1.06	Q24732	GLAS_DROVI	Protein glass	Drosophila virilis (Fruit fly).	2e-10
comp224953_c0	1.48	0.65	0.75	1.85	2.08	1.86	1.29	Q9WVR8	MEN1_RAT	Menin	Rattus norvegicus (Rat).	6e-155
comp224028_c0	1.47	0.85	0.57	0.5	0.79	0.48	0.32	Q460N5	PAR14_HUMAN	Poly [ADP-ribose] polymerase 14	Homo sapiens (Human).	6e-144
comp221098_c0	1.46	1.89	0.86	0.46	0.95	1.55	0.63	Q2KJ34	HBP1_BOVIN	HMG box-containing protein 1	Bos taurus (Bovine).	1e-68
comp212481_c0	1.45	1.35	0.89	0.61	0.09	0.03	1.5	C0LZJ1	DMRT1_BOVIN	Doublesex and mab-3 related transcription factor 1	Bos taurus (Bovine).	1e-13
comp216019_c3	1.44	1.46	1.1	1.33	1.12	0.8	0.56	Q3ZCX4	ZN568_HUMAN	Zinc finger protein 568	Homo sapiens (Human).	1e-61
comp221723_c3	1.44	1.24	2.38	4.22	8.17	8.29	7.91	P53042	PPP5_RAT	Serine/threonine-protein phosphatase 5	Rattus norvegicus (Rat).	0
comp213280_c6	1.43	1.21	1.11	0.64	0.72	0.35	0.22	Q6ZN57	ZFP2_HUMAN	Zinc finger protein 2 homolog	Homo sapiens (Human).	3e-47
comp208657_c0	1.42	0.6	0.5	0.23	0.82	0.37	0.2	Q9C0G0	ZN407_HUMAN	Zinc finger protein 407	Homo sapiens (Human).	5e-06
comp217341_c3	1.42	1.09	6.94	7.86	5.74	3.28	2.48	Q8BI99	ZN879_MOUSE	Zinc finger protein 879	Mus musculus (Mouse).	2e-31
comp212026_c1	1.41	1.93	1.17	0.75	1.86	0.75	0.58	Q9BSK1	ZN577_HUMAN	Zinc finger protein 577	Homo sapiens (Human).	9e-18
comp216110_c0	1.41	1.43	1.36	3.78	4.07	2.16	0.48	P14248	RPB1_PLAFD	DNA-directed RNA polymerase II subunit RPB1	Plasmodium falciparum (isolate C	2e-14
comp217420_c2	1.41	1.36	2.59	2.99	2.57	1.82	4.04	O43159	RRP8_HUMAN	Ribosomal RNA-processing protein 8	Homo sapiens (Human).	2e-76
comp219868_c1	1.41	1.11	1.34	4.02	3.7	3.63	3.71	P17020	ZNF16_HUMAN	Zinc finger protein 16	Homo sapiens (Human).	7e-65
comp221052_c1	1.41	1.04	1.8	5.72	4.34	6.33	9.32	O43167	ZBT24_HUMAN	Zinc finger and BTB domain-containing protein 24	Homo sapiens (Human).	4e-28
comp213473_c0	1.38	0.54	1.21	1.69	0.27	0.53	1.38	Q5RBX0	ZNF7_PONAB	Zinc finger protein 7	Pongo abelii (Sumatran orangutan	2e-26
comp226234_c1	1.37	1.99	3.87	8.99	10.32	13.14	16.31	Q86U86	PB1_HUMAN	Protein polybromo-1	Homo sapiens (Human).	0
comp216984_c1	1.36	1	2.91	14.44	14.35	14.65	15.38	A2VD01	CR3L2_XENLA	Cyclic AMP-responsive element-binding protein 3-like protein 2	Xenopus laevis (African clawed f	2e-50
comp217341_c1	1.35	1.27	1.3	0.7	1.45	0.42	0.2	P17025	ZN182_HUMAN	Zinc finger protein 182	Homo sapiens (Human).	6e-25
comp201977_c1	1.34	0.54	0.58	0.18	0.09	0.08	0.02	P13002	ELF1_DROME	Protein grainyhead	Drosophila melanogaster (Fruit f	5e-98
comp225313_c0	1.34	0.85	0.97	3.81	3.67	1.75	2.18	Q8VHT8	TF3A_RAT	Transcription factor IIIA	Rattus norvegicus (Rat).	1e-06
comp216582_c3	1.33	4.72	6.52	15.73	11.06	12.21	17.44	Q5XI68	NC2B_RAT	Protein Dr1	Rattus norvegicus (Rat).	1e-66
comp224208_c3	1.33	0.68	1.02	2.4	5.83	6.56	3.77	Q62513	ZN260_MOUSE	Zinc finger protein 260	Mus musculus (Mouse).	2e-68
comp218078_c0	1.32	1.34	1.55	0.62	1.41	0.83	0.38	Q96MR9	ZN560_HUMAN	Zinc finger protein 560	Homo sapiens (Human).	1e-12
comp223267_c0	1.32	0.48	0.59	0.92	1.27	1.06	0.85	O75373	ZN737_HUMAN	Zinc finger protein 737	Homo sapiens (Human).	1e-17
comp222503_c2	1.31	1.98	9.44	15.02	13.6	12.43	14.66	Q6MGA9	BRD2_RAT	Bromodomain-containing protein 2	Rattus norvegicus (Rat).	0
comp217308_c0	1.3	1.92	4.36	2.28	1.08	0.85	1.14	Q497B8	KDM8_RAT	Lysine-specific demethylase 8	Rattus norvegicus (Rat).	2e-130
comp220026_c0	1.3	0.65	1.22	1.47	1.98	1.47	1.49	Q9BY31	ZN717_HUMAN	Zinc finger protein 717	Homo sapiens (Human).	2e-59
comp220202_c1	1.3	1.11	1.46	2.03	2.12	1.5	1.72	P51523	ZNF84_HUMAN	Zinc finger protein 84	Homo sapiens (Human).	2e-90
comp225997_c0	1.29	1.28	4.16	4.28	5.31	2.12	3.26	E1BNG3	ASCC3_BOVIN	Activating signal cointegrator 1 complex subunit 3	Bos taurus (Bovine).	0
comp220962_c1	1.29	1.98	4.69	8.95	8.6	7.68	10.3	Q8BHJ5	TBL1R_MOUSE	F-box-like/WD repeat-containing protein TBL1XR1	Mus musculus (Mouse).	0
comp213177_c0	1.28	0.55	0.28	0.44	0.55	0.23	0.32	Q5T619	ZN648_HUMAN	Zinc finger protein 648	Homo sapiens (Human).	2e-12
comp216040_c0	1.27	1.81	3.6	2.66	1.93	2.76	1.78	Q3ZCX4	ZN568_HUMAN	Zinc finger protein 568	Homo sapiens (Human).	5e-33
comp222193_c0	1.27	2.87	16.45	20.42	5.43	2.37	1.64	Q5TYW1	ZN658_HUMAN	Zinc finger protein 658	Homo sapiens (Human).	1e-57
comp220528_c1	1.25	0.63	1.04	0.17	0.91	0.82	0.45	Q60821	ZBT17_MOUSE	Zinc finger and BTB domain-containing protein 17	Mus musculus (Mouse).	3e-12
comp209710_c1	1.23	0.85	1.37	1.18	0.93	0.63	0.24	Q6A085	ZN629_MOUSE	Zinc finger protein 629	Mus musculus (Mouse).	1e-17
comp216038_c1	1.23	0.61	0.57	0.48	0.93	0.54	0.45	Q6NRM0	IKZF5_XENLA	Zinc finger protein Pegasus	Xenopus laevis (African clawed f	2e-10
comp218612_c0	1.23	1.48	3.97	5.17	3.37	2.53	5.38	P10076	ZFP26_MOUSE	Zinc finger protein 26	Mus musculus (Mouse).	2e-109
comp222074_c0	1.23	0.7	1.22	1.83	1.49	1.24	1.02	A2APF3	CTCFL_MOUSE	Transcriptional repressor CTCFL	Mus musculus (Mouse).	3e-10
comp225320_c1	1.23	0.57	0.39	2.11	7.21	3.62	4.03	Q8NI08	NCOA7_HUMAN	Nuclear receptor coactivator 7	Homo sapiens (Human).	4e-83
comp223847_c0	1.21	5.32	7.97	7.64	15.17	16.2	18.95	O97159	CHDM_DROME	Chromodomain-helicase-DNA-binding protein Mi-2 homolog	Drosophila melanogaster (Fruit f	3e-122
comp225906_c0	1.21	1.63	7.66	14.77	18.07	17.16	10.15	Q5W1J6	FOXM1_XENLA	Forkhead box protein M1	Xenopus laevis (African clawed f	4e-23
comp169279_c0	1.2	0.41	1.22	0.41	0.21	0.14	0.26	Q02576	HEN1_MOUSE	Helix-loop-helix protein 1	Mus musculus (Mouse).	2e-29
comp222933_c0	1.19	0.86	2.94	5.06	4.16	3.6	2.06	Q9UJU3	ZN112_HUMAN	Zinc finger protein 112	Homo sapiens (Human).	3e-27
comp221389_c3	1.18	1.6	2.2	3.56	3.31	1.58	1.59	P18746	ZO26_XENLA	Oocyte zinc finger protein XlCOF26	Xenopus laevis (African clawed f	7e-49
comp224623_c1	1.18	1.1	1.87	5.68	9.04	5.85	10.05	Q3L8U1	CHD9_HUMAN	Chromodomain-helicase-DNA-binding protein 9	Homo sapiens (Human).	1e-121
comp223653_c1	1.17	1.4	4.8	5.76	10.03	8.52	5.65	Q5R5W2	TADBP_PONAB	TAR DNA-binding protein 43	Pongo abelii (Sumatran orangutan	2e-134
comp220587_c2	1.16	2.94	3.15	3.06	5.75	4.89	7.29	P79702	FOS_CYPCA	Proto-oncogene c-Fos	Cyprinus carpio (Common carp).	4e-24
comp221142_c2	1.16	0.49	0.54	0.98	1.52	1.52	1.08	Q9NPA5	ZF64A_HUMAN	Zinc finger protein 64 homolog, isoforms 1 and 2	Homo sapiens (Human).	2e-100
comp222767_c0	1.16	0.84	1.96	7.07	4.11	3.52	6.69	P59679	ARP8_DANRE	Actin-related protein 8	Danio rerio (Zebrafish) (Brachyd	0
comp190325_c0	1.15	3.08	1.52	1.42	1.45	0.78	0.44	Q5R9S5	ZN182_PONAB	Zinc finger protein 182	Pongo abelii (Sumatran orangutan	4e-17
comp211919_c0	1.15	1.55	2.89	11.39	5.02	5.73	13.85	Q3B8G8	MD27B_XENLA	Mediator of RNA polymerase II transcription subunit 27-B	Xenopus laevis (African clawed f	5e-67
comp216096_c4	1.15	2.53	2.19	3.53	4.23	3.15	2.11	Q6ZSB9	ZBT49_HUMAN	Zinc finger and BTB domain-containing protein 49	Homo sapiens (Human).	6e-43
comp212392_c0	1.14	0.72	0.72	0.73	0.44	0.57	0.22	O43167	ZBT24_HUMAN	Zinc finger and BTB domain-containing protein 24	Homo sapiens (Human).	5e-11
comp219242_c3	1.14	1.68	3.14	5.98	7.05	6.37	4.47	Q9H1I8	ASCC2_HUMAN	Activating signal cointegrator 1 complex subunit 2	Homo sapiens (Human).	7e-157
comp225157_c0	1.12	1.03	2.64	5.57	5.03	4.54	3.91	Q969T3	SNX21_HUMAN	Sorting nexin-21	Homo sapiens (Human).	3e-41
comp220881_c1	1.11	0.79	2.51	2.64	1.71	1.41	1.78	Q9D8Y8	ING5_MOUSE	Inhibitor of growth protein 5	Mus musculus (Mouse).	4e-09
comp204425_c1	1.1	1.13	1.32	0.56	0.84	0.7	0.27	O08961	ZN423_RAT	Zinc finger protein 423	Rattus norvegicus (Rat).	3e-11
comp220814_c2	1.09	1.57	3.83	18.61	14.31	14.16	24.57	Q2PW47	MED24_DANRE	Mediator of RNA polymerase II transcription subunit 24	Danio rerio (Zebrafish) (Brachyd	0
comp211472_c0	1.08	1.08	0.42	0.58	0.95	1.04	0.09	Q9Y5R5	DMRT2_HUMAN	Doublesex- and mab-3-related transcription factor 2	Homo sapiens (Human).	9e-47
comp217897_c5	1.08	1.7	0.79	0.43	1.52	0.52	0.48	Q6P2D0	ZFP1_HUMAN	Zinc finger protein 1 homolog	Homo sapiens (Human).	1e-24
comp220936_c2	1.08	1.13	1.98	4	5.97	5.49	4.31	Q8WV37	ZN480_HUMAN	Zinc finger protein 480	Homo sapiens (Human).	1e-58
comp221188_c0	1.06	0.69	2.25	5.67	9.15	7.87	7.56	Q9JJG5	SRTD2_MOUSE	SERTA domain-containing protein 2	Mus musculus (Mouse).	8e-13
comp225036_c0	1.06	0.09	0.38	0.91	6.21	6.21	6.09	Q91677	GATA4_XENLA	Transcription factor GATA-4	Xenopus laevis (African clawed f	4e-86
comp222497_c0	1.04	0.27	0.83	1.89	1.87	1.71	2.2	Q7L3S4	ZN771_HUMAN	Zinc finger protein 771	Homo sapiens (Human).	1e-38
comp208042_c0	1.03	0.53	0.38	0.25	0.12	0.19	0.35	P11362	FGFR1_HUMAN	Fibroblast growth factor receptor 1	Homo sapiens (Human).	5e-28
comp212383_c0	1.03	1.83	2.53	2.91	2.75	2.56	2.64	Q3KQV3	ZN792_HUMAN	Zinc finger protein 792	Homo sapiens (Human).	9e-17
comp213162_c1	1.03	3.56	1.86	1.44	1.31	2	1.55	A6NFI3	ZN316_HUMAN	Zinc finger protein 316	Homo sapiens (Human).	7e-14
comp216735_c0	1.03	0.84	1.38	2.5	2.15	3.25	6.86	Q8C7R7	RFX6_MOUSE	DNA-binding protein RFX6	Mus musculus (Mouse).	6e-18
comp220588_c1	1.03	0.75	0.53	0.87	1.39	1.17	1	Q8N988	ZN557_HUMAN	Zinc finger protein 557	Homo sapiens (Human).	1e-38
comp220829_c1	1.03	1.21	3.81	2.42	3.2	2.66	2.58	Q6DG03	DMTF1_DANRE	Cyclin-D-binding Myb-like transcription factor 1	Danio rerio (Zebrafish) (Brachyd	3e-10
comp220861_c1	1.03	1.99	6.97	10.47	9.58	9.33	7.86	P98169	ZXDB_HUMAN	Zinc finger X-linked protein ZXDB	Homo sapiens (Human).	2e-96
comp219947_c6	1.02	1.24	3.61	8.31	4.87	5.15	13.35	Q9NRM2	ZN277_HUMAN	Zinc finger protein 277	Homo sapiens (Human).	2e-51
comp216061_c1	1.01	0.14	0.95	3.65	5.33	5.57	6.92	Q00577	PURA_HUMAN	Transcriptional activator protein Pur-alpha	Homo sapiens (Human).	4e-78
comp220129_c1	1	1.71	5.57	13.12	8.23	7.25	8.55	P49283	MVL_DROME	Protein Malvolio	Drosophila melanogaster (Fruit f	0
comp224864_c0	1	6.34	5.56	9.94	12.06	10.75	14.2	Q6ZN57	ZFP2_HUMAN	Zinc finger protein 2 homolog	Homo sapiens (Human).	9e-54
comp214706_c0	0.99	0.98	0.99	1.02	1.98	4.17	14.4	O14770	MEIS2_HUMAN	Homeobox protein Meis2	Homo sapiens (Human).	5e-149
comp214620_c1	0.98	0.82	0.47	0.17	0.7	0.61	0.53	P17032	ZN37A_HUMAN	Zinc finger protein 37A	Homo sapiens (Human).	3e-28
comp224117_c1	0.98	0.72	0.87	0.53	2.06	3.75	3.72	P18714	ZG20_XENLA	Gastrula zinc finger protein xFG20-1	Xenopus laevis (African clawed f	6e-29
comp214124_c3	0.97	1.68	2.22	2.06	4.28	3.23	3.08	Q5RCJ2	ZN614_PONAB	Zinc finger protein 614	Pongo abelii (Sumatran orangutan	8e-74
comp220722_c2	0.97	0.13	1.51	1.78	1.66	2.26	2.98	O75820	ZN189_HUMAN	Zinc finger protein 189	Homo sapiens (Human).	8e-07
comp224440_c0	0.97	0.81	4.39	5.92	6.02	6.03	8.75	Q5RIW8	MED23_DANRE	Mediator of RNA polymerase II transcription subunit 23	Danio rerio (Zebrafish) (Brachyd	0
comp224623_c0	0.97	1.07	1.32	5.07	7.64	4.93	9.49	A2AJK6	CHD7_MOUSE	Chromodomain-helicase-DNA-binding protein 7	Mus musculus (Mouse).	2e-148
comp214713_c0	0.96	1.63	1.92	2.84	3.95	2.92	3.49	Q58NQ5	PLAG1_CHICK	Zinc finger protein PLAG1	Gallus gallus (Chicken).	5e-09
comp220489_c0	0.96	1.42	5.11	7.49	6.47	4.18	4.35	Q28EW4	SOX13_XENTR	Transcription factor Sox-13	Xenopus tropicalis (Western claw	1e-21
comp225254_c1	0.96	0.49	1.26	1.21	1.87	1.78	1.57	Q96EB6	SIR1_HUMAN	NAD-dependent protein deacetylase sirtuin-1	Homo sapiens (Human).	0
comp211160_c0	0.95	0.7	0.82	0.67	0.49	0.36	0.17	Q9BUY5	ZN426_HUMAN	Zinc finger protein 426	Homo sapiens (Human).	8e-14
comp218930_c0	0.95	1.62	1.94	2.38	2.39	2.06	1.49	Q96IR2	ZN845_HUMAN	Zinc finger protein 845	Homo sapiens (Human).	9e-25
comp224966_c0	0.95	0.69	0.78	1.82	2.99	1.75	2.07	P27641	XRCC5_MOUSE	X-ray repair cross-complementing protein 5	Mus musculus (Mouse).	2e-161
comp219025_c1	0.94	1.23	4.47	10.14	11.39	10.94	15.34	Q7ZX03	FOXK2_XENLA	Forkhead box protein K2	Xenopus laevis (African clawed f	9e-141
comp225131_c1	0.94	1.19	3.12	3.79	3.5	3.15	2.69	P18729	ZG57_XENLA	Gastrula zinc finger protein XlCGF57.1	Xenopus laevis (African clawed f	1e-41
comp212713_c0	0.93	1.68	2.88	6.09	11.77	10.18	12.27	O97159	CHDM_DROME	Chromodomain-helicase-DNA-binding protein Mi-2 homolog	Drosophila melanogaster (Fruit f	1e-17
comp222072_c5	0.93	0.46	0.96	2.37	1.64	2.09	2.36	Q9UJW8	ZN180_HUMAN	Zinc finger protein 180	Homo sapiens (Human).	1e-46
comp216527_c0	0.92	0.66	2.86	0.37	0.19	0.05	0.54	D3ZWE7	HORM1_RAT	HORMA domain-containing protein 1	Rattus norvegicus (Rat).	2e-43
comp203094_c0	0.91	0.99	1.14	0.63	0.71	0.3	0.07	Q8WV37	ZN480_HUMAN	Zinc finger protein 480	Homo sapiens (Human).	5e-20
comp220751_c3	0.91	2.44	5.14	12.35	27.01	19.88	20.25	Q9V727	ASX_DROME	Polycomb protein Asx	Drosophila melanogaster (Fruit f	2e-53
comp222375_c2	0.91	0.82	1.05	0.73	1.16	1.32	0.88	Q3ZCX4	ZN568_HUMAN	Zinc finger protein 568	Homo sapiens (Human).	2e-23
comp223450_c0	0.91	0.49	0.46	0.93	1.22	1.66	2.46	Q5R5M1	PRDM4_PONAB	PR domain zinc finger protein 4	Pongo abelii (Sumatran orangutan	5e-89
comp223585_c1	0.91	0.48	1.06	1.29	2.81	2.47	2.61	Q9UL36	ZN236_HUMAN	Zinc finger protein 236	Homo sapiens (Human).	8e-40
comp200165_c0	0.9	0.61	0.62	0.11	0.07	0.03	0.08	P82976	GBX1_MOUSE	Homeobox protein GBX-1	Mus musculus (Mouse).	8e-52
comp219893_c2	0.9	0.65	0.74	0.71	0.6	0.29	0.11	P18724	ZG49_XENLA	Gastrula zinc finger protein XlCGF49.1	Xenopus laevis (African clawed f	6e-10
comp223037_c1	0.9	0.17	1.28	6.37	8.08	4.83	8.03	Q6P4L9	NFRKB_XENTR	Nuclear factor related to kappa-B-binding protein	Xenopus tropicalis (Western claw	4e-153
comp208657_c1	0.89	0.55	0.31	0.24	0.63	0.39	0.21	Q4R3I5	ZN668_MACFA	Zinc finger protein 668	Macaca fascicularis (Crab-eating	2e-20
comp209468_c3	0.89	7.99	10.49	7.74	1.54	1.19	1.35	Q5R8X1	ZN665_PONAB	Zinc finger protein 665	Pongo abelii (Sumatran orangutan	4e-91
comp216644_c2	0.89	0.39	0.29	0.61	1.78	1.46	1.2	O08584	KLF6_MOUSE	Krueppel-like factor 6	Mus musculus (Mouse).	3e-73
comp224418_c0	0.89	0.58	1.44	2.2	2.47	1.62	2.24	Q05BQ5	MBTD1_HUMAN	MBT domain-containing protein 1	Homo sapiens (Human).	0
comp220987_c0	0.88	1.89	2.7	2.49	4.69	3.84	2.83	A8HAL1	UBP16_DANRE	Ubiquitin carboxyl-terminal hydrolase 16	Danio rerio (Zebrafish) (Brachyd	1e-141
comp204411_c0	0.87	0.53	0.37	0.27	0.07	0.16	0.26	Q811F1	ZBT41_MOUSE	Zinc finger and BTB domain-containing protein 41	Mus musculus (Mouse).	8e-09
comp209734_c0	0.87	2.2	3.19	2.91	8.67	9.76	6.77	P50580	PA2G4_MOUSE	Proliferation-associated protein 2G4	Mus musculus (Mouse).	1e-179
comp222583_c0	0.87	0.43	1.21	0.91	2.11	2.2	1.65	Q14135	VGLL4_HUMAN	Transcription cofactor vestigial-like protein 4	Homo sapiens (Human).	1e-09
comp223773_c1	0.87	2.39	4.56	3.04	10.11	10.26	5.87	Q8CIG8	ANM5_MOUSE	Protein arginine N-methyltransferase 5	Mus musculus (Mouse).	3e-36
comp213102_c0	0.86	0.6	1.52	3.25	3.13	2.42	2.45	Q3ZCX4	ZN568_HUMAN	Zinc finger protein 568	Homo sapiens (Human).	6e-76
comp216326_c0	0.86	0.62	0.28	0.2	0.25	0.28	0.2	P10079	FBP1_STRPU	Fibropellin-1	Strongylocentrotus purpuratus (P	3e-59
comp219861_c0	0.86	0.26	0.47	0.4	1.37	1.65	2.19	Q61982	NOTC3_MOUSE	Neurogenic locus notch homolog protein 3	Mus musculus (Mouse).	4e-14
comp217301_c0	0.84	0.27	0.2	0.49	1.18	0.73	0.56	Q9VC61	CRERF_DROME	Protein CREBRF homolog	Drosophila melanogaster (Fruit f	1e-53
comp222871_c3	0.84	1	1.66	2.65	2.18	1.63	1.49	P10076	ZFP26_MOUSE	Zinc finger protein 26	Mus musculus (Mouse).	5e-75
comp208058_c0	0.83	0.08	0.35	1.07	1.86	1.75	1.67	Q64701	RBL1_MOUSE	Retinoblastoma-like protein 1	Mus musculus (Mouse).	5e-13
comp216008_c2	0.83	0.97	1.37	3.5	3.18	4	9.74	Q2T9S3	RPC6_BOVIN	DNA-directed RNA polymerase III subunit RPC6	Bos taurus (Bovine).	1e-154
comp224241_c0	0.83	0.58	0.94	3.14	2.87	2.13	1.51	P51523	ZNF84_HUMAN	Zinc finger protein 84	Homo sapiens (Human).	1e-19
comp215091_c3	0.82	0.76	1.57	1.25	1	0.84	0.86	Q5R633	ZBT48_PONAB	Zinc finger and BTB domain-containing protein 48	Pongo abelii (Sumatran orangutan	3e-11
comp224562_c1	0.82	0.41	0.88	2.39	3.69	3.59	5.84	Q9D483	RPC3_MOUSE	DNA-directed RNA polymerase III subunit RPC3	Mus musculus (Mouse).	2e-165
comp215050_c0	0.81	0.29	0.37	0.2	1.25	0.73	0.18	Q6P560	ZN182_MOUSE	Zinc finger protein 182	Mus musculus (Mouse).	1e-70
comp217638_c1	0.81	3.29	5.99	5.83	1.57	0.84	0.28	P51786	ZN157_HUMAN	Zinc finger protein 157	Homo sapiens (Human).	2e-33
comp223115_c4	0.81	0.94	1.57	2.21	2.54	2.45	2.78	Q62432	SMAD2_MOUSE	Mothers against decapentaplegic homolog 2	Mus musculus (Mouse).	8e-98
comp223494_c0	0.79	0.62	1.82	4.61	3.64	2.49	3.52	Q9JIL9	NBN_RAT	Nibrin	Rattus norvegicus (Rat).	2e-68
comp211742_c0	0.78	0.23	0.69	1.48	0.99	0.93	2.23	Q9DC33	HM20A_MOUSE	High mobility group protein 20A	Mus musculus (Mouse).	2e-29
comp219735_c0	0.78	1.5	1.23	1.16	0.97	2.09	2.56	Q9DE25	FXC1A_DANRE	Forkhead box C1-A	Danio rerio (Zebrafish) (Brachyd	1e-72
comp220385_c0	0.78	0.61	1.34	1.77	4.89	5.36	13.13	Q7TPV4	MBB1A_MOUSE	Myb-binding protein 1A	Mus musculus (Mouse).	3e-43
comp221665_c0	0.78	0.99	2.36	6.93	8.58	9.46	8.08	O43719	HTSF1_HUMAN	HIV Tat-specific factor 1	Homo sapiens (Human).	3e-73
comp214799_c0	0.77	0.43	0.76	0.79	0.89	1.15	0.3	Q9BXA9	SALL3_HUMAN	Sal-like protein 3	Homo sapiens (Human).	2e-09
comp216181_c0	0.77	0.29	0.47	0.37	0.38	0.21	1.71	O57342	MAFA_COTJA	Transcription factor MafA	Coturnix coturnix japonica (Japa	1e-27
comp217988_c0	0.77	0.47	0.16	0.35	0.53	0.77	0.99	P11103	PARP1_MOUSE	Poly [ADP-ribose] polymerase 1	Mus musculus (Mouse).	4e-51
comp221514_c2	0.77	0.84	1.07	2.17	5.13	4.59	3.23	Q5F3X0	LCLT1_CHICK	Lysocardiolipin acyltransferase 1	Gallus gallus (Chicken).	3e-98
comp222995_c0	0.77	0.18	0.26	1.17	1.27	2.16	2.79	Q3UR85	MRF_MOUSE	Myelin gene regulatory factor	Mus musculus (Mouse).	6e-12
comp205338_c2	0.76	0.79	0.46	0.73	0.62	0.53	0.79	Q9HBT7	ZN287_HUMAN	Zinc finger protein 287	Homo sapiens (Human).	2e-29
comp219632_c0	0.76	0.17	0.11	0.36	0.58	0.73	1.08	Q66IV1	MRF_XENLA	Myelin gene regulatory factor	Xenopus laevis (African clawed f	0
comp223115_c2	0.76	0.84	1.59	2.95	2.2	2.04	2.17	P84023	SMAD3_CHICK	Mothers against decapentaplegic homolog 3	Gallus gallus (Chicken).	1e-140
comp224025_c0	0.74	0.72	0.99	1.89	2.63	2.19	1.36	Q86UZ6	ZBT46_HUMAN	Zinc finger and BTB domain-containing protein 46	Homo sapiens (Human).	2e-11
comp221246_c2	0.73	1.26	1.37	2.26	3.15	3.52	3.23	A6NK53	ZN233_HUMAN	Zinc finger protein 233	Homo sapiens (Human).	3e-31
comp224397_c0	0.73	3.13	7.09	11.21	5.12	2.92	3.75	P51523	ZNF84_HUMAN	Zinc finger protein 84	Homo sapiens (Human).	1e-98
comp218191_c0	0.72	0.56	1.23	1.06	0.5	0.53	0.75	O60290	ZN862_HUMAN	Zinc finger protein 862	Homo sapiens (Human).	2e-50
comp222281_c0	0.72	0.78	1.78	3.33	2.4	2.45	3.35	A6QPT6	ZN274_BOVIN	Neurotrophin receptor-interacting factor homolog	Bos taurus (Bovine).	9e-14
comp222461_c0	0.72	0.55	0.67	0.88	1	1.08	2.12	Q8IZL8	PELP1_HUMAN	Proline-, glutamic acid- and leucine-rich protein 1	Homo sapiens (Human).	2e-66
comp219166_c0	0.71	0.79	1.24	3.73	3.54	2.97	3.39	Q9H511	KLH31_HUMAN	Kelch-like protein 31	Homo sapiens (Human).	1e-115
comp219659_c0	0.71	0.16	0.97	0.96	1.42	1.74	1.11	Q52KB5	ZBT24_DANRE	Zinc finger and BTB domain-containing protein 24	Danio rerio (Zebrafish) (Brachyd	3e-09
comp224162_c1	0.71	0.25	0.3	0.53	8.24	12.75	12.58	P17926	NFIC_CHICK	Nuclear factor 1 C-type	Gallus gallus (Chicken).	9e-104
comp213482_c1	0.7	0.36	0.48	1.72	0.81	0.83	1.51	Q14587	ZN268_HUMAN	Zinc finger protein 268	Homo sapiens (Human).	2e-57
comp214291_c3	0.7	0.64	1.66	2.87	5.66	4.36	4.55	Q9NQV7	PRDM9_HUMAN	Histone-lysine N-methyltransferase PRDM9	Homo sapiens (Human).	6e-28
comp221618_c0	0.7	1.09	2.39	5.53	4.14	4.27	8.22	Q1RMI3	GABP1_BOVIN	GA-binding protein subunit beta-1	Bos taurus (Bovine).	7e-83
comp205543_c2	0.69	0.85	1.49	3.35	3.36	3.03	3.17	B4F6U4	PRD10_XENTR	PR domain zinc finger protein 10	Xenopus tropicalis (Western claw	2e-14
comp221999_c0	0.69	1.32	2.33	2.96	3.82	3.86	2.3	Q98925	IRF2_CHICK	Interferon regulatory factor 2	Gallus gallus (Chicken).	5e-41
comp208458_c0	0.68	1.22	1.13	0.92	0.7	0.34	0.84	Q9NPC7	MYNN_HUMAN	Myoneurin	Homo sapiens (Human).	4e-16
comp222349_c0	0.68	0.71	0.62	1	0.91	0.63	0.64	Q6P3V2	Z585A_HUMAN	Zinc finger protein 585A	Homo sapiens (Human).	9e-22
comp225561_c0	0.68	0.83	2.15	3.86	8.22	8.98	13.08	P10076	ZFP26_MOUSE	Zinc finger protein 26	Mus musculus (Mouse).	2e-44
comp221294_c1	0.66	0.33	0.78	1.43	3.42	2.24	2.31	Q8N9F8	ZN454_HUMAN	Zinc finger protein 454	Homo sapiens (Human).	3e-51
comp208606_c0	0.65	2.04	2.58	3.63	7.45	5.93	8.12	Q9Y4A5	TRRAP_HUMAN	Transformation/transcription domain-associated protein	Homo sapiens (Human).	3e-58
comp216778_c1	0.65	0.9	0.8	0.67	2.37	1.23	1.69	Q06732	ZN33B_HUMAN	Zinc finger protein 33B	Homo sapiens (Human).	4e-37
comp219425_c0	0.65	0.76	1.25	1.7	3.04	2.3	1.89	Q9PU65	GCNFA_DANRE	Nuclear receptor subfamily 6 group A member 1-A	Danio rerio (Zebrafish) (Brachyd	2e-47
comp220633_c1	0.64	0.55	1.25	2.16	4.38	5.16	5.98	P52746	ZN142_HUMAN	Zinc finger protein 142	Homo sapiens (Human).	3e-12
comp224411_c0	0.64	0.69	17.05	20.82	32.17	29.38	37.96	P29375	KDM5A_HUMAN	Lysine-specific demethylase 5A	Homo sapiens (Human).	7e-74
comp225599_c0	0.64	0.97	3.34	5.79	10.31	6.6	5.4	P18729	ZG57_XENLA	Gastrula zinc finger protein XlCGF57.1	Xenopus laevis (African clawed f	1e-73
comp212556_c0	0.63	0.78	1.05	2.57	3.65	1.69	2.12	P51523	ZNF84_HUMAN	Zinc finger protein 84	Homo sapiens (Human).	1e-59
comp215291_c2	0.63	9.64	18.19	5.77	3.65	2.52	2.41	E1C2V1	LMBL1_CHICK	Lethal(3)malignant brain tumor-like protein 1	Gallus gallus (Chicken).	0
comp218196_c2	0.63	0.4	1.03	3.13	9.34	7.57	11.75	Q7ZUV7	EMSY_DANRE	Protein EMSY	Danio rerio (Zebrafish) (Brachyd	5e-80
comp219029_c0	0.63	0.72	1.89	4.42	4.68	3.37	3.6	Q6ZMW2	ZN782_HUMAN	Zinc finger protein 782	Homo sapiens (Human).	1e-27
comp225979_c0	0.62	1.09	0.85	0.78	3.73	3.2	1.6	O77245	E75_METEN	Nuclear hormone receptor E75	Metapenaeus ensis (Greasyback sh	3e-80
comp213482_c0	0.62	0.35	0.61	1.25	0.93	0.92	1.1	Q9Y6Q3	ZFP37_HUMAN	Zinc finger protein 37 homolog	Homo sapiens (Human).	2e-34
comp216542_c0	0.62	0.63	0.58	0.44	0.86	0.58	0.29	Q07230	ZSCA2_MOUSE	Zinc finger and SCAN domain-containing protein 2	Mus musculus (Mouse).	2e-27
comp217016_c1	0.62	1.07	3.22	6.45	4.77	4	4.36	Q9C0G0	ZN407_HUMAN	Zinc finger protein 407	Homo sapiens (Human).	2e-25
comp212225_c15	0.61	0.22	0.6	0.78	0.82	0.67	1.04	P18729	ZG57_XENLA	Gastrula zinc finger protein XlCGF57.1	Xenopus laevis (African clawed f	4e-59
comp214379_c0	0.61	0.16	0.68	0.75	0.7	0.96	1.18	Q9HBE1	PATZ1_HUMAN	POZ-, AT hook-, and zinc finger-containing protein 1	Homo sapiens (Human).	4e-11
comp215396_c7	0.61	0.69	1.7	2.54	2.48	2.12	2.59	Q80US4	ARP5_MOUSE	Actin-related protein 5	Mus musculus (Mouse).	1e-82
comp208606_c1	0.6	0.54	0.96	1.9	3.54	2.41	3.99	Q8I8U7	TRA1_DROME	Transcription-associated protein 1	Drosophila melanogaster (Fruit f	0
comp210229_c0	0.6	0.16	0.22	0.83	0.55	0.63	0.93	P51523	ZNF84_HUMAN	Zinc finger protein 84	Homo sapiens (Human).	5e-20
comp221703_c0	0.59	0.54	1.88	6.25	14.78	11.08	6.97	Q56R14	TRI33_XENLA	E3 ubiquitin-protein ligase TRIM33	Xenopus laevis (African clawed f	1e-78
comp223908_c0	0.59	0.86	1.97	7.29	12.22	9.13	8.56	Q961D9	BCL9_DROME	Protein BCL9 homolog	Drosophila melanogaster (Fruit f	8e-13
comp192555_c0	0.58	0.31	0.46	0.16	0.01	0.05	0.21	P18737	ZG8_XENLA	Gastrula zinc finger protein XlCGF8.2DB	Xenopus laevis (African clawed f	8e-22
comp213194_c1	0.58	0.55	0.67	1.67	1.7	1.53	1.48	Q811F1	ZBT41_MOUSE	Zinc finger and BTB domain-containing protein 41	Mus musculus (Mouse).	1e-25
comp218328_c4	0.58	0.84	1.84	3.85	5.41	5.63	10.81	Q96RS0	TGS1_HUMAN	Trimethylguanosine synthase	Homo sapiens (Human).	1e-91
comp219752_c0	0.58	0.58	0.37	0.27	0.61	0.44	0.28	Q5EXX3	ZBT38_RAT	Zinc finger and BTB domain-containing protein 38	Rattus norvegicus (Rat).	7e-11
comp167133_c0	0.58	0.04	0	0.01	0	0	4.47	A2T6V8	ZSC12_PANTR	Zinc finger and SCAN domain-containing protein 12	Pan troglodytes (Chimpanzee).	3e-28
comp221862_c0	0.58	0.31	0.46	1	0.68	0.84	0.64	Q8K0S9	SNPC1_MOUSE	snRNA-activating protein complex subunit 1	Mus musculus (Mouse).	2e-33
comp221883_c1	0.58	0.55	7.89	22.07	3.48	3.64	7.5	Q9GZV3	SC5A7_HUMAN	High affinity choline transporter 1	Homo sapiens (Human).	0
comp222627_c2	0.58	0.19	0.97	3.4	2.84	2.9	4.07	Q52KB5	ZBT24_DANRE	Zinc finger and BTB domain-containing protein 24	Danio rerio (Zebrafish) (Brachyd	8e-14
comp215367_c0	0.57	0.41	1.6	6.28	4.77	4.23	6.04	O94864	ST65G_HUMAN	STAGA complex 65 subunit gamma	Homo sapiens (Human).	3e-50
comp221980_c1	0.57	0.09	0.25	8.77	3.93	1.9	1.2	Q4H3P5	DRI_CIOIN	Protein dead ringer homolog	Ciona intestinalis (Transparent	7e-77
comp222768_c2	0.57	1.41	0.75	1.06	2.45	2.75	3.24	P14404	EVI1_MOUSE	MDS1 and EVI1 complex locus protein EVI1	Mus musculus (Mouse).	4e-09
comp218660_c0	0.56	3.01	1.69	0.5	5.05	4.05	4.14	P17035	ZNF28_HUMAN	Zinc finger protein 28	Homo sapiens (Human).	3e-11
comp216234_c1	0.55	0.13	0.14	0.57	0.5	0.44	1.18	Q24732	GLAS_DROVI	Protein glass	Drosophila virilis (Fruit fly).	6e-16
comp221616_c1	0.55	0.29	0.47	13.88	20.78	9.63	7.58	P24781	BRAC_XENLA	Brachyury protein	Xenopus laevis (African clawed f	7e-112
comp225173_c0	0.55	2.51	5.25	6.22	13.63	11.01	9.36	Q29RP8	SV421_BOVIN	Histone-lysine N-methyltransferase SUV420H1	Bos taurus (Bovine).	5e-117
comp225549_c1	0.55	0.29	0.52	1.47	2.17	2.08	3.39	Q4V8R6	E4F1_DANRE	Transcription factor E4F1	Danio rerio (Zebrafish) (Brachyd	2e-59
comp225596_c1	0.55	1.25	3.14	3.28	1.9	1.9	1.37	Q9BYK8	HELZ2_HUMAN	Helicase with zinc finger domain 2	Homo sapiens (Human).	6e-08
comp220357_c0	0.54	0.75	0.78	0.31	0.49	0.35	0.53	Q6NX49	ZN544_HUMAN	Zinc finger protein 544	Homo sapiens (Human).	2e-48
comp169236_c0	0.54	1.51	0.88	1.96	1.66	0.61	1.44	A2VDP4	ZN567_BOVIN	Zinc finger protein 567	Bos taurus (Bovine).	1e-38
comp223738_c1	0.54	0.36	2.58	9.82	5.76	5.72	12.79	Q2TBV5	TF2H2_BOVIN	General transcription factor IIH subunit 2	Bos taurus (Bovine).	9e-170
comp114198_c0	0.53	0.22	0.32	0.11	0.07	0	0.02	P39806	SALM_DROVI	Homeotic protein spalt-major	Drosophila virilis (Fruit fly).	3e-11
comp217582_c2	0.53	1.21	1.42	2.78	6.75	5.19	7.78	Q3UHJ0	AAK1_MOUSE	AP2-associated protein kinase 1	Mus musculus (Mouse).	3e-143
comp220783_c1	0.53	1.15	5.27	10.17	26.66	27.05	14.92	O15405	TOX3_HUMAN	TOX high mobility group box family member 3	Homo sapiens (Human).	7e-37
comp223626_c0	0.53	0.14	0.25	0.81	1.32	2.62	3.97	Q5I7G2	RXR_LYMST	Retinoic acid receptor RXR	Lymnaea stagnalis (Great pond sn	0
comp212785_c4	0.52	0.04	0.04	0.18	0.08	0.04	0.08	Q8BID6	ZBT46_MOUSE	Zinc finger and BTB domain-containing protein 46	Mus musculus (Mouse).	4e-07
comp218243_c0	0.52	0.26	2.29	9.21	7.29	8.7	12.4	Q14919	NC2A_HUMAN	Dr1-associated corepressor	Homo sapiens (Human).	1e-48
comp224167_c0	0.52	0.09	0.03	0.08	0.02	0.02	0	Q08705	CTCF_CHICK	Transcriptional repressor CTCF	Gallus gallus (Chicken).	1e-09
comp201839_c0	0.51	0.13	0.86	1.95	2.31	2.1	1.37	D3ZUU2	GZF1_RAT	GDNF-inducible zinc finger protein 1	Rattus norvegicus (Rat).	7e-15
comp220582_c1	0.51	0.93	2.57	3.81	5.42	4.5	2.6	Q90718	SRF_CHICK	Serum response factor	Gallus gallus (Chicken).	3e-63
comp221588_c0	0.51	0.1	0.15	0.06	0.14	0.11	0.2	A2A891	CMTA1_MOUSE	Calmodulin-binding transcription activator 1	Mus musculus (Mouse).	7e-78
comp207235_c0	0.5	0.35	0.49	0.4	0.65	0.03	0.13	Q5EXX3	ZBT38_RAT	Zinc finger and BTB domain-containing protein 38	Rattus norvegicus (Rat).	3e-13
comp211631_c2	0.5	0.32	0.33	0.5	0.66	0.54	0.5	O43345	ZN208_HUMAN	Zinc finger protein 208	Homo sapiens (Human).	7e-25
comp218046_c0	0.5	0.18	1	1.16	0.77	1.1	1.12	Q8NEP9	ZN555_HUMAN	Zinc finger protein 555	Homo sapiens (Human).	7e-18
comp219693_c1	0.5	0.6	1.25	1.09	0.91	0.87	1.23	Q9H091	ZMY15_HUMAN	Zinc finger MYND domain-containing protein 15	Homo sapiens (Human).	3e-45
comp220069_c0	0.49	0.22	0.79	1.75	1.22	0.88	1.16	P10076	ZFP26_MOUSE	Zinc finger protein 26	Mus musculus (Mouse).	1e-92
comp221799_c0	0.49	0.45	0.87	2.23	5.1	5.86	5.72	P52746	ZN142_HUMAN	Zinc finger protein 142	Homo sapiens (Human).	1e-12
comp212564_c0	0.48	0.42	0.94	0.73	0.46	0.18	0.12	Q8NB42	ZN527_HUMAN	Zinc finger protein 527	Homo sapiens (Human).	1e-33
comp213873_c0	0.48	1.28	3.19	2.62	2.92	2.33	2	P17035	ZNF28_HUMAN	Zinc finger protein 28	Homo sapiens (Human).	3e-55
comp218393_c2	0.48	0.47	2.92	7.48	6.52	5.11	7.24	P0C6Y7	PRDM9_RAT	Histone-lysine N-methyltransferase PRDM9	Rattus norvegicus (Rat).	2e-55
comp225139_c0	0.48	0.25	0.65	3.99	5.7	3.92	3.95	Q9BYW2	SETD2_HUMAN	Histone-lysine N-methyltransferase SETD2	Homo sapiens (Human).	8e-117
comp210120_c0	0.47	0.32	0.35	0.57	0.24	0.33	0.4	Q3MIS6	ZN528_HUMAN	Zinc finger protein 528	Homo sapiens (Human).	1e-30
comp221415_c2	0.47	0.55	1.42	3.06	2.63	2.55	1	B7TWP7	PNRC2_DANRE	Proline-rich nuclear receptor coactivator 2	Danio rerio (Zebrafish) (Brachyd	6e-07
comp180532_c0	0.47	0.58	0.35	0	0.15	0.03	0.2	Q8K3J5	ZN131_MOUSE	Zinc finger protein 131	Mus musculus (Mouse).	4e-07
comp216019_c4	0.46	0.67	0.53	0.39	0.45	0.36	0.13	E9Q3T6	PRD14_MOUSE	PR domain zinc finger protein 14	Mus musculus (Mouse).	9e-15
comp211811_c3	0.45	0.08	0.13	0.1	0.21	0.15	0.08	P18713	ZG17_XENLA	Gastrula zinc finger protein XlCGF17.1	Xenopus laevis (African clawed f	3e-08
comp212317_c0	0.45	0.17	0.72	1.27	1.15	1.52	1.33	Q62255	SALL3_MOUSE	Sal-like protein 3	Mus musculus (Mouse).	4e-11
comp218395_c0	0.45	0.74	0.59	0.29	1.17	0.8	0.39	Q99M85	SCRT1_MOUSE	Transcriptional repressor scratch 1	Mus musculus (Mouse).	7e-16
comp221082_c5	0.45	0.13	0.24	0.29	0.68	1.2	1.64	P56524	HDAC4_HUMAN	Histone deacetylase 4	Homo sapiens (Human).	0
comp223427_c3	0.45	0.33	0.81	1.75	1.43	2.09	2.6	Q9YH71	VNT1B_XENLA	Homeobox protein vent1B	Xenopus laevis (African clawed f	9e-11
comp214291_c1	0.44	0.2	0.49	1.02	0.74	1.03	1.19	Q4V8E9	NRIF1_RAT	Neurotrophin receptor-interacting factor 1	Rattus norvegicus (Rat).	1e-13
comp214676_c2	0.44	7.86	3.08	5.48	3.46	2.08	6.82	Q86XI8	CS068_HUMAN	Uncharacterized protein C19orf68	Homo sapiens (Human).	5e-18
comp220173_c0	0.44	0.29	0.81	0.21	0.6	1.83	3.43	Q9PVX0	RX2_CHICK	Retinal homeobox protein Rx2	Gallus gallus (Chicken).	1e-62
comp222800_c3	0.44	0.05	0.45	2.79	2.49	1.78	2.39	Q91YA9	BMAL1_NANGA	Aryl hydrocarbon receptor nuclear translocator-like protein 1	(Spalax galili).	1e-28
comp218203_c0	0.43	0.36	0.62	0.46	0.6	0.57	0.72	Q9NPA5	ZF64A_HUMAN	Zinc finger protein 64 homolog, isoforms 1 and 2	Homo sapiens (Human).	3e-08
comp223138_c0	0.43	0.68	4.34	1.65	1.31	1.08	0.56	P10180	CUT_DROME	Homeobox protein cut	Drosophila melanogaster (Fruit f	1e-53
comp212134_c0	0.42	0.6	0.6	1.02	0.65	0.52	0.33	P60319	KEN_DROYA	Probable transcription factor Ken	Drosophila yakuba (Fruit fly).	4e-12
comp214479_c0	0.42	0.15	0.28	1.23	0.64	0.38	0.68	Q6PF04	ZN613_HUMAN	Zinc finger protein 613	Homo sapiens (Human).	5e-19
comp217478_c0	0.42	0.15	0.47	2.19	3.49	2.5	4.49	Q08D57	SET1B_XENTR	Histone-lysine N-methyltransferase SETD1B	Xenopus tropicalis (Western claw	1e-44
comp218323_c2	0.42	0.05	0.22	0.57	0.93	0.85	0.76	Q00969	ATF2_RAT	Cyclic AMP-dependent transcription factor ATF-2	Rattus norvegicus (Rat).	8e-36
comp222346_c0	0.42	0.33	2	21.14	14.26	14.3	9.18	O43541	SMAD6_HUMAN	Mothers against decapentaplegic homolog 6	Homo sapiens (Human).	1e-76
comp548248_c0	0.41	0.17	0.12	0.09	0.14	0.11	0.09	Q99M85	SCRT1_MOUSE	Transcriptional repressor scratch 1	Mus musculus (Mouse).	9e-13
comp210514_c0	0.41	0.23	0.31	0.48	1.21	1.04	0.65	P51523	ZNF84_HUMAN	Zinc finger protein 84	Homo sapiens (Human).	3e-27
comp212556_c4	0.41	0.18	0.36	1.27	1.22	0.51	1.04	Q3B7N9	MYNN_BOVIN	Myoneurin	Bos taurus (Bovine).	6e-26
comp216318_c2	0.41	0.25	0.38	1.26	1.07	1.13	1.13	P87057	NHP6_SCHPO	Non-histone chromosomal protein 6	Schizosaccharomyces pombe (strai	8e-11
comp216440_c6	0.41	0	0	0.19	0	0	0.04	A2VDP4	ZN567_BOVIN	Zinc finger protein 567	Bos taurus (Bovine).	5e-15
comp221689_c0	0.41	0.24	0.34	0.34	2.14	1.37	3.24	A1L1R6	ZN423_DANRE	Zinc finger protein 423	Danio rerio (Zebrafish) (Brachyd	0
comp222099_c0	0.41	3.11	8.5	8.51	3.84	2.64	2.61	Q3ZCX4	ZN568_HUMAN	Zinc finger protein 568	Homo sapiens (Human).	4e-56
comp223148_c1	0.41	0.39	1.86	3.82	3.34	4.47	4.25	O00116	ADAS_HUMAN	Alkyldihydroxyacetonephosphate synthase, peroxisomal	Homo sapiens (Human).	0
comp303921_c0	0.4	0.1	0.09	0.07	0	0.03	0.02	Q91731	SX11A_XENLA	Transcription factor Sox-11-A	Xenopus laevis (African clawed f	2e-18
comp205945_c0	0.4	0.07	0.03	0	0	0.01	0.09	Q4LAL6	ALX4_BOVIN	Homeobox protein aristaless-like 4	Bos taurus (Bovine).	4e-49
comp210122_c3	0.4	0.14	0.11	0.3	0.07	0.11	0.15	Q9BXA9	SALL3_HUMAN	Sal-like protein 3	Homo sapiens (Human).	3e-07
comp222035_c0	0.4	0.13	0.22	0.4	1.03	1.71	2.69	P56094	TUP1_KLULA	General transcriptional corepressor TUP1	1267 / NRRL Y-1140 / WM37) (Yeas	2e-11
comp202964_c0	0.39	0.16	0.12	0.08	0.07	0.02	0.11	Q6ZN55	ZN574_HUMAN	Zinc finger protein 574	Homo sapiens (Human).	1e-05
comp214442_c0	0.39	1.09	0.88	0.63	0.38	0.46	0.49	P18714	ZG20_XENLA	Gastrula zinc finger protein xFG20-1	Xenopus laevis (African clawed f	4e-09
comp214748_c1	0.39	0.96	1.5	1.05	3.09	3.64	5.08	Q95NR9	CALM_METSE	Calmodulin	Metridium senile (Brown sea anem	2e-79
comp215409_c0	0.39	0.26	2.19	2.38	5.46	4.21	2.07	Q4V348	Z658B_HUMAN	Zinc finger protein 658B	Homo sapiens (Human).	2e-30
comp219800_c0	0.39	0.75	2.62	3.49	2.45	2.84	2.26	Q99676	ZN184_HUMAN	Zinc finger protein 184	Homo sapiens (Human).	5e-37
comp220218_c1	0.39	0.28	1.97	4.12	4.89	3.57	4.13	Q6PF04	ZN613_HUMAN	Zinc finger protein 613	Homo sapiens (Human).	1e-37
comp220597_c0	0.39	3.12	22.03	28.16	10.45	8.85	9.17	Q5MCW4	ZN569_HUMAN	Zinc finger protein 569	Homo sapiens (Human).	7e-70
comp221291_c0	0.39	0.11	0.61	8.06	14.38	8.75	12.4	Q13207	TBX2_HUMAN	T-box transcription factor TBX2	Homo sapiens (Human).	3e-93
comp210219_c0	0.38	0.36	0.44	1.06	1.68	1.34	0.62	Q8R0T2	ZN768_MOUSE	Zinc finger protein 768	Mus musculus (Mouse).	1e-14
comp213924_c0	0.38	0.87	0.62	0.3	0.69	0.29	0.1	P18729	ZG57_XENLA	Gastrula zinc finger protein XlCGF57.1	Xenopus laevis (African clawed f	2e-46
comp216888_c0	0.38	0.85	1.85	3.07	3.94	3.26	4.07	Q9Z2K0	DEDD_RAT	Death effector domain-containing protein	Rattus norvegicus (Rat).	1e-70
comp219830_c4	0.38	0.55	0.71	1.1	0.58	0.31	0.45	P51523	ZNF84_HUMAN	Zinc finger protein 84	Homo sapiens (Human).	1e-90
comp220362_c0	0.38	0.33	0.16	0.08	0.09	1.07	19.65	Q9CXT6	KDM8_MOUSE	Lysine-specific demethylase 8	Mus musculus (Mouse).	3e-13
comp222805_c1	0.38	0.17	0.48	1.01	2.11	2.49	2.72	P15619	SRYC_DROME	Serendipity locus protein H-1	Drosophila melanogaster (Fruit f	6e-09
comp215107_c0	0.37	1.4	0.76	1.94	1.89	1.29	0.79	B5XCB8	THAP1_SALSA	THAP domain-containing protein 1	Salmo salar (Atlantic salmon).	2e-07
comp216142_c0	0.37	0.41	0.47	0.52	0.24	0.43	0.34	P13055	E75BB_DROME	Ecdysone-induced protein 75B, isoform B	Drosophila melanogaster (Fruit f	2e-23
comp217106_c0	0.37	1.05	1.66	1.41	1.04	1.07	0.6	Q4V348	Z658B_HUMAN	Zinc finger protein 658B	Homo sapiens (Human).	8e-56
comp217289_c5	0.37	0.42	0.43	1.02	2.22	2.27	1.68	O43318	M3K7_HUMAN	Mitogen-activated protein kinase kinase kinase 7	Homo sapiens (Human).	0
comp217519_c0	0.37	0.09	0.02	0.78	0.34	0.22	0.24	Q9D275	BATF3_MOUSE	Basic leucine zipper transcriptional factor ATF-like 3	Mus musculus (Mouse).	4e-10
comp222649_c1	0.37	0.95	1.09	3.01	1.94	2.28	0.84	Q99MD8	MYNN_MOUSE	Myoneurin	Mus musculus (Mouse).	4e-14
comp225159_c1	0.37	0.49	0.6	0.35	4.43	7	3.84	Q90268	PAX2A_DANRE	Paired box protein Pax-2a	Danio rerio (Zebrafish) (Brachyd	2e-52
comp210068_c0	0.36	0.35	0.21	0.22	0.09	0.09	0.18	Q5EXX3	ZBT38_RAT	Zinc finger and BTB domain-containing protein 38	Rattus norvegicus (Rat).	6e-15
comp215995_c3	0.36	0.47	0.59	2.07	1.43	0.66	2.46	Q9FT73	MED34_ARATH	Mediator of RNA polymerase II transcription subunit 34	Arabidopsis thaliana (Mouse-ear	5e-20
comp205408_c0	0.35	0.5	0.42	0.23	0.2	0.09	0.12	O57415	RREB1_CHICK	Ras-responsive element-binding protein 1	Gallus gallus (Chicken).	1e-13
comp212856_c3	0.35	0.14	0.15	0.19	0.95	9.15	15.9	Q07120	GFI1_RAT	Zinc finger protein Gfi-1	Rattus norvegicus (Rat).	5e-12
comp212922_c1	0.35	0.69	2.78	4.15	4.36	3.47	2.95	Q6ZMY9	ZN517_HUMAN	Zinc finger protein 517	Homo sapiens (Human).	2e-25
comp212994_c0	0.35	0.79	0.14	0.48	0.51	0.53	0.47	Q62513	ZN260_MOUSE	Zinc finger protein 260	Mus musculus (Mouse).	5e-22
comp215474_c3	0.35	4.39	12.31	5.74	2.46	2.57	1.11	Q15937	ZNF79_HUMAN	Zinc finger protein 79	Homo sapiens (Human).	2e-31
comp219847_c0	0.35	0.36	0.47	0.66	1.26	0.85	0.71	P18714	ZG20_XENLA	Gastrula zinc finger protein xFG20-1	Xenopus laevis (African clawed f	1e-19
comp222475_c0	0.35	2.52	4.23	7.28	3.08	3.4	2.96	Q6DG60	UBE2Z_DANRE	Ubiquitin-conjugating enzyme E2 Z	Danio rerio (Zebrafish) (Brachyd	9e-137
comp206882_c0	0.34	0.02	0.01	0.72	0.21	0.16	0.51	P23758	POXN_DROME	Paired box pox-neuro protein	Drosophila melanogaster (Fruit f	1e-60
comp213194_c0	0.34	0.2	0.54	0.61	0.79	0.7	0.99	Q60821	ZBT17_MOUSE	Zinc finger and BTB domain-containing protein 17	Mus musculus (Mouse).	6e-13
comp213673_c0	0.34	0.41	0.33	0.43	0.78	1.23	1.26	P10076	ZFP26_MOUSE	Zinc finger protein 26	Mus musculus (Mouse).	7e-67
comp217142_c1	0.34	0.2	0.44	0.58	1.28	2.53	1.21	Q03410	SYCP1_RAT	Synaptonemal complex protein 1	Rattus norvegicus (Rat).	1e-28
comp190382_c0	0.33	0	0	0.03	0.03	0.01	0.02	Q06547	GABP1_HUMAN	GA-binding protein subunit beta-1	Homo sapiens (Human).	4e-08
comp205543_c0	0.33	0.27	0.62	3.61	2.94	2.7	2.84	Q8NI51	CTCFL_HUMAN	Transcriptional repressor CTCFL	Homo sapiens (Human).	6e-08
comp209217_c0	0.33	0.18	0.27	0.41	0.25	0.19	0.36	P18514	RARA_NOTVI	Retinoic acid receptor alpha	Notophthalmus viridescens (Easte	5e-15
comp210582_c1	0.33	0.16	0.07	0.51	2.32	2.94	3.32	Q91770	NOT2_XENLA	Homeobox protein not2	Xenopus laevis (African clawed f	7e-31
comp211068_c3	0.33	0.16	0.02	0.05	0.43	0.67	1.33	O60290	ZN862_HUMAN	Zinc finger protein 862	Homo sapiens (Human).	8e-25
comp224609_c1	0.33	0.26	0.58	1.25	1.55	1.58	3.31	Q5SGE0	LPPRC_RAT	Leucine-rich PPR motif-containing protein, mitochondrial	Rattus norvegicus (Rat).	3e-47
comp162856_c0	0.32	0.03	0.05	0.1	0.16	0.01	0.05	A1YGJ4	ZNF24_PANPA	Zinc finger protein 24	Pan paniscus (Pygmy chimpanzee)	1e-20
comp225481_c0	0.32	0.22	0.93	1.46	4.39	2.38	5.88	Q9QUS4	HEY2_MOUSE	Hairy/enhancer-of-split related with YRPW motif protein 2	Mus musculus (Mouse).	1e-15
comp200057_c0	0.31	0.06	0.21	0.13	0.04	0.03	0.06	Q567J8	OSR2_DANRE	Protein odd-skipped-related 2	Danio rerio (Zebrafish) (Brachyd	8e-55
comp213830_c0	0.31	0.3	0.43	0.36	0.15	0.06	0.04	Q98925	IRF2_CHICK	Interferon regulatory factor 2	Gallus gallus (Chicken).	2e-34
comp216269_c2	0.31	3.06	6.51	7.42	6.07	3.99	10.07	Q14588	ZN234_HUMAN	Zinc finger protein 234	Homo sapiens (Human).	3e-19
comp217331_c0	0.31	0.15	0.9	2.62	3.18	2.21	2.94	Q2VPU4	MLXIP_MOUSE	MLX-interacting protein	Mus musculus (Mouse).	4e-69
comp220391_c0	0.31	0.83	0.75	0.45	0.84	0.76	0.31	Q03347	RUNX1_MOUSE	Runt-related transcription factor 1	Mus musculus (Mouse).	3e-65
comp221602_c0	0.31	0.4	1.51	1.03	1.43	1.89	2.01	O60675	MAFK_HUMAN	Transcription factor MafK	Homo sapiens (Human).	3e-37
comp222229_c0	0.31	0.11	0.32	1	0.43	0.39	0.57	Q9H0W7	THAP2_HUMAN	THAP domain-containing protein 2	Homo sapiens (Human).	8e-14
comp203602_c0	0.3	0.04	0.03	0.09	0.01	0.06	0.06	P41212	ETV6_HUMAN	Transcription factor ETV6	Homo sapiens (Human).	1e-30
comp211080_c0	0.3	0.47	1.76	5.83	6.24	7.52	7.15	P54646	AAPK2_HUMAN	5'-AMP-activated protein kinase catalytic subunit alpha-2	Homo sapiens (Human).	0
comp219575_c3	0.3	0.13	0.61	1.27	0.52	0.7	0.66	Q80V23	ZNF32_MOUSE	Zinc finger protein 32	Mus musculus (Mouse).	4e-49
comp220082_c1	0.3	0.07	0.1	0.5	0.73	2.55	0.54	A2CE44	ZXDAB_MOUSE	Zinc finger X-linked protein ZXDA/ZXDB	Mus musculus (Mouse).	3e-06
comp212645_c1	0.29	0.84	0.39	2.63	1.65	1.19	1.99	Q6A085	ZN629_MOUSE	Zinc finger protein 629	Mus musculus (Mouse).	5e-11
comp213213_c0	0.29	0.14	0.34	0.96	1.04	0.71	1.19	P17031	ZNF26_HUMAN	Zinc finger protein 26	Homo sapiens (Human).	3e-31
comp213535_c3	0.29	1.28	13.54	56.61	20.51	19.54	18.05	B2KFW1	ZSC20_MOUSE	Zinc finger and SCAN domain-containing protein 20	Mus musculus (Mouse).	4e-19
comp162821_c0	0.29	0.27	0.19	0.4	0.11	0.14	0.3	P18735	ZG7_XENLA	Gastrula zinc finger protein XlCGF7.1	Xenopus laevis (African clawed f	5e-07
comp221865_c0	0.29	0.08	0.31	2.62	2.51	2.09	2.38	Q96SE7	ZN347_HUMAN	Zinc finger protein 347	Homo sapiens (Human).	2e-94
comp223109_c1	0.29	0.55	1.49	2.18	6.72	3.82	3.74	Q8N9R8	SCAI_HUMAN	Protein SCAI	Homo sapiens (Human).	0
comp211407_c1	0.28	0.09	0.27	0.41	0.37	0.14	0.24	P10077	ZFP27_MOUSE	Zinc finger protein 27	Mus musculus (Mouse).	2e-09
comp214361_c2	0.28	0.23	0.92	11.71	7.84	8.79	4.53	Q09575	YRD6_CAEEL	Uncharacterized protein K02A2.6	Caenorhabditis elegans.	4e-11
comp215633_c9	0.28	0.11	2.19	12.72	2.46	1.7	1.51	P51523	ZNF84_HUMAN	Zinc finger protein 84	Homo sapiens (Human).	2e-61
comp217110_c1	0.28	0.28	0.99	1.33	1.89	1.89	1.4	P51523	ZNF84_HUMAN	Zinc finger protein 84	Homo sapiens (Human).	6e-46
comp220002_c1	0.28	0.07	0.1	0.18	0.61	0.62	0.84	Q15596	NCOA2_HUMAN	Nuclear receptor coactivator 2	Homo sapiens (Human).	1e-79
comp167886_c0	0.28	0.05	0.12	0.17	1.6	1.44	2.79	Q24180	DEAF1_DROME	Deformed epidermal autoregulatory factor 1	Drosophila melanogaster (Fruit f	3e-16
comp221380_c3	0.28	1.33	1.53	1.56	2.98	2.28	1.97	P51467	ARR2_ONCMY	Arrestin red cell isoform 2	Oncorhynchus mykiss (Rainbow tro	0
comp224283_c0	0.28	0.24	0.75	1.92	3.35	2.76	3.67	Q9UIA9	XPO7_HUMAN	Exportin-7	Homo sapiens (Human).	0
comp224729_c1	0.28	0.11	0.56	1.02	4.95	6.52	4.96	P18850	ATF6A_HUMAN	Cyclic AMP-dependent transcription factor ATF-6 alpha	Homo sapiens (Human).	5e-69
comp213724_c2	0.27	0.35	0.44	0.38	0.92	0.73	0.48	Q8N184	ZN567_HUMAN	Zinc finger protein 567	Homo sapiens (Human).	1e-35
comp215016_c0	0.27	0.12	0.46	0.53	0.35	0.09	0.2	Q9JI90	RNF14_MOUSE	E3 ubiquitin-protein ligase RNF14	Mus musculus (Mouse).	1e-14
comp217020_c3	0.27	0.58	3.05	3.63	6.12	6.62	6.42	P10073	ZSC22_HUMAN	Zinc finger and SCAN domain-containing protein 22	Homo sapiens (Human).	8e-43
comp220233_c0	0.27	0.35	0.21	0.63	0.56	0.75	0.71	Q91VW9	ZKSC3_MOUSE	Zinc finger protein with KRAB and SCAN domains 3	Mus musculus (Mouse).	6e-17
comp222900_c0	0.27	0.3	0.33	0.3	0.71	4.23	3.48	Q8AVU4	HES1B_XENLA	Transcription factor HES-1-B	Xenopus laevis (African clawed f	2e-38
comp223505_c1	0.27	1.02	1.59	1.65	2.43	2.63	1.4	Q7ZVR6	MYNN_DANRE	Myoneurin	Danio rerio (Zebrafish) (Brachyd	6e-09
comp224509_c0	0.27	0.16	1	3.52	2.2	2.27	3.17	O43345	ZN208_HUMAN	Zinc finger protein 208	Homo sapiens (Human).	3e-71
comp206004_c0	0.26	0.09	0.07	0.03	0.02	0.05	0.01	P11362	FGFR1_HUMAN	Fibroblast growth factor receptor 1	Homo sapiens (Human).	8e-17
comp210564_c0	0.26	0.05	0.19	0.23	0.43	0.2	0.26	Q96RE9	ZN300_HUMAN	Zinc finger protein 300	Homo sapiens (Human).	2e-37
comp212225_c6	0.26	0.39	0.42	0.49	0.95	1.22	1.02	P18724	ZG49_XENLA	Gastrula zinc finger protein XlCGF49.1	Xenopus laevis (African clawed f	5e-35
comp212343_c1	0.26	0.37	1.43	0.68	1.39	0.43	1.76	Q9DFZ4	CHUR_XENLA	Protein Churchill	Xenopus laevis (African clawed f	6e-37
comp213585_c1	0.26	0.25	0.61	0.42	0.32	0.19	0.21	Q6P2D0	ZFP1_HUMAN	Zinc finger protein 1 homolog	Homo sapiens (Human).	1e-38
comp220611_c3	0.26	0.27	0.28	1.09	2.22	1.64	2.07	Q9P2R6	RERE_HUMAN	Arginine-glutamic acid dipeptide repeats protein	Homo sapiens (Human).	1e-149
comp211892_c1	0.25	0.4	0.45	0.83	0.99	0.63	1.1	Q9BSK1	ZN577_HUMAN	Zinc finger protein 577	Homo sapiens (Human).	1e-55
comp212929_c1	0.25	0.21	0.82	0.99	1.59	1.81	1.01	Q9BSK1	ZN577_HUMAN	Zinc finger protein 577	Homo sapiens (Human).	2e-16
comp104272_c0	0.25	0	0	0	0.03	0	0.01	Q96H86	ZN764_HUMAN	Zinc finger protein 764	Homo sapiens (Human).	7e-11
comp121919_c0	0.25	0.15	0.19	0.08	0.08	0.1	0.07	O42409	GFI1B_CHICK	Zinc finger protein Gfi-1b	Gallus gallus (Chicken).	3e-17
comp214467_c1	0.25	0.05	0.4	0.87	0.6	0.81	1.69	Q5RBY9	ZNF2_PONAB	Zinc finger protein 2	Pongo abelii (Sumatran orangutan	4e-22
comp216590_c1	0.25	0.46	0.34	0.2	0.75	0.58	0.31	Q06732	ZN33B_HUMAN	Zinc finger protein 33B	Homo sapiens (Human).	7e-07
comp155503_c0	0.25	0.05	0.16	0	0.11	0.14	0.3	O08954	SNAI2_RAT	Zinc finger protein SNAI2	Rattus norvegicus (Rat).	6e-73
comp217687_c5	0.25	0.32	1.06	0.82	1.07	0.72	0.89	P10073	ZSC22_HUMAN	Zinc finger and SCAN domain-containing protein 22	Homo sapiens (Human).	5e-32
comp209823_c0	0.24	0.4	0.42	0.6	0.81	1.22	1.21	Q03112	EVI1_HUMAN	MDS1 and EVI1 complex locus protein EVI1	Homo sapiens (Human).	5e-14
comp210128_c1	0.24	0.19	0.12	0.17	7.86	12.86	21.44	P70030	P3F2B_XENLA	POU domain, class 3, transcription factor 2-B	Xenopus laevis (African clawed f	5e-120
comp218105_c0	0.24	0.58	0.95	3.09	2.15	1.84	1.93	Q6P560	ZN182_MOUSE	Zinc finger protein 182	Mus musculus (Mouse).	7e-49
comp220857_c1	0.24	0.39	1.06	2.03	2.24	2	3.1	Q8I7Z8	HAM_DROME	Transcription factor hamlet	Drosophila melanogaster (Fruit f	6e-12
comp224389_c0	0.24	0.81	0.56	1.59	3.6	3.07	5.14	B4F6U4	PRD10_XENTR	PR domain zinc finger protein 10	Xenopus tropicalis (Western claw	3e-94
comp208790_c0	0.23	0.2	0.01	0.26	0.06	0.01	0	O77245	E75_METEN	Nuclear hormone receptor E75	Metapenaeus ensis (Greasyback sh	2e-17
comp209563_c0	0.23	0.04	0.4	2.2	2.33	2.45	3.13	Q9Z265	CHK2_MOUSE	Serine/threonine-protein kinase Chk2	Mus musculus (Mouse).	3e-43
comp217070_c0	0.23	0.21	0.67	1.67	0.86	0.71	0.89	P52736	ZN133_HUMAN	Zinc finger protein 133	Homo sapiens (Human).	5e-48
comp217897_c6	0.23	0.2	0.37	0.45	0.61	0.52	0.87	P18729	ZG57_XENLA	Gastrula zinc finger protein XlCGF57.1	Xenopus laevis (African clawed f	2e-21
comp218013_c0	0.23	0.04	0.06	0.11	0.1	0.13	0.25	Q6W2J9	BCOR_HUMAN	BCL-6 corepressor	Homo sapiens (Human).	4e-52
comp219609_c0	0.23	0.04	0.12	0.09	0.18	0.2	0.18	Q9NYT6	ZN226_HUMAN	Zinc finger protein 226	Homo sapiens (Human).	1e-95
comp222592_c1	0.23	0.18	0.18	0.36	0.35	0.22	0.4	B1WAZ8	ZBT8A_XENTR	Zinc finger and BTB domain-containing protein 8A	Xenopus tropicalis (Western claw	3e-09
comp223568_c0	0.23	0.14	0.46	0.82	1.68	2.46	2.64	Q8BJI4	PO6F2_MOUSE	POU domain, class 6, transcription factor 2	Mus musculus (Mouse).	1e-94
comp225143_c0	0.23	0.05	3.44	25.72	13.5	7.35	7.17	P79926	HNF4B_XENLA	Hepatocyte nuclear factor 4-beta	Xenopus laevis (African clawed f	0
comp206486_c1	0.22	0.12	0.22	0.08	0.39	0.2	0.24	E9Q3T6	PRD14_MOUSE	PR domain zinc finger protein 14	Mus musculus (Mouse).	7e-17
comp211407_c2	0.22	0.13	0.45	0.52	0.29	0.18	0.33	P18729	ZG57_XENLA	Gastrula zinc finger protein XlCGF57.1	Xenopus laevis (African clawed f	9e-16
comp215943_c0	0.22	0.11	0.37	7.88	6.16	6.63	9.08	Q61116	ZN235_MOUSE	Zinc finger protein 235	Mus musculus (Mouse).	2e-30
comp218393_c6	0.22	0.2	1.66	2.97	3.43	3.02	2.93	O75467	Z324A_HUMAN	Zinc finger protein 324A	Homo sapiens (Human).	4e-16
comp218761_c7	0.22	0.26	0.51	0.39	0.11	0.05	0.02	Q6ZN57	ZFP2_HUMAN	Zinc finger protein 2 homolog	Homo sapiens (Human).	3e-29
comp218842_c0	0.22	0.2	0.87	4.53	4.44	6.28	5.17	Q9HCC6	HES4_HUMAN	Transcription factor HES-4	Homo sapiens (Human).	6e-14
comp219759_c0	0.22	0.04	0.22	1.02	1.08	2.28	5.85	Q32Q86	CRY1_RAT	Cryptochrome-1	Rattus norvegicus (Rat).	0
comp222066_c0	0.22	0.21	1.78	3.72	5.43	5.27	5.94	Q94407	NHR48_CAEEL	Nuclear hormone receptor family member nhr-48	Caenorhabditis elegans.	5e-29
comp373271_c0	0.21	0.12	0.09	0.04	0.02	0	0.01	Q9BR84	ZN559_HUMAN	Zinc finger protein 559	Homo sapiens (Human).	2e-06
comp191505_c0	0.21	0.12	0.19	0.11	0.1	0.17	0.11	O14978	ZN263_HUMAN	Zinc finger protein 263	Homo sapiens (Human).	2e-16
comp219678_c0	0.21	0.19	0.27	0.67	1.34	1.45	1.66	P97500	MYT1L_MOUSE	Myelin transcription factor 1-like protein	Mus musculus (Mouse).	5e-57
comp224905_c1	0.21	0.18	0.32	3.25	9.96	4.99	5.64	Q9U6A1	PROS_DROVI	Homeobox protein prospero	Drosophila virilis (Fruit fly).	8e-82
comp201066_c0	0.2	0.06	0.05	0.07	0.07	0.12	0.14	A1L1L7	ZN426_RAT	Zinc finger protein 426	Rattus norvegicus (Rat).	2e-06
comp212485_c1	0.2	0.01	0.19	0.31	0.6	1.14	2.45	Q9HCG1	ZN160_HUMAN	Zinc finger protein 160	Homo sapiens (Human).	5e-52
comp221924_c0	0.2	5.28	17.39	7.3	12.74	14.44	11.64	Q90VV1	HES4B_XENLA	Transcription factor HES-4-B	Xenopus laevis (African clawed f	4e-52
comp208002_c0	0.19	0.21	0.07	0.1	0.07	0.16	0.09	Q6ZMW2	ZN782_HUMAN	Zinc finger protein 782	Homo sapiens (Human).	6e-32
comp213452_c1	0.19	0.35	1.74	2.73	0.66	1.59	1.34	Q9UFW8	CGBP1_HUMAN	CGG triplet repeat-binding protein 1	Homo sapiens (Human).	3e-18
comp214509_c2	0.19	0.89	1.12	5.71	5.38	6.73	4.96	O57337	HES1_CHICK	Transcription factor HES-1	Gallus gallus (Chicken).	1e-13
comp216480_c0	0.19	0.16	1.05	1.68	0.86	0.84	1.03	P51523	ZNF84_HUMAN	Zinc finger protein 84	Homo sapiens (Human).	8e-91
comp220212_c1	0.19	0.79	1.22	1.03	0.3	0.35	0.54	P52736	ZN133_HUMAN	Zinc finger protein 133	Homo sapiens (Human).	6e-42
comp221262_c1	0.19	9.85	0.02	0.02	3.85	3	1.37	P51814	ZNF41_HUMAN	Zinc finger protein 41	Homo sapiens (Human).	6e-47
comp223281_c0	0.19	0.1	3.12	17.13	19.48	20.44	16.25	Q8VI24	SATB2_MOUSE	DNA-binding protein SATB2	Mus musculus (Mouse).	4e-15
comp183307_c1	0.19	0.15	0.29	0.18	0.01	0.02	0	Q460N5	PAR14_HUMAN	Poly [ADP-ribose] polymerase 14	Homo sapiens (Human).	1e-49
comp203778_c1	0.18	0.13	0.08	0.06	0.02	0.08	0.05	Q96EG3	ZN837_HUMAN	Zinc finger protein 837	Homo sapiens (Human).	4e-14
comp213489_c1	0.18	0.19	0.12	0.27	0.5	0.52	0.74	Q9Y0A7	AMOS_DROME	Basic helix-loop-helix transcription factor amos	Drosophila melanogaster (Fruit f	3e-21
comp215232_c0	0.18	0.09	0.73	1.08	0.44	0.86	0.93	Q96EQ9	PRDM9_MOUSE	Histone-lysine N-methyltransferase PRDM9	Mus musculus (Mouse).	2e-88
comp216507_c2	0.18	0.18	0.19	0.58	0.96	0.68	0.67	P08043	ZFP2_MOUSE	Zinc finger protein 2	Mus musculus (Mouse).	2e-50
comp218043_c0	0.18	1.14	0.96	0.92	4.17	6.94	6.97	Q32PP9	SOX14_DANRE	Transcription factor Sox-14	Danio rerio (Zebrafish) (Brachyd	2e-66
comp162700_c1	0.18	0.05	0	0	0.12	0.06	0.05	Q95K49	ZN614_MACFA	Zinc finger protein 614	Macaca fascicularis (Crab-eating	1e-22
comp219618_c4	0.18	5.1	6.77	16.78	9.05	9.73	7.38	P38529	HSF1_CHICK	Heat shock factor protein 1	Gallus gallus (Chicken).	1e-97
comp224067_c0	0.18	0.41	0.82	1.18	3.09	4.67	3.29	Q8NCP5	ZBT44_HUMAN	Zinc finger and BTB domain-containing protein 44	Homo sapiens (Human).	1e-24
comp224808_c1	0.18	0.12	1.12	0.64	7.75	22.36	10.58	Q9R0G7	ZEB2_MOUSE	Zinc finger E-box-binding homeobox 2	Mus musculus (Mouse).	2e-53
comp212556_c2	0.17	0.13	0.4	0.21	0.18	0.28	0.18	P51523	ZNF84_HUMAN	Zinc finger protein 84	Homo sapiens (Human).	5e-81
comp213662_c0	0.17	0.43	0.52	0.39	0.72	0.54	0.34	Q90YI8	TAL1_TAKRU	T-cell acute lymphocytic leukemia protein 1	Takifugu rubripes (Japanese puff	3e-30
comp215530_c0	0.17	0.08	0.46	0.37	0.28	0.32	0.25	Q5I7G2	RXR_LYMST	Retinoic acid receptor RXR	Lymnaea stagnalis (Great pond sn	7e-33
comp146642_c0	0.17	0.08	0.03	0.03	0	0.01	0.03	Q6A6K6	RPOB_PROAC	DNA-directed RNA polymerase subunit beta	Propionibacterium acnes (strain	5e-119
comp222113_c0	0.17	5.78	0.5	0.38	0.4	0.21	0.03	Q28HT3	FOXI2_XENTR	Forkhead box protein I2	Xenopus tropicalis (Western claw	3e-25
comp222817_c0	0.17	0.14	0.23	0.46	0.68	0.6	0.72	Q8NDN9	RCBT1_HUMAN	RCC1 and BTB domain-containing protein 1	Homo sapiens (Human).	0
comp223403_c1	0.17	0.1	0.47	0.5	0.79	0.69	0.78	Q9WV30	NFAT5_MOUSE	Nuclear factor of activated T-cells 5	Mus musculus (Mouse).	5e-110
comp223606_c0	0.17	0.32	0.48	0.24	0.61	0.27	0.16	Q9D0B1	ZN524_MOUSE	Zinc finger protein 524	Mus musculus (Mouse).	9e-06
comp224074_c3	0.17	0.18	10.25	15.56	10.43	10.77	7.3	Q33BP8	FOXN3_PIG	Forkhead box protein N3	Sus scrofa (Pig).	2e-73
comp183250_c0	0.17	0.02	0	0.02	0.02	0	0	Q6A998	HRCA_PROAC	Heat-inducible transcription repressor HrcA	Propionibacterium acnes (strain	2e-102
comp225202_c0	0.17	0.12	0.15	0.91	3.3	0.89	1.63	Q92539	LPIN2_HUMAN	Phosphatidate phosphatase LPIN2	Homo sapiens (Human).	4e-132
comp225438_c0	0.17	0.5	1.1	1.96	2.92	2.24	2.54	Q8VIP2	MLXPL_RAT	Carbohydrate-responsive element-binding protein	Rattus norvegicus (Rat).	1e-84
comp197422_c0	0.16	0.09	0.08	0.16	0.07	0.1	0.1	P10077	ZFP27_MOUSE	Zinc finger protein 27	Mus musculus (Mouse).	2e-19
comp211276_c0	0.16	0.12	0.31	0.11	0.16	0.16	0.1	Q0P4H6	LBX1_XENTR	Transcription factor LBX1	Xenopus tropicalis (Western claw	8e-49
comp211744_c3	0.16	0.08	0.25	0.22	0.37	0.4	0.57	P51523	ZNF84_HUMAN	Zinc finger protein 84	Homo sapiens (Human).	3e-39
comp212228_c1	0.16	0.99	0.16	0.34	2.61	2.02	6.59	Q90XB3	OLIG2_CHICK	Oligodendrocyte transcription factor 2	Gallus gallus (Chicken).	3e-38
comp213537_c0	0.16	0.46	0.1	0.06	0.36	0.8	0.47	P52736	ZN133_HUMAN	Zinc finger protein 133	Homo sapiens (Human).	2e-78
comp139099_c0	0.16	0.23	0.21	0.06	0.04	0.01	0.01	B4F6N6	LOXL2_XENTR	Lysyl oxidase homolog 2	Xenopus tropicalis (Western claw	4e-102
comp221575_c0	0.16	0.15	0.35	0.54	0.32	0.53	0.5	Q9NYT6	ZN226_HUMAN	Zinc finger protein 226	Homo sapiens (Human).	3e-95
comp222566_c0	0.16	0.35	0.55	1.2	1.1	1.64	1.86	Q8N4W9	ZN808_HUMAN	Zinc finger protein 808	Homo sapiens (Human).	2e-52
comp223728_c2	0.16	0	0.1	0.11	0.14	0.18	0.28	Q5RER9	ZN813_PONAB	Zinc finger protein 813	Pongo abelii (Sumatran orangutan	4e-07
comp186721_c0	0.16	0	0	0.02	0.01	0.05	0.18	P54254	ATX1_MOUSE	Ataxin-1	Mus musculus (Mouse).	1e-48
comp194763_c0	0.15	0.22	0.31	0.86	0.83	0.84	0.74	A6NM28	ZFP92_HUMAN	Zinc finger protein 92 homolog	Homo sapiens (Human).	1e-14
comp88692_c0	0.15	0	0	0.02	0	0	0.03	O05261	YULB_BACSU	Uncharacterized HTH-type transcriptional regulator YulB	Bacillus subtilis (strain 168).	2e-13
comp213500_c1	0.15	0.14	0.45	1.56	1.51	1.18	1.2	Q9BSK1	ZN577_HUMAN	Zinc finger protein 577	Homo sapiens (Human).	2e-28
comp214947_c1	0.15	0.51	0.92	0.91	0.26	0.35	0.53	O94892	ZN432_HUMAN	Zinc finger protein 432	Homo sapiens (Human).	8e-51
comp223351_c0	0.15	0.1	0.21	0.61	3.33	3.05	4.34	Q5RCU4	SOX6_PONAB	Transcription factor SOX-6	Pongo abelii (Sumatran orangutan	6e-56
comp381484_c0	0.14	0.05	0.01	0.02	0	0.01	0.05	Q6A6K6	RPOB_PROAC	DNA-directed RNA polymerase subunit beta	Propionibacterium acnes (strain	0
comp199429_c0	0.14	0.1	0	0.06	0.03	0.03	0.03	Q96NI8	ZN570_HUMAN	Zinc finger protein 570	Homo sapiens (Human).	1e-25
comp207293_c1	0.14	0.14	0.29	0.16	0.25	0.2	0.28	P31695	NOTC4_MOUSE	Neurogenic locus notch homolog protein 4	Mus musculus (Mouse).	3e-16
comp214290_c1	0.14	0.11	0.15	0.13	0.43	0.51	0.36	P10078	ZFP28_MOUSE	Zinc finger protein 28	Mus musculus (Mouse).	1e-39
comp214348_c1	0.14	2.22	0.26	0.13	0.34	0.77	0.09	Q6P560	ZN182_MOUSE	Zinc finger protein 182	Mus musculus (Mouse).	1e-92
comp216317_c2	0.14	0.17	10.19	53.04	12.23	1.24	0.57	Q9VEI9	HMX_DROME	Homeobox protein Hmx	Drosophila melanogaster (Fruit f	9e-15
comp216440_c4	0.14	0.13	0.16	0.02	0.62	0.18	0.09	P18729	ZG57_XENLA	Gastrula zinc finger protein XlCGF57.1	Xenopus laevis (African clawed f	5e-18
comp217055_c2	0.14	0.22	0.32	0.29	0.48	0.47	0.49	P29227	HP1_DROVI	Heterochromatin protein 1	Drosophila virilis (Fruit fly).	6e-06
comp218822_c7	0.14	0.07	0.22	0.41	0.39	0.2	0.01	C9JN71	ZN878_HUMAN	Zinc finger protein 878	Homo sapiens (Human).	2e-10
comp219440_c3	0.14	0.08	0.06	0.27	0.44	0.23	0.23	Q3MJ62	ZSC23_HUMAN	Zinc finger and SCAN domain-containing protein 23	Homo sapiens (Human).	1e-27
comp219600_c0	0.14	0.53	1.21	1.54	3.08	2.88	2.31	A1L209	AT7L3_DANRE	Ataxin-7-like protein 3	Danio rerio (Zebrafish) (Brachyd	2e-82
comp222691_c0	0.14	0.04	0.07	0.18	21.13	30.88	24.26	Q60636	PRDM1_MOUSE	PR domain zinc finger protein 1	Mus musculus (Mouse).	2e-76
comp223165_c0	0.14	0.1	0.62	0.23	4.85	18.65	45.82	Q4R8T1	EFCB6_MACFA	EF-hand calcium-binding domain-containing protein 6	Macaca fascicularis (Crab-eating	1e-13
comp192068_c0	0.13	0.09	0.03	0.11	0.06	0.06	0.11	Q8AVU4	HES1B_XENLA	Transcription factor HES-1-B	Xenopus laevis (African clawed f	2e-26
comp192310_c0	0.13	0.04	0.05	0.03	0	0.01	0.03	P67672	Y1861_MYCBO	Uncharacterized HTH-type transcriptional regulator Mb1861	Mycobacterium bovis (strain ATCC	3e-60
comp198113_c2	0.13	0.02	0	0.03	0	0.02	0.22	Q24732	GLAS_DROVI	Protein glass	Drosophila virilis (Fruit fly).	2e-45
comp199008_c1	0.13	2.39	5.13	4.33	3.57	2.34	2.84	Q3ZCX4	ZN568_HUMAN	Zinc finger protein 568	Homo sapiens (Human).	9e-45
comp200124_c1	0.13	0	0.01	0.01	0.02	0.03	0.05	P46530	NOTC1_DANRE	Neurogenic locus notch homolog protein 1	Danio rerio (Zebrafish) (Brachyd	1e-41
comp206241_c0	0.13	0	0	0.01	0.36	0.28	0.24	Q925H1	TRPS1_MOUSE	Zinc finger transcription factor Trps1	Mus musculus (Mouse).	7e-11
comp212331_c3	0.13	0.3	1.04	1.56	1.72	1.62	2.07	Q9HAZ2	PRD16_HUMAN	PR domain zinc finger protein 16	Homo sapiens (Human).	9e-19
comp215433_c8	0.13	0.05	0.31	0.44	1.45	1.15	0.98	Q6IR68	THA11_XENLA	THAP domain-containing protein 11	Xenopus laevis (African clawed f	2e-06
comp217226_c0	0.13	0.29	0.95	7.58	10.99	8.46	6.11	P29590	PML_HUMAN	Protein PML	Homo sapiens (Human).	3e-07
comp160093_c0	0.13	0.07	0	0.02	0.02	0	0.02	Q11156	REGX3_MYCTU	Sensory transduction protein regX3	Mycobacterium tuberculosis.	5e-53
comp223683_c4	0.13	0.14	0.44	0.81	1.63	2.3	2.59	Q5R650	WDR37_PONAB	WD repeat-containing protein 37	Pongo abelii (Sumatran orangutan	2e-135
comp385060_c0	0.12	0.06	0	0	0	0	0.01	Q7VL44	PURR_HAEDU	HTH-type transcriptional repressor PurR	Haemophilus ducreyi (strain 3500	2e-19
comp211493_c0	0.12	0.09	0.19	0.22	0.47	0.19	1.55	Q9BSK1	ZN577_HUMAN	Zinc finger protein 577	Homo sapiens (Human).	9e-28
comp211744_c0	0.12	0.18	0.44	0.45	0.7	0.84	0.94	P18735	ZG7_XENLA	Gastrula zinc finger protein XlCGF7.1	Xenopus laevis (African clawed f	2e-30
comp214348_c0	0.12	0.17	0.23	0.38	3.48	5.02	4.04	Q32M78	ZN699_HUMAN	Zinc finger protein 699	Homo sapiens (Human).	1e-25
comp215566_c2	0.12	0.14	0.11	0.32	0.49	0.34	0.66	B6VQA1	DIMM_DROME	Protein dimmed	Drosophila melanogaster (Fruit f	3e-31
comp216047_c2	0.12	0.5	0.58	0.54	0.34	0.33	0.62	Q9H5H4	ZN768_HUMAN	Zinc finger protein 768	Homo sapiens (Human).	1e-33
comp217106_c1	0.12	0.37	0.68	0.49	0.34	0.44	0.3	Q9UEG4	ZN629_HUMAN	Zinc finger protein 629	Homo sapiens (Human).	1e-19
comp218372_c0	0.12	0.21	0.42	0.22	2.43	4.29	4.39	Q02067	ASCL1_MOUSE	Achaete-scute homolog 1	Mus musculus (Mouse).	3e-17
comp218516_c3	0.12	0.05	0.13	1.29	3.75	2.81	2.43	P57071	PRD15_HUMAN	PR domain zinc finger protein 15	Homo sapiens (Human).	5e-22
comp159646_c0	0.12	0.08	0.01	0	0.11	0.01	0.03	Q5DU09	ZN652_MOUSE	Zinc finger protein 652	Mus musculus (Mouse).	4e-15
comp221932_c0	0.12	0.05	0.19	0.78	1.4	0.86	0.88	Q6A085	ZN629_MOUSE	Zinc finger protein 629	Mus musculus (Mouse).	2e-10
comp224595_c0	0.12	0.16	0.41	0.94	3.31	2.43	2.24	P17010	ZFX_HUMAN	Zinc finger X-chromosomal protein	Homo sapiens (Human).	7e-09
comp225037_c1	0.12	0.32	0.85	1.49	3.14	3.65	3.45	Q5ZL67	NF2L1_CHICK	Nuclear factor erythroid 2-related factor 1	Gallus gallus (Chicken).	1e-53
comp211400_c0	0.11	0.03	0.41	1.65	0.03	0.07	0.4	A3FEM2	FEV_DANRE	Protein FEV	Danio rerio (Zebrafish) (Brachyd	2e-41
comp212617_c0	0.11	0.18	0.79	0.48	0.18	0.28	0.15	O70273	EHF_MOUSE	ETS homologous factor	Mus musculus (Mouse).	9e-26
comp214475_c0	0.11	0.19	0.1	0.38	0.14	0.37	0.29	Q6INV8	Z652B_XENLA	Zinc finger protein 652-B	Xenopus laevis (African clawed f	2e-06
comp217401_c2	0.11	0.13	1.24	2.38	8.44	9.9	6.74	P52168	PNR_DROME	GATA-binding factor A	Drosophila melanogaster (Fruit f	4e-18
comp217835_c0	0.11	0.12	0.26	1.21	1.33	1.27	0.92	P18733	ZG66_XENLA	Gastrula zinc finger protein XlCGF66.1	Xenopus laevis (African clawed f	6e-06
comp159582_c0	0.11	0.08	0.04	0.02	0	0	0.04	Q6A9J5	WHIA_PROAC	Putative sporulation transcription regulator WhiA	Propionibacterium acnes (strain	2e-94
comp164618_c0	0.11	0.08	0.07	0.05	0.07	0.02	0.07	Q9Y6Q3	ZFP37_HUMAN	Zinc finger protein 37 homolog	Homo sapiens (Human).	5e-50
comp171774_c0	0.11	0	0.01	0.04	0.14	0.05	0	Q8QGW7	LITAF_CHICK	Lipopolysaccharide-induced tumor necrosis factor-alpha factor homolog	Gallus gallus (Chicken).	5e-16
comp200327_c0	0.1	0.05	0.03	0	0.01	0	0.03	O32197	LIAR_BACSU	Transcriptional regulatory protein LiaR	Bacillus subtilis (strain 168).	1e-41
comp205427_c1	0.1	0.01	0.05	0.01	0	0	0.01	P72396	MALR_STRCO	HTH-type transcriptional regulator MalR	Streptomyces coelicolor (strain	4e-73
comp207177_c1	0.1	0.08	0.04	0.02	0.01	0	0.01	P46321	LICR_BACSU	Probable licABCH operon regulator	Bacillus subtilis (strain 168).	2e-06
comp212779_c7	0.1	0.05	9.26	42.81	11.73	8.81	1.02	Q86WZ6	ZN227_HUMAN	Zinc finger protein 227	Homo sapiens (Human).	1e-10
comp213578_c0	0.1	0.1	0.06	0.16	1.03	2.05	3.9	Q90259	ASL1A_DANRE	Achaete-scute homolog 1a	Danio rerio (Zebrafish) (Brachyd	2e-32
comp215091_c1	0.1	0.11	0.18	0.11	0.02	0.27	0.1	O14628	ZN195_HUMAN	Zinc finger protein 195	Homo sapiens (Human).	3e-09
comp135631_c0	0.1	0.02	0	0	0	0	0.01	B1IRU8	LSRR_ECOLC	Transcriptional regulator LsrR	Escherichia coli (strain ATCC 87	6e-06
comp215544_c0	0.1	0.1	0.31	0.28	0.2	0.19	0.3	Q2I689	PLAL1_PIG	Zinc finger protein PLAGL1	Sus scrofa (Pig).	6e-10
comp219445_c2	0.1	0.23	0.24	0.76	0.93	0.74	1.45	P13360	GLAS_DROME	Protein glass	Drosophila melanogaster (Fruit f	1e-12
comp223293_c0	0.1	0.17	0.26	0.75	1.34	1.37	1.41	Q9NPA5	ZF64A_HUMAN	Zinc finger protein 64 homolog, isoforms 1 and 2	Homo sapiens (Human).	1e-16
comp225236_c0	0.1	0.06	0.36	1.26	1.44	1.25	1.08	Q58NQ5	PLAG1_CHICK	Zinc finger protein PLAG1	Gallus gallus (Chicken).	6e-79
comp193419_c0	0.09	0.05	0.04	0.02	0.01	0.01	0.04	P37947	DEGA_BACSU	HTH-type transcriptional regulator DegA	Bacillus subtilis (strain 168).	1e-41
comp206447_c1	0.09	0.05	0.03	0.02	0	0	0.02	P67670	Y1859_MYCBO	Uncharacterized HTH-type transcriptional regulator Mb1859	Mycobacterium bovis (strain ATCC	5e-38
comp212225_c0	0.09	0	0.09	0.44	0.29	0.57	0.29	Q3ZCX4	ZN568_HUMAN	Zinc finger protein 568	Homo sapiens (Human).	7e-24
comp91056_c0	0.09	0	0.02	0.05	0	0	0	Q9PVX0	RX2_CHICK	Retinal homeobox protein Rx2	Gallus gallus (Chicken).	1e-14
comp213368_c0	0.09	0.04	0.12	0.13	0.11	0.07	0.24	Q52M93	Z585B_HUMAN	Zinc finger protein 585B	Homo sapiens (Human).	7e-42
comp218137_c0	0.09	0.19	0.12	0.1	0.38	0.41	0.38	P18729	ZG57_XENLA	Gastrula zinc finger protein XlCGF57.1	Xenopus laevis (African clawed f	7e-31
comp222036_c0	0.09	0.01	0.04	0.67	2.46	0.83	0.52	O77245	E75_METEN	Nuclear hormone receptor E75	Metapenaeus ensis (Greasyback sh	2e-153
comp226122_c0	0.08	0.06	0.25	2.96	10.79	8.67	9.34	Q86UP3	ZFHX4_HUMAN	Zinc finger homeobox protein 4	Homo sapiens (Human).	7e-62
comp386737_c0	0.08	0.07	0.05	0	0.01	0	0	O87590	CELR_THEFU	HTH-type transcriptional regulator CelR	Thermomonospora fusca.	5e-26
comp189804_c0	0.08	0.08	0.05	0.02	0.01	0.01	0.02	P59950	PIT_MYCBO	Probable low-affinity inorganic phosphate transporter	Mycobacterium bovis (strain ATCC	5e-92
comp409507_c0	0.08	0.11	0.03	0	0.01	0	0.01	P16528	ICLR_ECOLI	Acetate operon repressor	Escherichia coli (strain K12).	1e-12
comp631665_c0	0.08	0.04	0.04	0.01	0	0	0.01	B1W3B1	ARGR_STRGG	Arginine repressor	Streptomyces griseus subsp. gris	2e-32
comp190906_c1	0.08	0	0.01	0	0	0	0	P42193	PAPX_ECOLX	HTH-type transcriptional regulator PapX	Escherichia coli.	1e-08
comp201277_c1	0.08	0.06	0.04	0.06	0	0.02	0.02	P15263	DEGT_GEOSE	Pleiotropic regulatory protein	Geobacillus stearothermophilus (	3e-67
comp201574_c0	0.08	0.07	0.02	0	0.02	0	0.01	P16557	XYLR_BACPZ	Xylose repressor	/ W23).	5e-13
comp201867_c0	0.08	0.14	0.3	0.28	0.23	0.09	0.04	P41183	BCL6_MOUSE	B-cell lymphoma 6 protein homolog	Mus musculus (Mouse).	1e-06
comp203582_c0	0.08	0.03	0.08	0.1	0.18	0.03	0.26	A6QNZ8	VOPP1_BOVIN	Vesicular, overexpressed in cancer, prosurvival protein 1	Bos taurus (Bovine).	3e-12
comp207864_c1	0.08	0.02	0.03	0.02	0.09	0.3	0.25	Q96EQ9	PRDM9_MOUSE	Histone-lysine N-methyltransferase PRDM9	Mus musculus (Mouse).	3e-62
comp209932_c0	0.08	0.09	0.12	0.05	0.1	0.12	0.29	P42586	NKX22_MOUSE	Homeobox protein Nkx-2.2	Mus musculus (Mouse).	3e-54
comp214264_c0	0.08	0.12	19.58	11.63	0.61	0.59	0.31	O42115	ARX_DANRE	Aristaless-related homeobox protein	Danio rerio (Zebrafish) (Brachyd	3e-07
comp217835_c2	0.08	0.2	0.28	1.9	2.76	2.78	1.98	O75626	PRDM1_HUMAN	PR domain zinc finger protein 1	Homo sapiens (Human).	4e-18
comp218761_c6	0.08	0.53	12.39	17.34	5.87	4.33	4.61	P17031	ZNF26_HUMAN	Zinc finger protein 26	Homo sapiens (Human).	7e-30
comp8257_c0	0.08	0	0.04	0	0	0	0	O07019	YVFU_BACSU	Uncharacterized transcriptional regulatory protein YvfU	Bacillus subtilis (strain 168).	5e-33
comp171614_c0	0.08	0.02	0.04	0	0	0	0.01	P64734	Y901_MYCBO	Uncharacterized protein Mb0901	Mycobacterium bovis (strain ATCC	2e-27
comp175996_c1	0.08	0	0.04	0.19	0.01	0.01	0.02	O43435	TBX1_HUMAN	T-box transcription factor TBX1	Homo sapiens (Human).	5e-59
comp181372_c0	0.08	0.06	0.02	0.01	0	0	0.03	O06143	PDTAR_MYCTU	Probable transcriptional regulatory protein pdtaR	Mycobacterium tuberculosis.	1e-77
comp224878_c0	0.08	0.08	1.12	2.41	3.6	2.95	2.25	Q03112	EVI1_HUMAN	MDS1 and EVI1 complex locus protein EVI1	Homo sapiens (Human).	2e-52
comp225102_c1	0.08	0.28	0.49	0.54	1.01	1.26	1.66	Q9GZV8	PRD14_HUMAN	PR domain zinc finger protein 14	Homo sapiens (Human).	2e-161
comp225800_c0	0.08	0.11	1.54	0.99	4.66	3.64	2.44	Q7M3M8	CAS_DROME	Transcription factor castor	Drosophila melanogaster (Fruit f	4e-89
comp226064_c0	0.07	0.06	0.69	4.08	6.86	4.36	7.04	Q9BXA9	SALL3_HUMAN	Sal-like protein 3	Homo sapiens (Human).	5e-99
comp434534_c0	0.07	0	0.05	0.01	0.06	0.01	0.01	Q5RFQ6	LOXL2_PONAB	Lysyl oxidase homolog 2	Pongo abelii (Sumatran orangutan	6e-17
comp470640_c0	0.07	0.04	0.02	0.02	0	0	0	P94591	GLCR_BACSU	HTH-type transcriptional repressor GlcR	Bacillus subtilis (strain 168).	3e-07
comp194661_c1	0.07	0.04	0.03	0.06	0.02	0	0.03	P0A4Y8	ARGR_MYCTU	Arginine repressor	Mycobacterium tuberculosis.	1e-31
comp197794_c0	0.07	0.05	0.02	0.02	0.03	0	0.02	Q6DCE3	ZNT9_XENLA	Zinc transporter 9	Xenopus laevis (African clawed f	3e-32
comp198161_c0	0.07	0.05	0.05	0.01	0	0	0.02	Q05943	GLNR_STRCO	Transcriptional regulatory protein GlnR	Streptomyces coelicolor (strain	2e-36
comp200940_c0	0.07	0.11	0.03	0.02	0	0	0.01	P31460	DGOR_ECOLI	Galactonate operon transcriptional repressor	Escherichia coli (strain K12).	2e-21
comp203913_c0	0.07	0.05	0.02	0	0	0.01	0.03	Q8CRJ1	LACR_STAES	Lactose phosphotransferase system repressor	Staphylococcus epidermidis (stra	2e-14
comp205697_c1	0.07	0.06	0.07	0.1	0.14	0.15	0.21	Q9IA19	HXA1_HETFR	Homeobox protein Hox-A1	Heterodontus francisci (Horn sha	2e-40
comp213262_c0	0.07	0.08	0.41	0.58	0.78	0.28	0.37	P40649	SOX13_XENLA	Transcription factor Sox-13	Xenopus laevis (African clawed f	5e-09
comp216782_c2	0.07	0.08	0.09	0.81	0.63	0.45	0.38	A1YF12	ZNF16_GORGO	Zinc finger protein 16	Gorilla gorilla gorilla (Lowland	3e-10
comp217355_c0	0.07	0.22	0.1	0.24	0.79	0.49	0.38	A6NM28	ZFP92_HUMAN	Zinc finger protein 92 homolog	Homo sapiens (Human).	2e-11
comp217589_c1	0.07	1.33	14.77	3.8	0.32	0.13	0.39	Q8IRC7	AWH_DROME	LIM/homeobox protein Awh	Drosophila melanogaster (Fruit f	2e-95
comp222144_c2	0.07	0.08	0.27	0.48	0.84	0.77	0.89	Q0GGX2	ZN541_MOUSE	Zinc finger protein 541	Mus musculus (Mouse).	4e-29
comp182720_c0	0.07	0	0.04	0.07	0.03	0.02	0.07	P07207	NOTCH_DROME	Neurogenic locus Notch protein	Drosophila melanogaster (Fruit f	1e-87
comp12550_c1	0.06	0.13	0.03	0	0.04	0.01	0.01	Q9BY31	ZN717_HUMAN	Zinc finger protein 717	Homo sapiens (Human).	9e-56
comp15442_c0	0.06	0.02	0	0.02	0	0	0	Q8ENF3	LYAT_OCEIH	Transcriptional regulator LytR	HTE831).	5e-17
comp196812_c0	0.06	0.1	0.04	0.05	0.01	0	0.03	Q6A8U3	SYT_PROAC	Threonine--tRNA ligase	Propionibacterium acnes (strain	2e-161
comp198621_c0	0.06	0.01	0.03	0.17	0.08	0.08	0.09	Q8BYH0	DRGX_MOUSE	Dorsal root ganglia homeobox protein	Mus musculus (Mouse).	1e-38
comp199834_c0	0.06	0.07	0.05	0.02	0.01	0	0.03	Q6A6K7	RPOC_PROAC	DNA-directed RNA polymerase subunit beta'	Propionibacterium acnes (strain	0
comp200962_c2	0.06	0.04	0.04	0.12	0.16	0.06	0.1	Q99K82	SMOX_MOUSE	Spermine oxidase	Mus musculus (Mouse).	2e-19
comp201867_c1	0.06	0.15	0.14	0.18	0.19	0.08	0.05	Q86Y25	Z354C_HUMAN	Zinc finger protein 354C	Homo sapiens (Human).	5e-18
comp202884_c0	0.06	0.07	0.02	0.04	0.02	0.01	0.02	Q6A8L0	Y1157_PROAC	Probable transcriptional regulatory protein PPA1157	Propionibacterium acnes (strain	0
comp41670_c0	0.06	0.05	0.03	0	0	0	0.02	Q6A6K7	RPOC_PROAC	DNA-directed RNA polymerase subunit beta'	Propionibacterium acnes (strain	2e-107
comp206266_c0	0.06	0.16	0.11	0.01	0.11	0.07	0.05	Q8TC21	ZN596_HUMAN	Zinc finger protein 596	Homo sapiens (Human).	6e-16
comp206470_c0	0.06	0.1	0.06	0.01	0.01	0	0.01	P55184	YXJL_BACSU	Uncharacterized transcriptional regulatory protein YxjL	Bacillus subtilis (strain 168).	2e-50
comp210101_c0	0.06	0.06	0.04	0.02	0	0	0.04	Q65TP0	PURR_MANSM	HTH-type transcriptional repressor PurR	Mannheimia succiniciproducens (s	1e-34
comp76812_c0	0.06	0.03	0	0.06	0.01	0.01	0.01	Q51391	GLPR_PSEAE	Glycerol-3-phosphate regulon repressor	12228).	3e-22
comp212796_c0	0.06	0.1	1.03	0.49	0.32	0.31	0.32	Q80ZQ5	JAZF1_MOUSE	Juxtaposed with another zinc finger protein 1	Mus musculus (Mouse).	6e-68
comp214556_c0	0.06	0.02	0.05	0.34	0.4	0.38	0.56	Q00900	ZEP2_RAT	Human immunodeficiency virus type I enhancer-binding protein 2 homolog	Rattus norvegicus (Rat).	2e-10
comp215204_c1	0.06	0.04	0.08	0.1	0.27	0.34	0.71	Q3UH06	RREB1_MOUSE	Ras-responsive element-binding protein 1	Mus musculus (Mouse).	8e-12
comp155565_c0	0.06	0.02	0.06	0.09	0.05	0.01	0.18	Q8N8G2	VGLL2_HUMAN	Transcription cofactor vestigial-like protein 2	Homo sapiens (Human).	5e-25
comp220236_c1	0.06	0.1	0.16	0.19	0.29	0.14	0.21	O70237	GFI1B_MOUSE	Zinc finger protein Gfi-1b	Mus musculus (Mouse).	5e-22
comp222748_c0	0.06	0	0.85	9.45	1.81	1.14	0.15	P17025	ZN182_HUMAN	Zinc finger protein 182	Homo sapiens (Human).	2e-27
comp223429_c2	0.06	4.88	12.28	7.93	6.57	7.05	1.35	P51786	ZN157_HUMAN	Zinc finger protein 157	Homo sapiens (Human).	3e-33
comp185663_c0	0.06	0.04	0.04	0.04	0.51	1.14	2.74	Q5U5A6	NRARP_XENLA	Notch-regulated ankyrin repeat-containing protein	Xenopus laevis (African clawed f	9e-29
comp225357_c0	0.06	0.09	0.13	0.83	2.72	3.25	2.01	Q504H8	HMX3_DANRE	Homeobox protein HMX3	Danio rerio (Zebrafish) (Brachyd	9e-51
comp187895_c1	0.06	0.01	0.02	0.03	0.01	0.01	0.04	Q28G88	FEZF2_XENTR	Fez family zinc finger protein 2	Xenopus tropicalis (Western claw	2e-11
comp281462_c0	0.05	0.03	0.12	0.18	0.09	0.07	0.18	Q8TC21	ZN596_HUMAN	Zinc finger protein 596	Homo sapiens (Human).	2e-09
comp411006_c0	0.05	0.03	0.05	0.06	0.05	0.05	0.06	Q2QGD7	ZXDC_HUMAN	Zinc finger protein ZXDC	Homo sapiens (Human).	2e-08
comp608968_c0	0.05	0.08	0	0.03	0	0	0.02	Q6A6K7	RPOC_PROAC	DNA-directed RNA polymerase subunit beta'	Propionibacterium acnes (strain	4e-67
comp861556_c0	0.05	0.09	0	0.03	0	0	0	Q6A6R1	RPOA_PROAC	DNA-directed RNA polymerase subunit alpha	Propionibacterium acnes (strain	2e-63
comp192038_c0	0.05	0.07	0.05	0.01	0.02	0	0.01	O69644	CRP_MYCTU	cAMP receptor protein	Mycobacterium tuberculosis.	5e-43
comp195662_c1	0.05	0.1	0.03	0.01	0.01	0	0.01	Q6A6K7	RPOC_PROAC	DNA-directed RNA polymerase subunit beta'	Propionibacterium acnes (strain	0
comp197800_c0	0.05	0.05	0.04	0	0	0.01	0.02	Q9K3S8	GAL1_STRCO	Galactokinase	Streptomyces coelicolor (strain	1e-31
comp198785_c0	0.05	0	0.18	0.43	0.36	0.36	1.03	Q9BSK1	ZN577_HUMAN	Zinc finger protein 577	Homo sapiens (Human).	7e-25
comp198907_c0	0.05	0.07	0.15	0.24	0.15	0.14	0.11	Q9UJL9	ZF69B_HUMAN	Zinc finger protein ZFP69B	Homo sapiens (Human).	2e-26
comp201295_c0	0.05	0.01	0.03	0.01	0	0	0.03	P65648	LSR2_MYCTU	Nucleoid-associated protein Lsr2	Mycobacterium tuberculosis.	6e-16
comp201694_c1	0.05	0.04	0.03	0.02	0	0.01	0.01	P15401	SACY_BACSU	Levansucrase and sucrase synthesis operon antiterminator	Bacillus subtilis (strain 168).	8e-22
comp68446_c0	0.05	0	0	0	0.07	0.03	0	Q9HCK0	ZBT26_HUMAN	Zinc finger and BTB domain-containing protein 26	Homo sapiens (Human).	8e-14
comp211016_c0	0.05	2.91	7.35	4.82	0.61	0.28	0.96	Q27403	GCM_DROME	Transcription factor glial cells missing	Drosophila melanogaster (Fruit f	4e-74
comp211292_c0	0.05	0.01	0.03	0.25	8.74	5.12	3.81	Q6XDT6	IKZF_MYXGL	Ikaros family zinc finger protein	Myxine glutinosa (Atlantic hagfi	1e-13
comp212333_c2	0.05	0.44	0.56	0.63	0.66	0.73	1.65	O42395	CNBP_CHICK	Cellular nucleic acid-binding protein	Gallus gallus (Chicken).	2e-09
comp212838_c2	0.05	0.52	0.27	1.47	0.06	0.3	0.28	Q14929	ZN169_HUMAN	Zinc finger protein 169	Homo sapiens (Human).	1e-11
comp213724_c1	0.05	0.06	0.1	0	0.07	0.03	0	Q9BSK1	ZN577_HUMAN	Zinc finger protein 577	Homo sapiens (Human).	1e-25
comp216498_c1	0.05	0.13	0.19	0.41	0.14	0.14	0.32	P60319	KEN_DROYA	Probable transcription factor Ken	Drosophila yakuba (Fruit fly).	5e-13
comp217009_c0	0.05	0	0.02	0.32	0.14	0.04	0.29	O60290	ZN862_HUMAN	Zinc finger protein 862	Homo sapiens (Human).	1e-13
comp218242_c0	0.05	0.06	0.07	0.13	1.45	4.35	5.64	Q90VV1	HES4B_XENLA	Transcription factor HES-4-B	Xenopus laevis (African clawed f	1e-49
comp159780_c0	0.05	0.11	0.05	0	0	0	0	O87590	CELR_THEFU	HTH-type transcriptional regulator CelR	Thermomonospora fusca.	5e-10
comp218716_c1	0.05	0.02	0.02	0.08	0.24	0.11	0.06	Q99MD8	MYNN_MOUSE	Myoneurin	Mus musculus (Mouse).	3e-14
comp161586_c0	0.05	0.08	0.05	0.03	0.01	0.01	0.03	O32222	CSOR_BACSU	Copper-sensing transcriptional repressor CsoR	Bacillus subtilis (strain 168).	4e-21
comp219499_c0	0.05	0.01	0.02	0.01	0.03	0.28	0.43	Q6YND2	ZN653_MOUSE	Zinc finger protein 653	Mus musculus (Mouse).	5e-15
comp220681_c0	0.05	0.15	0.26	0.08	0.1	2.9	4.53	O42365	HXA2B_DANRE	Homeobox protein Hox-A2b	Danio rerio (Zebrafish) (Brachyd	2e-38
comp182720_c2	0.05	0	0.01	0.03	0.01	0.03	0.04	P07207	NOTCH_DROME	Neurogenic locus Notch protein	Drosophila melanogaster (Fruit f	2e-49
comp225061_c0	0.05	0.06	0.11	0.16	1.04	1.09	0.71	Q96RK0	CIC_HUMAN	Protein capicua homolog	Homo sapiens (Human).	1e-67
comp189589_c1	0.04	0.09	0.02	0	0	0	0.01	Q93PU7	TTGW_PSEPU	Uncharacterized HTH-type transcriptional regulator TtgW	Pseudomonas putida (Arthrobacter	2e-07
comp397626_c0	0.04	0	0.02	0.02	0	0	0.02	P0ACL9	PDHR_ECOLI	Pyruvate dehydrogenase complex repressor	Escherichia coli (strain K12).	2e-07
comp198913_c0	0.04	0.01	0.02	0.03	0.05	0.08	0.29	Q6ZN30	BNC2_HUMAN	Zinc finger protein basonuclin-2	Homo sapiens (Human).	9e-70
comp199312_c0	0.04	0.1	0.03	0.02	0	0	0.01	P96373	KDPE_MYCTU	Transcriptional regulatory protein KdpE	Mycobacterium tuberculosis.	7e-67
comp199761_c0	0.04	0	0.11	0.12	0.05	0.4	1.67	Q20561	HLH13_CAEEL	Helix-loop-helix protein 13	Caenorhabditis elegans.	1e-30
comp199887_c1	0.04	0.02	0.04	0.02	0.02	0	0	Q6A8Y9	NRDR_PROAC	Transcriptional repressor NrdR	Propionibacterium acnes (strain	3e-78
comp203646_c0	0.04	0	0.01	0.15	0.05	0.01	0.08	O75467	Z324A_HUMAN	Zinc finger protein 324A	Homo sapiens (Human).	1e-06
comp207010_c0	0.04	0.09	0.02	0	0	0	0.05	O05839	ZUR_MYCTU	Zinc uptake regulation protein	Mycobacterium tuberculosis.	2e-41
comp207206_c0	0.04	0.02	0.18	0.2	0.25	0.44	0.86	Q9BSK1	ZN577_HUMAN	Zinc finger protein 577	Homo sapiens (Human).	1e-28
comp209057_c0	0.04	0.07	0.22	0.12	0.11	0.2	0.1	Q5ZM39	BCL6_CHICK	B-cell lymphoma 6 protein homolog	Gallus gallus (Chicken).	5e-06
comp74492_c0	0.04	0.01	0.08	0.03	0.03	0	0.04	O88846	RNF4_RAT	E3 ubiquitin-protein ligase RNF4	Rattus norvegicus (Rat).	3e-12
comp209791_c1	0.04	0.04	0	0.01	0.02	0.34	0.32	Q923Z4	FER3L_MOUSE	Fer3-like protein	Mus musculus (Mouse).	3e-20
comp209932_c1	0.04	0.01	0.04	0.06	0.08	0.06	0.21	P42586	NKX22_MOUSE	Homeobox protein Nkx-2.2	Mus musculus (Mouse).	6e-07
comp211813_c5	0.04	1.36	2.57	2.21	0.75	0.65	0.28	Q5U208	THAP1_RAT	THAP domain-containing protein 1	Rattus norvegicus (Rat).	1e-05
comp212779_c2	0.04	0.08	4.09	25.11	2.55	2.08	0.5	Q9BSK1	ZN577_HUMAN	Zinc finger protein 577	Homo sapiens (Human).	1e-39
comp114441_c0	0.04	0.07	0.05	0.04	0.05	0.14	0.01	Q76MJ5	ERN2_HUMAN	Serine/threonine-protein kinase/endoribonuclease IRE2	Homo sapiens (Human).	2e-15
comp213573_c0	0.04	0.33	0.52	0.13	0.18	0.08	0.13	Q5TYW1	ZN658_HUMAN	Zinc finger protein 658	Homo sapiens (Human).	3e-27
comp5924_c0	0.04	0.05	0.04	0.01	0	0	0.02	Q6A8M7	MURQ_PROAC	N-acetylmuramic acid 6-phosphate etherase	Propionibacterium acnes (strain	1e-78
comp214291_c0	0.04	0.13	0.08	0.04	0.3	0.1	0.06	Q15937	ZNF79_HUMAN	Zinc finger protein 79	Homo sapiens (Human).	7e-08
comp217673_c2	0.04	0.26	9.22	14.04	4.3	3.18	2.52	P18714	ZG20_XENLA	Gastrula zinc finger protein xFG20-1	Xenopus laevis (African clawed f	5e-35
comp218240_c0	0.04	0.08	0.56	2.01	2.08	2	4.33	O15391	TYY2_HUMAN	Transcription factor YY2	Homo sapiens (Human).	5e-06
comp219268_c0	0.04	0.02	0	0.01	1.23	0.81	0.77	Q8AWH3	SX17A_XENTR	Transcription factor Sox-17-alpha	Xenopus tropicalis (Western claw	2e-41
comp220215_c1	0.04	0.11	1.22	3.88	1.92	2.12	2.69	Q6P560	ZN182_MOUSE	Zinc finger protein 182	Mus musculus (Mouse).	7e-51
comp222497_c2	0.04	0.19	0.4	0.67	0.02	0.1	0.15	Q8BJ90	ZN771_MOUSE	Zinc finger protein 771	Mus musculus (Mouse).	2e-35
comp184228_c0	0.04	0.04	0	0	0	0	0	O86847	LEXA_STRC2	LexA repressor	NBRC 13307 / NCIMB 12785 / NRRL	1e-09
comp224806_c0	0.04	0.05	0.17	0.66	1.06	2.18	3.25	Q07230	ZSCA2_MOUSE	Zinc finger and SCAN domain-containing protein 2	Mus musculus (Mouse).	2e-47
comp186945_c1	0.04	0.05	0.05	0	0	0.01	0.01	P15081	GUTM_ECOLI	Glucitol operon activator protein	Escherichia coli (strain K12).	3e-07
comp409350_c0	0.03	0.04	0.02	0.04	0	0	0	P77732	RHMR_ECOLI	Uncharacterized HTH-type transcriptional regulator RhmR	Escherichia coli (strain K12).	8e-07
comp412357_c0	0.03	0.18	0.03	0.05	0	0.02	0.05	Q8WUU4	ZN296_HUMAN	Zinc finger protein 296	Homo sapiens (Human).	4e-11
comp488389_c0	0.03	0.02	0.02	0	0	0	0	P0A5Z4	MTRA_MYCTU	DNA-binding response regulator MtrA	Mycobacterium tuberculosis.	3e-36
comp195685_c0	0.03	0.02	0.05	0.39	0.75	0.54	0.59	Q80X44	ZBT24_MOUSE	Zinc finger and BTB domain-containing protein 24	Mus musculus (Mouse).	5e-19
comp197960_c2	0.03	0.02	0.06	0.03	0.01	0.01	0	P42195	PECS_DICD3	HTH-type transcriptional regulator PecS	Dickeya dadantii (strain 3937) (	3e-21
comp203074_c1	0.03	0.07	0.04	0.02	0	0.01	0.01	P19480	AHPF_SALTY	Alkyl hydroperoxide reductase subunit F	Salmonella typhimurium (strain L	1e-132
comp205069_c0	0.03	0.02	0.05	0.03	0.1	0.13	0.08	Q9NYT6	ZN226_HUMAN	Zinc finger protein 226	Homo sapiens (Human).	4e-18
comp206275_c2	0.03	0.01	0.02	0.05	0.11	0.12	0.19	B1H2Q6	ZN865_XENTR	Zinc finger protein 865	Xenopus tropicalis (Western claw	5e-06
comp206720_c0	0.03	0.01	0.06	0.15	0.19	0.11	0.29	A6NJL1	ZSA5B_HUMAN	Zinc finger and SCAN domain-containing protein 5B	Homo sapiens (Human).	1e-09
comp209473_c0	0.03	0.01	0.03	0.02	0.03	0.33	0.24	Q923Z4	FER3L_MOUSE	Fer3-like protein	Mus musculus (Mouse).	1e-23
comp210096_c0	0.03	0	0.11	0.58	0.12	1.3	5.46	Q62231	SIX1_MOUSE	Homeobox protein SIX1	Mus musculus (Mouse).	3e-131
comp210285_c1	0.03	0.03	0.04	0.09	0.05	0.14	0.88	Q9JLJ0	LITAF_MOUSE	Lipopolysaccharide-induced tumor necrosis factor-alpha factor homolog	Mus musculus (Mouse).	2e-08
comp214179_c5	0.03	0.02	0.01	0.24	0.15	0.3	0.91	Q6ZMW2	ZN782_HUMAN	Zinc finger protein 782	Homo sapiens (Human).	2e-47
comp214291_c2	0.03	0.49	0.15	0.21	1.08	0.37	0.1	Q8TF47	ZFP90_HUMAN	Zinc finger protein 90 homolog	Homo sapiens (Human).	1e-08
comp214887_c3	0.03	0.07	0.05	0.02	0.45	0.15	0.07	Q8NA42	ZN383_HUMAN	Zinc finger protein 383	Homo sapiens (Human).	2e-36
comp215368_c1	0.03	0.05	0.09	0.58	2	2.02	2.23	P10076	ZFP26_MOUSE	Zinc finger protein 26	Mus musculus (Mouse).	4e-89
comp216047_c0	0.03	0.43	0.41	0.36	0.38	0.45	0.51	Q8BIQ3	ZNF2_MOUSE	Zinc finger protein 2	Mus musculus (Mouse).	5e-36
comp217853_c0	0.03	0.01	0.02	0.05	0.07	0.45	3.29	P14404	EVI1_MOUSE	MDS1 and EVI1 complex locus protein EVI1	Mus musculus (Mouse).	2e-12
comp219209_c0	0.03	0.06	0.12	0.13	0.43	0.4	0.22	Q9NSC2	SALL1_HUMAN	Sal-like protein 1	Homo sapiens (Human).	6e-10
comp161895_c0	0.03	0	0	0.05	0	0.05	0.05	O60290	ZN862_HUMAN	Zinc finger protein 862	Homo sapiens (Human).	5e-09
comp220098_c1	0.03	0.04	0.14	1.77	13.82	22.25	28.84	Q0VA40	SP9_XENTR	Transcription factor Sp9	Xenopus tropicalis (Western claw	1e-75
comp220420_c1	0.03	0.12	0.64	6.56	18.02	20.36	25.49	P10394	POL4_DROME	Retrovirus-related Pol polyprotein from transposon 412	Drosophila melanogaster (Fruit f	4e-130
comp220528_c2	0.03	0.05	0.11	0.03	0.42	0.11	0.14	Q66JF8	OSR1_XENTR	Protein odd-skipped-related 1	Xenopus tropicalis (Western claw	9e-08
comp221011_c0	0.03	0.07	0.14	0.15	0.24	0.47	0.44	Q86WZ6	ZN227_HUMAN	Zinc finger protein 227	Homo sapiens (Human).	1e-72
comp221617_c3	0.03	0.01	0.08	0.13	0.58	0.51	0.6	Q8TC21	ZN596_HUMAN	Zinc finger protein 596	Homo sapiens (Human).	3e-15
comp221647_c1	0.03	0.45	6.77	21.99	22.99	24.2	23.7	Q86VK4	ZN410_HUMAN	Zinc finger protein 410	Homo sapiens (Human).	1e-14
comp221966_c0	0.03	0.05	0.05	0.43	2.63	2.6	3.53	Q9JHC9	ELF2_MOUSE	ETS-related transcription factor Elf-2	Mus musculus (Mouse).	4e-24
comp222613_c1	0.03	0.06	0.13	0.15	4.13	8.27	9.05	P47238	PAX6_COTJA	Paired box protein Pax-6	Coturnix coturnix japonica (Japa	5e-75
comp222622_c1	0.03	0.01	0.72	4.28	8.25	4.14	4.74	O75081	MTG16_HUMAN	Protein CBFA2T3	Homo sapiens (Human).	8e-80
comp182080_c0	0.03	0.15	0.08	0.12	0.09	0.05	0.01	Q5R5N5	MYNN_PONAB	Myoneurin	Pongo abelii (Sumatran orangutan	2e-19
comp224167_c2	0.03	0	0.52	1.46	1.1	1.24	1.11	Q9Z0G7	ZBT22_MOUSE	Zinc finger and BTB domain-containing protein 22	Mus musculus (Mouse).	6e-07
comp184156_c0	0.03	0.05	0.03	0.03	0.01	0.01	0.01	P0ACP0	CYTR_SHIFL	HTH-type transcriptional repressor CytR	Shigella flexneri.	2e-24
comp225924_c0	0.03	0.28	3.28	1.75	3.36	3.07	2.2	Q2VPU4	MLXIP_MOUSE	MLX-interacting protein	Mus musculus (Mouse).	7e-25
comp195088_c0	0.02	0.03	0.05	0.01	0	0.01	0.04	H2I233	DTXR_CORDW	Diphtheria toxin repressor	Corynebacterium diphtheriae (str	3e-31
comp198194_c1	0.02	0	0	0	0	0	0.23	Q61329	ZFHX3_MOUSE	Zinc finger homeobox protein 3	Mus musculus (Mouse).	4e-27
comp199775_c2	0.02	0.03	0.01	0.01	0	0	0.01	P94490	XYLR_BACSU	Xylose repressor	Bacillus subtilis (strain 168).	2e-22
comp200438_c1	0.02	0.06	0.04	0.02	0	0.01	0	P45941	YQCF_BACSU	Uncharacterized protein YqcF	Bacillus subtilis (strain 168).	1e-20
comp207818_c1	0.02	0.05	0.06	0.03	0.01	0.01	0.03	Q6A6K6	RPOB_PROAC	DNA-directed RNA polymerase subunit beta	Propionibacterium acnes (strain	2e-178
comp208075_c0	0.02	0.04	0.29	0.23	3.35	1.16	3.76	Q6PFG8	OLIG3_MOUSE	Oligodendrocyte transcription factor 3	Mus musculus (Mouse).	4e-34
comp209403_c1	0.02	0	0.01	0	0.18	0.14	0.18	E9Q3T6	PRD14_MOUSE	PR domain zinc finger protein 14	Mus musculus (Mouse).	2e-11
comp210840_c3	0.02	0.01	0.04	0.05	0.33	0.4	0.64	Q460N5	PAR14_HUMAN	Poly [ADP-ribose] polymerase 14	Homo sapiens (Human).	5e-124
comp212471_c3	0.02	0.03	0.13	0.47	2.78	2.56	0.2	Q7RTU5	ASCL5_HUMAN	Achaete-scute homolog 5	Homo sapiens (Human).	1e-13
comp213046_c0	0.02	0.04	8.3	72.23	6.76	6.03	11.85	Q28EM7	OTX5_XENTR	Homeobox protein otx5	Xenopus tropicalis (Western claw	3e-17
comp213791_c0	0.02	0.08	0.1	0.12	1.6	2.72	2.81	Q01101	INSM1_HUMAN	Insulinoma-associated protein 1	Homo sapiens (Human).	9e-57
comp214314_c0	0.02	1.12	5.32	6.26	0.55	0.71	0.22	Q6P3Z3	THAP4_MOUSE	THAP domain-containing protein 4	Mus musculus (Mouse).	1e-11
comp214887_c2	0.02	0.08	0.02	0.03	0.47	0.14	0.18	Q62513	ZN260_MOUSE	Zinc finger protein 260	Mus musculus (Mouse).	7e-41
comp215509_c0	0.02	0.05	0.07	0.07	0.37	0.34	1.2	Q71T09	BHE22_CHICK	Class E basic helix-loop-helix protein 22	Gallus gallus (Chicken).	1e-38
comp215925_c0	0.02	0.04	0.08	0.25	0.09	0.18	0.56	Q9TTF0	NR2E3_BOVIN	Photoreceptor-specific nuclear receptor	Bos taurus (Bovine).	7e-145
comp139235_c0	0.02	0.06	0.07	0.04	0.04	0.11	0.06	Q9BZM3	GSX2_HUMAN	GS homeobox 2	Homo sapiens (Human).	2e-37
comp216740_c0	0.02	0.04	0.11	0.12	0.44	0.3	0.51	Q33E94	RFX4_HUMAN	Transcription factor RFX4	Homo sapiens (Human).	0
comp217714_c3	0.02	0.45	0.02	0.15	0.11	0.24	0.11	Q3UTQ7	PRD10_MOUSE	PR domain zinc finger protein 10	Mus musculus (Mouse).	4e-13
comp218171_c0	0.02	0.04	0.19	0.8	5.96	10.06	17.02	Q8TF47	ZFP90_HUMAN	Zinc finger protein 90 homolog	Homo sapiens (Human).	2e-29
comp218925_c0	0.02	0.07	0.13	0.21	3.08	5.23	5.04	Q5DWN0	GFI1_CANFA	Zinc finger protein Gfi-1	Canis familiaris (Dog) (Canis lu	8e-98
comp219626_c0	0.02	0.07	0.19	0.34	0.77	0.72	0.95	Q8BXJ2	TREF1_MOUSE	Transcriptional-regulating factor 1	Mus musculus (Mouse).	7e-57
comp169275_c0	0.02	0.04	0.06	0.01	0.01	0	0.03	Q8NS92	PDXR_CORGL	HTH-type pyridoxine biosynthesis transcriptional regulator PdxR	LMG 3730 / NCIMB 10025).	9e-65
comp221617_c2	0.02	0.01	0.06	0.12	0.45	0.3	0.35	Q8BXX2	ZBT49_MOUSE	Zinc finger and BTB domain-containing protein 49	Mus musculus (Mouse).	1e-07
comp222363_c0	0.02	0	0.01	0.57	7.18	4.52	8.01	Q8TC21	ZN596_HUMAN	Zinc finger protein 596	Homo sapiens (Human).	7e-50
comp222397_c0	0.02	0	0.03	0.36	4.21	7.21	8.75	O73590	ZFHX4_CHICK	Zinc finger homeobox protein 4	Gallus gallus (Chicken).	1e-08
comp223340_c1	0.02	0.15	0.12	0.22	0.26	0.32	0.29	Q52KB5	ZBT24_DANRE	Zinc finger and BTB domain-containing protein 24	Danio rerio (Zebrafish) (Brachyd	1e-14
comp223553_c0	0.02	0.1	0.22	1.26	1.49	0.81	1.26	Q8CIV7	OVOL2_MOUSE	Transcription factor Ovo-like 2	Mus musculus (Mouse).	3e-08
comp225162_c1	0.02	0.02	0.19	2.01	1.51	1.58	0.67	Q9EPW2	KLF15_MOUSE	Krueppel-like factor 15	Mus musculus (Mouse).	8e-46
comp208081_c0	0.01	0.01	0	0.09	0.31	0.23	0.31	P59759	MKL2_MOUSE	MKL/myocardin-like protein 2	Mus musculus (Mouse).	2e-37
comp210877_c0	0.01	0.03	0.11	0.28	0.2	0.04	0.1	Q9H2C1	LHX5_HUMAN	LIM/homeobox protein Lhx5	Homo sapiens (Human).	6e-09
comp213647_c0	0.01	0.08	2.92	14.39	14.78	21.62	27.27	P40650	SX11B_XENLA	Transcription factor Sox-11-B	Xenopus laevis (African clawed f	1e-48
comp213717_c0	0.01	11.08	1.41	0.24	0.01	0.04	0.02	Q99NE9	PBX4_MOUSE	Pre-B-cell leukemia transcription factor 4	Mus musculus (Mouse).	1e-08
comp215765_c0	0.01	30.92	1.45	0.41	0.1	0.66	1.72	P49796	RGS3_HUMAN	Regulator of G-protein signaling 3	Homo sapiens (Human).	7e-31
comp216063_c0	0.01	0.05	0.04	0.18	0.32	8.23	14.38	Q4ZHW1	PTF1A_XENLA	Pancreas transcription factor 1 subunit alpha	Xenopus laevis (African clawed f	2e-26
comp216372_c1	0.01	0.03	2.76	3.35	5.51	6.85	8.78	P51521	OVO_DROME	Protein ovo	Drosophila melanogaster (Fruit f	1e-73
comp217224_c0	0.01	0	0.01	0.07	0.09	0.42	1.57	Q6NYU3	NDF6A_DANRE	Neurogenic differentiation factor 6-A	Danio rerio (Zebrafish) (Brachyd	5e-49
comp217373_c0	0.01	0.02	0.03	0.11	0.6	3.13	4.61	O60663	LMX1B_HUMAN	LIM homeobox transcription factor 1-beta	Homo sapiens (Human).	3e-92
comp217632_c0	0.01	0.07	0.06	0.08	0.12	0.16	0.12	Q15776	ZN192_HUMAN	Zinc finger protein 192	Homo sapiens (Human).	2e-59
comp217708_c0	0.01	0.01	0.06	0.07	0.99	2.78	6.69	O13023	HHEX_XENLA	Hematopoietically-expressed homeobox protein hhex	Xenopus laevis (African clawed f	5e-49
comp219147_c1	0.01	0.03	0.04	0.08	0.26	3.73	8.58	Q9PU20	VAX2A_XENLA	Ventral anterior homeobox 2a	Xenopus laevis (African clawed f	1e-47
comp219303_c0	0.01	6.9	26.77	15.63	5.68	2.81	0.89	O57337	HES1_CHICK	Transcription factor HES-1	Gallus gallus (Chicken).	1e-14
comp219820_c0	0.01	0	0.03	0.07	0.07	0.22	0.84	Q9JLC6	TEF_MOUSE	Thyrotroph embryonic factor	Mus musculus (Mouse).	2e-22
comp220111_c0	0.01	3.22	15.53	22.79	12.09	5.85	5.7	A6NNA5	DRGX_HUMAN	Dorsal root ganglia homeobox protein	Homo sapiens (Human).	2e-18
comp220347_c0	0.01	0.02	0.06	0.02	0.12	0.61	1.31	Q99M85	SCRT1_MOUSE	Transcriptional repressor scratch 1	Mus musculus (Mouse).	4e-84
comp220401_c0	0.01	0.02	1.69	4.56	4.93	3.39	3.15	Q03112	EVI1_HUMAN	MDS1 and EVI1 complex locus protein EVI1	Homo sapiens (Human).	2e-62
comp225293_c0	0.01	0.03	0.03	2.93	5.99	4.26	3.19	P70324	TBX3_MOUSE	T-box transcription factor TBX3	Mus musculus (Mouse).	5e-133
comp225790_c0	0.01	12.2	31.13	18.26	20.62	8.88	7.99	O57415	RREB1_CHICK	Ras-responsive element-binding protein 1	Gallus gallus (Chicken).	1e-37
comp225923_c0	0.01	0	0.01	0.02	0.24	0.92	3.13	Q7TN88	PK1L2_MOUSE	Polycystic kidney disease protein 1-like 2	Mus musculus (Mouse).	2e-66
comp188280_c1	0	0	0.02	0.02	0.1	0.02	0.08	Q5EBL2	ZN628_HUMAN	Zinc finger protein 628	Homo sapiens (Human).	8e-11
comp189344_c0	0	0	0.14	0.05	0.02	0.02	0.13	Q7RTU5	ASCL5_HUMAN	Achaete-scute homolog 5	Homo sapiens (Human).	2e-22
comp270846_c0	0	0.84	0.33	0.03	0.03	0.03	0.03	Q5MCW4	ZN569_HUMAN	Zinc finger protein 569	Homo sapiens (Human).	2e-37
comp351522_c0	0	0	0	0.05	0.02	0.07	0.06	Q9Y473	ZN175_HUMAN	Zinc finger protein 175	Homo sapiens (Human).	1e-12
comp389974_c0	0	0.04	0.11	0.1	0	0.07	0.03	Q8QGW7	LITAF_CHICK	Lipopolysaccharide-induced tumor necrosis factor-alpha factor homolog	Gallus gallus (Chicken).	2e-23
comp189893_c0	0	0.09	0.08	0.04	0.02	0.04	0.25	P0C6Y7	PRDM9_RAT	Histone-lysine N-methyltransferase PRDM9	Rattus norvegicus (Rat).	2e-18
comp415003_c0	0	0	0	0.04	0	0.02	0.13	Q1LXZ9	SKR1B_DANRE	SKI family transcriptional corepressor 1 homolog-B	Danio rerio (Zebrafish) (Brachyd	4e-50
comp443799_c0	0	0	0	0.43	0	0.01	0	A7MPF8	RPOA_CROS8	DNA-directed RNA polymerase subunit alpha	Cronobacter sakazakii (strain AT	4e-178
comp521602_c0	0	0	0	0	0	0.01	0.11	Q8IYU2	HACE1_HUMAN	E3 ubiquitin-protein ligase HACE1	Homo sapiens (Human).	2e-11
comp540467_c0	0	0	0.02	0.07	0.08	0.02	0	Q3SYV7	ZN345_BOVIN	Zinc finger protein 345	Bos taurus (Bovine).	3e-27
comp705411_c0	0	0	0.01	0.04	0	0	0.01	P07207	NOTCH_DROME	Neurogenic locus Notch protein	Drosophila melanogaster (Fruit f	3e-20
comp850746_c0	0	0.02	0.06	0.02	0	0.02	0.02	Q504L7	ZN574_RAT	Zinc finger protein 574	Rattus norvegicus (Rat).	4e-20
comp1243009_c0	0	0	0	0.1	0	0	0	O60290	ZN862_HUMAN	Zinc finger protein 862	Homo sapiens (Human).	1e-08
comp12226_c0	0	0.02	0.03	0.04	0	0	0	A0R2X1	GREA_MYCS2	Transcription elongation factor GreA	Mycobacterium smegmatis (strain	4e-41
comp192094_c0	0	0.04	0.03	0.01	0.03	0.35	1.25	P97503	NKX32_MOUSE	Homeobox protein Nkx-3.2	Mus musculus (Mouse).	2e-43
comp192329_c1	0	2.58	0	0.11	0.02	0.31	0	Q14590	ZN235_HUMAN	Zinc finger protein 235	Homo sapiens (Human).	2e-09
comp193754_c0	0	0	0.16	0.85	0.07	0.16	0.39	Q2EMV9	PAR14_MOUSE	Poly [ADP-ribose] polymerase 14	Mus musculus (Mouse).	1e-48
comp195222_c0	0	0	0.05	0.23	0.28	0.07	0.01	Q96QS3	ARX_HUMAN	Homeobox protein ARX	Homo sapiens (Human).	3e-35
comp195470_c0	0	0	0.03	0	0.1	0	0.02	Q9HBE1	PATZ1_HUMAN	POZ-, AT hook-, and zinc finger-containing protein 1	Homo sapiens (Human).	4e-10
comp196221_c1	0	0	0	0	0.08	0.01	0.05	Q5BIS6	NR1H2_BOVIN	Oxysterols receptor LXR-beta	Bos taurus (Bovine).	7e-15
comp196326_c0	0	0.09	0.08	0.07	0.21	0.06	0.09	Q6P2D0	ZFP1_HUMAN	Zinc finger protein 1 homolog	Homo sapiens (Human).	1e-19
comp196708_c0	0	0.2	0.49	0.27	0.17	0.07	0.03	Q9UBW7	ZMYM2_HUMAN	Zinc finger MYM-type protein 2	Homo sapiens (Human).	3e-06
comp197809_c0	0	0	0.08	0.7	0.05	0.02	0.01	Q54F46	WARA_DICDI	Homeobox protein Wariai	Dictyostelium discoideum (Slime	5e-09
comp198194_c4	0	0	0	0.01	0	0.01	0.25	O73590	ZFHX4_CHICK	Zinc finger homeobox protein 4	Gallus gallus (Chicken).	5e-98
comp198921_c0	0	0.25	0.03	0.32	0.09	0.19	0.02	Q5DU09	ZN652_MOUSE	Zinc finger protein 652	Mus musculus (Mouse).	7e-14
comp198921_c1	0	0.03	0	0.11	0.04	0.05	0	Q96N20	ZN75A_HUMAN	Zinc finger protein 75A	Homo sapiens (Human).	4e-08
comp200729_c0	0	0	0	0.09	0.41	0.22	0.39	Q969V6	MKL1_HUMAN	MKL/myocardin-like protein 1	Homo sapiens (Human).	1e-05
comp200861_c0	0	0.63	2.76	0.91	0.28	0.08	0.09	Q9CU65	ZMYM2_MOUSE	Zinc finger MYM-type protein 2	Mus musculus (Mouse).	7e-13
comp201520_c0	0	0.01	0.03	0.03	0.09	0.06	0.16	P56673	PITX1_CHICK	Pituitary homeobox 1	Gallus gallus (Chicken).	9e-52
comp201523_c2	0	0.06	0.45	0.71	0.06	0.15	0.04	P84550	SKOR1_HUMAN	SKI family transcriptional corepressor 1	Homo sapiens (Human).	6e-09
comp201551_c0	0	0.06	0	0.06	0	0	0.04	Q9K6Q8	LYAT_BACHD	Transcriptional regulator LytR	9153 / C-125).	1e-06
comp202565_c1	0	0.61	0.33	0.31	0.11	0	0.07	P52740	ZN132_HUMAN	Zinc finger protein 132	Homo sapiens (Human).	1e-26
comp202933_c0	0	0	0.05	0.01	0.05	0.04	0.04	Q61079	SIM2_MOUSE	Single-minded homolog 2	Mus musculus (Mouse).	2e-55
comp203043_c0	0	0.05	0.45	0.52	0.09	0.17	0.26	Q1LXZ9	SKR1B_DANRE	SKI family transcriptional corepressor 1 homolog-B	Danio rerio (Zebrafish) (Brachyd	1e-123
comp203125_c1	0	0.04	0	0	0	0	0.03	P30346	MERR_STRLI	Probable mercury resistance operon repressor	Streptomyces lividans.	1e-09
comp203828_c0	0	0	0.07	1.38	13.84	10.32	10.24	Q6RFL5	BSH_CHICK	Brain-specific homeobox protein homolog	Gallus gallus (Chicken).	2e-48
comp203874_c0	0	0.41	0.7	0	0	0	0.97	O60290	ZN862_HUMAN	Zinc finger protein 862	Homo sapiens (Human).	2e-32
comp203920_c0	0	0	0.23	0.15	0.09	0.19	0.23	Q90Z12	HES4A_XENLA	Transcription factor HES-4-A	Xenopus laevis (African clawed f	3e-41
comp204054_c1	0	0	0	0.06	0.11	0.01	0.06	Q0VGT2	GLI2_MOUSE	Zinc finger protein GLI2	Mus musculus (Mouse).	6e-06
comp52500_c0	0	0	0	0.1	0	0	0.04	O93058	RDRP_TMVOM	Replicase large subunit	Tobacco mosaic virus (strain OM)	3e-87
comp204455_c1	0	0.01	0.03	0.22	0.55	0.63	1.37	P23757	POXM_DROME	Paired box pox-meso protein	Drosophila melanogaster (Fruit f	7e-06
comp204938_c2	0	0	0.01	0	0.15	0.58	0.48	Q9NBX4	RTXE_DROME	Probable RNA-directed DNA polymerase from transposon X-element	Drosophila melanogaster (Fruit f	6e-24
comp205198_c3	0	0.09	0.04	0.54	0.94	1.11	1.26	Q460N5	PAR14_HUMAN	Poly [ADP-ribose] polymerase 14	Homo sapiens (Human).	3e-40
comp62419_c0	0	0	0	0.03	0	0	0.1	Q2VL77	MSX1_LEPED	Homeobox protein MSX-1	Lepilemur edwardsi (Milne-Edward	3e-19
comp206150_c1	0	1.31	0.01	0.09	1.38	0.01	0	Q8BI99	ZN879_MOUSE	Zinc finger protein 879	Mus musculus (Mouse).	5e-24
comp206241_c1	0	0	0	0	0.04	0.02	0.11	Q3MJ62	ZSC23_HUMAN	Zinc finger and SCAN domain-containing protein 23	Homo sapiens (Human).	4e-20
comp206275_c1	0	0.02	0	0.02	0.11	0.05	0.15	Q14584	ZN266_HUMAN	Zinc finger protein 266	Homo sapiens (Human).	4e-09
comp206422_c0	0	0.09	0.37	0.27	0.04	0.03	0.08	O08934	UNC4_MOUSE	Homeobox protein unc-4 homolog	Mus musculus (Mouse).	6e-29
comp206775_c0	0	0	0.04	0.08	0.33	0.1	0.09	Q61670	HLX_MOUSE	H2.0-like homeobox protein	Mus musculus (Mouse).	5e-40
comp207291_c1	0	0.13	0.07	0.17	0.29	0.23	0.14	P17041	ZNF32_HUMAN	Zinc finger protein 32	Homo sapiens (Human).	2e-26
comp66856_c0	0	0.01	0	0.11	0.01	0.03	0.1	O60290	ZN862_HUMAN	Zinc finger protein 862	Homo sapiens (Human).	3e-07
comp207948_c0	0	0.01	0.01	0.04	0.13	0.15	0.34	O75626	PRDM1_HUMAN	PR domain zinc finger protein 1	Homo sapiens (Human).	1e-09
comp208268_c1	0	0.12	0.15	0.14	0.21	0.16	0.08	Q5HY98	ZN766_HUMAN	Zinc finger protein 766	Homo sapiens (Human).	2e-08
comp209913_c1	0	0.02	0.04	0.04	0.26	0.29	0.3	Q91998	BRN3_CHICK	Brain-specific homeobox/POU domain protein 3	Gallus gallus (Chicken).	7e-100
comp210290_c0	0	0	0	0.01	0.12	0.15	0.34	O42250	VSX1_DANRE	Visual system homeobox 1	Danio rerio (Zebrafish) (Brachyd	6e-59
comp210520_c0	0	0.06	0.08	0.06	0.15	1.01	2.17	Q60539	TCF15_MESAU	Transcription factor 15	Mesocricetus auratus (Golden ham	4e-14
comp211278_c0	0	0	0	0	0	0.09	0.21	Q16670	ZN187_HUMAN	Zinc finger protein 187	Homo sapiens (Human).	1e-12
comp211278_c1	0	0.01	0.01	0	0	0.1	0.48	Q4V348	Z658B_HUMAN	Zinc finger protein 658B	Homo sapiens (Human).	8e-106
comp212315_c0	0	0.01	0.03	0.09	0.15	0.46	1.12	Q8IUM7	NPAS4_HUMAN	Neuronal PAS domain-containing protein 4	Homo sapiens (Human).	3e-70
comp212786_c0	0	0.14	0.37	0.43	0.39	0.58	0.53	P0C8Z3	UBP22_BOVIN	Ubiquitin carboxyl-terminal hydrolase 22	Bos taurus (Bovine).	8e-11
comp212824_c0	0	0.01	0.02	1.96	1.53	0.21	0.08	P34555	HLH4_CAEEL	Helix-loop-helix protein 4	Caenorhabditis elegans.	4e-07
comp101924_c1	0	0.02	0.04	0	0.02	0	0.03	Q7RTU5	ASCL5_HUMAN	Achaete-scute homolog 5	Homo sapiens (Human).	5e-18
comp213018_c1	0	0	0.01	0.59	20.35	9.62	5.32	Q969G2	LHX4_HUMAN	LIM/homeobox protein Lhx4	Homo sapiens (Human).	1e-21
comp213213_c4	0	0.12	0.05	0.09	0.19	0.13	0.1	Q90850	HIC1_CHICK	Hypermethylated in cancer 1 protein	Gallus gallus (Chicken).	7e-15
comp213368_c1	0	0.06	0	0	0.09	0.03	0.06	Q86XU0	ZN677_HUMAN	Zinc finger protein 677	Homo sapiens (Human).	2e-22
comp213535_c2	0	0	1	5.31	1	1.39	2.14	Q3ZCX4	ZN568_HUMAN	Zinc finger protein 568	Homo sapiens (Human).	1e-36
comp213873_c4	0	0	0	0	0	0.1	0.06	Q7L3S4	ZN771_HUMAN	Zinc finger protein 771	Homo sapiens (Human).	4e-18
comp214179_c0	0	0	0.02	0.11	0.14	0.27	0.66	Q8NB50	ZFP62_HUMAN	Zinc finger protein 62 homolog	Homo sapiens (Human).	1e-05
comp214217_c0	0	0	0.04	0.34	0.63	0.64	1.02	Q99LI5	ZN281_MOUSE	Zinc finger protein 281	Mus musculus (Mouse).	2e-22
comp214217_c3	0	0	0	0.22	0.46	0.73	0.9	Q9GZX5	ZN350_HUMAN	Zinc finger protein 350	Homo sapiens (Human).	6e-10
comp214259_c0	0	5.61	23.8	19.72	7.19	4.23	2.06	Q9YH71	VNT1B_XENLA	Homeobox protein vent1B	Xenopus laevis (African clawed f	2e-19
comp214294_c0	0	0.06	0.23	0.07	0.03	0.15	0.21	P70660	NGN1_MOUSE	Neurogenin-1	Mus musculus (Mouse).	7e-12
comp214348_c5	0	0	0.07	0	0.04	0	0	Q9BSK1	ZN577_HUMAN	Zinc finger protein 577	Homo sapiens (Human).	5e-07
comp314_c1	0	0	0.03	0	0	0	0.17	Q9QX47	SON_MOUSE	Protein SON	Mus musculus (Mouse).	1e-05
comp215637_c0	0	0.01	0.02	0.03	0.08	0.2	0.29	Q94126	CES2_CAEEL	Cell death specification protein 2	Caenorhabditis elegans.	8e-21
comp215731_c0	0	0	0.03	6.59	3.24	4.79	5.23	Q6SZ65	OTP_LYTVA	Homeobox protein orthopedia	Lytechinus variegatus (Green sea	6e-58
comp216300_c1	0	0.01	0.03	0.08	0.1	0.22	0.79	Q9NQV8	PRDM8_HUMAN	PR domain zinc finger protein 8	Homo sapiens (Human).	1e-25
comp216330_c0	0	0.02	0.15	4.09	11.65	12.77	15.33	P43698	TITF1_CANFA	Thyroid transcription factor 1	Canis familiaris (Dog) (Canis lu	1e-68
comp216336_c0	0	8.86	24.71	16.25	0.6	0.08	0.07	Q64732	FOXB1_MOUSE	Forkhead box protein B1	Mus musculus (Mouse).	7e-21
comp216560_c0	0	0.01	0.02	0.02	0.07	0.49	1.04	Q9Y0A7	AMOS_DROME	Basic helix-loop-helix transcription factor amos	Drosophila melanogaster (Fruit f	2e-24
comp216617_c0	0	0	0.11	0.13	0.27	0.44	0.79	Q90421	LHX3_DANRE	LIM/homeobox protein Lhx3	Danio rerio (Zebrafish) (Brachyd	1e-119
comp216738_c0	0	0	0.01	0.02	0.07	5.14	3.64	Q28DP6	PAX3_XENTR	Paired box protein Pax-3	Xenopus tropicalis (Western claw	8e-109
comp217035_c1	0	0.02	0.14	0.63	8.5	13.73	29.39	P05549	AP2A_HUMAN	Transcription factor AP-2-alpha	Homo sapiens (Human).	6e-119
comp217670_c1	0	0.01	1.04	1.69	8.36	5.5	2.59	Q9JHX2	SP5_MOUSE	Transcription factor Sp5	Mus musculus (Mouse).	3e-60
comp217789_c0	0	0.02	0.12	0.05	0.09	1.16	2.71	Q91379	NR2E1_CHICK	Nuclear receptor subfamily 2 group E member 1	Gallus gallus (Chicken).	2e-160
comp217795_c0	0	0	0	0.06	1.19	0.21	0.25	P70052	NR2E1_XENLA	Nuclear receptor subfamily 2 group E member 1	Xenopus laevis (African clawed f	5e-33
comp217795_c1	0	0	0.01	0.13	1.93	0.35	0.56	P70052	NR2E1_XENLA	Nuclear receptor subfamily 2 group E member 1	Xenopus laevis (African clawed f	6e-67
comp217922_c1	0	0.24	6	19.69	3.21	3.02	2.2	O60543	CIDEA_HUMAN	Cell death activator CIDE-A	Homo sapiens (Human).	3e-06
comp218110_c0	0	0.01	0.1	6.63	32.52	37.38	52.73	Q9JLC6	TEF_MOUSE	Thyrotroph embryonic factor	Mus musculus (Mouse).	2e-20
comp158362_c0	0	0.06	0	0	0	0.05	0.1	Q00911	EGR4_RAT	Early growth response protein 4	Rattus norvegicus (Rat).	3e-08
comp218198_c0	0	0.01	0.02	0.06	3.02	5.23	4.88	Q50D79	UNC4_DANRE	Homeobox protein unc-4 homolog	Danio rerio (Zebrafish) (Brachyd	3e-57
comp218216_c0	0	0.11	0.25	0.05	0.52	1.99	2.05	Q26263	DPN_DROME	Protein deadpan	Drosophila melanogaster (Fruit f	3e-44
comp218493_c0	0	0.01	0.04	0.08	0.06	2.11	3.55	Q9H4Q3	PRD13_HUMAN	PR domain zinc finger protein 13	Homo sapiens (Human).	2e-50
comp159778_c1	0	0	0	0	0.04	0	0.08	Q9UNY5	ZN232_HUMAN	Zinc finger protein 232	Homo sapiens (Human).	1e-07
comp218670_c0	0	11.73	0.74	0.32	0.07	0.1	0.06	Q99NE9	PBX4_MOUSE	Pre-B-cell leukemia transcription factor 4	Mus musculus (Mouse).	1e-07
comp218819_c0	0	0.01	0.1	0.03	0.62	12.52	6.33	P47239	PAX7_MOUSE	Paired box protein Pax-7	Mus musculus (Mouse).	3e-100
comp161723_c0	0	0	0.02	0	0.02	0.09	0.04	P17014	ZNF12_HUMAN	Zinc finger protein 12	Homo sapiens (Human).	1e-31
comp219678_c5	0	0	0.02	0.01	0.58	1.07	1.02	Q01538	MYT1_HUMAN	Myelin transcription factor 1	Homo sapiens (Human).	1e-82
comp164302_c0	0	0.08	0.21	0.23	0.19	0.43	0.02	Q5R4X5	ZNF22_PONAB	Zinc finger protein 22	Pongo abelii (Sumatran orangutan	7e-14
comp220368_c0	0	0.14	0.04	1.96	1.58	7.04	6.53	O42606	NGN1_DANRE	Neurogenin-1	Danio rerio (Zebrafish) (Brachyd	9e-30
comp166442_c2	0	0.06	0.03	0	0	0	0	P55184	YXJL_BACSU	Uncharacterized transcriptional regulatory protein YxjL	Bacillus subtilis (strain 168).	5e-21
comp166500_c0	0	0	0	0	0	0.06	0.24	Q14591	ZN271_HUMAN	Zinc finger protein 271	Homo sapiens (Human).	3e-12
comp166922_c0	0	0	0.1	0.07	0.29	0.79	0.1	P52742	ZN135_HUMAN	Zinc finger protein 135	Homo sapiens (Human).	2e-16
comp221007_c0	0	0	0.07	0.07	0.15	13.21	18.62	Q1KKX7	HXB3A_TAKRU	Homeobox protein Hox-B3a	Takifugu rubripes (Japanese puff	3e-37
comp221033_c0	0	28.95	2.07	2.6	0.74	0.4	0.62	Q99NE9	PBX4_MOUSE	Pre-B-cell leukemia transcription factor 4	Mus musculus (Mouse).	7e-08
comp169511_c0	0	0.13	0.02	0	0	0	0	Q7A029	NREC_STAAW	Oxygen regulatory protein NreC	Staphylococcus aureus (strain MW	5e-24
comp221288_c2	0	0.04	0.34	0.73	3.41	9.21	9.21	O42356	RX1_DANRE	Retinal homeobox protein Rx1	Danio rerio (Zebrafish) (Brachyd	2e-37
comp170375_c0	0	0.1	0.56	0.19	0.1	0.05	0.1	Q8BYH0	DRGX_MOUSE	Dorsal root ganglia homeobox protein	Mus musculus (Mouse).	2e-27
comp170411_c0	0	0.04	0.12	0.27	0.09	0.08	0.14	Q02576	HEN1_MOUSE	Helix-loop-helix protein 1	Mus musculus (Mouse).	8e-32
comp221343_c0	0	33.25	107	23.12	8.02	5.57	3.99	Q27403	GCM_DROME	Transcription factor glial cells missing	Drosophila melanogaster (Fruit f	4e-72
comp171139_c0	0	0	0.03	0.01	0.12	0.05	0.1	Q9PWM3	HXC4A_DANRE	Homeobox protein Hox-C4a	Danio rerio (Zebrafish) (Brachyd	3e-34
comp221570_c1	0	5.67	2.79	9.86	0.25	0.05	0.13	B4DU55	ZN879_HUMAN	Zinc finger protein 879	Homo sapiens (Human).	2e-07
comp172055_c0	0	0	0.02	0.04	0.02	0	0.1	Q96LI6	HSFY1_HUMAN	Heat shock transcription factor, Y-linked	Homo sapiens (Human).	7e-16
comp222097_c0	0	0	0.01	0.22	6.73	6.17	6.18	P56721	COLL_DROME	Transcription factor collier	Drosophila melanogaster (Fruit f	0
comp222295_c2	0	0	0.2	5	0.84	0.3	0.82	P17032	ZN37A_HUMAN	Zinc finger protein 37A	Homo sapiens (Human).	8e-30
comp175291_c1	0	0	0	0	0	0.13	0	Q54F46	WARA_DICDI	Homeobox protein Wariai	Dictyostelium discoideum (Slime	2e-09
comp222515_c0	0	0.12	2.05	1.62	0.23	0.42	2.28	Q96IR2	ZN845_HUMAN	Zinc finger protein 845	Homo sapiens (Human).	1e-06
comp175596_c2	0	0.03	0.02	0.03	0	0	0.02	P52598	YGBI_ECOLI	Uncharacterized HTH-type transcriptional regulator YgbI	Escherichia coli (strain K12).	8e-13
comp222562_c0	0	0.02	0.25	0.21	10.35	6.9	12.73	Q90837	ERG_CHICK	Transcriptional regulator Erg	Gallus gallus (Chicken).	7e-98
comp222696_c0	0	0.01	0.05	1.78	4.64	3.23	5.78	Q9H2C1	LHX5_HUMAN	LIM/homeobox protein Lhx5	Homo sapiens (Human).	4e-73
comp222726_c0	0	0.01	0	0.85	1.99	1.89	1.97	Q2TAR3	FEZF2_XENLA	Fez family zinc finger protein 2	Xenopus laevis (African clawed f	3e-111
comp177068_c3	0	0.01	0.2	0.18	0.09	0.02	0.08	Q22795	SET1_CAEEL	Probable histone-lysine N-methyltransferase set-1	Caenorhabditis elegans.	3e-12
comp177791_c0	0	0.04	0.02	0.02	0.05	0.13	0.42	P17031	ZNF26_HUMAN	Zinc finger protein 26	Homo sapiens (Human).	9e-26
comp223250_c1	0	5.02	12.07	11.55	9.26	3.82	4.81	O57415	RREB1_CHICK	Ras-responsive element-binding protein 1	Gallus gallus (Chicken).	5e-58
comp179083_c0	0	0.01	0.03	9.71	0.08	0.04	0.07	P34555	HLH4_CAEEL	Helix-loop-helix protein 4	Caenorhabditis elegans.	2e-08
comp179849_c0	0	0.05	0.15	0.17	0.24	0.05	0.08	Q9UL36	ZN236_HUMAN	Zinc finger protein 236	Homo sapiens (Human).	2e-06
comp182086_c0	0	0.03	0.06	0.23	0.12	0.03	0.22	Q90X44	NRF1_DANRE	Nuclear respiratory factor 1	Danio rerio (Zebrafish) (Brachyd	1e-07
comp224325_c0	0	0	1.51	9.03	3.04	0.86	0.98	Q91677	GATA4_XENLA	Transcription factor GATA-4	Xenopus laevis (African clawed f	8e-63
comp184417_c0	0	0	0.04	0.03	0	0	0.02	P39140	DEOR_BACSU	Deoxyribonucleoside regulator	Bacillus subtilis (strain 168).	6e-20
comp186799_c0	0	0	0.03	0.03	0	0.06	0.22	Q32KN0	ZN572_BOVIN	Zinc finger protein 572	Bos taurus (Bovine).	3e-15

## Sheet: RNA-dependent DNA replication
ID	2h	4h	6h	8h	10h	12h	14h	Uniprot AC	Gene name	Protein name	Species	Evalue
comp217347_c4	270.17	69.28	20.35	13.76	18.25	13.47	4.98	Q15311	RBP1_HUMAN	RalA-binding protein 1	Homo sapiens (Human).	5e-93
comp219772_c9	176.54	36.17	29.77	33.79	23.88	26.42	22.79	O43663	PRC1_HUMAN	Protein regulator of cytokinesis 1	Homo sapiens (Human).	2e-115
comp217323_c0	131.87	143.26	129.89	97.04	32.34	23.47	33.74	Q6PEI7	PYRG1_DANRE	CTP synthase 1	Danio rerio (Zebrafish) (Brachyd	0
comp223470_c0	128.95	93.28	77.29	47.14	25.45	19.38	19.52	Q91309	F26_LITCT	6-phosphofructo-2-kinase/fructose-2,6-bisphosphatase	Lithobates catesbeiana (American	0
comp217037_c0	119.29	58.25	41.03	24.13	9.32	7.75	5.56	P21328	RTJK_DROME	RNA-directed DNA polymerase from mobile element jockey	Drosophila melanogaster (Fruit f	9e-44
comp222545_c1	84.8	18.36	10.13	1.22	1.57	0.89	1.26	P21328	RTJK_DROME	RNA-directed DNA polymerase from mobile element jockey	Drosophila melanogaster (Fruit f	9e-19
comp218860_c3	80.73	47.57	70.04	43.21	22.68	24.12	30.28	Q9UKK9	NUDT5_HUMAN	ADP-sugar pyrophosphatase	Homo sapiens (Human).	3e-70
comp225525_c0	76.06	38.18	30.52	19.28	14	11.37	13.31	P21328	RTJK_DROME	RNA-directed DNA polymerase from mobile element jockey	Drosophila melanogaster (Fruit f	1e-22
comp214491_c3	47.69	66.69	48.55	32.54	19.65	13.81	22.28	Q499W2	SLD5_RAT	DNA replication complex GINS protein SLD5	Rattus norvegicus (Rat).	2e-79
comp212870_c0	47.19	20.9	10.92	5.93	3.5	1.84	1.61	P08548	LIN1_NYCCO	LINE-1 reverse transcriptase homolog	Nycticebus coucang (Slow loris).	1e-18
comp218793_c0	39.71	32.29	31.37	21.73	8.21	7.39	9.63	Q1LUI2	HDDC2_DANRE	HD domain-containing protein 2	Danio rerio (Zebrafish) (Brachyd	1e-58
comp215359_c2	39.38	14.87	20.15	13.63	7.47	7.29	7.75	P20825	POL2_DROME	Retrovirus-related Pol polyprotein from transposon 297	Drosophila melanogaster (Fruit f	3e-80
comp219439_c2	38.14	27.39	27.73	11.26	5.54	3.34	6.83	Q9UET6	RRMJ1_HUMAN	Putative ribosomal RNA methyltransferase 1	Homo sapiens (Human).	1e-144
comp222143_c1	37.57	19.66	23.21	27.8	30.34	33.03	63.58	Q27802	DYHC2_TRIGR	Cytoplasmic dynein 2 heavy chain 1	Tripneustes gratilla (Hawaian se	0
comp216077_c0	36.94	34.46	29.01	27.95	15.34	12.99	18.89	Q4ZIN3	MBRL_HUMAN	Membralin	Homo sapiens (Human).	0
comp222041_c3	29.97	36.98	42.32	67.41	37.32	46.1	82.24	Q9DCM0	ETHE1_MOUSE	Protein ETHE1, mitochondrial	Mus musculus (Mouse).	4e-94
comp217534_c1	29.16	14.29	12.56	9.52	8.55	7.61	8.71	Q8C5L6	INP5K_MOUSE	Inositol polyphosphate 5-phosphatase K	Mus musculus (Mouse).	6e-91
comp219680_c2	27.9	55.96	52.86	33.5	19.71	18.56	17.43	P21328	RTJK_DROME	RNA-directed DNA polymerase from mobile element jockey	Drosophila melanogaster (Fruit f	2e-36
comp225860_c2	27.3	27.23	22.31	17.52	9.24	8.32	10.24	Q8BZ36	RINT1_MOUSE	RAD50-interacting protein 1	Mus musculus (Mouse).	0
comp225275_c0	26.24	10.85	7.42	4.96	6.57	5.79	3.65	A5WW08	CHFR_DANRE	E3 ubiquitin-protein ligase CHFR	Danio rerio (Zebrafish) (Brachyd	3e-126
comp223953_c0	26.19	47.62	29.83	22.96	9	8.61	19.44	O93209	POL_FFV	Pro-Pol polyprotein	Feline foamy virus (FFV) (Feline	2e-06
comp215668_c2	25.98	24.04	15.12	8.83	5.94	12.81	31.02	Q03111	ENL_HUMAN	Protein ENL	Homo sapiens (Human).	4e-59
comp214790_c0	25.52	40.07	27.82	11.94	22.34	25.9	20.99	P21328	RTJK_DROME	RNA-directed DNA polymerase from mobile element jockey	Drosophila melanogaster (Fruit f	5e-45
comp225985_c0	23.81	21.93	20.68	29.25	25.86	27.35	36.42	Q9R1C7	PR40A_MOUSE	Pre-mRNA-processing factor 40 homolog A	Mus musculus (Mouse).	3e-171
comp223604_c1	22.84	4.07	4.4	8.64	8.69	8.53	15.98	O54992	MAPK5_MOUSE	MAP kinase-activated protein kinase 5	Mus musculus (Mouse).	2e-158
comp224508_c0	22.61	8.55	3.74	1.08	3.53	5.19	1.73	P16423	POLR_DROME	Retrovirus-related Pol polyprotein from type-2 retrotransposable element R2DM	Drosophila melanogaster (Fruit f	1e-11
comp225739_c2	21.92	12.15	20.96	26.22	24.52	29.62	54.24	O08700	VPS45_RAT	Vacuolar protein sorting-associated protein 45	Rattus norvegicus (Rat).	0
comp225062_c0	21.18	14.35	9.93	4.29	3.73	3.06	2.17	Q99LW6	YAF2_MOUSE	YY1-associated factor 2	Mus musculus (Mouse).	5e-40
comp224784_c2	20.92	25.22	24.61	28.59	38.24	69.88	144.6	P21328	RTJK_DROME	RNA-directed DNA polymerase from mobile element jockey	Drosophila melanogaster (Fruit f	1e-38
comp225014_c0	20.37	3.45	18.82	24.04	23.72	19.68	23.31	P49109	FMO5_CAVPO	Dimethylaniline monooxygenase [N-oxide-forming] 5	Cavia porcellus (Guinea pig).	2e-169
comp221529_c0	20.24	14.87	16.19	17.45	5.89	8.22	9.23	Q95SX7	RTBS_DROME	Probable RNA-directed DNA polymerase from transposon BS	Drosophila melanogaster (Fruit f	2e-41
comp215054_c0	19.49	5.4	3.77	3.97	8.8	6.83	3.61	Q8VEB1	GRK5_MOUSE	G protein-coupled receptor kinase 5	Mus musculus (Mouse).	0
comp224172_c1	18.41	6.65	5.4	3.83	12.96	11.76	7.02	Q95SX7	RTBS_DROME	Probable RNA-directed DNA polymerase from transposon BS	Drosophila melanogaster (Fruit f	9e-41
comp224471_c3	17.6	27.73	29.82	21.3	17.96	15.2	14.16	P14381	YTX2_XENLA	Transposon TX1 uncharacterized 149 kDa protein	Xenopus laevis (African clawed f	3e-52
comp219853_c1	17.4	15.13	8.87	13.57	8.8	9.42	10.61	P15651	ACADS_RAT	Short-chain specific acyl-CoA dehydrogenase, mitochondrial	Rattus norvegicus (Rat).	5e-123
comp226137_c0	17.21	6.68	5.4	5.9	5.48	5.3	4.73	Q7TT79	MCPH1_MOUSE	Microcephalin	Mus musculus (Mouse).	7e-35
comp218668_c2	17	21.05	22.23	7.94	18.63	16.15	7.39	Q9NBX4	RTXE_DROME	Probable RNA-directed DNA polymerase from transposon X-element	Drosophila melanogaster (Fruit f	3e-41
comp216002_c0	16.89	7.68	13.92	25.46	12.42	10.42	16.89	Q9VY28	RT25_DROME	Probable 28S ribosomal protein S25, mitochondrial	Drosophila melanogaster (Fruit f	3e-49
comp221091_c0	16.82	6.99	12.46	17.52	15.54	12.26	21.05	A6QNM2	RRF2M_BOVIN	Ribosome-releasing factor 2, mitochondrial	Bos taurus (Bovine).	0
comp217642_c1	16.58	21.65	20.98	11.63	30.01	37.35	69.81	Q4V8V2	NUD17_DANRE	Nucleoside diphosphate-linked moiety X motif 17	Danio rerio (Zebrafish) (Brachyd	2e-62
comp221882_c3	16.54	3.63	3.53	2.95	3.14	3.18	3.79	P10401	POLY_DROME	Retrovirus-related Pol polyprotein from transposon gypsy	Drosophila melanogaster (Fruit f	2e-59
comp221110_c3	16.45	12.28	13.68	6.64	10.81	11.93	7.59	P07190	MAL2_DROME	Probable maltase H	Drosophila melanogaster (Fruit f	7e-66
comp221627_c0	16.14	8.23	5.33	5.27	2.16	2.09	1.01	Q94KD8	BXL2_ARATH	Probable beta-D-xylosidase 2	Arabidopsis thaliana (Mouse-ear	2e-70
comp221162_c0	15.85	33.08	37.11	22.16	8.39	3.63	2.93	Q25410	MIPR_LYMST	Putative molluscan insulin-related peptide(s) receptor	Lymnaea stagnalis (Great pond sn	3e-42
comp220228_c0	15.46	27.33	7.65	2.47	6.24	5.96	4.82	Q921T2	TOIP1_MOUSE	Torsin-1A-interacting protein 1	Mus musculus (Mouse).	7e-18
comp221543_c1	14.09	10.09	20.26	22.6	8.71	8.71	14.66	Q9VQG2	APH1_DROME	Gamma-secretase subunit Aph-1	Drosophila melanogaster (Fruit f	2e-76
comp226156_c2	13.94	27.6	24.4	16.08	7.9	7.2	7.45	Q9WUU7	CATZ_MOUSE	Cathepsin Z	Mus musculus (Mouse).	2e-125
comp211189_c0	12.11	1	0.31	0.52	0.13	0.03	0.02	P21328	RTJK_DROME	RNA-directed DNA polymerase from mobile element jockey	Drosophila melanogaster (Fruit f	4e-22
comp222452_c0	12.08	11.25	10.81	5.74	6.18	4.64	3.8	Q96S59	RANB9_HUMAN	Ran-binding protein 9	Homo sapiens (Human).	0
comp224791_c1	12.01	21.91	14.46	9.26	5.41	4.75	10.07	P27401	POL_SFV3L	Pro-Pol polyprotein	Simian foamy virus type 3 (strai	4e-07
comp216772_c0	11.4	15	16.53	22.27	20.23	27.07	43.86	Q8WW35	TC1D2_HUMAN	Tctex1 domain-containing protein 2	Homo sapiens (Human).	3e-47
comp216845_c1	11.23	5.14	4.5	0.85	5.22	4.84	1.68	P21328	RTJK_DROME	RNA-directed DNA polymerase from mobile element jockey	Drosophila melanogaster (Fruit f	4e-07
comp220209_c0	10.49	8.9	9.27	5.16	7.29	10.7	12.18	A8MXQ7	YH010_HUMAN	Putative IQ motif and ankyrin repeat domain-containing protein LOC642574	Homo sapiens (Human).	2e-106
comp215382_c3	10.34	25.53	24.35	19.82	4.52	9.83	2.66	P21329	RTJK_DROFU	RNA-directed DNA polymerase from mobile element jockey	Drosophila funebris (Fruit fly).	3e-28
comp220832_c1	9.72	48.16	53.22	16.16	54.71	51.55	18.8	Q9NBX4	RTXE_DROME	Probable RNA-directed DNA polymerase from transposon X-element	Drosophila melanogaster (Fruit f	1e-45
comp212855_c1	9.59	7.9	5.85	5.38	1.95	4.68	5.58	P11369	POL2_MOUSE	Retrovirus-related Pol polyprotein LINE-1	Mus musculus (Mouse).	9e-28
comp222663_c0	9.52	2.81	4.77	2.54	4.55	8.53	19.07	P20825	POL2_DROME	Retrovirus-related Pol polyprotein from transposon 297	Drosophila melanogaster (Fruit f	1e-73
comp216433_c2	9.41	12.23	18.46	9.53	6.48	8.12	18.07	Q9CZQ9	BBS5_MOUSE	Bardet-Biedl syndrome 5 protein homolog	Mus musculus (Mouse).	0
comp224225_c1	9.29	9.49	10.88	18.14	18.59	19	22.7	Q8TDI0	CHD5_HUMAN	Chromodomain-helicase-DNA-binding protein 5	Homo sapiens (Human).	5e-77
comp222941_c3	8.69	4.21	5.15	3.92	6.38	6.88	4.15	P21328	RTJK_DROME	RNA-directed DNA polymerase from mobile element jockey	Drosophila melanogaster (Fruit f	1e-51
comp225921_c0	8.52	19.58	14.04	8.33	5.61	7.08	9.2	P10394	POL4_DROME	Retrovirus-related Pol polyprotein from transposon 412	Drosophila melanogaster (Fruit f	5e-68
comp223209_c0	8.25	5.52	3.89	3.55	2.53	3.31	3.23	P21329	RTJK_DROFU	RNA-directed DNA polymerase from mobile element jockey	Drosophila funebris (Fruit fly).	4e-26
comp222138_c0	7.82	1.9	1.86	0.72	1.63	1.01	0.49	Q9VB11	UNC80_DROME	Protein unc-80 homolog	Drosophila melanogaster (Fruit f	0
comp219063_c0	7.76	4.99	4.79	2.84	2.14	2.09	2.41	Q9D1Q1	MPH6_MOUSE	M-phase phosphoprotein 6	Mus musculus (Mouse).	1e-43
comp222469_c3	7.6	2.77	3.09	5.04	6.1	8.71	11.52	P27117	DCOR_BOVIN	Ornithine decarboxylase	Bos taurus (Bovine).	5e-117
comp225802_c0	7.52	12.65	7.44	7.39	1.68	3.04	5.1	Q05654	RTF21_SCHPO	Retrotransposable element Tf2 155 kDa protein type 1	Schizosaccharomyces pombe (strai	2e-72
comp219585_c1	7.43	5.12	9.63	3.61	0.9	0.49	1.3	P21328	RTJK_DROME	RNA-directed DNA polymerase from mobile element jockey	Drosophila melanogaster (Fruit f	2e-31
comp220868_c2	7.34	3.3	2.04	2.36	1.5	1.59	2.3	O15254	ACOX3_HUMAN	Peroxisomal acyl-coenzyme A oxidase 3	Homo sapiens (Human).	0
comp225329_c0	7.22	6.07	1.17	1.09	1.02	0.67	0.6	Q8I7P9	POL5_DROME	Retrovirus-related Pol polyprotein from transposon opus	Drosophila melanogaster (Fruit f	4e-87
comp211256_c2	7.21	4.55	7.28	3.8	6.6	6.14	8.9	P21329	RTJK_DROFU	RNA-directed DNA polymerase from mobile element jockey	Drosophila funebris (Fruit fly).	2e-18
comp219300_c1	7.15	8.3	14.32	8.81	9.15	4.1	2.23	Q6P560	ZN182_MOUSE	Zinc finger protein 182	Mus musculus (Mouse).	1e-33
comp218526_c0	7.06	8.82	11.66	12.59	20.47	16.37	11.27	Q9R064	GORS2_RAT	Golgi reassembly-stacking protein 2	Rattus norvegicus (Rat).	4e-80
comp221434_c0	6.81	8.6	3.12	2.92	2.55	2.61	3.48	P08548	LIN1_NYCCO	LINE-1 reverse transcriptase homolog	Nycticebus coucang (Slow loris).	8e-15
comp217720_c0	6.53	7.21	10.82	17.59	18.41	28.39	46.1	Q96L03	SPT17_HUMAN	Spermatogenesis-associated protein 17	Homo sapiens (Human).	1e-71
comp221019_c3	6.49	1.18	0.93	0.83	1.82	2.31	1.5	P21328	RTJK_DROME	RNA-directed DNA polymerase from mobile element jockey	Drosophila melanogaster (Fruit f	1e-39
comp216982_c2	6.46	3.18	8.49	16.59	9.58	10.84	22.71	A5D7C1	DDX52_BOVIN	Probable ATP-dependent RNA helicase DDX52	Bos taurus (Bovine).	0
comp217009_c2	6.4	6.13	12.07	4.63	1.8	2.05	3.23	P21328	RTJK_DROME	RNA-directed DNA polymerase from mobile element jockey	Drosophila melanogaster (Fruit f	9e-41
comp215837_c4	6.13	2.38	0.51	0.2	0.2	0.16	0.13	P21328	RTJK_DROME	RNA-directed DNA polymerase from mobile element jockey	Drosophila melanogaster (Fruit f	6e-23
comp216421_c1	6.13	6.01	4.98	3.12	5.85	6.14	4.48	P21329	RTJK_DROFU	RNA-directed DNA polymerase from mobile element jockey	Drosophila funebris (Fruit fly).	6e-26
comp219435_c0	6.12	18.28	20.37	18.98	5.89	5.08	8.47	Q9Y450	HBS1L_HUMAN	HBS1-like protein	Homo sapiens (Human).	9e-108
comp216808_c0	6.11	9.49	56.99	258.21	24.74	7.6	23.96	P14381	YTX2_XENLA	Transposon TX1 uncharacterized 149 kDa protein	Xenopus laevis (African clawed f	3e-115
comp225671_c0	6.08	10.65	23.32	7.93	4.4	3.35	6.49	P19891	ASNS_CRIGR	Asparagine synthetase [glutamine-hydrolyzing]	Cricetulus griseus (Chinese hams	0
comp222512_c0	5.6	6.87	8.04	2.85	2.18	1.54	1.52	P21329	RTJK_DROFU	RNA-directed DNA polymerase from mobile element jockey	Drosophila funebris (Fruit fly).	3e-17
comp226253_c0	5.58	6.09	3.28	1.83	0.29	0.28	2.05	P08548	LIN1_NYCCO	LINE-1 reverse transcriptase homolog	Nycticebus coucang (Slow loris).	0
comp217050_c0	5.53	1.02	4.88	2.85	1.33	1.17	1.04	P20771	YNHA_RHOER	Uncharacterized protein in nthA 5'region	Rhodococcus erythropolis (Arthro	2e-37
comp220780_c0	5.49	3.24	14.88	12.83	5.46	10.26	14.41	Q99315	YG31B_YEAST	Transposon Ty3-G Gag-Pol polyprotein	Saccharomyces cerevisiae (strain	5e-69
comp219030_c2	4.84	4.61	5.31	0.6	2.79	2.59	0.95	Q9NBX4	RTXE_DROME	Probable RNA-directed DNA polymerase from transposon X-element	Drosophila melanogaster (Fruit f	3e-24
comp225362_c2	4.8	5.18	3.54	3.17	2.89	5.49	2.38	Q9NBX4	RTXE_DROME	Probable RNA-directed DNA polymerase from transposon X-element	Drosophila melanogaster (Fruit f	8e-32
comp220434_c3	4.68	2.68	9.15	18.23	13.22	14.03	25.22	Q803V3	P2R3C_DANRE	Serine/threonine-protein phosphatase 2A regulatory subunit B'' subunit gamma	Danio rerio (Zebrafish) (Brachyd	7e-87
comp218922_c2	4.39	7.39	3.38	4.2	1.94	2.03	1.59	Q09575	YRD6_CAEEL	Uncharacterized protein K02A2.6	Caenorhabditis elegans.	9e-47
comp216492_c0	4.24	1.11	2.23	0.89	1.28	1.2	1.66	Q99315	YG31B_YEAST	Transposon Ty3-G Gag-Pol polyprotein	Saccharomyces cerevisiae (strain	2e-52
comp214024_c7	4.2	1.97	2.38	2.44	5.95	5.76	9.85	P21328	RTJK_DROME	RNA-directed DNA polymerase from mobile element jockey	Drosophila melanogaster (Fruit f	1e-52
comp223919_c3	4.13	5.36	6.13	5.86	3.19	2.77	2.95	Q8IR45	MF2NB_DROME	Protein MEF2BNB homolog	Drosophila melanogaster (Fruit f	1e-38
comp221928_c5	4.09	2.24	2.22	3.56	2.67	2.56	3.06	Q8WTR2	DUS19_HUMAN	Dual specificity protein phosphatase 19	Homo sapiens (Human).	2e-53
comp224353_c0	3.85	0.19	0.3	0.86	1	0.91	2.28	Q05654	RTF21_SCHPO	Retrotransposable element Tf2 155 kDa protein type 1	Schizosaccharomyces pombe (strai	7e-98
comp216098_c0	3.77	0.33	0.98	0.47	0.39	0.43	0.45	P21329	RTJK_DROFU	RNA-directed DNA polymerase from mobile element jockey	Drosophila funebris (Fruit fly).	4e-21
comp216927_c0	3.75	9.11	12.65	14.5	11.14	13.82	15.04	Q9NZ63	CI078_HUMAN	Uncharacterized protein C9orf78	Homo sapiens (Human).	5e-82
comp225692_c0	3.67	0.98	0.63	0.41	1.69	1.02	0.57	P20825	POL2_DROME	Retrovirus-related Pol polyprotein from transposon 297	Drosophila melanogaster (Fruit f	8e-48
comp223167_c1	3.66	5.45	5.8	6.1	2.82	2.3	3.43	O75351	VPS4B_HUMAN	Vacuolar protein sorting-associated protein 4B	Homo sapiens (Human).	1e-94
comp221664_c4	3.65	3.06	4.94	3.96	4.35	8.69	9.71	Q95SX7	RTBS_DROME	Probable RNA-directed DNA polymerase from transposon BS	Drosophila melanogaster (Fruit f	2e-23
comp221175_c1	3.64	1.62	0.88	0.73	4.68	5.1	6.95	Q8I7P9	POL5_DROME	Retrovirus-related Pol polyprotein from transposon opus	Drosophila melanogaster (Fruit f	3e-24
comp225887_c0	3.6	26.61	1	1.13	0.31	0.58	0.2	P04323	POL3_DROME	Retrovirus-related Pol polyprotein from transposon 17.6	Drosophila melanogaster (Fruit f	1e-96
comp225572_c0	3.53	0.84	2.65	14.42	2.8	4.91	9.89	P20825	POL2_DROME	Retrovirus-related Pol polyprotein from transposon 297	Drosophila melanogaster (Fruit f	2e-68
comp214511_c0	3.52	3.38	5.09	0.12	0.6	0.29	0.48	P21329	RTJK_DROFU	RNA-directed DNA polymerase from mobile element jockey	Drosophila funebris (Fruit fly).	2e-14
comp220201_c1	3.45	2.87	0.38	0.3	0.5	0.49	0.55	Q05654	RTF21_SCHPO	Retrotransposable element Tf2 155 kDa protein type 1	Schizosaccharomyces pombe (strai	3e-96
comp214432_c4	3.34	6.22	11.46	9.51	4.58	6.43	4.57	P08548	LIN1_NYCCO	LINE-1 reverse transcriptase homolog	Nycticebus coucang (Slow loris).	3e-22
comp224177_c2	3.33	2.68	1.24	1.53	1.51	1.39	1.7	Q03278	PO21_NASVI	Retrovirus-related Pol polyprotein from type-1 retrotransposable element R2	Nasonia vitripennis (Parasitic w	4e-11
comp215552_c7	3.29	3.68	0.9	0.19	0.61	0.72	0.28	P21328	RTJK_DROME	RNA-directed DNA polymerase from mobile element jockey	Drosophila melanogaster (Fruit f	4e-39
comp218698_c5	3.16	0.11	0.27	0.16	0.5	0.49	0.58	Q95SX7	RTBS_DROME	Probable RNA-directed DNA polymerase from transposon BS	Drosophila melanogaster (Fruit f	1e-15
comp221147_c0	3.06	0.32	0.92	0.93	0.53	1.02	1.25	Q98ST7	MOXD1_CHICK	DBH-like monooxygenase protein 1	Gallus gallus (Chicken).	3e-96
comp226241_c1	3	5.12	4.7	6.35	8.11	10.52	16.02	Q80U56	AVL9_MOUSE	Late secretory pathway protein AVL9 homolog	Mus musculus (Mouse).	1e-95
comp213014_c3	2.99	8.2	10.48	2.48	3.17	2.88	3.44	P11369	POL2_MOUSE	Retrovirus-related Pol polyprotein LINE-1	Mus musculus (Mouse).	4e-24
comp215174_c0	2.94	4.9	12.58	4.29	1.2	1.38	0.99	Q95SX7	RTBS_DROME	Probable RNA-directed DNA polymerase from transposon BS	Drosophila melanogaster (Fruit f	7e-28
comp216546_c5	2.88	1.52	1.16	0.38	0.55	1.11	0.96	Q94BV5	GSXL4_ARATH	Flavin-containing monooxygenase FMO GS-OX-like 4	Arabidopsis thaliana (Mouse-ear	9e-75
comp225750_c0	2.88	2.21	1.39	0.82	1.38	1.2	2.12	P21328	RTJK_DROME	RNA-directed DNA polymerase from mobile element jockey	Drosophila melanogaster (Fruit f	1e-21
comp216977_c4	2.85	2.79	5.6	2.57	3.36	3.26	4.86	Q5R6P5	MED10_PONAB	Mediator of RNA polymerase II transcription subunit 10	Pongo abelii (Sumatran orangutan	1e-58
comp213413_c3	2.81	0.15	1.64	0.45	0.43	0.26	0.37	P21328	RTJK_DROME	RNA-directed DNA polymerase from mobile element jockey	Drosophila melanogaster (Fruit f	3e-28
comp225855_c0	2.81	4.19	1.4	1	1.42	0.56	0.8	Q7LHG5	YI31B_YEAST	Transposon Ty3-I Gag-Pol polyprotein	Saccharomyces cerevisiae (strain	4e-100
comp219281_c2	2.79	5.31	19.17	23.93	9.62	8.23	9.84	P51570	GALK1_HUMAN	Galactokinase	Homo sapiens (Human).	1e-167
comp226016_c0	2.78	9.19	4.8	5.59	4.65	3.9	3.87	P11369	POL2_MOUSE	Retrovirus-related Pol polyprotein LINE-1	Mus musculus (Mouse).	3e-23
comp215885_c3	2.74	1.69	3.97	11.63	5.54	4.06	6.23	P82925	RT31_BOVIN	28S ribosomal protein S31, mitochondrial	Bos taurus (Bovine).	1e-43
comp216962_c0	2.74	0.84	0.53	0.41	0.36	0.55	0.49	P21328	RTJK_DROME	RNA-directed DNA polymerase from mobile element jockey	Drosophila melanogaster (Fruit f	3e-33
comp214864_c0	2.7	2.54	4.64	10.36	19.45	16.5	15.62	O95628	CNOT4_HUMAN	CCR4-NOT transcription complex subunit 4	Homo sapiens (Human).	5e-140
comp214882_c1	2.69	3.25	5.02	2.99	3.19	2.95	3.38	P21329	RTJK_DROFU	RNA-directed DNA polymerase from mobile element jockey	Drosophila funebris (Fruit fly).	6e-23
comp215198_c1	2.68	1.58	4.02	1.09	0.45	1.15	0.2	Q95SX7	RTBS_DROME	Probable RNA-directed DNA polymerase from transposon BS	Drosophila melanogaster (Fruit f	3e-38
comp224433_c3	2.67	2.71	4.3	7.14	12	11.98	12.37	Q9P203	BTBD7_HUMAN	BTB/POZ domain-containing protein 7	Homo sapiens (Human).	0
comp212816_c4	2.62	4.25	2.8	2.65	0.95	0.78	0.74	P42325	NCAH_DROME	Neurocalcin homolog	Drosophila melanogaster (Fruit f	1e-65
comp216857_c2	2.61	5.98	6.79	6.68	2.93	2.32	3.79	Q95SX7	RTBS_DROME	Probable RNA-directed DNA polymerase from transposon BS	Drosophila melanogaster (Fruit f	4e-37
comp224573_c0	2.57	1.86	1.35	2.24	1.24	1.81	2.34	P21328	RTJK_DROME	RNA-directed DNA polymerase from mobile element jockey	Drosophila melanogaster (Fruit f	2e-24
comp214527_c1	2.51	2.45	1.76	0.38	0.84	0.99	0.47	Q9NBX4	RTXE_DROME	Probable RNA-directed DNA polymerase from transposon X-element	Drosophila melanogaster (Fruit f	2e-27
comp223876_c0	2.51	1.99	1.66	1.63	3.13	2.93	3.52	Q2LZZ7	TRC_DROPS	Serine/threonine-protein kinase tricorner	Drosophila pseudoobscura pseudoo	0
comp217425_c2	2.48	1.97	1.74	0.56	0.47	0.52	0.91	P21329	RTJK_DROFU	RNA-directed DNA polymerase from mobile element jockey	Drosophila funebris (Fruit fly).	1e-23
comp212446_c1	2.46	0.98	1.3	0.55	0.47	0.74	0.48	P21328	RTJK_DROME	RNA-directed DNA polymerase from mobile element jockey	Drosophila melanogaster (Fruit f	7e-12
comp218255_c3	2.45	1.37	2.09	10.4	2.99	0.89	2.55	P16425	Y2R2_DROME	Putative 115 kDa protein in type-1 retrotransposable element R1DM	Drosophila melanogaster (Fruit f	2e-13
comp219691_c0	2.45	1.6	4.46	7.48	8.52	11.13	17.75	P38024	PUR6_CHICK	Multifunctional protein ADE2	Gallus gallus (Chicken).	0
comp223458_c0	2.37	1.14	0.24	0.62	0.2	0.16	0.12	Q8I7P9	POL5_DROME	Retrovirus-related Pol polyprotein from transposon opus	Drosophila melanogaster (Fruit f	2e-50
comp218482_c3	2.36	3.09	2.29	3.2	0.46	0.56	0.64	Q95SX7	RTBS_DROME	Probable RNA-directed DNA polymerase from transposon BS	Drosophila melanogaster (Fruit f	9e-22
comp217881_c1	2.25	3.97	1.66	0.72	0.17	0.12	0.08	P16423	POLR_DROME	Retrovirus-related Pol polyprotein from type-2 retrotransposable element R2DM	Drosophila melanogaster (Fruit f	1e-17
comp219705_c1	2.24	4.45	4.81	5.9	4.15	5.23	7.65	Q9C0R2	RTF22_SCHPO	Retrotransposable element Tf2 155 kDa protein type 2	Schizosaccharomyces pombe (strai	3e-36
comp225748_c0	2.23	11.88	16.89	3.56	4.02	4.26	1.93	P16423	POLR_DROME	Retrovirus-related Pol polyprotein from type-2 retrotransposable element R2DM	Drosophila melanogaster (Fruit f	8e-08
comp221600_c2	2.19	0.76	0.14	1.38	2.25	0.84	0.68	Q95SX7	RTBS_DROME	Probable RNA-directed DNA polymerase from transposon BS	Drosophila melanogaster (Fruit f	8e-29
comp217965_c0	2.18	0.57	0.71	0.18	0.11	0.04	0.08	P21329	RTJK_DROFU	RNA-directed DNA polymerase from mobile element jockey	Drosophila funebris (Fruit fly).	2e-19
comp216821_c2	2.16	2.48	4.69	3.66	2.94	5.12	3.63	P16423	POLR_DROME	Retrovirus-related Pol polyprotein from type-2 retrotransposable element R2DM	Drosophila melanogaster (Fruit f	6e-12
comp222707_c5	2.16	0.48	0.79	0.55	4.07	2.2	1.73	Q95SX7	RTBS_DROME	Probable RNA-directed DNA polymerase from transposon BS	Drosophila melanogaster (Fruit f	1e-23
comp218175_c2	2.15	2.14	4.06	6.18	3.94	4.64	9.53	P21328	RTJK_DROME	RNA-directed DNA polymerase from mobile element jockey	Drosophila melanogaster (Fruit f	2e-37
comp224043_c0	2.11	2.17	1.7	1.74	7.4	6.85	3.77	Q9NBX4	RTXE_DROME	Probable RNA-directed DNA polymerase from transposon X-element	Drosophila melanogaster (Fruit f	4e-42
comp214985_c3	2.09	1.53	0.44	0.35	3.47	4.2	1.2	Q95SX7	RTBS_DROME	Probable RNA-directed DNA polymerase from transposon BS	Drosophila melanogaster (Fruit f	4e-19
comp215104_c0	2.06	23.49	66.2	31.55	7.83	7.78	3.95	Q9NBX4	RTXE_DROME	Probable RNA-directed DNA polymerase from transposon X-element	Drosophila melanogaster (Fruit f	4e-41
comp218311_c0	2.01	2.13	1.24	0.64	0.5	0.71	0.31	P16423	POLR_DROME	Retrovirus-related Pol polyprotein from type-2 retrotransposable element R2DM	Drosophila melanogaster (Fruit f	2e-09
comp213300_c0	2	1.01	0.29	0.12	0.13	0.14	0.12	Q1XA76	ASIC1_CHICK	Acid-sensing ion channel 1	Gallus gallus (Chicken).	1e-53
comp217621_c1	2	0.44	0.58	1.62	0.14	0.06	0.2	Q9QW30	NOTC2_RAT	Neurogenic locus notch homolog protein 2	Rattus norvegicus (Rat).	3e-14
comp219071_c1	2	3.28	3.78	2.17	1.17	1.25	1.34	P08548	LIN1_NYCCO	LINE-1 reverse transcriptase homolog	Nycticebus coucang (Slow loris).	2e-09
comp226045_c1	1.98	2.26	2.1	1.53	1.81	2.2	2.95	P21329	RTJK_DROFU	RNA-directed DNA polymerase from mobile element jockey	Drosophila funebris (Fruit fly).	2e-27
comp225063_c1	1.97	1.72	2.13	2.02	3	2.66	3.09	Q658Y4	F91A1_HUMAN	Protein FAM91A1	Homo sapiens (Human).	0
comp215228_c2	1.95	3.54	0.73	0.59	0.5	0.6	1.48	Q95SX7	RTBS_DROME	Probable RNA-directed DNA polymerase from transposon BS	Drosophila melanogaster (Fruit f	2e-12
comp225432_c0	1.91	1.86	3.14	4.99	2.73	4.12	4.14	Q05654	RTF21_SCHPO	Retrotransposable element Tf2 155 kDa protein type 1	Schizosaccharomyces pombe (strai	7e-83
comp215315_c3	1.89	1.03	2.09	1.26	0.64	0.68	0.77	Q9QYZ9	PRS30_MOUSE	Serine protease 30	Mus musculus (Mouse).	2e-34
comp213677_c0	1.88	0.53	0.53	0.1	0.44	0.14	0.14	P21414	POL_GALV	Pol polyprotein	Gibbon ape leukemia virus (GALV)	7e-08
comp219451_c9	1.86	1.55	1.89	2.01	2.27	1.55	2.35	P21328	RTJK_DROME	RNA-directed DNA polymerase from mobile element jockey	Drosophila melanogaster (Fruit f	1e-07
comp220865_c3	1.85	0.58	0.79	0.56	0.73	0.46	0.47	P21329	RTJK_DROFU	RNA-directed DNA polymerase from mobile element jockey	Drosophila funebris (Fruit fly).	6e-38
comp219412_c2	1.79	10.4	9.3	5.53	4.94	5.16	3.32	P11369	POL2_MOUSE	Retrovirus-related Pol polyprotein LINE-1	Mus musculus (Mouse).	8e-14
comp219776_c4	1.78	16.85	14.57	8.35	3.91	3.25	6.1	Q9VCA8	ANKHM_DROME	Ankyrin repeat and KH domain-containing protein mask	Drosophila melanogaster (Fruit f	5e-21
comp218133_c2	1.77	2.97	3.88	3.01	2.64	2.62	2.97	P11369	POL2_MOUSE	Retrovirus-related Pol polyprotein LINE-1	Mus musculus (Mouse).	2e-17
comp218796_c0	1.77	0.38	0.42	0.32	0.41	0.77	0.79	Q95SX7	RTBS_DROME	Probable RNA-directed DNA polymerase from transposon BS	Drosophila melanogaster (Fruit f	2e-19
comp215814_c2	1.75	1.34	2.05	6.46	1.1	11.91	16.63	Q9WVM8	AADAT_MOUSE	Kynurenine/alpha-aminoadipate aminotransferase, mitochondrial	Mus musculus (Mouse).	0
comp221751_c1	1.75	2.91	1.23	3.35	2.73	1.82	2.95	P14381	YTX2_XENLA	Transposon TX1 uncharacterized 149 kDa protein	Xenopus laevis (African clawed f	6e-117
comp224758_c0	1.72	3.34	3.7	9.17	4.38	4.94	5.46	Q7LHG5	YI31B_YEAST	Transposon Ty3-I Gag-Pol polyprotein	Saccharomyces cerevisiae (strain	2e-74
comp219997_c0	1.65	2.46	4	3.35	7.06	4.97	3.92	Q95SX7	RTBS_DROME	Probable RNA-directed DNA polymerase from transposon BS	Drosophila melanogaster (Fruit f	2e-16
comp225465_c1	1.61	1.11	4.22	8.19	6.62	6.55	7.71	P0CF52	KDM7B_DANRE	Lysine-specific demethylase 7B	Danio rerio (Zebrafish) (Brachyd	0
comp214788_c1	1.59	0.25	0.67	0.33	2.1	1.61	1.79	P21328	RTJK_DROME	RNA-directed DNA polymerase from mobile element jockey	Drosophila melanogaster (Fruit f	4e-31
comp220256_c0	1.59	0.12	0.71	1.01	0.95	1.53	1.27	Q05654	RTF21_SCHPO	Retrotransposable element Tf2 155 kDa protein type 1	Schizosaccharomyces pombe (strai	2e-16
comp220835_c2	1.56	1.97	2.44	1.98	4.54	5.64	3.87	Q95SX7	RTBS_DROME	Probable RNA-directed DNA polymerase from transposon BS	Drosophila melanogaster (Fruit f	2e-08
comp212436_c2	1.55	1.83	0.93	1.22	1.25	1.31	1.73	P14381	YTX2_XENLA	Transposon TX1 uncharacterized 149 kDa protein	Xenopus laevis (African clawed f	1e-42
comp224618_c0	1.55	0.81	0.88	1.1	0.68	0.66	1.13	P04323	POL3_DROME	Retrovirus-related Pol polyprotein from transposon 17.6	Drosophila melanogaster (Fruit f	5e-78
comp225898_c0	1.55	2.98	4.32	3.93	5.34	4.68	4.39	Q95SX7	RTBS_DROME	Probable RNA-directed DNA polymerase from transposon BS	Drosophila melanogaster (Fruit f	5e-22
comp220461_c0	1.54	4.18	13.21	8.21	8.4	7.15	6.57	Q9NBX4	RTXE_DROME	Probable RNA-directed DNA polymerase from transposon X-element	Drosophila melanogaster (Fruit f	5e-10
comp213598_c2	1.52	1.12	0.98	1.21	0.63	0.56	0.83	P21328	RTJK_DROME	RNA-directed DNA polymerase from mobile element jockey	Drosophila melanogaster (Fruit f	1e-33
comp216587_c2	1.48	3.08	1.54	0.25	0.72	0.49	0.12	Q03278	PO21_NASVI	Retrovirus-related Pol polyprotein from type-1 retrotransposable element R2	Nasonia vitripennis (Parasitic w	9e-07
comp220558_c0	1.47	2.8	3.63	2.8	4.71	3.66	7.39	Q95SX7	RTBS_DROME	Probable RNA-directed DNA polymerase from transposon BS	Drosophila melanogaster (Fruit f	8e-24
comp219401_c2	1.46	1.78	2.73	3.61	1.43	2.18	2.26	Q09621	LACT2_CAEEL	Beta-lactamase domain-containing protein 2	Caenorhabditis elegans.	2e-44
comp224884_c3	1.46	2.74	2.24	0.64	1.33	0.94	1.4	Q03278	PO21_NASVI	Retrovirus-related Pol polyprotein from type-1 retrotransposable element R2	Nasonia vitripennis (Parasitic w	2e-18
comp223234_c1	1.44	1.03	0.64	0.61	2.2	1.35	3.14	Q99315	YG31B_YEAST	Transposon Ty3-G Gag-Pol polyprotein	Saccharomyces cerevisiae (strain	4e-16
comp223918_c0	1.44	0.09	0.24	2.43	2.79	5.42	13.57	P20825	POL2_DROME	Retrovirus-related Pol polyprotein from transposon 297	Drosophila melanogaster (Fruit f	2e-91
comp215745_c0	1.43	1.37	3.86	4.83	3.95	5	5.71	Q89703	POL_CSVMV	Putative enzymatic polyprotein	Cassava vein mosaic virus (CsVMV	3e-10
comp217821_c2	1.43	1.02	3.35	3.48	2.16	3.07	5.87	O18733	MMP9_CANFA	Matrix metalloproteinase-9	Canis familiaris (Dog) (Canis lu	1e-31
comp216178_c0	1.3	8.21	6.86	6.66	19.72	14.57	7.58	Q95SX7	RTBS_DROME	Probable RNA-directed DNA polymerase from transposon BS	Drosophila melanogaster (Fruit f	5e-27
comp225582_c0	1.24	0.44	0.82	1.61	0.6	1.21	2.19	P21328	RTJK_DROME	RNA-directed DNA polymerase from mobile element jockey	Drosophila melanogaster (Fruit f	9e-39
comp213928_c2	1.22	1.29	1.54	1.38	0.7	0.91	1.43	P21328	RTJK_DROME	RNA-directed DNA polymerase from mobile element jockey	Drosophila melanogaster (Fruit f	2e-08
comp216444_c0	1.22	0.32	0.4	0.19	0.33	0.36	0.25	P21329	RTJK_DROFU	RNA-directed DNA polymerase from mobile element jockey	Drosophila funebris (Fruit fly).	8e-32
comp224398_c5	1.22	1.01	1.83	1.63	2.25	2.26	1.42	P08548	LIN1_NYCCO	LINE-1 reverse transcriptase homolog	Nycticebus coucang (Slow loris).	3e-27
comp220786_c1	1.17	2.48	0.61	0.58	1.44	0.81	0.52	Q5UR67	YR617_MIMIV	Uncharacterized protein R617	Acanthamoeba polyphaga mimivirus	7e-11
comp220180_c4	1.16	1.84	0.83	0.2	0.63	0.62	0.36	P21328	RTJK_DROME	RNA-directed DNA polymerase from mobile element jockey	Drosophila melanogaster (Fruit f	6e-40
comp221390_c0	1.15	0.76	1.75	2.27	1.97	2.16	1.82	P21328	RTJK_DROME	RNA-directed DNA polymerase from mobile element jockey	Drosophila melanogaster (Fruit f	8e-15
comp215375_c0	1.14	0.52	0.55	0.38	1.92	1.07	0.61	P23074	POL_SFV1	Pro-Pol polyprotein	Simian foamy virus type 1 (SFVma	4e-11
comp221204_c0	1.09	4.75	4.82	1.53	2.14	2.08	1.26	Q95SX7	RTBS_DROME	Probable RNA-directed DNA polymerase from transposon BS	Drosophila melanogaster (Fruit f	1e-29
comp217291_c0	1.08	3.96	1.52	0.88	0.78	0.87	1.02	Q9NBX4	RTXE_DROME	Probable RNA-directed DNA polymerase from transposon X-element	Drosophila melanogaster (Fruit f	3e-15
comp217545_c3	1.06	1.52	2.98	2.48	1.42	1.74	2.2	Q95SX7	RTBS_DROME	Probable RNA-directed DNA polymerase from transposon BS	Drosophila melanogaster (Fruit f	1e-33
comp215022_c1	1.04	2.32	2.16	1.23	0.65	2.49	11.03	Q9NBX4	RTXE_DROME	Probable RNA-directed DNA polymerase from transposon X-element	Drosophila melanogaster (Fruit f	5e-14
comp217514_c6	1.03	0.47	0.94	1.01	0.4	0.3	0.43	P21329	RTJK_DROFU	RNA-directed DNA polymerase from mobile element jockey	Drosophila funebris (Fruit fly).	1e-27
comp222286_c3	1.03	0.61	0.4	0.67	0.34	0.1	0.67	Q95SX7	RTBS_DROME	Probable RNA-directed DNA polymerase from transposon BS	Drosophila melanogaster (Fruit f	4e-12
comp217771_c3	1.02	0.18	0.6	0.91	0.78	1.15	3.86	P21329	RTJK_DROFU	RNA-directed DNA polymerase from mobile element jockey	Drosophila funebris (Fruit fly).	6e-21
comp219712_c10	1.02	1.88	2.04	2.04	9.72	16.85	46.77	Q27433	MEC2_CAEEL	Mechanosensory protein 2	Caenorhabditis elegans.	6e-117
comp224415_c0	1.02	0.88	0.43	1.15	0.72	1.09	2.68	O50655	XERD_SELRU	Integrase/recombinase xerD homolog	Selenomonas ruminantium.	8e-09
comp217333_c5	1.01	0.75	1.69	0.11	1.95	1.56	0.84	Q95SX7	RTBS_DROME	Probable RNA-directed DNA polymerase from transposon BS	Drosophila melanogaster (Fruit f	4e-32
comp226225_c0	0.98	2.21	2.24	3.01	4.15	4.1	5.74	Q9NU19	TB22B_HUMAN	TBC1 domain family member 22B	Homo sapiens (Human).	0
comp213293_c0	0.98	1.43	1.38	1.92	1.54	1.89	3.02	P21328	RTJK_DROME	RNA-directed DNA polymerase from mobile element jockey	Drosophila melanogaster (Fruit f	1e-16
comp221785_c0	0.98	1.43	1.1	0.77	4.07	2.72	1.37	P21328	RTJK_DROME	RNA-directed DNA polymerase from mobile element jockey	Drosophila melanogaster (Fruit f	2e-43
comp224744_c0	0.96	0.58	1.14	0.7	0.43	0.57	0.79	P21329	RTJK_DROFU	RNA-directed DNA polymerase from mobile element jockey	Drosophila funebris (Fruit fly).	2e-23
comp216383_c1	0.93	0.7	2.59	4.42	1.63	0.79	1.58	P25059	POL_BLVAU	Pol polyprotein	Bovine leukemia virus (isolate A	5e-09
comp224898_c1	0.91	1.78	1.06	1.95	3.49	3.23	3.59	Q95SX7	RTBS_DROME	Probable RNA-directed DNA polymerase from transposon BS	Drosophila melanogaster (Fruit f	3e-22
comp214328_c0	0.9	0.34	0.12	0.06	0.09	0.08	0.03	Q9NBX4	RTXE_DROME	Probable RNA-directed DNA polymerase from transposon X-element	Drosophila melanogaster (Fruit f	2e-18
comp219458_c0	0.9	4.75	2.42	0.56	2.2	2.47	0.94	P11369	POL2_MOUSE	Retrovirus-related Pol polyprotein LINE-1	Mus musculus (Mouse).	1e-30
comp219449_c0	0.88	1.56	1.04	1.15	1.37	1.11	1.35	Q95SX7	RTBS_DROME	Probable RNA-directed DNA polymerase from transposon BS	Drosophila melanogaster (Fruit f	9e-27
comp224268_c6	0.88	1.68	1.67	0.67	0.33	0.31	0.48	P21329	RTJK_DROFU	RNA-directed DNA polymerase from mobile element jockey	Drosophila funebris (Fruit fly).	9e-34
comp213788_c1	0.84	0.55	1.37	1.94	0.74	1.11	3.15	Q99315	YG31B_YEAST	Transposon Ty3-G Gag-Pol polyprotein	Saccharomyces cerevisiae (strain	3e-73
comp216452_c2	0.84	0.8	1.77	2.29	3.32	3.6	6.24	P21328	RTJK_DROME	RNA-directed DNA polymerase from mobile element jockey	Drosophila melanogaster (Fruit f	1e-27
comp214946_c2	0.83	4.45	5.87	3.42	0.67	0.66	1.12	P21328	RTJK_DROME	RNA-directed DNA polymerase from mobile element jockey	Drosophila melanogaster (Fruit f	4e-12
comp216437_c0	0.83	0.51	0.32	0.34	0.42	0.4	0.44	A4IFA6	ISLR_BOVIN	Immunoglobulin superfamily containing leucine-rich repeat protein	Bos taurus (Bovine).	2e-24
comp223727_c0	0.83	3.66	3.81	1.42	0.7	1.01	0.45	Q5UR67	YR617_MIMIV	Uncharacterized protein R617	Acanthamoeba polyphaga mimivirus	3e-20
comp215551_c0	0.81	1.08	4.4	2.39	1.01	1.56	3.06	P21328	RTJK_DROME	RNA-directed DNA polymerase from mobile element jockey	Drosophila melanogaster (Fruit f	6e-20
comp216070_c1	0.81	0.98	3.81	6.6	1.83	2.7	19.01	P04323	POL3_DROME	Retrovirus-related Pol polyprotein from transposon 17.6	Drosophila melanogaster (Fruit f	3e-71
comp213445_c1	0.8	0.73	1.74	1.83	2.7	2.84	2.69	P14381	YTX2_XENLA	Transposon TX1 uncharacterized 149 kDa protein	Xenopus laevis (African clawed f	7e-17
comp224542_c0	0.79	4.51	56.71	78.34	15.16	10.44	12.34	Q3UFS0	ZY11B_MOUSE	Protein zyg-11 homolog B	Mus musculus (Mouse).	3e-108
comp216575_c1	0.78	1.43	1.23	7.62	2.36	3.24	3.37	P16423	POLR_DROME	Retrovirus-related Pol polyprotein from type-2 retrotransposable element R2DM	Drosophila melanogaster (Fruit f	6e-23
comp216645_c2	0.78	0.99	1.01	0.49	0.47	0.58	0.16	Q95SX7	RTBS_DROME	Probable RNA-directed DNA polymerase from transposon BS	Drosophila melanogaster (Fruit f	5e-10
comp222518_c2	0.78	0.48	0.55	0.72	1.09	0.85	1.06	P11369	POL2_MOUSE	Retrovirus-related Pol polyprotein LINE-1	Mus musculus (Mouse).	4e-19
comp221432_c2	0.77	2.24	3.12	2.92	5.85	8.72	5.33	P08548	LIN1_NYCCO	LINE-1 reverse transcriptase homolog	Nycticebus coucang (Slow loris).	2e-27
comp224401_c0	0.76	0.57	0.58	0.32	1.08	1.29	1.64	P10394	POL4_DROME	Retrovirus-related Pol polyprotein from transposon 412	Drosophila melanogaster (Fruit f	8e-113
comp217799_c1	0.75	0.45	0.31	0.4	0.18	0.19	0.21	Q9NBX4	RTXE_DROME	Probable RNA-directed DNA polymerase from transposon X-element	Drosophila melanogaster (Fruit f	1e-34
comp219484_c0	0.75	2.04	2.19	0.99	0.34	0.5	0.31	Q9NBX4	RTXE_DROME	Probable RNA-directed DNA polymerase from transposon X-element	Drosophila melanogaster (Fruit f	4e-17
comp221059_c0	0.75	2.17	2.58	2.38	1.44	1.36	1.65	Q95SX7	RTBS_DROME	Probable RNA-directed DNA polymerase from transposon BS	Drosophila melanogaster (Fruit f	1e-06
comp223137_c2	0.75	1.6	2.88	2.57	3.63	2.76	6.63	Q6P859	GPTC4_XENTR	G patch domain-containing protein 4	Xenopus tropicalis (Western claw	2e-56
comp220418_c0	0.74	7	3.31	0.91	1.15	1.03	0.58	P16425	Y2R2_DROME	Putative 115 kDa protein in type-1 retrotransposable element R1DM	Drosophila melanogaster (Fruit f	2e-14
comp222451_c4	0.74	1.44	1.89	1.51	2.32	2.68	1.48	P14381	YTX2_XENLA	Transposon TX1 uncharacterized 149 kDa protein	Xenopus laevis (African clawed f	1e-21
comp225292_c0	0.74	1.37	1.57	2.38	2.94	1.83	3.66	O92815	POL_WDSV	Gag-Pol polyprotein	Walleye dermal sarcoma virus (WD	6e-10
comp218512_c1	0.73	1.3	5.53	3.91	1.98	2.23	3.53	P14381	YTX2_XENLA	Transposon TX1 uncharacterized 149 kDa protein	Xenopus laevis (African clawed f	7e-77
comp216315_c1	0.72	0.72	0.93	0.95	0.38	0.69	0.52	P16423	POLR_DROME	Retrovirus-related Pol polyprotein from type-2 retrotransposable element R2DM	Drosophila melanogaster (Fruit f	4e-16
comp218021_c0	0.72	0.52	1.41	1.29	2.82	1.89	1.56	P21329	RTJK_DROFU	RNA-directed DNA polymerase from mobile element jockey	Drosophila funebris (Fruit fly).	3e-27
comp221366_c1	0.72	0.29	0.83	0.39	0.52	0.67	1.18	Q95SX7	RTBS_DROME	Probable RNA-directed DNA polymerase from transposon BS	Drosophila melanogaster (Fruit f	2e-15
comp224470_c3	0.72	2.22	2.52	3.38	8.58	4.61	4.48	Q95SX7	RTBS_DROME	Probable RNA-directed DNA polymerase from transposon BS	Drosophila melanogaster (Fruit f	2e-14
comp192560_c0	0.71	1.15	1.9	3.02	5.99	5.07	23.2	Q9C0R2	RTF22_SCHPO	Retrotransposable element Tf2 155 kDa protein type 2	Schizosaccharomyces pombe (strai	9e-71
comp215578_c4	0.71	2.13	3.05	1.61	3.15	2.76	2.23	P21328	RTJK_DROME	RNA-directed DNA polymerase from mobile element jockey	Drosophila melanogaster (Fruit f	3e-31
comp221211_c1	0.7	1.01	1.2	0.85	0.73	0.99	0.8	P16425	Y2R2_DROME	Putative 115 kDa protein in type-1 retrotransposable element R1DM	Drosophila melanogaster (Fruit f	1e-16
comp212508_c0	0.69	0.18	0.21	0.63	0.25	0.14	0.15	Q9NBX4	RTXE_DROME	Probable RNA-directed DNA polymerase from transposon X-element	Drosophila melanogaster (Fruit f	6e-30
comp214487_c0	0.69	0.29	0.22	0.52	0.66	0.89	1.12	P21328	RTJK_DROME	RNA-directed DNA polymerase from mobile element jockey	Drosophila melanogaster (Fruit f	2e-09
comp215705_c0	0.69	2.48	0.63	1.15	1.38	1.9	1.29	P21328	RTJK_DROME	RNA-directed DNA polymerase from mobile element jockey	Drosophila melanogaster (Fruit f	2e-34
comp215912_c3	0.69	5.66	3.84	3.19	1.18	1.75	1.22	P08548	LIN1_NYCCO	LINE-1 reverse transcriptase homolog	Nycticebus coucang (Slow loris).	3e-29
comp155057_c0	0.69	0.14	0.03	0.01	0.02	0.02	0.02	Q95SX7	RTBS_DROME	Probable RNA-directed DNA polymerase from transposon BS	Drosophila melanogaster (Fruit f	9e-09
comp217215_c4	0.69	1.88	3.34	3.26	7.68	14.97	21.05	Q95NI4	CALM_HALOK	Calmodulin	Halichondria okadai (Marine spon	7e-65
comp219403_c1	0.69	0.22	1.48	1	0.14	0.48	0.59	Q9Y289	SC5A6_HUMAN	Sodium-dependent multivitamin transporter	Homo sapiens (Human).	1e-24
comp204049_c0	0.68	0.92	1.56	0.94	0.22	0.21	0.16	Q95SX7	RTBS_DROME	Probable RNA-directed DNA polymerase from transposon BS	Drosophila melanogaster (Fruit f	2e-17
comp221454_c0	0.68	0.65	0.97	1.07	2.08	1.49	1.56	Q7Z333	SETX_HUMAN	Probable helicase senataxin	Homo sapiens (Human).	9e-87
comp221732_c2	0.68	1.24	0.55	1.12	0.59	0.42	2.74	Q9Y2P4	S27A6_HUMAN	Long-chain fatty acid transport protein 6	Homo sapiens (Human).	4e-149
comp223334_c3	0.68	1.12	1.16	0.38	2.34	1.64	1.66	Q9WVI4	GCYA2_RAT	Guanylate cyclase soluble subunit alpha-2	Rattus norvegicus (Rat).	2e-137
comp216128_c2	0.67	1.99	0.96	1.01	2.06	2.73	1.66	Q95SX7	RTBS_DROME	Probable RNA-directed DNA polymerase from transposon BS	Drosophila melanogaster (Fruit f	2e-32
comp216379_c1	0.67	3.04	3.23	0.97	0.97	1.35	1.27	Q95SX7	RTBS_DROME	Probable RNA-directed DNA polymerase from transposon BS	Drosophila melanogaster (Fruit f	2e-12
comp221887_c1	0.67	1.71	1.11	1.27	1.48	1.33	1.94	Q09575	YRD6_CAEEL	Uncharacterized protein K02A2.6	Caenorhabditis elegans.	2e-31
comp214612_c1	0.66	2.39	4.92	1.87	1.35	1.77	2.73	P04026	POL_IPHA	Putative Pol polyprotein	Hamster intracisternal a-particl	2e-11
comp223469_c4	0.64	1.2	1.5	0.29	1.18	1.38	0.54	P21328	RTJK_DROME	RNA-directed DNA polymerase from mobile element jockey	Drosophila melanogaster (Fruit f	1e-46
comp225657_c0	0.64	0.65	1.39	1.25	1.93	3.93	5.67	Q5VY43	PEAR1_HUMAN	Platelet endothelial aggregation receptor 1	Homo sapiens (Human).	2e-14
comp218065_c2	0.63	0.58	1.14	2.61	5.99	5.25	6.06	P10394	POL4_DROME	Retrovirus-related Pol polyprotein from transposon 412	Drosophila melanogaster (Fruit f	1e-33
comp220412_c4	0.63	2.38	13.85	5.82	6.09	2.78	0.55	Q95SX7	RTBS_DROME	Probable RNA-directed DNA polymerase from transposon BS	Drosophila melanogaster (Fruit f	1e-26
comp220928_c3	0.6	1.82	1.16	0.58	0.9	0.52	0.67	P16425	Y2R2_DROME	Putative 115 kDa protein in type-1 retrotransposable element R1DM	Drosophila melanogaster (Fruit f	4e-16
comp213266_c0	0.59	0.26	0.67	0.91	0.91	0.66	0.26	P21329	RTJK_DROFU	RNA-directed DNA polymerase from mobile element jockey	Drosophila funebris (Fruit fly).	1e-26
comp214326_c0	0.58	0.51	0.39	0.25	0.34	0.41	0.46	Q09575	YRD6_CAEEL	Uncharacterized protein K02A2.6	Caenorhabditis elegans.	2e-33
comp220246_c0	0.58	0.98	1.31	1.91	1.22	1.62	1.94	Q9NBX4	RTXE_DROME	Probable RNA-directed DNA polymerase from transposon X-element	Drosophila melanogaster (Fruit f	9e-37
comp223222_c2	0.57	2.2	1.92	1.29	1.41	1.18	1.2	Q9NBX4	RTXE_DROME	Probable RNA-directed DNA polymerase from transposon X-element	Drosophila melanogaster (Fruit f	2e-42
comp206445_c1	0.55	0.27	0.11	0.05	0.03	0.07	0.01	Q95SX7	RTBS_DROME	Probable RNA-directed DNA polymerase from transposon BS	Drosophila melanogaster (Fruit f	4e-22
comp219724_c0	0.55	1.97	1.03	1.73	1.35	1.59	2.37	P21329	RTJK_DROFU	RNA-directed DNA polymerase from mobile element jockey	Drosophila funebris (Fruit fly).	5e-34
comp216164_c0	0.54	1.7	2.91	4.48	2.72	6.43	3.76	Q95SX7	RTBS_DROME	Probable RNA-directed DNA polymerase from transposon BS	Drosophila melanogaster (Fruit f	1e-35
comp218064_c0	0.54	0.78	0.87	0.63	0.5	0.85	1.98	Q95SX7	RTBS_DROME	Probable RNA-directed DNA polymerase from transposon BS	Drosophila melanogaster (Fruit f	3e-21
comp219257_c2	0.54	1.09	4.26	1	1.21	1.27	0.68	P21329	RTJK_DROFU	RNA-directed DNA polymerase from mobile element jockey	Drosophila funebris (Fruit fly).	2e-26
comp219307_c0	0.54	0.04	0.09	0.2	0.17	0.15	0.74	Q7LHG5	YI31B_YEAST	Transposon Ty3-I Gag-Pol polyprotein	Saccharomyces cerevisiae (strain	1e-93
comp221740_c3	0.54	0.43	1.29	0.83	3.3	5.11	7.51	Q95LL8	EFC12_MACFA	EF-hand calcium-binding domain-containing protein 12	Macaca fascicularis (Crab-eating	2e-23
comp218673_c7	0.53	0.13	0.47	0.73	0.51	0.58	1	P08548	LIN1_NYCCO	LINE-1 reverse transcriptase homolog	Nycticebus coucang (Slow loris).	6e-23
comp211917_c1	0.52	0.58	0.86	1.23	1.27	0.84	1.7	P21328	RTJK_DROME	RNA-directed DNA polymerase from mobile element jockey	Drosophila melanogaster (Fruit f	1e-08
comp215031_c3	0.52	0.14	0.13	0.08	1.13	0.46	1.11	P21328	RTJK_DROME	RNA-directed DNA polymerase from mobile element jockey	Drosophila melanogaster (Fruit f	3e-31
comp221817_c0	0.52	1.07	1.85	2.19	2.05	1.87	3.38	P16423	POLR_DROME	Retrovirus-related Pol polyprotein from type-2 retrotransposable element R2DM	Drosophila melanogaster (Fruit f	1e-13
comp222557_c0	0.52	2.49	6.41	2.91	2.62	4.5	0.95	P14381	YTX2_XENLA	Transposon TX1 uncharacterized 149 kDa protein	Xenopus laevis (African clawed f	4e-94
comp213747_c0	0.51	0.86	1.01	0.4	1.11	0.97	0.55	P21328	RTJK_DROME	RNA-directed DNA polymerase from mobile element jockey	Drosophila melanogaster (Fruit f	6e-31
comp213634_c4	0.5	0.2	0.49	1.18	1.25	2.54	5.51	Q95SX7	RTBS_DROME	Probable RNA-directed DNA polymerase from transposon BS	Drosophila melanogaster (Fruit f	1e-06
comp220302_c1	0.5	2.31	2.32	1.33	4.24	5.42	2.72	Q95SX7	RTBS_DROME	Probable RNA-directed DNA polymerase from transposon BS	Drosophila melanogaster (Fruit f	4e-29
comp225053_c0	0.5	0.67	0.15	0.81	1.52	1.8	1.88	Q05654	RTF21_SCHPO	Retrotransposable element Tf2 155 kDa protein type 1	Schizosaccharomyces pombe (strai	7e-70
comp211941_c2	0.49	1.24	1.68	2	0.7	1	1.24	P46197	ANPRB_BOVIN	Atrial natriuretic peptide receptor 2	Bos taurus (Bovine).	0
comp215845_c0	0.48	1.67	0.35	0.27	0.46	0.57	0.82	Q95SX7	RTBS_DROME	Probable RNA-directed DNA polymerase from transposon BS	Drosophila melanogaster (Fruit f	3e-41
comp217612_c1	0.48	0.6	1.14	1.08	1.82	1.78	3.19	P11369	POL2_MOUSE	Retrovirus-related Pol polyprotein LINE-1	Mus musculus (Mouse).	2e-21
comp218005_c1	0.48	1.43	0.78	0.68	0.41	0.36	0.31	Q95SX7	RTBS_DROME	Probable RNA-directed DNA polymerase from transposon BS	Drosophila melanogaster (Fruit f	5e-47
comp218393_c2	0.48	0.47	2.92	7.48	6.52	5.11	7.24	P0C6Y7	PRDM9_RAT	Histone-lysine N-methyltransferase PRDM9	Rattus norvegicus (Rat).	2e-55
comp222594_c2	0.48	0.59	0.54	0.73	1.2	1.15	0.49	Q9NBX4	RTXE_DROME	Probable RNA-directed DNA polymerase from transposon X-element	Drosophila melanogaster (Fruit f	4e-30
comp220163_c1	0.47	0.63	1.37	0.69	1.31	0.93	0.5	Q03278	PO21_NASVI	Retrovirus-related Pol polyprotein from type-1 retrotransposable element R2	Nasonia vitripennis (Parasitic w	2e-15
comp215778_c2	0.46	0.3	0.36	0.66	0.51	0.43	0.72	P21329	RTJK_DROFU	RNA-directed DNA polymerase from mobile element jockey	Drosophila funebris (Fruit fly).	2e-22
comp216319_c0	0.46	0.62	0.85	1.67	2.14	3.37	3.51	Q9NBX4	RTXE_DROME	Probable RNA-directed DNA polymerase from transposon X-element	Drosophila melanogaster (Fruit f	5e-41
comp216702_c1	0.46	4.25	3.81	1.74	2.29	2.11	0.92	Q9NBX4	RTXE_DROME	Probable RNA-directed DNA polymerase from transposon X-element	Drosophila melanogaster (Fruit f	5e-34
comp219034_c2	0.46	0.39	0.49	1.73	1.27	1.41	2.48	Q9JI67	B3GT5_MOUSE	Beta-1,3-galactosyltransferase 5	Mus musculus (Mouse).	4e-28
comp220871_c0	0.46	0.41	5.94	13.64	3.31	4.52	5.46	P14381	YTX2_XENLA	Transposon TX1 uncharacterized 149 kDa protein	Xenopus laevis (African clawed f	7e-89
comp226017_c0	0.45	3.02	4.16	1.77	1.95	2.33	4.11	P04323	POL3_DROME	Retrovirus-related Pol polyprotein from transposon 17.6	Drosophila melanogaster (Fruit f	3e-71
comp198755_c0	0.45	0.07	0.1	0.16	0.26	0.42	0.41	P20825	POL2_DROME	Retrovirus-related Pol polyprotein from transposon 297	Drosophila melanogaster (Fruit f	3e-14
comp218606_c2	0.45	1.23	1.14	0.26	0.28	0.28	0.56	Q95SX7	RTBS_DROME	Probable RNA-directed DNA polymerase from transposon BS	Drosophila melanogaster (Fruit f	2e-21
comp220517_c0	0.45	0.51	2.04	4.7	1.56	1.2	9.36	Q89703	POL_CSVMV	Putative enzymatic polyprotein	Cassava vein mosaic virus (CsVMV	7e-14
comp298792_c0	0.44	0.12	0.07	0.03	0.01	0.03	0.01	P21329	RTJK_DROFU	RNA-directed DNA polymerase from mobile element jockey	Drosophila funebris (Fruit fly).	1e-14
comp211332_c0	0.44	1.73	0.65	0.37	0.25	0.29	0.24	P21328	RTJK_DROME	RNA-directed DNA polymerase from mobile element jockey	Drosophila melanogaster (Fruit f	2e-20
comp213317_c2	0.44	0.13	0.2	0.5	0.47	0.08	0.4	Q7LHG5	YI31B_YEAST	Transposon Ty3-I Gag-Pol polyprotein	Saccharomyces cerevisiae (strain	5e-10
comp215575_c0	0.43	0.92	3.01	5.42	1.67	1.29	3.83	Q9NBX4	RTXE_DROME	Probable RNA-directed DNA polymerase from transposon X-element	Drosophila melanogaster (Fruit f	7e-06
comp215703_c3	0.43	0.29	0.41	0.65	0.77	1	1.47	Q03278	PO21_NASVI	Retrovirus-related Pol polyprotein from type-1 retrotransposable element R2	Nasonia vitripennis (Parasitic w	1e-06
comp224050_c1	0.43	1.28	1.78	0.84	2.4	1.58	1	P21328	RTJK_DROME	RNA-directed DNA polymerase from mobile element jockey	Drosophila melanogaster (Fruit f	9e-45
comp224278_c0	0.43	3.38	1.4	0.68	1.11	1.1	0.33	Q95SX7	RTBS_DROME	Probable RNA-directed DNA polymerase from transposon BS	Drosophila melanogaster (Fruit f	1e-27
comp214017_c1	0.42	1.42	0.46	0.73	0.51	0.25	0.3	Q9NBX4	RTXE_DROME	Probable RNA-directed DNA polymerase from transposon X-element	Drosophila melanogaster (Fruit f	1e-08
comp221004_c5	0.42	0.78	1.05	1.22	1.61	2.1	2.03	P21328	RTJK_DROME	RNA-directed DNA polymerase from mobile element jockey	Drosophila melanogaster (Fruit f	9e-22
comp222419_c1	0.42	0.78	1.12	1.97	0.79	1.45	2.43	P10394	POL4_DROME	Retrovirus-related Pol polyprotein from transposon 412	Drosophila melanogaster (Fruit f	5e-116
comp215054_c2	0.41	1.88	4.23	4.15	1.67	1.28	1.14	P21328	RTJK_DROME	RNA-directed DNA polymerase from mobile element jockey	Drosophila melanogaster (Fruit f	8e-12
comp212339_c1	0.4	0.05	0.17	1.26	1.34	0.31	0.58	Q05654	RTF21_SCHPO	Retrotransposable element Tf2 155 kDa protein type 1	Schizosaccharomyces pombe (strai	1e-12
comp214896_c4	0.4	0.67	0.65	1.77	2.18	2.11	4.4	P21328	RTJK_DROME	RNA-directed DNA polymerase from mobile element jockey	Drosophila melanogaster (Fruit f	5e-41
comp215287_c3	0.4	0.42	1.61	0.57	0.49	0.54	0.79	Q95SX7	RTBS_DROME	Probable RNA-directed DNA polymerase from transposon BS	Drosophila melanogaster (Fruit f	1e-20
comp218878_c8	0.4	1.06	0.57	0.21	0.48	0.7	0.99	Q95SX7	RTBS_DROME	Probable RNA-directed DNA polymerase from transposon BS	Drosophila melanogaster (Fruit f	9e-25
comp222096_c0	0.4	1.53	2.1	4.15	6.49	3.68	6.61	P09523	POL_FMVD	Enzymatic polyprotein	Figwort mosaic virus (strain DxS	4e-13
comp223195_c2	0.4	3.4	3.38	1.38	3.71	4.39	2.52	P21328	RTJK_DROME	RNA-directed DNA polymerase from mobile element jockey	Drosophila melanogaster (Fruit f	3e-19
comp201908_c0	0.39	0.03	0.07	0.06	0.03	0.02	0.04	Q95SX7	RTBS_DROME	Probable RNA-directed DNA polymerase from transposon BS	Drosophila melanogaster (Fruit f	5e-11
comp215264_c1	0.39	0.41	0.57	0.69	1.18	0.48	0.47	P14381	YTX2_XENLA	Transposon TX1 uncharacterized 149 kDa protein	Xenopus laevis (African clawed f	2e-89
comp217379_c5	0.39	1.97	0.87	0.38	0.69	0.45	0.29	P08548	LIN1_NYCCO	LINE-1 reverse transcriptase homolog	Nycticebus coucang (Slow loris).	5e-18
comp219731_c3	0.39	1.39	4.85	7.79	9.24	1.94	5.35	Q96T60	PNKP_HUMAN	Bifunctional polynucleotide phosphatase/kinase	Homo sapiens (Human).	9e-96
comp220421_c2	0.39	1.91	1.01	1.18	1.25	1.38	1.09	Q03278	PO21_NASVI	Retrovirus-related Pol polyprotein from type-1 retrotransposable element R2	Nasonia vitripennis (Parasitic w	3e-14
comp221048_c0	0.39	0.65	0.73	1.14	0.75	1.04	1.44	P21328	RTJK_DROME	RNA-directed DNA polymerase from mobile element jockey	Drosophila melanogaster (Fruit f	2e-44
comp225699_c0	0.39	0.98	6.54	11.9	14.67	16.69	37.81	P20825	POL2_DROME	Retrovirus-related Pol polyprotein from transposon 297	Drosophila melanogaster (Fruit f	9e-56
comp226089_c0	0.38	0.01	0.01	0.14	1.38	2	2.05	P10394	POL4_DROME	Retrovirus-related Pol polyprotein from transposon 412	Drosophila melanogaster (Fruit f	4e-109
comp208026_c0	0.38	0.26	0.16	0.08	0.07	0.05	0.05	P11369	POL2_MOUSE	Retrovirus-related Pol polyprotein LINE-1	Mus musculus (Mouse).	9e-17
comp224047_c1	0.38	1.21	0.64	1.46	0.88	1.51	3.92	P04323	POL3_DROME	Retrovirus-related Pol polyprotein from transposon 17.6	Drosophila melanogaster (Fruit f	1e-70
comp219406_c2	0.37	0.67	0.68	0.58	0.95	0.85	1.05	P11369	POL2_MOUSE	Retrovirus-related Pol polyprotein LINE-1	Mus musculus (Mouse).	3e-26
comp219729_c0	0.37	1.5	1.39	0.36	1.11	0.75	0.56	P16423	POLR_DROME	Retrovirus-related Pol polyprotein from type-2 retrotransposable element R2DM	Drosophila melanogaster (Fruit f	1e-17
comp204077_c0	0.36	0.24	0.14	0.24	0.05	0.05	0.07	P21329	RTJK_DROFU	RNA-directed DNA polymerase from mobile element jockey	Drosophila funebris (Fruit fly).	7e-09
comp215110_c1	0.36	0.11	0.22	0.72	0.22	1.25	0.2	Q05654	RTF21_SCHPO	Retrotransposable element Tf2 155 kDa protein type 1	Schizosaccharomyces pombe (strai	2e-81
comp216124_c2	0.36	0.12	0.6	1.5	0.19	0.16	0.46	P21329	RTJK_DROFU	RNA-directed DNA polymerase from mobile element jockey	Drosophila funebris (Fruit fly).	7e-46
comp217117_c0	0.36	0.49	0.27	0.12	1.87	0.76	0.31	Q95SX7	RTBS_DROME	Probable RNA-directed DNA polymerase from transposon BS	Drosophila melanogaster (Fruit f	3e-42
comp221445_c2	0.36	4.11	6.21	8.92	6.54	10.53	24.38	P21328	RTJK_DROME	RNA-directed DNA polymerase from mobile element jockey	Drosophila melanogaster (Fruit f	4e-32
comp222458_c0	0.36	0.69	1.03	0.36	0.89	1.4	0.45	P11369	POL2_MOUSE	Retrovirus-related Pol polyprotein LINE-1	Mus musculus (Mouse).	3e-27
comp214384_c4	0.35	5.7	6.53	1.52	1.43	1.98	0.97	Q95SX7	RTBS_DROME	Probable RNA-directed DNA polymerase from transposon BS	Drosophila melanogaster (Fruit f	3e-41
comp218159_c0	0.35	0.52	0.15	0.13	0.21	0.16	0.12	P21329	RTJK_DROFU	RNA-directed DNA polymerase from mobile element jockey	Drosophila funebris (Fruit fly).	2e-19
comp219176_c10	0.35	10.96	11.87	10.63	5.55	2.1	6.64	P10394	POL4_DROME	Retrovirus-related Pol polyprotein from transposon 412	Drosophila melanogaster (Fruit f	1e-41
comp220104_c0	0.35	0.56	2.58	1.62	1.18	0.38	0.82	Q9TTC1	POL_KORV	Pro-Pol polyprotein	Koala retrovirus (KoRV).	4e-11
comp215010_c0	0.34	2.76	1.01	0.52	1.1	1.08	0.78	P21328	RTJK_DROME	RNA-directed DNA polymerase from mobile element jockey	Drosophila melanogaster (Fruit f	8e-10
comp215121_c1	0.34	1.15	0.88	0.5	1.03	0.5	4.46	P21328	RTJK_DROME	RNA-directed DNA polymerase from mobile element jockey	Drosophila melanogaster (Fruit f	8e-24
comp218901_c1	0.34	1.16	1.07	1.01	0.71	0.6	1.08	Q03271	PO13_NASVI	Retrovirus-related Pol polyprotein from type-1 retrotransposable element R1 3	Nasonia vitripennis (Parasitic w	7e-06
comp220437_c0	0.34	1.26	2.25	2.36	3.59	4.54	4.91	P21328	RTJK_DROME	RNA-directed DNA polymerase from mobile element jockey	Drosophila melanogaster (Fruit f	1e-25
comp220761_c0	0.34	0.62	1.27	0.63	1.27	1.55	0.76	O02751	CFDP2_BOVIN	Craniofacial development protein 2	Bos taurus (Bovine).	1e-26
comp222752_c0	0.34	0.61	1.56	0.9	0.82	0.77	0.99	P11369	POL2_MOUSE	Retrovirus-related Pol polyprotein LINE-1	Mus musculus (Mouse).	5e-115
comp223542_c0	0.34	1.24	4.91	8.68	5.85	7.14	13.48	Q9NBX4	RTXE_DROME	Probable RNA-directed DNA polymerase from transposon X-element	Drosophila melanogaster (Fruit f	2e-19
comp215678_c5	0.33	0.74	0.43	0.23	0.54	0.59	0.11	Q95SX7	RTBS_DROME	Probable RNA-directed DNA polymerase from transposon BS	Drosophila melanogaster (Fruit f	1e-22
comp221729_c1	0.33	0.88	0.43	1.16	1.4	1.31	0.57	Q95SX7	RTBS_DROME	Probable RNA-directed DNA polymerase from transposon BS	Drosophila melanogaster (Fruit f	3e-23
comp224721_c0	0.33	0.46	1.05	0.51	0.64	1	2.01	P04323	POL3_DROME	Retrovirus-related Pol polyprotein from transposon 17.6	Drosophila melanogaster (Fruit f	3e-64
comp225284_c0	0.33	3.62	0.64	0.94	3.04	1.65	2.02	Q09575	YRD6_CAEEL	Uncharacterized protein K02A2.6	Caenorhabditis elegans.	6e-40
comp213543_c1	0.32	1.4	0.35	0.48	0.27	0.31	0.56	P16423	POLR_DROME	Retrovirus-related Pol polyprotein from type-2 retrotransposable element R2DM	Drosophila melanogaster (Fruit f	8e-11
comp216635_c3	0.32	0.17	0.57	1.36	1.34	3.05	3.09	P27980	POL_SIVVG	Gag-Pol polyprotein	(Simian immunodeficiency virus A	4e-12
comp208167_c1	0.31	0.33	0.25	0.35	0.78	0.75	0.99	P16423	POLR_DROME	Retrovirus-related Pol polyprotein from type-2 retrotransposable element R2DM	Drosophila melanogaster (Fruit f	7e-21
comp212569_c1	0.31	1.42	5.31	12.44	7.49	8.27	12.39	Q05654	RTF21_SCHPO	Retrotransposable element Tf2 155 kDa protein type 1	Schizosaccharomyces pombe (strai	1e-72
comp214272_c9	0.31	1.2	1.06	1.73	1.5	3.1	3.56	Q95SX7	RTBS_DROME	Probable RNA-directed DNA polymerase from transposon BS	Drosophila melanogaster (Fruit f	3e-41
comp214913_c1	0.31	0.44	0.39	0.67	0.32	0.24	0.3	P21329	RTJK_DROFU	RNA-directed DNA polymerase from mobile element jockey	Drosophila funebris (Fruit fly).	2e-19
comp219743_c2	0.31	1	0.63	1.14	0.19	0.33	0.22	Q9NBX4	RTXE_DROME	Probable RNA-directed DNA polymerase from transposon X-element	Drosophila melanogaster (Fruit f	9e-31
comp200588_c0	0.3	0.03	0.08	0	0.03	0.08	0.05	Q95SX7	RTBS_DROME	Probable RNA-directed DNA polymerase from transposon BS	Drosophila melanogaster (Fruit f	1e-15
comp216497_c1	0.3	1.8	0.17	0.5	0.4	0.33	0.29	P08548	LIN1_NYCCO	LINE-1 reverse transcriptase homolog	Nycticebus coucang (Slow loris).	6e-15
comp222757_c0	0.3	0.15	0.33	0.01	1.83	5.18	6.06	P21328	RTJK_DROME	RNA-directed DNA polymerase from mobile element jockey	Drosophila melanogaster (Fruit f	2e-38
comp214980_c2	0.29	0.52	2.24	1	1.08	0.72	0.9	P16425	Y2R2_DROME	Putative 115 kDa protein in type-1 retrotransposable element R1DM	Drosophila melanogaster (Fruit f	6e-12
comp219021_c0	0.29	1.06	0.31	0.45	0.59	0.4	0.56	Q05654	RTF21_SCHPO	Retrotransposable element Tf2 155 kDa protein type 1	Schizosaccharomyces pombe (strai	4e-12
comp222044_c0	0.29	0.14	0.73	3.37	1.91	1.42	1.45	P30176	YBIA_ECOLI	Swarming motility protein YbiA	Escherichia coli (strain K12).	2e-12
comp214022_c0	0.28	0.34	0.54	0.87	1.44	1.27	1.62	Q9NBX4	RTXE_DROME	Probable RNA-directed DNA polymerase from transposon X-element	Drosophila melanogaster (Fruit f	3e-40
comp214361_c2	0.28	0.23	0.92	11.71	7.84	8.79	4.53	Q09575	YRD6_CAEEL	Uncharacterized protein K02A2.6	Caenorhabditis elegans.	4e-11
comp216831_c0	0.28	0.48	0.37	0.13	0.09	0.09	0.28	P21328	RTJK_DROME	RNA-directed DNA polymerase from mobile element jockey	Drosophila melanogaster (Fruit f	1e-24
comp221172_c1	0.28	1.2	2.23	4.01	7.82	7.05	10.96	P16423	POLR_DROME	Retrovirus-related Pol polyprotein from type-2 retrotransposable element R2DM	Drosophila melanogaster (Fruit f	3e-16
comp208518_c0	0.27	0.49	0.79	0.28	0.14	0.09	0.25	P21328	RTJK_DROME	RNA-directed DNA polymerase from mobile element jockey	Drosophila melanogaster (Fruit f	7e-28
comp116729_c0	0.27	0.07	0.06	0.02	0.07	0.06	0.03	P21328	RTJK_DROME	RNA-directed DNA polymerase from mobile element jockey	Drosophila melanogaster (Fruit f	7e-44
comp214958_c2	0.27	0.25	0.47	1.18	0.92	1.12	0.57	P21328	RTJK_DROME	RNA-directed DNA polymerase from mobile element jockey	Drosophila melanogaster (Fruit f	1e-10
comp215783_c4	0.27	1.17	1.27	0.88	0.95	1.11	1.05	P21328	RTJK_DROME	RNA-directed DNA polymerase from mobile element jockey	Drosophila melanogaster (Fruit f	1e-25
comp216207_c0	0.27	0.74	0.07	0.27	0.03	0.05	0.09	Q9NBX4	RTXE_DROME	Probable RNA-directed DNA polymerase from transposon X-element	Drosophila melanogaster (Fruit f	2e-17
comp220296_c0	0.27	0.07	0.3	0.52	0.75	1.05	2.95	Q9C0R2	RTF22_SCHPO	Retrotransposable element Tf2 155 kDa protein type 2	Schizosaccharomyces pombe (strai	6e-63
comp220732_c0	0.27	0.56	2.07	1.17	3.33	4.76	1.93	P21328	RTJK_DROME	RNA-directed DNA polymerase from mobile element jockey	Drosophila melanogaster (Fruit f	4e-08
comp220895_c2	0.27	1.15	2.53	2.21	1.48	1.13	1.56	P20875	POL_HV1JR	Gag-Pol polyprotein	(HIV-1).	2e-06
comp220985_c0	0.27	1.29	0.23	0.55	0.28	1.48	0.31	Q95SX7	RTBS_DROME	Probable RNA-directed DNA polymerase from transposon BS	Drosophila melanogaster (Fruit f	1e-38
comp225118_c0	0.27	0.94	4.92	6.5	2.8	9.72	3.39	Q95SX7	RTBS_DROME	Probable RNA-directed DNA polymerase from transposon BS	Drosophila melanogaster (Fruit f	7e-22
comp213496_c2	0.26	0.6	0.29	0.33	0.54	0.22	0.58	P16423	POLR_DROME	Retrovirus-related Pol polyprotein from type-2 retrotransposable element R2DM	Drosophila melanogaster (Fruit f	2e-13
comp213656_c1	0.26	0.23	0.15	0.11	0.02	0.02	0.11	Q95SX7	RTBS_DROME	Probable RNA-directed DNA polymerase from transposon BS	Drosophila melanogaster (Fruit f	1e-13
comp216052_c0	0.26	1.47	0.92	0.55	1.2	0.97	0.51	P14381	YTX2_XENLA	Transposon TX1 uncharacterized 149 kDa protein	Xenopus laevis (African clawed f	2e-32
comp217685_c8	0.26	0.65	4.07	4.6	2.31	3.04	2.34	Q95SX7	RTBS_DROME	Probable RNA-directed DNA polymerase from transposon BS	Drosophila melanogaster (Fruit f	2e-14
comp218658_c0	0.26	2.79	2.07	1.13	1.05	0.95	0.73	Q9Y5Z4	HEBP2_HUMAN	Heme-binding protein 2	Homo sapiens (Human).	6e-23
comp219985_c2	0.26	0.27	2.76	7.5	4.03	4.65	4.01	Q95SX7	RTBS_DROME	Probable RNA-directed DNA polymerase from transposon BS	Drosophila melanogaster (Fruit f	4e-30
comp225533_c0	0.26	0.3	0.15	0.19	0.28	0.58	1.49	P10394	POL4_DROME	Retrovirus-related Pol polyprotein from transposon 412	Drosophila melanogaster (Fruit f	1e-114
comp214486_c4	0.25	1.73	0.73	0.86	0.93	1.3	1.42	Q95SX7	RTBS_DROME	Probable RNA-directed DNA polymerase from transposon BS	Drosophila melanogaster (Fruit f	2e-19
comp214842_c0	0.25	0.31	0.12	0.13	0.32	0.42	0.17	P21328	RTJK_DROME	RNA-directed DNA polymerase from mobile element jockey	Drosophila melanogaster (Fruit f	1e-46
comp215876_c8	0.25	0.51	0.77	0.6	0.74	0.61	0.63	P21328	RTJK_DROME	RNA-directed DNA polymerase from mobile element jockey	Drosophila melanogaster (Fruit f	2e-18
comp216640_c3	0.25	0.45	0.57	0.56	1.08	0.98	1.3	Q95SX7	RTBS_DROME	Probable RNA-directed DNA polymerase from transposon BS	Drosophila melanogaster (Fruit f	8e-34
comp221300_c1	0.25	3.58	5.33	6.44	4.21	4.56	6.51	Q89703	POL_CSVMV	Putative enzymatic polyprotein	Cassava vein mosaic virus (CsVMV	4e-20
comp223023_c2	0.25	0.24	0.4	0.49	0.41	0.5	1.14	Q95SX7	RTBS_DROME	Probable RNA-directed DNA polymerase from transposon BS	Drosophila melanogaster (Fruit f	2e-30
comp224950_c0	0.25	0.4	1.21	1.89	1.84	1.21	2.76	Q8I7P9	POL5_DROME	Retrovirus-related Pol polyprotein from transposon opus	Drosophila melanogaster (Fruit f	1e-24
comp215348_c0	0.24	1.37	0.44	0.28	0.32	0.31	0.34	Q03278	PO21_NASVI	Retrovirus-related Pol polyprotein from type-1 retrotransposable element R2	Nasonia vitripennis (Parasitic w	6e-07
comp218168_c1	0.24	1.15	3.07	6.89	11.95	40.01	7.27	Q95SX7	RTBS_DROME	Probable RNA-directed DNA polymerase from transposon BS	Drosophila melanogaster (Fruit f	2e-22
comp218822_c6	0.24	0.23	2.75	5.94	4.65	2.65	5.37	Q95SX7	RTBS_DROME	Probable RNA-directed DNA polymerase from transposon BS	Drosophila melanogaster (Fruit f	2e-23
comp219564_c0	0.24	0.66	0.71	0.68	1.77	2.22	3.08	Q89703	POL_CSVMV	Putative enzymatic polyprotein	Cassava vein mosaic virus (CsVMV	2e-12
comp220336_c6	0.24	0.2	0.31	0.26	2.62	2.75	0.28	Q03278	PO21_NASVI	Retrovirus-related Pol polyprotein from type-1 retrotransposable element R2	Nasonia vitripennis (Parasitic w	5e-07
comp213272_c0	0.23	1.6	2.79	1.15	0.46	0.4	0.74	P21328	RTJK_DROME	RNA-directed DNA polymerase from mobile element jockey	Drosophila melanogaster (Fruit f	8e-09
comp222100_c4	0.23	0.16	0.35	0.91	0.45	0.74	1.13	Q7LHG5	YI31B_YEAST	Transposon Ty3-I Gag-Pol polyprotein	Saccharomyces cerevisiae (strain	4e-13
comp222915_c2	0.23	24.32	9.9	1.27	0.43	0.39	0.39	Q60688	FOXD4_MOUSE	Forkhead box protein D4	Mus musculus (Mouse).	7e-22
comp223295_c1	0.23	0.15	0.26	0.61	0.43	0.45	2.47	Q09575	YRD6_CAEEL	Uncharacterized protein K02A2.6	Caenorhabditis elegans.	3e-64
comp65105_c0	0.22	0	0.02	0	0	0.05	0.04	Q95SX7	RTBS_DROME	Probable RNA-directed DNA polymerase from transposon BS	Drosophila melanogaster (Fruit f	2e-11
comp215872_c3	0.22	0.33	0.4	1.08	0.65	0.43	0.21	P27401	POL_SFV3L	Pro-Pol polyprotein	Simian foamy virus type 3 (strai	4e-07
comp220490_c1	0.22	0.89	0.94	0.37	0.73	0.8	0.45	P16423	POLR_DROME	Retrovirus-related Pol polyprotein from type-2 retrotransposable element R2DM	Drosophila melanogaster (Fruit f	8e-14
comp222412_c3	0.22	0.3	0.37	0.91	0.62	0.84	1.09	P08548	LIN1_NYCCO	LINE-1 reverse transcriptase homolog	Nycticebus coucang (Slow loris).	1e-24
comp223706_c0	0.22	0.34	1.1	2.23	3.02	1.55	4.35	Q05654	RTF21_SCHPO	Retrotransposable element Tf2 155 kDa protein type 1	Schizosaccharomyces pombe (strai	3e-40
comp191869_c0	0.21	0.38	1.09	0.59	0.07	0.03	0.07	P21328	RTJK_DROME	RNA-directed DNA polymerase from mobile element jockey	Drosophila melanogaster (Fruit f	6e-07
comp201973_c0	0.21	0.22	0.06	0.03	0.16	0.06	0.03	P14381	YTX2_XENLA	Transposon TX1 uncharacterized 149 kDa protein	Xenopus laevis (African clawed f	6e-106
comp213967_c2	0.21	1.17	6.24	6.87	4.7	5.11	9.15	P21328	RTJK_DROME	RNA-directed DNA polymerase from mobile element jockey	Drosophila melanogaster (Fruit f	6e-28
comp215497_c0	0.21	0.25	0.89	2.25	0.65	0.37	1.06	P21328	RTJK_DROME	RNA-directed DNA polymerase from mobile element jockey	Drosophila melanogaster (Fruit f	6e-34
comp215836_c0	0.21	0.37	0.96	1.25	0.82	0.47	0.49	P80146	SEPR_THESR	Extracellular serine proteinase	Thermus sp. (strain Rt41A).	1e-68
comp215840_c0	0.21	1.76	3.23	1.15	4.07	4.25	3.08	P21329	RTJK_DROFU	RNA-directed DNA polymerase from mobile element jockey	Drosophila funebris (Fruit fly).	3e-31
comp219678_c0	0.21	0.19	0.27	0.67	1.34	1.45	1.66	P97500	MYT1L_MOUSE	Myelin transcription factor 1-like protein	Mus musculus (Mouse).	5e-57
comp223206_c0	0.21	0.24	0.66	0.52	2.6	2.41	1.44	Q9NBX4	RTXE_DROME	Probable RNA-directed DNA polymerase from transposon X-element	Drosophila melanogaster (Fruit f	2e-29
comp217378_c2	0.2	0.12	0.46	0.19	0.16	0.28	0.25	P21328	RTJK_DROME	RNA-directed DNA polymerase from mobile element jockey	Drosophila melanogaster (Fruit f	7e-15
comp219768_c0	0.2	0.92	0.26	0.65	0.56	0.9	0.41	P19199	POL_COYMV	Polyprotein P3	Commelina yellow mottle virus (C	2e-11
comp216055_c6	0.19	0.58	0.48	0.49	2.25	2.06	8.34	Q95SX7	RTBS_DROME	Probable RNA-directed DNA polymerase from transposon BS	Drosophila melanogaster (Fruit f	2e-17
comp217966_c2	0.19	0.52	0.39	1.12	0.25	0.18	0.35	Q95SX7	RTBS_DROME	Probable RNA-directed DNA polymerase from transposon BS	Drosophila melanogaster (Fruit f	5e-26
comp220144_c1	0.19	0.61	0.38	0.41	0.32	0.39	0.23	P21328	RTJK_DROME	RNA-directed DNA polymerase from mobile element jockey	Drosophila melanogaster (Fruit f	1e-21
comp220212_c1	0.19	0.79	1.22	1.03	0.3	0.35	0.54	P52736	ZN133_HUMAN	Zinc finger protein 133	Homo sapiens (Human).	6e-42
comp224648_c0	0.19	0.55	0.7	0.53	1.1	1.99	1.43	P21328	RTJK_DROME	RNA-directed DNA polymerase from mobile element jockey	Drosophila melanogaster (Fruit f	3e-08
comp206611_c0	0.18	0.16	0.04	0.12	0.02	0.02	0.11	Q9NBX4	RTXE_DROME	Probable RNA-directed DNA polymerase from transposon X-element	Drosophila melanogaster (Fruit f	2e-16
comp207928_c0	0.18	0.05	0.1	0.04	0.07	0.16	0.06	Q95SX7	RTBS_DROME	Probable RNA-directed DNA polymerase from transposon BS	Drosophila melanogaster (Fruit f	4e-14
comp214811_c0	0.18	0.16	0.38	0.2	0.18	0.25	0.18	P16423	POLR_DROME	Retrovirus-related Pol polyprotein from type-2 retrotransposable element R2DM	Drosophila melanogaster (Fruit f	9e-17
comp215618_c2	0.18	0.74	4.29	1.35	0.64	0.63	0.49	P21328	RTJK_DROME	RNA-directed DNA polymerase from mobile element jockey	Drosophila melanogaster (Fruit f	6e-49
comp215759_c3	0.18	2.6	2.37	2.55	1.43	1.22	1	Q9NBX4	RTXE_DROME	Probable RNA-directed DNA polymerase from transposon X-element	Drosophila melanogaster (Fruit f	9e-21
comp226059_c0	0.17	2.01	1.92	2.82	1.65	1.8	1.83	Q7LHG5	YI31B_YEAST	Transposon Ty3-I Gag-Pol polyprotein	Saccharomyces cerevisiae (strain	1e-53
comp209763_c1	0.17	0.09	0.06	0.06	0.14	0.06	0.01	Q95SX7	RTBS_DROME	Probable RNA-directed DNA polymerase from transposon BS	Drosophila melanogaster (Fruit f	8e-31
comp217152_c2	0.17	0.2	0.18	0.29	0.51	0.46	0.29	Q6RY07	CHIA_RAT	Acidic mammalian chitinase	Rattus norvegicus (Rat).	3e-58
comp217384_c0	0.17	0.18	0.12	0.31	0.22	0.29	0.28	Q7LHG5	YI31B_YEAST	Transposon Ty3-I Gag-Pol polyprotein	Saccharomyces cerevisiae (strain	4e-110
comp217445_c7	0.17	7.94	0.18	4.26	7.36	0.31	0.55	Q95SX7	RTBS_DROME	Probable RNA-directed DNA polymerase from transposon BS	Drosophila melanogaster (Fruit f	1e-06
comp218717_c0	0.17	0.58	1.45	2.3	2.55	2.23	2.68	Q9UR07	RTF23_SCHPO	Retrotransposable element Tf2 155 kDa protein type 3	Schizosaccharomyces pombe (strai	2e-83
comp221043_c2	0.17	0.16	0.23	0.35	0.56	1.24	2.04	Q9MYM7	B3GT1_PONPY	Beta-1,3-galactosyltransferase 1	Pongo pygmaeus (Bornean oranguta	2e-11
comp212081_c0	0.16	0.8	0.29	0.39	0.14	0.07	0.15	Q9NBX4	RTXE_DROME	Probable RNA-directed DNA polymerase from transposon X-element	Drosophila melanogaster (Fruit f	2e-19
comp213320_c1	0.16	0	0.04	0.06	0.2	0.2	0.29	P03554	POL_CAMVS	Enzymatic polyprotein	Cauliflower mosaic virus (strain	7e-08
comp214518_c2	0.16	0.02	0.1	0.09	0.11	0.18	0.11	P08548	LIN1_NYCCO	LINE-1 reverse transcriptase homolog	Nycticebus coucang (Slow loris).	8e-17
comp214728_c3	0.16	0.36	0.58	0.3	0.1	0.13	0.2	O24466	RAE1A_ARATH	Ras-related protein RABE1a	Arabidopsis thaliana (Mouse-ear	9e-48
comp218540_c2	0.16	0.14	0.94	0.89	0.29	0.37	1.02	Q05654	RTF21_SCHPO	Retrotransposable element Tf2 155 kDa protein type 1	Schizosaccharomyces pombe (strai	3e-17
comp219057_c1	0.16	1.85	1.88	1.59	1.26	1.09	0.59	P21328	RTJK_DROME	RNA-directed DNA polymerase from mobile element jockey	Drosophila melanogaster (Fruit f	1e-25
comp221440_c4	0.16	1.29	4.15	0.09	0.58	0.47	0.03	Q95SX7	RTBS_DROME	Probable RNA-directed DNA polymerase from transposon BS	Drosophila melanogaster (Fruit f	2e-26
comp221532_c2	0.16	0.16	1.08	0.36	3.36	8.02	12.18	Q9NBX4	RTXE_DROME	Probable RNA-directed DNA polymerase from transposon X-element	Drosophila melanogaster (Fruit f	1e-26
comp221983_c0	0.16	0.11	0.16	0.39	0.59	0.75	1.61	Q05654	RTF21_SCHPO	Retrotransposable element Tf2 155 kDa protein type 1	Schizosaccharomyces pombe (strai	1e-73
comp223238_c1	0.16	0.56	1.89	3.29	1.48	1.58	2.24	Q95SX7	RTBS_DROME	Probable RNA-directed DNA polymerase from transposon BS	Drosophila melanogaster (Fruit f	2e-34
comp223292_c1	0.16	0.64	0.97	1.73	0.87	0.54	0.85	Q09575	YRD6_CAEEL	Uncharacterized protein K02A2.6	Caenorhabditis elegans.	1e-37
comp223968_c0	0.16	0.81	1.42	2.17	2.03	1.33	3.73	Q05654	RTF21_SCHPO	Retrotransposable element Tf2 155 kDa protein type 1	Schizosaccharomyces pombe (strai	6e-64
comp226219_c0	0.15	0.12	0.47	1.65	2.26	2.14	4.49	P04323	POL3_DROME	Retrovirus-related Pol polyprotein from transposon 17.6	Drosophila melanogaster (Fruit f	3e-36
comp212750_c3	0.15	0.54	0.61	0.13	0.2	0.2	0.22	P21329	RTJK_DROFU	RNA-directed DNA polymerase from mobile element jockey	Drosophila funebris (Fruit fly).	1e-15
comp212834_c0	0.15	0.6	1.97	2.69	2.22	2.16	2.47	Q95SX7	RTBS_DROME	Probable RNA-directed DNA polymerase from transposon BS	Drosophila melanogaster (Fruit f	2e-21
comp214187_c1	0.15	0.05	0.26	0.62	0.72	0.52	1.21	Q95SX7	RTBS_DROME	Probable RNA-directed DNA polymerase from transposon BS	Drosophila melanogaster (Fruit f	2e-18
comp217542_c1	0.15	0.24	0.66	0.93	1.3	3.28	3.89	P21329	RTJK_DROFU	RNA-directed DNA polymerase from mobile element jockey	Drosophila funebris (Fruit fly).	2e-27
comp218694_c3	0.15	0.3	1.06	1.33	1.56	1.37	1.03	P21328	RTJK_DROME	RNA-directed DNA polymerase from mobile element jockey	Drosophila melanogaster (Fruit f	4e-19
comp221400_c0	0.15	0.18	0.21	0.41	0.68	0.75	1.41	Q95SX7	RTBS_DROME	Probable RNA-directed DNA polymerase from transposon BS	Drosophila melanogaster (Fruit f	1e-33
comp221522_c0	0.15	0.12	0.61	2.78	0.61	0.52	3.61	Q9NBX4	RTXE_DROME	Probable RNA-directed DNA polymerase from transposon X-element	Drosophila melanogaster (Fruit f	5e-51
comp172047_c0	0.15	0	0	0	0.07	0.17	0.11	P03356	POL_MLVAV	Pol polyprotein	AKV murine leukemia virus (AKR (	1e-09
comp222297_c1	0.15	0.69	0.05	0.13	0.05	0.08	0.07	Q95SX7	RTBS_DROME	Probable RNA-directed DNA polymerase from transposon BS	Drosophila melanogaster (Fruit f	8e-45
comp548399_c0	0.14	0	0	0	0	0.05	0	P10394	POL4_DROME	Retrovirus-related Pol polyprotein from transposon 412	Drosophila melanogaster (Fruit f	7e-20
comp210187_c1	0.14	0.01	0.07	0.08	0.13	0.08	0.05	P10394	POL4_DROME	Retrovirus-related Pol polyprotein from transposon 412	Drosophila melanogaster (Fruit f	3e-31
comp212707_c0	0.14	0.16	0.37	0.36	0.58	0.41	0.53	P21328	RTJK_DROME	RNA-directed DNA polymerase from mobile element jockey	Drosophila melanogaster (Fruit f	5e-22
comp214242_c0	0.14	0.24	0.56	0.59	0.81	0.71	0.5	P21328	RTJK_DROME	RNA-directed DNA polymerase from mobile element jockey	Drosophila melanogaster (Fruit f	5e-27
comp214759_c0	0.14	0.18	0.62	1.14	0.71	0.88	1.17	Q95SX7	RTBS_DROME	Probable RNA-directed DNA polymerase from transposon BS	Drosophila melanogaster (Fruit f	5e-17
comp216222_c0	0.14	0.34	0.46	0.56	0.28	0.18	0.3	Q95SX7	RTBS_DROME	Probable RNA-directed DNA polymerase from transposon BS	Drosophila melanogaster (Fruit f	4e-25
comp218421_c2	0.14	6.69	3.24	2.95	1.39	0.99	0.69	P22770	ACHA7_CHICK	Neuronal acetylcholine receptor subunit alpha-7	Gallus gallus (Chicken).	1e-70
comp219584_c0	0.14	0.15	0.85	1.54	2.86	1.64	1.69	Q8I7P9	POL5_DROME	Retrovirus-related Pol polyprotein from transposon opus	Drosophila melanogaster (Fruit f	6e-42
comp221231_c1	0.14	0.31	0.38	0.29	0.63	0.7	0.42	Q9NBX4	RTXE_DROME	Probable RNA-directed DNA polymerase from transposon X-element	Drosophila melanogaster (Fruit f	8e-12
comp221469_c0	0.14	0.04	0.18	0.39	0.54	1.19	0.88	O12158	POL_HV192	Gag-Pol polyprotein	92BR025) (HIV-1).	1e-11
comp222055_c0	0.14	0.4	0.68	1.17	0.47	0.44	1.34	Q09575	YRD6_CAEEL	Uncharacterized protein K02A2.6	Caenorhabditis elegans.	4e-58
comp222692_c0	0.14	0.1	0.12	0.24	0.25	0.62	1.61	Q99315	YG31B_YEAST	Transposon Ty3-G Gag-Pol polyprotein	Saccharomyces cerevisiae (strain	3e-78
comp222818_c1	0.14	0.61	1.47	7.24	1.52	1.03	3.25	P10272	POL_BAEVM	Pol polyprotein	Baboon endogenous virus (strain	2e-10
comp223910_c0	0.14	0.04	0.15	0.74	0.98	0.86	1.26	P11283	POL_MMTVC	Gag-Pro-Pol polyprotein	Mouse mammary tumor virus (strai	2e-06
comp203697_c0	0.13	0.09	0.08	0.1	0.02	0.03	0.15	Q99315	YG31B_YEAST	Transposon Ty3-G Gag-Pol polyprotein	Saccharomyces cerevisiae (strain	5e-34
comp47339_c0	0.13	0.02	0.04	0.03	0.04	0.02	0.02	P16425	Y2R2_DROME	Putative 115 kDa protein in type-1 retrotransposable element R1DM	Drosophila melanogaster (Fruit f	8e-07
comp212291_c1	0.13	0.22	0.2	0.4	0.09	0.04	0.14	P11369	POL2_MOUSE	Retrovirus-related Pol polyprotein LINE-1	Mus musculus (Mouse).	7e-22
comp213969_c0	0.13	0.13	0.16	0.08	0.17	0.39	0.85	P11369	POL2_MOUSE	Retrovirus-related Pol polyprotein LINE-1	Mus musculus (Mouse).	3e-18
comp214007_c1	0.13	0.34	3.67	14.79	5.08	5.49	4.63	Q95SX7	RTBS_DROME	Probable RNA-directed DNA polymerase from transposon BS	Drosophila melanogaster (Fruit f	1e-26
comp214485_c0	0.13	0.6	0.52	4.31	1.11	0.88	4.32	Q99315	YG31B_YEAST	Transposon Ty3-G Gag-Pol polyprotein	Saccharomyces cerevisiae (strain	6e-94
comp214644_c4	0.13	0.27	0.26	0.88	0.83	0.48	0.68	Q03278	PO21_NASVI	Retrovirus-related Pol polyprotein from type-1 retrotransposable element R2	Nasonia vitripennis (Parasitic w	9e-06
comp217178_c3	0.13	0.23	0.32	0.57	0.74	1.22	0.83	Q95SX7	RTBS_DROME	Probable RNA-directed DNA polymerase from transposon BS	Drosophila melanogaster (Fruit f	1e-41
comp218159_c1	0.13	0.74	0.25	0.26	0.21	0.14	0.12	Q9NBX4	RTXE_DROME	Probable RNA-directed DNA polymerase from transposon X-element	Drosophila melanogaster (Fruit f	6e-18
comp219508_c0	0.13	1.04	0.34	0.06	0.15	0.1	0.02	P21328	RTJK_DROME	RNA-directed DNA polymerase from mobile element jockey	Drosophila melanogaster (Fruit f	8e-19
comp170292_c0	0.13	0.12	0.01	0	0	0.04	0.1	P21328	RTJK_DROME	RNA-directed DNA polymerase from mobile element jockey	Drosophila melanogaster (Fruit f	5e-14
comp222619_c1	0.13	0.55	1.01	0.58	1.54	2.06	2.84	P03354	POL_RSVP	Gag-Pro-Pol polyprotein	Rous sarcoma virus (strain Pragu	4e-19
comp222812_c6	0.13	13.96	12.3	4.57	5.73	5.79	2.27	P21329	RTJK_DROFU	RNA-directed DNA polymerase from mobile element jockey	Drosophila funebris (Fruit fly).	1e-25
comp223226_c2	0.13	0.15	0.13	0.3	0.32	0.17	0.28	Q7LHG5	YI31B_YEAST	Transposon Ty3-I Gag-Pol polyprotein	Saccharomyces cerevisiae (strain	1e-82
comp224211_c0	0.13	0.85	1.03	0.57	0.79	0.79	0.36	Q95SX7	RTBS_DROME	Probable RNA-directed DNA polymerase from transposon BS	Drosophila melanogaster (Fruit f	1e-16
comp185572_c0	0.13	0.12	0.06	0.04	0	0.02	0.02	P08548	LIN1_NYCCO	LINE-1 reverse transcriptase homolog	Nycticebus coucang (Slow loris).	3e-12
comp198676_c3	0.12	0.01	0.01	0.05	0.11	0.06	0.21	O92815	POL_WDSV	Gag-Pol polyprotein	Walleye dermal sarcoma virus (WD	5e-08
comp209802_c1	0.12	0.04	0.26	0.48	0.4	0.23	0.26	P08548	LIN1_NYCCO	LINE-1 reverse transcriptase homolog	Nycticebus coucang (Slow loris).	2e-08
comp212146_c0	0.12	0.31	0.22	0.14	0.45	0.24	0.42	P21414	POL_GALV	Pol polyprotein	Gibbon ape leukemia virus (GALV)	1e-06
comp215035_c2	0.12	0.47	0.63	1	0.69	0.84	1.22	Q9NBX4	RTXE_DROME	Probable RNA-directed DNA polymerase from transposon X-element	Drosophila melanogaster (Fruit f	2e-10
comp216307_c1	0.12	0.17	0.32	0.5	0.69	0.57	0.54	P21328	RTJK_DROME	RNA-directed DNA polymerase from mobile element jockey	Drosophila melanogaster (Fruit f	9e-16
comp217041_c2	0.12	0.32	0.42	1.17	0.72	0.48	0.33	Q95SX7	RTBS_DROME	Probable RNA-directed DNA polymerase from transposon BS	Drosophila melanogaster (Fruit f	2e-43
comp218854_c3	0.12	1.01	2.63	3.85	2.58	4.91	5.3	P21329	RTJK_DROFU	RNA-directed DNA polymerase from mobile element jockey	Drosophila funebris (Fruit fly).	1e-21
comp220051_c5	0.12	0.12	0.09	0.15	0.26	0.23	0.96	P21328	RTJK_DROME	RNA-directed DNA polymerase from mobile element jockey	Drosophila melanogaster (Fruit f	1e-28
comp221986_c0	0.12	0.27	0.27	0.29	0.49	0.44	0.16	P04323	POL3_DROME	Retrovirus-related Pol polyprotein from transposon 17.6	Drosophila melanogaster (Fruit f	1e-36
comp222955_c2	0.12	0.13	0.66	1.68	2.13	1.6	3.06	Q09575	YRD6_CAEEL	Uncharacterized protein K02A2.6	Caenorhabditis elegans.	8e-08
comp200667_c1	0.11	0.03	0.08	0.03	0.1	0.08	0.24	Q95SX7	RTBS_DROME	Probable RNA-directed DNA polymerase from transposon BS	Drosophila melanogaster (Fruit f	4e-20
comp209303_c2	0.11	0.27	0.1	0.11	0.15	0.08	0.08	P08548	LIN1_NYCCO	LINE-1 reverse transcriptase homolog	Nycticebus coucang (Slow loris).	1e-10
comp211148_c0	0.11	0.13	0.04	0.01	0.04	0.08	0.16	P21328	RTJK_DROME	RNA-directed DNA polymerase from mobile element jockey	Drosophila melanogaster (Fruit f	5e-24
comp212222_c0	0.11	0.05	0.33	0.06	0.18	0.26	0.47	P21328	RTJK_DROME	RNA-directed DNA polymerase from mobile element jockey	Drosophila melanogaster (Fruit f	5e-45
comp212378_c0	0.11	0.28	0.12	0.07	0.1	0.35	0.91	P08548	LIN1_NYCCO	LINE-1 reverse transcriptase homolog	Nycticebus coucang (Slow loris).	4e-13
comp114882_c0	0.11	0.06	0.05	0.08	0.08	0.01	0.43	P04323	POL3_DROME	Retrovirus-related Pol polyprotein from transposon 17.6	Drosophila melanogaster (Fruit f	4e-13
comp215432_c7	0.11	0.2	0.87	1.55	2.27	2.53	5.36	P21328	RTJK_DROME	RNA-directed DNA polymerase from mobile element jockey	Drosophila melanogaster (Fruit f	8e-19
comp219019_c0	0.11	0.28	0.23	1.21	0.65	0.61	0.89	Q89703	POL_CSVMV	Putative enzymatic polyprotein	Cassava vein mosaic virus (CsVMV	1e-19
comp223295_c7	0.11	0.05	0.21	0.47	0.33	0.35	1.88	Q8I7P9	POL5_DROME	Retrovirus-related Pol polyprotein from transposon opus	Drosophila melanogaster (Fruit f	1e-70
comp225326_c0	0.11	0.13	0.4	0.83	2.16	1.6	3.84	P04323	POL3_DROME	Retrovirus-related Pol polyprotein from transposon 17.6	Drosophila melanogaster (Fruit f	6e-73
comp452126_c0	0.1	0	0.03	0.07	0.06	0	0.05	P10394	POL4_DROME	Retrovirus-related Pol polyprotein from transposon 412	Drosophila melanogaster (Fruit f	8e-30
comp208685_c0	0.1	0.03	0	0	0	0	0.02	P11369	POL2_MOUSE	Retrovirus-related Pol polyprotein LINE-1	Mus musculus (Mouse).	5e-26
comp211120_c2	0.1	0.04	0.74	1.94	0.98	0.74	0.83	P21328	RTJK_DROME	RNA-directed DNA polymerase from mobile element jockey	Drosophila melanogaster (Fruit f	5e-24
comp211740_c1	0.1	0.5	0.44	0.56	1.92	0.8	0.33	P21328	RTJK_DROME	RNA-directed DNA polymerase from mobile element jockey	Drosophila melanogaster (Fruit f	1e-38
comp211879_c1	0.1	0.39	0.33	0.22	0.23	0.31	0.18	Q9NBX4	RTXE_DROME	Probable RNA-directed DNA polymerase from transposon X-element	Drosophila melanogaster (Fruit f	2e-21
comp212440_c5	0.1	0.07	0.05	0.15	0.09	0.09	0.06	P21328	RTJK_DROME	RNA-directed DNA polymerase from mobile element jockey	Drosophila melanogaster (Fruit f	2e-26
comp213344_c0	0.1	0.14	0.29	0.12	0.23	0.25	0.25	Q95SX7	RTBS_DROME	Probable RNA-directed DNA polymerase from transposon BS	Drosophila melanogaster (Fruit f	1e-24
comp215183_c0	0.1	0.2	0.18	0.25	0.13	0.14	0.16	Q95SX7	RTBS_DROME	Probable RNA-directed DNA polymerase from transposon BS	Drosophila melanogaster (Fruit f	9e-28
comp154455_c0	0.1	0.36	0.07	0.03	0	0.07	0.19	P08548	LIN1_NYCCO	LINE-1 reverse transcriptase homolog	Nycticebus coucang (Slow loris).	4e-31
comp218456_c0	0.1	0.26	0.06	0.02	0.07	0.16	0.07	P21328	RTJK_DROME	RNA-directed DNA polymerase from mobile element jockey	Drosophila melanogaster (Fruit f	3e-25
comp218762_c1	0.1	0.18	0.17	0.34	0.56	1.07	0.45	P21329	RTJK_DROFU	RNA-directed DNA polymerase from mobile element jockey	Drosophila funebris (Fruit fly).	5e-31
comp219359_c0	0.1	0.55	0.95	1.02	2.08	2.93	2.68	P30028	DPOL_HPBDC	Protein P	Duck hepatitis B virus (strain C	3e-11
comp221184_c0	0.1	0.26	0.17	0.15	0.49	2.91	4.16	Q8I7P9	POL5_DROME	Retrovirus-related Pol polyprotein from transposon opus	Drosophila melanogaster (Fruit f	2e-106
comp221659_c0	0.1	0.08	0.11	0.17	0.27	0.26	1.15	Q95SX7	RTBS_DROME	Probable RNA-directed DNA polymerase from transposon BS	Drosophila melanogaster (Fruit f	1e-08
comp221836_c1	0.1	0.08	0.06	0.08	3.51	3.46	1.6	P10394	POL4_DROME	Retrovirus-related Pol polyprotein from transposon 412	Drosophila melanogaster (Fruit f	7e-10
comp639646_c0	0.09	0.02	0	0.05	0	0	0	P21328	RTJK_DROME	RNA-directed DNA polymerase from mobile element jockey	Drosophila melanogaster (Fruit f	1e-07
comp204719_c0	0.09	0.02	0.09	0.07	0.07	0.05	0.03	Q89703	POL_CSVMV	Putative enzymatic polyprotein	Cassava vein mosaic virus (CsVMV	6e-11
comp206355_c1	0.09	0.07	0.05	0.03	0.05	0.07	0.17	P16423	POLR_DROME	Retrovirus-related Pol polyprotein from type-2 retrotransposable element R2DM	Drosophila melanogaster (Fruit f	1e-08
comp210185_c0	0.09	0.1	0.07	0.05	0.16	0.11	0.55	Q95SX7	RTBS_DROME	Probable RNA-directed DNA polymerase from transposon BS	Drosophila melanogaster (Fruit f	7e-12
comp214008_c0	0.09	0.06	0.95	0.75	0.29	1.33	1.47	P14381	YTX2_XENLA	Transposon TX1 uncharacterized 149 kDa protein	Xenopus laevis (African clawed f	4e-118
comp215339_c1	0.09	0.02	0.13	0.06	1.29	1.16	0.27	Q05654	RTF21_SCHPO	Retrotransposable element Tf2 155 kDa protein type 1	Schizosaccharomyces pombe (strai	2e-88
comp216511_c0	0.09	0.82	0.24	0.18	0.3	0.14	0.14	P21328	RTJK_DROME	RNA-directed DNA polymerase from mobile element jockey	Drosophila melanogaster (Fruit f	4e-08
comp217222_c0	0.09	0.88	1.08	2.79	0.27	0.2	1.18	P16423	POLR_DROME	Retrovirus-related Pol polyprotein from type-2 retrotransposable element R2DM	Drosophila melanogaster (Fruit f	2e-16
comp217425_c1	0.09	0.4	0.84	0.93	1.12	0.62	1.01	P21329	RTJK_DROFU	RNA-directed DNA polymerase from mobile element jockey	Drosophila funebris (Fruit fly).	7e-19
comp217995_c4	0.09	0.45	1.14	2.09	4.32	3.75	2.6	P21328	RTJK_DROME	RNA-directed DNA polymerase from mobile element jockey	Drosophila melanogaster (Fruit f	4e-24
comp218036_c4	0.09	0.18	0.01	0.1	0.29	0.09	0.02	P21329	RTJK_DROFU	RNA-directed DNA polymerase from mobile element jockey	Drosophila funebris (Fruit fly).	9e-08
comp218773_c0	0.09	0.44	0.73	1.28	2	1.78	4.92	Q99315	YG31B_YEAST	Transposon Ty3-G Gag-Pol polyprotein	Saccharomyces cerevisiae (strain	2e-25
comp219169_c4	0.09	0.38	1.8	1.23	1.66	0.72	0.79	P21328	RTJK_DROME	RNA-directed DNA polymerase from mobile element jockey	Drosophila melanogaster (Fruit f	2e-24
comp220108_c2	0.09	0.17	0.27	0.58	0.51	0.47	0.65	P21328	RTJK_DROME	RNA-directed DNA polymerase from mobile element jockey	Drosophila melanogaster (Fruit f	5e-16
comp220269_c0	0.09	0.07	0.21	0.8	1.34	0.72	0.75	P23074	POL_SFV1	Pro-Pol polyprotein	Simian foamy virus type 1 (SFVma	4e-21
comp220507_c0	0.09	0.15	0.11	0.62	0.45	0.51	2.53	Q09575	YRD6_CAEEL	Uncharacterized protein K02A2.6	Caenorhabditis elegans.	4e-38
comp221056_c1	0.09	1.83	1.23	3.33	0.58	0.67	1.22	Q03278	PO21_NASVI	Retrovirus-related Pol polyprotein from type-1 retrotransposable element R2	Nasonia vitripennis (Parasitic w	3e-20
comp184199_c2	0.09	0.02	0	0	0.03	0.09	0.07	Q7LHG5	YI31B_YEAST	Transposon Ty3-I Gag-Pol polyprotein	Saccharomyces cerevisiae (strain	2e-06
comp197482_c0	0.08	0.2	0.11	0.55	0.06	0.07	0.01	P21329	RTJK_DROFU	RNA-directed DNA polymerase from mobile element jockey	Drosophila funebris (Fruit fly).	2e-26
comp207813_c0	0.08	0.26	0.44	0.26	0.3	0.32	0.16	P21328	RTJK_DROME	RNA-directed DNA polymerase from mobile element jockey	Drosophila melanogaster (Fruit f	2e-07
comp212931_c2	0.08	0.36	0.14	0.07	0.15	0.15	0.27	P21328	RTJK_DROME	RNA-directed DNA polymerase from mobile element jockey	Drosophila melanogaster (Fruit f	2e-38
comp215098_c5	0.08	0.29	0.92	3.64	1.8	1.09	1.33	Q05654	RTF21_SCHPO	Retrotransposable element Tf2 155 kDa protein type 1	Schizosaccharomyces pombe (strai	3e-13
comp215480_c4	0.08	0.02	0.11	1.4	0.52	0.09	0.13	Q95SX7	RTBS_DROME	Probable RNA-directed DNA polymerase from transposon BS	Drosophila melanogaster (Fruit f	5e-30
comp216105_c0	0.08	0.81	1.28	0.9	0.38	0.51	0.41	P21329	RTJK_DROFU	RNA-directed DNA polymerase from mobile element jockey	Drosophila funebris (Fruit fly).	1e-21
comp217339_c5	0.08	0.03	0.16	0.46	0.91	1.16	1.31	Q95SX7	RTBS_DROME	Probable RNA-directed DNA polymerase from transposon BS	Drosophila melanogaster (Fruit f	4e-30
comp218849_c3	0.08	0.32	0.31	0.42	0.88	0.96	0.79	P21328	RTJK_DROME	RNA-directed DNA polymerase from mobile element jockey	Drosophila melanogaster (Fruit f	6e-24
comp219218_c1	0.08	0.16	0.39	0.57	0.33	0.33	0.48	P21329	RTJK_DROFU	RNA-directed DNA polymerase from mobile element jockey	Drosophila funebris (Fruit fly).	3e-21
comp219455_c0	0.08	0.13	1.87	1.29	0.52	0.98	1.25	P04323	POL3_DROME	Retrovirus-related Pol polyprotein from transposon 17.6	Drosophila melanogaster (Fruit f	8e-58
comp220263_c5	0.08	0.83	1.18	1	1.06	1.1	0.67	Q9NBX4	RTXE_DROME	Probable RNA-directed DNA polymerase from transposon X-element	Drosophila melanogaster (Fruit f	3e-27
comp222093_c0	0.08	0.54	0.8	0.43	1.18	0.91	0.4	P08548	LIN1_NYCCO	LINE-1 reverse transcriptase homolog	Nycticebus coucang (Slow loris).	3e-28
comp222421_c1	0.08	0.17	0.6	1.6	1.28	1.58	2.54	P21329	RTJK_DROFU	RNA-directed DNA polymerase from mobile element jockey	Drosophila funebris (Fruit fly).	2e-40
comp223456_c0	0.08	0.22	1.27	1.34	0.51	0.72	0.88	P14350	POL_FOAMV	Pro-Pol polyprotein	Human spumaretrovirus (SFVcpz(hu	2e-07
comp223652_c0	0.08	0.41	1.6	5.54	2.43	2.38	4.39	P14381	YTX2_XENLA	Transposon TX1 uncharacterized 149 kDa protein	Xenopus laevis (African clawed f	7e-25
comp207563_c1	0.07	0.25	2.36	0.45	0.41	0.18	0.46	P21328	RTJK_DROME	RNA-directed DNA polymerase from mobile element jockey	Drosophila melanogaster (Fruit f	2e-18
comp209566_c1	0.07	0.31	0.19	0.11	0.11	0.12	0.08	Q9NBX4	RTXE_DROME	Probable RNA-directed DNA polymerase from transposon X-element	Drosophila melanogaster (Fruit f	7e-26
comp211735_c1	0.07	0.05	0.17	0.11	0.07	0.08	0.11	P08548	LIN1_NYCCO	LINE-1 reverse transcriptase homolog	Nycticebus coucang (Slow loris).	6e-16
comp213637_c0	0.07	0.19	0.13	0.18	0.25	0.14	0.17	P04323	POL3_DROME	Retrovirus-related Pol polyprotein from transposon 17.6	Drosophila melanogaster (Fruit f	2e-50
comp214042_c2	0.07	0.22	0.29	0.23	0.34	0.19	0.54	P18910	ANPRA_RAT	Atrial natriuretic peptide receptor 1	Rattus norvegicus (Rat).	1e-20
comp214374_c8	0.07	0.06	0.05	0.06	0.24	0.1	0.29	Q89703	POL_CSVMV	Putative enzymatic polyprotein	Cassava vein mosaic virus (CsVMV	8e-15
comp214791_c1	0.07	0.16	0.82	1.86	1.49	1.68	1.95	P21329	RTJK_DROFU	RNA-directed DNA polymerase from mobile element jockey	Drosophila funebris (Fruit fly).	1e-31
comp215260_c6	0.07	0	0.05	0.11	0.12	0.04	0.06	Q03279	PO21_SCICO	Retrovirus-related Pol polyprotein from type-1 retrotransposable element R2	Sciara coprophila (Fungus gnat).	2e-06
comp215678_c4	0.07	0.07	0.07	0.05	0.11	0.15	0.05	Q95SX7	RTBS_DROME	Probable RNA-directed DNA polymerase from transposon BS	Drosophila melanogaster (Fruit f	2e-27
comp216294_c6	0.07	0.05	0.21	0.43	0.39	0.6	0.24	Q95SX7	RTBS_DROME	Probable RNA-directed DNA polymerase from transposon BS	Drosophila melanogaster (Fruit f	5e-28
comp217415_c0	0.07	0.06	0.3	0.42	0.32	0.18	0.27	P21329	RTJK_DROFU	RNA-directed DNA polymerase from mobile element jockey	Drosophila funebris (Fruit fly).	4e-09
comp217825_c1	0.07	0.91	2.38	2.9	0.63	0.55	0.38	P21329	RTJK_DROFU	RNA-directed DNA polymerase from mobile element jockey	Drosophila funebris (Fruit fly).	9e-23
comp218799_c1	0.07	1.38	3.95	3.11	1.18	2.13	2.3	P04323	POL3_DROME	Retrovirus-related Pol polyprotein from transposon 17.6	Drosophila melanogaster (Fruit f	3e-56
comp218954_c0	0.07	0.03	0.1	0.01	0.16	0.12	0.07	P21329	RTJK_DROFU	RNA-directed DNA polymerase from mobile element jockey	Drosophila funebris (Fruit fly).	7e-09
comp219102_c1	0.07	0.09	0.08	0.13	0.13	0.35	0.45	P11369	POL2_MOUSE	Retrovirus-related Pol polyprotein LINE-1	Mus musculus (Mouse).	7e-17
comp219566_c0	0.07	0.32	0.89	0.56	0.92	1	0.32	P21328	RTJK_DROME	RNA-directed DNA polymerase from mobile element jockey	Drosophila melanogaster (Fruit f	2e-48
comp221339_c0	0.07	0.7	4.56	2.87	1.1	1.78	2.25	P21328	RTJK_DROME	RNA-directed DNA polymerase from mobile element jockey	Drosophila melanogaster (Fruit f	1e-34
comp221584_c5	0.07	7.51	14.67	19.01	3.05	1.63	1.89	Q9NBX4	RTXE_DROME	Probable RNA-directed DNA polymerase from transposon X-element	Drosophila melanogaster (Fruit f	2e-28
comp222102_c0	0.07	1.02	2.76	9.01	7.43	7.09	18.21	Q4U0X6	POL_HTL3P	Gag-Pro-Pol polyprotein	Human T-cell leukemia virus 3 (s	9e-17
comp296328_c0	0.06	0.03	0.04	0.19	0.13	0	0.12	P11369	POL2_MOUSE	Retrovirus-related Pol polyprotein LINE-1	Mus musculus (Mouse).	4e-10
comp374773_c0	0.06	0	0	0.01	0.08	0.05	0.12	Q95SX7	RTBS_DROME	Probable RNA-directed DNA polymerase from transposon BS	Drosophila melanogaster (Fruit f	7e-10
comp428201_c0	0.06	0.09	0.05	0.03	0	0	0.01	P26808	POL_MLVFP	Pol polyprotein	Friend murine leukemia virus (is	1e-63
comp199053_c2	0.06	0.12	0.13	0.15	0.08	0.04	0.06	P21329	RTJK_DROFU	RNA-directed DNA polymerase from mobile element jockey	Drosophila funebris (Fruit fly).	4e-15
comp206419_c0	0.06	0.31	0.23	0.08	0.02	0.04	0.02	Q95SX7	RTBS_DROME	Probable RNA-directed DNA polymerase from transposon BS	Drosophila melanogaster (Fruit f	1e-22
comp208236_c0	0.06	0.05	0.05	0.32	0.87	1.45	1.73	Q05654	RTF21_SCHPO	Retrotransposable element Tf2 155 kDa protein type 1	Schizosaccharomyces pombe (strai	1e-09
comp208955_c0	0.06	0.29	0.12	0.1	0.2	0.16	0.2	P21329	RTJK_DROFU	RNA-directed DNA polymerase from mobile element jockey	Drosophila funebris (Fruit fly).	4e-22
comp209698_c0	0.06	0.1	0.06	0.14	0.24	0.15	0.24	Q95SX7	RTBS_DROME	Probable RNA-directed DNA polymerase from transposon BS	Drosophila melanogaster (Fruit f	2e-31
comp213276_c8	0.06	0	0.03	0.02	0.14	0.05	0.15	Q89703	POL_CSVMV	Putative enzymatic polyprotein	Cassava vein mosaic virus (CsVMV	1e-13
comp213434_c3	0.06	0.16	0.19	0.48	0.28	0.32	0.2	Q95SX7	RTBS_DROME	Probable RNA-directed DNA polymerase from transposon BS	Drosophila melanogaster (Fruit f	3e-39
comp214040_c2	0.06	5.02	1.35	1.74	1.5	2.41	1	P14381	YTX2_XENLA	Transposon TX1 uncharacterized 149 kDa protein	Xenopus laevis (African clawed f	3e-71
comp214421_c0	0.06	0.32	9.7	20.22	3.06	1.95	1.71	Q95SX7	RTBS_DROME	Probable RNA-directed DNA polymerase from transposon BS	Drosophila melanogaster (Fruit f	2e-09
comp216273_c3	0.06	0.15	0.22	0.22	0.16	0.23	0.24	Q9NBX4	RTXE_DROME	Probable RNA-directed DNA polymerase from transposon X-element	Drosophila melanogaster (Fruit f	3e-36
comp219087_c1	0.06	0.05	0.03	0.03	0.31	0.11	0.05	P21328	RTJK_DROME	RNA-directed DNA polymerase from mobile element jockey	Drosophila melanogaster (Fruit f	1e-21
comp219247_c2	0.06	0.35	2.58	0.36	0.41	0.33	0.2	Q9NBX4	RTXE_DROME	Probable RNA-directed DNA polymerase from transposon X-element	Drosophila melanogaster (Fruit f	2e-14
comp219986_c4	0.06	0.24	0.23	0.5	0.82	1.76	1.11	Q95SX7	RTBS_DROME	Probable RNA-directed DNA polymerase from transposon BS	Drosophila melanogaster (Fruit f	2e-33
comp221725_c0	0.06	0.29	0.53	0.49	0.4	0.26	0.43	P21328	RTJK_DROME	RNA-directed DNA polymerase from mobile element jockey	Drosophila melanogaster (Fruit f	2e-38
comp222797_c0	0.06	0.05	0.19	0.46	0.37	0.31	0.37	Q09575	YRD6_CAEEL	Uncharacterized protein K02A2.6	Caenorhabditis elegans.	4e-39
comp224165_c0	0.06	0.65	0.86	0.38	0.12	0.64	0.71	Q99315	YG31B_YEAST	Transposon Ty3-G Gag-Pol polyprotein	Saccharomyces cerevisiae (strain	5e-66
comp224853_c0	0.06	0.11	0.9	1.63	0.77	1.23	1.42	P21328	RTJK_DROME	RNA-directed DNA polymerase from mobile element jockey	Drosophila melanogaster (Fruit f	3e-65
comp225581_c1	0.06	0.93	0.62	0.73	0.6	1.04	2.49	Q09575	YRD6_CAEEL	Uncharacterized protein K02A2.6	Caenorhabditis elegans.	2e-39
comp189650_c0	0.05	0.04	0.04	0.01	0	0	0	P11369	POL2_MOUSE	Retrovirus-related Pol polyprotein LINE-1	Mus musculus (Mouse).	2e-09
comp534554_c0	0.05	0	0	0	0.07	0	0	Q95SX7	RTBS_DROME	Probable RNA-directed DNA polymerase from transposon BS	Drosophila melanogaster (Fruit f	2e-07
comp190743_c0	0.05	0.01	0.02	0.08	0.03	0.01	0.03	P21329	RTJK_DROFU	RNA-directed DNA polymerase from mobile element jockey	Drosophila funebris (Fruit fly).	3e-08
comp939153_c0	0.05	0	0.02	0	0	0	0	P21329	RTJK_DROFU	RNA-directed DNA polymerase from mobile element jockey	Drosophila funebris (Fruit fly).	9e-07
comp195789_c2	0.05	0	0.05	0	0.06	0.02	0.05	P21329	RTJK_DROFU	RNA-directed DNA polymerase from mobile element jockey	Drosophila funebris (Fruit fly).	2e-09
comp196418_c0	0.05	0.05	0.04	0.07	0.1	0.11	0.09	Q95SX7	RTBS_DROME	Probable RNA-directed DNA polymerase from transposon BS	Drosophila melanogaster (Fruit f	7e-41
comp33239_c0	0.05	0	0.02	0	0	0	0	P31792	POL_FENV1	Pol polyprotein	Feline endogenous virus ECE1.	4e-32
comp202445_c0	0.05	0.19	0.09	0.12	0.04	0.05	0.04	Q95SX7	RTBS_DROME	Probable RNA-directed DNA polymerase from transposon BS	Drosophila melanogaster (Fruit f	2e-16
comp202828_c1	0.05	0.16	0.09	0.05	0.08	0.09	0.04	P21329	RTJK_DROFU	RNA-directed DNA polymerase from mobile element jockey	Drosophila funebris (Fruit fly).	3e-22
comp203136_c0	0.05	0	0.06	0.03	0.06	0.07	0.07	P21328	RTJK_DROME	RNA-directed DNA polymerase from mobile element jockey	Drosophila melanogaster (Fruit f	2e-28
comp206402_c0	0.05	0.02	0.02	0.05	0.07	0.04	0.27	Q99315	YG31B_YEAST	Transposon Ty3-G Gag-Pol polyprotein	Saccharomyces cerevisiae (strain	4e-66
comp210672_c0	0.05	0.05	0.18	0.22	0.23	0.26	0.23	P21328	RTJK_DROME	RNA-directed DNA polymerase from mobile element jockey	Drosophila melanogaster (Fruit f	4e-25
comp213108_c1	0.05	0.06	0.11	0.07	0.11	0.1	0.35	P21328	RTJK_DROME	RNA-directed DNA polymerase from mobile element jockey	Drosophila melanogaster (Fruit f	1e-28
comp214278_c3	0.05	0	0.04	0.22	0	0.01	0	Q9NBX4	RTXE_DROME	Probable RNA-directed DNA polymerase from transposon X-element	Drosophila melanogaster (Fruit f	5e-11
comp215232_c7	0.05	0.2	0.17	0.32	0.22	0.85	0.58	Q9NBX4	RTXE_DROME	Probable RNA-directed DNA polymerase from transposon X-element	Drosophila melanogaster (Fruit f	2e-18
comp216677_c1	0.05	0.12	0.12	0.15	0.21	0.25	0.33	Q03278	PO21_NASVI	Retrovirus-related Pol polyprotein from type-1 retrotransposable element R2	Nasonia vitripennis (Parasitic w	1e-13
comp217709_c3	0.05	0.3	0.26	0.53	0.5	0.39	0.61	P21329	RTJK_DROFU	RNA-directed DNA polymerase from mobile element jockey	Drosophila funebris (Fruit fly).	3e-23
comp219484_c1	0.05	0.19	0.18	1.09	0.91	0.67	1.31	Q95SX7	RTBS_DROME	Probable RNA-directed DNA polymerase from transposon BS	Drosophila melanogaster (Fruit f	1e-24
comp220118_c0	0.05	0.09	0.52	0.56	0.33	0.31	0.33	P21328	RTJK_DROME	RNA-directed DNA polymerase from mobile element jockey	Drosophila melanogaster (Fruit f	8e-25
comp221403_c0	0.05	0.15	0.4	0.17	0.25	0.39	0.11	P14381	YTX2_XENLA	Transposon TX1 uncharacterized 149 kDa protein	Xenopus laevis (African clawed f	3e-88
comp221654_c2	0.05	2.97	1.16	1.32	0.49	0.32	0.69	P21329	RTJK_DROFU	RNA-directed DNA polymerase from mobile element jockey	Drosophila funebris (Fruit fly).	6e-28
comp223065_c1	0.05	0.03	0.52	1.21	0.91	2.76	1.91	P21328	RTJK_DROME	RNA-directed DNA polymerase from mobile element jockey	Drosophila melanogaster (Fruit f	3e-33
comp224828_c0	0.05	0.15	0.22	2.1	1.48	1.84	2.9	P10394	POL4_DROME	Retrovirus-related Pol polyprotein from transposon 412	Drosophila melanogaster (Fruit f	5e-101
comp225296_c1	0.05	0.05	0.21	0.45	0.41	0.96	1.62	Q05654	RTF21_SCHPO	Retrotransposable element Tf2 155 kDa protein type 1	Schizosaccharomyces pombe (strai	2e-22
comp360325_c0	0.04	0.02	0.04	0.18	0.04	0.02	0.08	P11369	POL2_MOUSE	Retrovirus-related Pol polyprotein LINE-1	Mus musculus (Mouse).	3e-06
comp390431_c0	0.04	0	0.03	0.07	0	0.04	0	P21328	RTJK_DROME	RNA-directed DNA polymerase from mobile element jockey	Drosophila melanogaster (Fruit f	6e-11
comp496494_c0	0.04	0	0	0.02	0.04	0	0	Q95SX7	RTBS_DROME	Probable RNA-directed DNA polymerase from transposon BS	Drosophila melanogaster (Fruit f	2e-10
comp596711_c0	0.04	0	0	0.02	0.04	0.04	0.05	Q9NBX4	RTXE_DROME	Probable RNA-directed DNA polymerase from transposon X-element	Drosophila melanogaster (Fruit f	2e-13
comp12495_c0	0.04	0.06	0	0	0.09	0.04	0.03	P03364	POL_SMRVH	Pol polyprotein	Squirrel monkey retrovirus (SMRV	5e-10
comp194575_c0	0.04	0	0.02	0.02	0.08	0.03	0.07	Q95SX7	RTBS_DROME	Probable RNA-directed DNA polymerase from transposon BS	Drosophila melanogaster (Fruit f	3e-09
comp202160_c0	0.04	0.54	0.3	0.13	0.03	0.02	0.04	Q95SX7	RTBS_DROME	Probable RNA-directed DNA polymerase from transposon BS	Drosophila melanogaster (Fruit f	3e-18
comp204803_c3	0.04	0.01	0.01	0.04	0.13	0.09	0.06	P10394	POL4_DROME	Retrovirus-related Pol polyprotein from transposon 412	Drosophila melanogaster (Fruit f	8e-23
comp207258_c0	0.04	0.02	0.06	0.18	0.07	0.12	0.19	P21328	RTJK_DROME	RNA-directed DNA polymerase from mobile element jockey	Drosophila melanogaster (Fruit f	6e-08
comp209016_c0	0.04	0	0.01	0.02	0.3	0.88	1.18	P10394	POL4_DROME	Retrovirus-related Pol polyprotein from transposon 412	Drosophila melanogaster (Fruit f	5e-21
comp209963_c0	0.04	0.07	0.14	0.09	0.12	0.09	0.19	P21328	RTJK_DROME	RNA-directed DNA polymerase from mobile element jockey	Drosophila melanogaster (Fruit f	8e-21
comp210764_c0	0.04	0.01	0.17	0.1	0.05	0.1	0.31	Q8I7P9	POL5_DROME	Retrovirus-related Pol polyprotein from transposon opus	Drosophila melanogaster (Fruit f	3e-33
comp211196_c0	0.04	0.08	0.42	0.4	0.1	0.07	0.15	P21328	RTJK_DROME	RNA-directed DNA polymerase from mobile element jockey	Drosophila melanogaster (Fruit f	2e-12
comp211609_c2	0.04	0.15	0.33	0.16	0.15	0.13	0.08	Q95SX7	RTBS_DROME	Probable RNA-directed DNA polymerase from transposon BS	Drosophila melanogaster (Fruit f	3e-17
comp212990_c4	0.04	0.32	1.28	0.6	0.64	0.32	0.2	Q95SX7	RTBS_DROME	Probable RNA-directed DNA polymerase from transposon BS	Drosophila melanogaster (Fruit f	1e-20
comp213175_c0	0.04	0.17	0.41	0.35	0.62	0.82	0.84	P21329	RTJK_DROFU	RNA-directed DNA polymerase from mobile element jockey	Drosophila funebris (Fruit fly).	3e-07
comp214116_c1	0.04	0.19	0.35	0.41	0.87	1.07	1.05	P08548	LIN1_NYCCO	LINE-1 reverse transcriptase homolog	Nycticebus coucang (Slow loris).	2e-17
comp214147_c1	0.04	0.06	0.16	0.51	0.4	0.41	0.98	Q99315	YG31B_YEAST	Transposon Ty3-G Gag-Pol polyprotein	Saccharomyces cerevisiae (strain	4e-17
comp214482_c0	0.04	0.11	0.63	1.77	0.64	0.42	2.11	Q99315	YG31B_YEAST	Transposon Ty3-G Gag-Pol polyprotein	Saccharomyces cerevisiae (strain	1e-15
comp215932_c0	0.04	0.42	0.8	0.68	0.5	0.18	0.36	Q9NBX4	RTXE_DROME	Probable RNA-directed DNA polymerase from transposon X-element	Drosophila melanogaster (Fruit f	3e-06
comp216314_c0	0.04	0.02	0.05	0.12	0.15	0.24	0.33	P19560	POL_BIV29	Gag-Pol polyprotein	immunodeficiency-like virus).	6e-06
comp216741_c0	0.04	0.17	0.26	0.09	0.13	0.22	0.22	P21328	RTJK_DROME	RNA-directed DNA polymerase from mobile element jockey	Drosophila melanogaster (Fruit f	1e-31
comp157542_c0	0.04	0.05	0.04	0	0.02	0	0.02	Q95SX7	RTBS_DROME	Probable RNA-directed DNA polymerase from transposon BS	Drosophila melanogaster (Fruit f	2e-06
comp218592_c0	0.04	0.05	0.34	0.42	0.26	0.37	0.25	P14381	YTX2_XENLA	Transposon TX1 uncharacterized 149 kDa protein	Xenopus laevis (African clawed f	2e-53
comp218862_c1	0.04	0.07	0.35	0.18	0.44	0.37	0.38	P16423	POLR_DROME	Retrovirus-related Pol polyprotein from type-2 retrotransposable element R2DM	Drosophila melanogaster (Fruit f	1e-15
comp218937_c3	0.04	0.06	0.16	0.04	0.05	0.06	0.04	Q95SX7	RTBS_DROME	Probable RNA-directed DNA polymerase from transposon BS	Drosophila melanogaster (Fruit f	2e-22
comp219452_c0	0.04	0.12	0.37	0.96	0.55	0.29	0.82	Q95SX7	RTBS_DROME	Probable RNA-directed DNA polymerase from transposon BS	Drosophila melanogaster (Fruit f	2e-39
comp219472_c2	0.04	1.7	0.3	0.19	0.2	0.27	0.2	P21328	RTJK_DROME	RNA-directed DNA polymerase from mobile element jockey	Drosophila melanogaster (Fruit f	6e-31
comp219807_c1	0.04	0.17	0.02	0.02	0.12	0.25	0.19	P10394	POL4_DROME	Retrovirus-related Pol polyprotein from transposon 412	Drosophila melanogaster (Fruit f	1e-115
comp220019_c1	0.04	0.01	0.03	0.05	0.04	0	0.01	P21328	RTJK_DROME	RNA-directed DNA polymerase from mobile element jockey	Drosophila melanogaster (Fruit f	1e-10
comp220521_c0	0.04	0.02	0.1	0.15	0.2	0.18	0.38	P10401	POLY_DROME	Retrovirus-related Pol polyprotein from transposon gypsy	Drosophila melanogaster (Fruit f	7e-49
comp220711_c0	0.04	0.27	0.94	1.66	1.66	1.21	2.43	P21328	RTJK_DROME	RNA-directed DNA polymerase from mobile element jockey	Drosophila melanogaster (Fruit f	3e-40
comp220943_c0	0.04	0.02	0.05	0.02	0.21	0.18	1.12	P20825	POL2_DROME	Retrovirus-related Pol polyprotein from transposon 297	Drosophila melanogaster (Fruit f	5e-87
comp221340_c2	0.04	0.06	0.17	0.03	0.16	0.18	0.12	Q95SX7	RTBS_DROME	Probable RNA-directed DNA polymerase from transposon BS	Drosophila melanogaster (Fruit f	2e-31
comp221640_c0	0.04	0.04	0.18	0.27	0.36	0.62	0.65	Q99315	YG31B_YEAST	Transposon Ty3-G Gag-Pol polyprotein	Saccharomyces cerevisiae (strain	1e-89
comp221789_c0	0.04	0.05	0.15	0.22	0.06	0.08	0.14	Q9NBX4	RTXE_DROME	Probable RNA-directed DNA polymerase from transposon X-element	Drosophila melanogaster (Fruit f	5e-25
comp222402_c5	0.04	0	0.11	0.4	0.11	0.02	0.04	P21328	RTJK_DROME	RNA-directed DNA polymerase from mobile element jockey	Drosophila melanogaster (Fruit f	4e-11
comp223152_c0	0.04	0.35	0.47	0.3	0.52	1.07	0.4	Q95SX7	RTBS_DROME	Probable RNA-directed DNA polymerase from transposon BS	Drosophila melanogaster (Fruit f	2e-41
comp223446_c0	0.04	0.5	0.76	0.76	0.21	0.28	0.28	P08548	LIN1_NYCCO	LINE-1 reverse transcriptase homolog	Nycticebus coucang (Slow loris).	1e-25
comp223490_c1	0.04	0.07	0.12	0.17	0.16	0.05	0.08	Q95SX7	RTBS_DROME	Probable RNA-directed DNA polymerase from transposon BS	Drosophila melanogaster (Fruit f	9e-16
comp225627_c0	0.04	0.03	0.11	0.38	0.93	0.58	1.08	P10394	POL4_DROME	Retrovirus-related Pol polyprotein from transposon 412	Drosophila melanogaster (Fruit f	2e-114
comp469260_c0	0.03	0.02	0.03	0.04	0.03	0	0.07	P03364	POL_SMRVH	Pol polyprotein	Squirrel monkey retrovirus (SMRV	2e-07
comp190609_c0	0.03	0.13	0.06	0.79	5.86	2.66	0.53	P16423	POLR_DROME	Retrovirus-related Pol polyprotein from type-2 retrotransposable element R2DM	Drosophila melanogaster (Fruit f	8e-19
comp192545_c0	0.03	0	0.03	0.02	0.1	0.09	0.06	P20825	POL2_DROME	Retrovirus-related Pol polyprotein from transposon 297	Drosophila melanogaster (Fruit f	9e-19
comp192758_c1	0.03	0.05	0.02	0.15	0.04	0	0.02	P21328	RTJK_DROME	RNA-directed DNA polymerase from mobile element jockey	Drosophila melanogaster (Fruit f	2e-17
comp193525_c1	0.03	0.05	0	0.02	0.1	0.09	0.04	Q9NBX4	RTXE_DROME	Probable RNA-directed DNA polymerase from transposon X-element	Drosophila melanogaster (Fruit f	2e-25
comp194942_c0	0.03	0.03	0.01	0.03	0.04	0.02	0.08	Q95SX7	RTBS_DROME	Probable RNA-directed DNA polymerase from transposon BS	Drosophila melanogaster (Fruit f	7e-09
comp198225_c0	0.03	0.09	0.08	0.1	0.03	0.08	0.1	P21329	RTJK_DROFU	RNA-directed DNA polymerase from mobile element jockey	Drosophila funebris (Fruit fly).	2e-13
comp201727_c0	0.03	0.08	0.26	0.08	0.02	0.03	0.02	P21328	RTJK_DROME	RNA-directed DNA polymerase from mobile element jockey	Drosophila melanogaster (Fruit f	5e-36
comp205165_c1	0.03	0.06	0.09	0.04	0.13	0.14	0.03	Q95SX7	RTBS_DROME	Probable RNA-directed DNA polymerase from transposon BS	Drosophila melanogaster (Fruit f	2e-24
comp206826_c0	0.03	0.04	0.1	0.22	0.15	0.04	0.27	Q95SX7	RTBS_DROME	Probable RNA-directed DNA polymerase from transposon BS	Drosophila melanogaster (Fruit f	7e-18
comp207929_c1	0.03	0.05	0.01	0.03	0.01	0.09	0.05	P11369	POL2_MOUSE	Retrovirus-related Pol polyprotein LINE-1	Mus musculus (Mouse).	3e-11
comp209956_c0	0.03	0.41	0.28	0.04	0.11	0.08	0.01	P21328	RTJK_DROME	RNA-directed DNA polymerase from mobile element jockey	Drosophila melanogaster (Fruit f	3e-24
comp210492_c0	0.03	0	0.01	0.09	0.28	0.14	0.42	Q99315	YG31B_YEAST	Transposon Ty3-G Gag-Pol polyprotein	Saccharomyces cerevisiae (strain	3e-22
comp210657_c0	0.03	0.18	0.6	0.83	0.25	0.26	0.37	Q03278	PO21_NASVI	Retrovirus-related Pol polyprotein from type-1 retrotransposable element R2	Nasonia vitripennis (Parasitic w	2e-06
comp212642_c0	0.03	0	0.03	0.1	0.05	0.11	0.21	Q09575	YRD6_CAEEL	Uncharacterized protein K02A2.6	Caenorhabditis elegans.	1e-70
comp213653_c0	0.03	0.04	0.15	0.46	0.22	0.08	0.12	P10272	POL_BAEVM	Pol polyprotein	Baboon endogenous virus (strain	2e-06
comp214095_c0	0.03	0.14	0.58	0.18	0.23	0.25	0.33	P16423	POLR_DROME	Retrovirus-related Pol polyprotein from type-2 retrotransposable element R2DM	Drosophila melanogaster (Fruit f	2e-08
comp214910_c0	0.03	0.07	0.1	0.07	0.25	0.29	0.2	P21328	RTJK_DROME	RNA-directed DNA polymerase from mobile element jockey	Drosophila melanogaster (Fruit f	9e-15
comp131312_c0	0.03	0.03	0.03	0.04	0.1	0.02	0.06	Q95SX7	RTBS_DROME	Probable RNA-directed DNA polymerase from transposon BS	Drosophila melanogaster (Fruit f	2e-18
comp215593_c7	0.03	0.17	0.69	0.33	0.47	0.38	0.21	P21328	RTJK_DROME	RNA-directed DNA polymerase from mobile element jockey	Drosophila melanogaster (Fruit f	2e-16
comp215850_c1	0.03	0.31	6.15	6.62	1.45	1.71	1.55	Q9NBX4	RTXE_DROME	Probable RNA-directed DNA polymerase from transposon X-element	Drosophila melanogaster (Fruit f	7e-24
comp215934_c4	0.03	0.27	0.45	0.82	0.66	0.71	0.79	P21328	RTJK_DROME	RNA-directed DNA polymerase from mobile element jockey	Drosophila melanogaster (Fruit f	4e-10
comp142197_c0	0.03	0	0.03	0.16	0.09	0.08	0.03	P21329	RTJK_DROFU	RNA-directed DNA polymerase from mobile element jockey	Drosophila funebris (Fruit fly).	3e-20
comp216314_c4	0.03	0.07	0.09	0.03	0.04	0.15	0.01	P21328	RTJK_DROME	RNA-directed DNA polymerase from mobile element jockey	Drosophila melanogaster (Fruit f	2e-20
comp216796_c1	0.03	0.15	0.62	1.09	1.88	5.74	5.08	P21329	RTJK_DROFU	RNA-directed DNA polymerase from mobile element jockey	Drosophila funebris (Fruit fly).	1e-31
comp217518_c1	0.03	0.4	0.05	0.14	0.18	0.19	0.22	P04323	POL3_DROME	Retrovirus-related Pol polyprotein from transposon 17.6	Drosophila melanogaster (Fruit f	4e-06
comp217604_c0	0.03	0.06	0.13	0.67	1.56	0.57	1.46	Q6XKE6	POLG_PVCV2	Genome polyprotein	Petunia vein clearing virus (iso	3e-19
comp217765_c4	0.03	0.11	0.13	0.21	0.32	0.45	0.36	Q95SX7	RTBS_DROME	Probable RNA-directed DNA polymerase from transposon BS	Drosophila melanogaster (Fruit f	2e-44
comp217777_c2	0.03	0.25	0.12	0.14	0.13	0.14	0.16	Q03278	PO21_NASVI	Retrovirus-related Pol polyprotein from type-1 retrotransposable element R2	Nasonia vitripennis (Parasitic w	1e-17
comp217847_c1	0.03	0.13	0.36	0.2	0.17	0.57	0.68	Q95SX7	RTBS_DROME	Probable RNA-directed DNA polymerase from transposon BS	Drosophila melanogaster (Fruit f	2e-09
comp219309_c0	0.03	0.14	0.16	0.39	0.13	0.26	0.31	Q05654	RTF21_SCHPO	Retrotransposable element Tf2 155 kDa protein type 1	Schizosaccharomyces pombe (strai	3e-78
comp219552_c0	0.03	0.15	0.99	0.4	0.24	0.23	0.34	P21414	POL_GALV	Pol polyprotein	Gibbon ape leukemia virus (GALV)	4e-09
comp219827_c1	0.03	0.71	0.62	0.8	0.28	0.33	0.29	Q03279	PO21_SCICO	Retrovirus-related Pol polyprotein from type-1 retrotransposable element R2	Sciara coprophila (Fungus gnat).	6e-08
comp164439_c0	0.03	0	0	0.1	0.03	0.01	0.03	P10394	POL4_DROME	Retrovirus-related Pol polyprotein from transposon 412	Drosophila melanogaster (Fruit f	3e-07
comp220053_c0	0.03	0.07	0.13	0.33	0.32	0.24	0.32	Q89703	POL_CSVMV	Putative enzymatic polyprotein	Cassava vein mosaic virus (CsVMV	3e-07
comp220420_c1	0.03	0.12	0.64	6.56	18.02	20.36	25.49	P10394	POL4_DROME	Retrovirus-related Pol polyprotein from transposon 412	Drosophila melanogaster (Fruit f	4e-130
comp221627_c1	0.03	0.03	0.06	0.1	0.09	0.08	0.17	P04323	POL3_DROME	Retrovirus-related Pol polyprotein from transposon 17.6	Drosophila melanogaster (Fruit f	1e-40
comp222322_c0	0.03	0.29	0.56	2.19	1.32	1.41	5.02	P21328	RTJK_DROME	RNA-directed DNA polymerase from mobile element jockey	Drosophila melanogaster (Fruit f	2e-18
comp224500_c1	0.03	0.91	2.46	1.47	1.52	1.29	1.75	P04323	POL3_DROME	Retrovirus-related Pol polyprotein from transposon 17.6	Drosophila melanogaster (Fruit f	4e-70
comp225342_c0	0.03	0.02	0.02	0.09	0.23	0.96	2.23	P20825	POL2_DROME	Retrovirus-related Pol polyprotein from transposon 297	Drosophila melanogaster (Fruit f	2e-94
comp186861_c0	0.03	0.02	0.11	0.09	0.05	0.03	0.06	P10394	POL4_DROME	Retrovirus-related Pol polyprotein from transposon 412	Drosophila melanogaster (Fruit f	2e-16
comp226123_c0	0.02	0.12	0.49	5.03	8.04	14.08	12.75	P10394	POL4_DROME	Retrovirus-related Pol polyprotein from transposon 412	Drosophila melanogaster (Fruit f	2e-105
comp193709_c1	0.02	0.02	0.05	0.64	0.01	0.13	0.13	P21328	RTJK_DROME	RNA-directed DNA polymerase from mobile element jockey	Drosophila melanogaster (Fruit f	3e-16
comp194964_c0	0.02	0.04	0.75	0.33	0.03	0.02	0.03	Q95SX7	RTBS_DROME	Probable RNA-directed DNA polymerase from transposon BS	Drosophila melanogaster (Fruit f	9e-35
comp195116_c1	0.02	0	0.01	0	0.03	0.03	0.04	P20825	POL2_DROME	Retrovirus-related Pol polyprotein from transposon 297	Drosophila melanogaster (Fruit f	3e-42
comp202183_c3	0.02	0	0.02	0.04	0.03	0.09	0.14	Q95SX7	RTBS_DROME	Probable RNA-directed DNA polymerase from transposon BS	Drosophila melanogaster (Fruit f	1e-25
comp207551_c0	0.02	0.01	0.11	0.42	1.24	0.75	4.04	Q95SX7	RTBS_DROME	Probable RNA-directed DNA polymerase from transposon BS	Drosophila melanogaster (Fruit f	2e-32
comp207933_c0	0.02	0.11	0.23	0.16	0.46	0.24	0.04	P21329	RTJK_DROFU	RNA-directed DNA polymerase from mobile element jockey	Drosophila funebris (Fruit fly).	4e-26
comp209007_c0	0.02	0.01	0.15	0.14	0.12	0.07	0.1	P27401	POL_SFV3L	Pro-Pol polyprotein	Simian foamy virus type 3 (strai	1e-06
comp210294_c1	0.02	0.19	0.8	0.34	0.16	0.22	0.05	P08548	LIN1_NYCCO	LINE-1 reverse transcriptase homolog	Nycticebus coucang (Slow loris).	3e-09
comp210665_c4	0.02	0	0.09	0.09	0.17	0.06	0.09	P21328	RTJK_DROME	RNA-directed DNA polymerase from mobile element jockey	Drosophila melanogaster (Fruit f	6e-45
comp212113_c4	0.02	0.51	0.67	0.17	0.02	0.03	0.05	Q95SX7	RTBS_DROME	Probable RNA-directed DNA polymerase from transposon BS	Drosophila melanogaster (Fruit f	2e-21
comp212400_c0	0.02	0.03	0.12	0.49	0.06	0.05	0.19	P14381	YTX2_XENLA	Transposon TX1 uncharacterized 149 kDa protein	Xenopus laevis (African clawed f	2e-11
comp212447_c0	0.02	0.06	0.19	0.08	0.16	0.12	0.02	P21328	RTJK_DROME	RNA-directed DNA polymerase from mobile element jockey	Drosophila melanogaster (Fruit f	1e-29
comp212744_c2	0.02	0.14	0.24	0.11	0.28	0.23	0.1	Q95SX7	RTBS_DROME	Probable RNA-directed DNA polymerase from transposon BS	Drosophila melanogaster (Fruit f	7e-41
comp213803_c3	0.02	0.22	0.18	0.03	0.53	0.05	0.06	P21328	RTJK_DROME	RNA-directed DNA polymerase from mobile element jockey	Drosophila melanogaster (Fruit f	4e-38
comp214068_c1	0.02	0.18	0.09	0.12	0.23	0.25	0.35	Q9TTC1	POL_KORV	Pro-Pol polyprotein	Koala retrovirus (KoRV).	2e-12
comp214965_c4	0.02	0.01	0	0.1	0.04	0.17	0.1	P25059	POL_BLVAU	Pol polyprotein	Bovine leukemia virus (isolate A	2e-11
comp216299_c1	0.02	0.8	0.76	0.27	0.16	0.12	0.86	Q95SX7	RTBS_DROME	Probable RNA-directed DNA polymerase from transposon BS	Drosophila melanogaster (Fruit f	2e-06
comp216748_c9	0.02	0.03	0.06	0.18	0.12	0.16	0.32	P10394	POL4_DROME	Retrovirus-related Pol polyprotein from transposon 412	Drosophila melanogaster (Fruit f	4e-63
comp216955_c0	0.02	0.04	0.18	0.24	0.32	0.35	0.46	Q10126	YSM6_CAEEL	Putative uncharacterized transposon-derived protein F52C9.6	Caenorhabditis elegans.	3e-12
comp217188_c0	0.02	0.02	0.11	0.44	0.22	0.3	1.59	Q8I7P9	POL5_DROME	Retrovirus-related Pol polyprotein from transposon opus	Drosophila melanogaster (Fruit f	2e-87
comp217200_c2	0.02	0.04	0.13	0.16	0.3	0.34	0.92	Q09575	YRD6_CAEEL	Uncharacterized protein K02A2.6	Caenorhabditis elegans.	5e-63
comp217361_c2	0.02	0.06	0.08	0.05	0.07	0.03	0.05	P14381	YTX2_XENLA	Transposon TX1 uncharacterized 149 kDa protein	Xenopus laevis (African clawed f	8e-50
comp218979_c1	0.02	0.01	0.03	0.12	0.03	0.06	0.06	P08548	LIN1_NYCCO	LINE-1 reverse transcriptase homolog	Nycticebus coucang (Slow loris).	1e-05
comp220085_c0	0.02	0.1	0.01	0.03	0.24	0.09	0.03	P21328	RTJK_DROME	RNA-directed DNA polymerase from mobile element jockey	Drosophila melanogaster (Fruit f	1e-44
comp165604_c1	0.02	0.01	0.06	1.03	0.01	0.03	0.02	Q95SX7	RTBS_DROME	Probable RNA-directed DNA polymerase from transposon BS	Drosophila melanogaster (Fruit f	1e-33
comp172768_c2	0.02	0.03	0.02	0.01	0.01	0	0.36	P04323	POL3_DROME	Retrovirus-related Pol polyprotein from transposon 17.6	Drosophila melanogaster (Fruit f	3e-25
comp222329_c3	0.02	0.02	0.12	0.34	0.29	1	1.14	P21329	RTJK_DROFU	RNA-directed DNA polymerase from mobile element jockey	Drosophila funebris (Fruit fly).	5e-24
comp185672_c0	0.02	0.08	0.13	0.08	0.1	0.06	0.06	Q95SX7	RTBS_DROME	Probable RNA-directed DNA polymerase from transposon BS	Drosophila melanogaster (Fruit f	2e-21
comp224982_c0	0.02	0.04	1.38	4.61	3.4	2.36	4.73	P21328	RTJK_DROME	RNA-directed DNA polymerase from mobile element jockey	Drosophila melanogaster (Fruit f	9e-60
comp225364_c0	0.02	0.08	0.18	0.34	0.3	0.28	0.72	P04323	POL3_DROME	Retrovirus-related Pol polyprotein from transposon 17.6	Drosophila melanogaster (Fruit f	3e-88
comp225511_c0	0.02	0.04	0.26	0.42	1.37	0.98	1.01	P21328	RTJK_DROME	RNA-directed DNA polymerase from mobile element jockey	Drosophila melanogaster (Fruit f	3e-35
comp225581_c0	0.02	1.1	0.61	0.64	0.65	0.78	2.56	Q8I7P9	POL5_DROME	Retrovirus-related Pol polyprotein from transposon opus	Drosophila melanogaster (Fruit f	2e-64
comp226036_c0	0.01	0.03	0.02	0.33	0.48	1.09	1.69	Q7LHG5	YI31B_YEAST	Transposon Ty3-I Gag-Pol polyprotein	Saccharomyces cerevisiae (strain	1e-102
comp226109_c0	0.01	0.02	0.03	0.17	0.81	1.24	1.9	P10394	POL4_DROME	Retrovirus-related Pol polyprotein from transposon 412	Drosophila melanogaster (Fruit f	5e-121
comp436941_c0	0.01	0.01	0.03	0.03	0.03	0.04	0.14	P21328	RTJK_DROME	RNA-directed DNA polymerase from mobile element jockey	Drosophila melanogaster (Fruit f	7e-32
comp194742_c0	0.01	0.04	0.07	0.14	0.06	0.08	0.1	Q03278	PO21_NASVI	Retrovirus-related Pol polyprotein from type-1 retrotransposable element R2	Nasonia vitripennis (Parasitic w	3e-18
comp197101_c0	0.01	0.01	0.13	0.28	0.1	0.03	0.1	P16423	POLR_DROME	Retrovirus-related Pol polyprotein from type-2 retrotransposable element R2DM	Drosophila melanogaster (Fruit f	7e-21
comp200473_c3	0.01	0.08	0.07	0.06	0.09	0.09	0.02	P20825	POL2_DROME	Retrovirus-related Pol polyprotein from transposon 297	Drosophila melanogaster (Fruit f	6e-12
comp200691_c1	0.01	0.02	0.01	0.03	0.03	0.1	0.06	P10394	POL4_DROME	Retrovirus-related Pol polyprotein from transposon 412	Drosophila melanogaster (Fruit f	9e-74
comp203744_c0	0.01	0.08	0.01	0.09	0.12	0.03	0.12	P21329	RTJK_DROFU	RNA-directed DNA polymerase from mobile element jockey	Drosophila funebris (Fruit fly).	5e-21
comp204715_c2	0.01	0.05	0.01	0.08	0.07	0.11	0.51	P19199	POL_COYMV	Polyprotein P3	Commelina yellow mottle virus (C	1e-07
comp205012_c0	0.01	0.14	0.09	0.13	0.1	0.04	0.1	Q9TTC1	POL_KORV	Pro-Pol polyprotein	Koala retrovirus (KoRV).	3e-10
comp205455_c0	0.01	0.02	0.06	0.16	0.16	0.05	0.24	Q95SX7	RTBS_DROME	Probable RNA-directed DNA polymerase from transposon BS	Drosophila melanogaster (Fruit f	7e-27
comp206022_c2	0.01	0	0.01	0.08	0.07	0.03	0.04	P10394	POL4_DROME	Retrovirus-related Pol polyprotein from transposon 412	Drosophila melanogaster (Fruit f	1e-60
comp206389_c0	0.01	0.09	0.12	0.11	0.16	0.29	0.22	Q95SX7	RTBS_DROME	Probable RNA-directed DNA polymerase from transposon BS	Drosophila melanogaster (Fruit f	5e-26
comp207570_c1	0.01	0.02	0.23	0.45	0.17	0.11	0.29	Q8I7P9	POL5_DROME	Retrovirus-related Pol polyprotein from transposon opus	Drosophila melanogaster (Fruit f	1e-108
comp208179_c1	0.01	0	0.02	0.03	0.06	0.04	0.15	Q8I7P9	POL5_DROME	Retrovirus-related Pol polyprotein from transposon opus	Drosophila melanogaster (Fruit f	3e-67
comp211025_c0	0.01	0.04	0.05	0.1	0.2	0.21	0.22	Q9NBX4	RTXE_DROME	Probable RNA-directed DNA polymerase from transposon X-element	Drosophila melanogaster (Fruit f	1e-21
comp211029_c0	0.01	0	0.17	0.09	0.13	0.12	0.2	Q8I7P9	POL5_DROME	Retrovirus-related Pol polyprotein from transposon opus	Drosophila melanogaster (Fruit f	9e-82
comp211636_c0	0.01	0.15	0.3	2.7	0.62	0.08	2.13	O93209	POL_FFV	Pro-Pol polyprotein	Feline foamy virus (FFV) (Feline	9e-07
comp211705_c1	0.01	0.09	0.04	0.06	0.07	0.16	0.16	P21328	RTJK_DROME	RNA-directed DNA polymerase from mobile element jockey	Drosophila melanogaster (Fruit f	8e-48
comp212089_c0	0.01	0.21	0.81	0.29	0.02	0.02	0.06	P21414	POL_GALV	Pol polyprotein	Gibbon ape leukemia virus (GALV)	4e-11
comp212198_c0	0.01	0.64	0.68	0.13	0.16	0.18	0.06	Q9NBX4	RTXE_DROME	Probable RNA-directed DNA polymerase from transposon X-element	Drosophila melanogaster (Fruit f	3e-32
comp212199_c1	0.01	0.05	0.03	0.03	0	0.02	0.01	P08548	LIN1_NYCCO	LINE-1 reverse transcriptase homolog	Nycticebus coucang (Slow loris).	1e-21
comp213039_c0	0.01	0.08	0.27	0.35	0.11	0.2	0.31	P21328	RTJK_DROME	RNA-directed DNA polymerase from mobile element jockey	Drosophila melanogaster (Fruit f	7e-38
comp213878_c1	0.01	0.01	0.2	0.3	0.16	0.03	0.15	Q95SX7	RTBS_DROME	Probable RNA-directed DNA polymerase from transposon BS	Drosophila melanogaster (Fruit f	1e-24
comp214039_c1	0.01	0.29	1	0.7	2.85	3.72	8.99	Q99315	YG31B_YEAST	Transposon Ty3-G Gag-Pol polyprotein	Saccharomyces cerevisiae (strain	2e-23
comp214579_c0	0.01	0.1	0.31	0.2	0.91	0.83	0.77	P08548	LIN1_NYCCO	LINE-1 reverse transcriptase homolog	Nycticebus coucang (Slow loris).	1e-28
comp215040_c4	0.01	0.09	0.66	0.93	1.28	1.54	1.28	Q9NBX4	RTXE_DROME	Probable RNA-directed DNA polymerase from transposon X-element	Drosophila melanogaster (Fruit f	1e-19
comp132388_c0	0.01	0.03	0.04	0.04	0.08	0.05	0.08	Q95SX7	RTBS_DROME	Probable RNA-directed DNA polymerase from transposon BS	Drosophila melanogaster (Fruit f	5e-24
comp215131_c1	0.01	2.28	0.46	0.29	0.3	0.16	0.08	Q05654	RTF21_SCHPO	Retrotransposable element Tf2 155 kDa protein type 1	Schizosaccharomyces pombe (strai	4e-11
comp215814_c1	0.01	0.05	0.53	2.06	0.48	4.76	6.07	Q09575	YRD6_CAEEL	Uncharacterized protein K02A2.6	Caenorhabditis elegans.	1e-30
comp215970_c4	0.01	0.02	0.08	0.37	0.31	0.41	0.53	Q95SX7	RTBS_DROME	Probable RNA-directed DNA polymerase from transposon BS	Drosophila melanogaster (Fruit f	7e-35
comp215985_c2	0.01	0.02	0.14	0.2	0.08	0.08	0.18	Q05654	RTF21_SCHPO	Retrotransposable element Tf2 155 kDa protein type 1	Schizosaccharomyces pombe (strai	3e-89
comp216112_c0	0.01	0.01	0.03	0.36	0.57	1.29	1.38	Q9VCA8	ANKHM_DROME	Ankyrin repeat and KH domain-containing protein mask	Drosophila melanogaster (Fruit f	8e-10
comp216420_c1	0.01	0	0.01	0.03	0.2	0.59	1.05	P10401	POLY_DROME	Retrovirus-related Pol polyprotein from transposon gypsy	Drosophila melanogaster (Fruit f	6e-55
comp216447_c5	0.01	0	0.03	0.08	0.17	0.05	0.09	P21328	RTJK_DROME	RNA-directed DNA polymerase from mobile element jockey	Drosophila melanogaster (Fruit f	2e-13
comp216921_c0	0.01	0.08	0.12	0.28	0.22	0.32	0.46	P11369	POL2_MOUSE	Retrovirus-related Pol polyprotein LINE-1	Mus musculus (Mouse).	6e-21
comp217228_c4	0.01	0.02	0.02	0	0.01	0.32	0.06	P21328	RTJK_DROME	RNA-directed DNA polymerase from mobile element jockey	Drosophila melanogaster (Fruit f	9e-16
comp217387_c0	0.01	0.02	0.09	0.27	0.25	0.5	0.21	Q89703	POL_CSVMV	Putative enzymatic polyprotein	Cassava vein mosaic virus (CsVMV	2e-19
comp217623_c7	0.01	0.3	0.38	0.26	0.22	0.54	0.39	P21328	RTJK_DROME	RNA-directed DNA polymerase from mobile element jockey	Drosophila melanogaster (Fruit f	4e-24
comp217678_c2	0.01	0.33	0.02	0.03	0.17	0.12	0.32	P10394	POL4_DROME	Retrovirus-related Pol polyprotein from transposon 412	Drosophila melanogaster (Fruit f	3e-26
comp217943_c6	0.01	0.23	0.16	0.08	0.1	0.07	0.03	P21328	RTJK_DROME	RNA-directed DNA polymerase from mobile element jockey	Drosophila melanogaster (Fruit f	2e-22
comp218201_c0	0.01	0.01	0.43	0.7	0.35	0.71	3.14	P10394	POL4_DROME	Retrovirus-related Pol polyprotein from transposon 412	Drosophila melanogaster (Fruit f	1e-26
comp219985_c4	0.01	0.01	0.34	1.03	0.55	0.65	0.38	Q1A267	POL_SIVMB	Gag-Pol polyprotein	immunodeficiency virus).	3e-07
comp220169_c3	0.01	0.17	0.5	1.62	0.68	1.55	0.66	P11369	POL2_MOUSE	Retrovirus-related Pol polyprotein LINE-1	Mus musculus (Mouse).	3e-22
comp220298_c0	0.01	0.41	0.14	0.45	0.15	0.18	0.09	P04323	POL3_DROME	Retrovirus-related Pol polyprotein from transposon 17.6	Drosophila melanogaster (Fruit f	3e-73
comp166598_c0	0.01	0.01	0.01	0.09	0.04	0.06	0.12	Q09575	YRD6_CAEEL	Uncharacterized protein K02A2.6	Caenorhabditis elegans.	7e-43
comp220789_c0	0.01	0.44	7.53	7.51	1.34	1.11	0.74	P10394	POL4_DROME	Retrovirus-related Pol polyprotein from transposon 412	Drosophila melanogaster (Fruit f	2e-15
comp220973_c1	0.01	0.01	0.05	0.18	0.15	0.43	1.25	Q8I7P9	POL5_DROME	Retrovirus-related Pol polyprotein from transposon opus	Drosophila melanogaster (Fruit f	2e-70
comp168836_c1	0.01	0	0.01	0.03	0.02	0.08	0.04	Q9NBX4	RTXE_DROME	Probable RNA-directed DNA polymerase from transposon X-element	Drosophila melanogaster (Fruit f	5e-20
comp221606_c1	0.01	0	0.01	0.06	0.16	0.13	0.25	Q9NBX4	RTXE_DROME	Probable RNA-directed DNA polymerase from transposon X-element	Drosophila melanogaster (Fruit f	8e-07
comp221701_c2	0.01	0.02	0.72	0.66	0.43	0.48	0.88	Q8I7P9	POL5_DROME	Retrovirus-related Pol polyprotein from transposon opus	Drosophila melanogaster (Fruit f	5e-103
comp221933_c1	0.01	0.54	0.44	0.15	0.14	0.21	0.07	P14381	YTX2_XENLA	Transposon TX1 uncharacterized 149 kDa protein	Xenopus laevis (African clawed f	2e-30
comp223034_c0	0.01	0.08	0.25	0.22	0.22	0.19	0.46	Q05654	RTF21_SCHPO	Retrotransposable element Tf2 155 kDa protein type 1	Schizosaccharomyces pombe (strai	5e-91
comp223090_c1	0.01	0.16	2.44	2.32	0.64	0.82	1.06	Q8I7P9	POL5_DROME	Retrovirus-related Pol polyprotein from transposon opus	Drosophila melanogaster (Fruit f	5e-69
comp224931_c0	0.01	0.38	0.42	0.22	0.4	0.4	0.44	Q99315	YG31B_YEAST	Transposon Ty3-G Gag-Pol polyprotein	Saccharomyces cerevisiae (strain	2e-22
comp225812_c0	0.01	0.13	0.28	0.32	0.68	0.73	1.36	P20825	POL2_DROME	Retrovirus-related Pol polyprotein from transposon 297	Drosophila melanogaster (Fruit f	1e-83
comp225849_c0	0.01	0.01	1.77	6.01	1.13	0.54	0.96	Q8I7P9	POL5_DROME	Retrovirus-related Pol polyprotein from transposon opus	Drosophila melanogaster (Fruit f	4e-96
comp73_c0	0	0.05	0.06	0.02	0.02	0.02	0.02	P08548	LIN1_NYCCO	LINE-1 reverse transcriptase homolog	Nycticebus coucang (Slow loris).	3e-07
comp188378_c2	0	0	0	0.02	0.02	0.06	0.13	P10394	POL4_DROME	Retrovirus-related Pol polyprotein from transposon 412	Drosophila melanogaster (Fruit f	1e-25
comp188790_c0	0	0.2	0.23	0.06	0.39	0.44	0.67	Q8I7P9	POL5_DROME	Retrovirus-related Pol polyprotein from transposon opus	Drosophila melanogaster (Fruit f	4e-107
comp188857_c1	0	0	0	0.02	0.14	0	0.07	Q95SX7	RTBS_DROME	Probable RNA-directed DNA polymerase from transposon BS	Drosophila melanogaster (Fruit f	2e-07
comp189202_c0	0	0.01	0.01	0.04	0.03	0.11	0.32	Q7LHG5	YI31B_YEAST	Transposon Ty3-I Gag-Pol polyprotein	Saccharomyces cerevisiae (strain	3e-41
comp189285_c0	0	0	0	0	0.09	0.05	0.06	Q8I7P9	POL5_DROME	Retrovirus-related Pol polyprotein from transposon opus	Drosophila melanogaster (Fruit f	4e-45
comp189297_c0	0	0	0.01	0.01	0.07	0.04	0.07	O92815	POL_WDSV	Gag-Pol polyprotein	Walleye dermal sarcoma virus (WD	4e-20
comp331474_c0	0	0.2	0	0.02	0.03	0.01	0.01	P08548	LIN1_NYCCO	LINE-1 reverse transcriptase homolog	Nycticebus coucang (Slow loris).	2e-07
comp370050_c0	0	0.02	0.02	0.16	0.01	0.02	0.03	P21329	RTJK_DROFU	RNA-directed DNA polymerase from mobile element jockey	Drosophila funebris (Fruit fly).	4e-21
comp385783_c0	0	0.03	0.04	0.05	0.01	0.04	0	O92815	POL_WDSV	Gag-Pol polyprotein	Walleye dermal sarcoma virus (WD	1e-08
comp390347_c0	0	0	0	0.05	0.04	0.07	0.05	P04323	POL3_DROME	Retrovirus-related Pol polyprotein from transposon 17.6	Drosophila melanogaster (Fruit f	1e-06
comp433277_c0	0	0.05	0.18	0.04	0	0.02	0.02	O93209	POL_FFV	Pro-Pol polyprotein	Feline foamy virus (FFV) (Feline	1e-12
comp437626_c0	0	0.16	0	0.04	0	0.02	0.03	P08548	LIN1_NYCCO	LINE-1 reverse transcriptase homolog	Nycticebus coucang (Slow loris).	1e-09
comp454658_c0	0	0	0	0.08	0.07	0.02	0.07	P03356	POL_MLVAV	Pol polyprotein	AKV murine leukemia virus (AKR (	7e-15
comp484980_c0	0	0	0	0.02	0.01	0	0.15	Q95SX7	RTBS_DROME	Probable RNA-directed DNA polymerase from transposon BS	Drosophila melanogaster (Fruit f	1e-07
comp486303_c0	0	0	0.03	0.02	0.03	0.1	0.05	P20825	POL2_DROME	Retrovirus-related Pol polyprotein from transposon 297	Drosophila melanogaster (Fruit f	3e-51
comp488684_c0	0	0	0.01	0	0.01	0	0.14	Q95SX7	RTBS_DROME	Probable RNA-directed DNA polymerase from transposon BS	Drosophila melanogaster (Fruit f	3e-10
comp507303_c0	0	0.06	0	0.04	0.05	0	0.06	P11369	POL2_MOUSE	Retrovirus-related Pol polyprotein LINE-1	Mus musculus (Mouse).	5e-07
comp508699_c0	0	0	0	0.07	0	0	0.15	P21414	POL_GALV	Pol polyprotein	Gibbon ape leukemia virus (GALV)	1e-25
comp509546_c0	0	0	0.03	0.03	0.09	0.05	0.03	P14381	YTX2_XENLA	Transposon TX1 uncharacterized 149 kDa protein	Xenopus laevis (African clawed f	2e-22
comp518263_c0	0	0	0.03	0.02	0.01	0.06	0.04	Q03277	PO11_SCICO	Retrovirus-related Pol polyprotein from type-1 retrotransposable element R1	Sciara coprophila (Fungus gnat).	1e-06
comp524383_c0	0	0	0.06	0.21	0	0	0.01	Q99315	YG31B_YEAST	Transposon Ty3-G Gag-Pol polyprotein	Saccharomyces cerevisiae (strain	2e-22
comp535977_c0	0	0	0	0	0	0.06	0.07	Q09575	YRD6_CAEEL	Uncharacterized protein K02A2.6	Caenorhabditis elegans.	7e-08
comp556631_c0	0	0.03	0.02	0.08	0	0	0.02	Q9NBX4	RTXE_DROME	Probable RNA-directed DNA polymerase from transposon X-element	Drosophila melanogaster (Fruit f	2e-07
comp582368_c0	0	0.03	0.02	0.05	0	0	0.02	P16423	POLR_DROME	Retrovirus-related Pol polyprotein from type-2 retrotransposable element R2DM	Drosophila melanogaster (Fruit f	3e-08
comp585637_c0	0	0.05	0.06	0	0.02	0	0	Q9WC63	POL_HV1S9	Gag-Pol polyprotein	(HIV-1).	4e-08
comp593839_c0	0	0	0.02	0.04	0	0	0.04	P21328	RTJK_DROME	RNA-directed DNA polymerase from mobile element jockey	Drosophila melanogaster (Fruit f	2e-14
comp599841_c0	0	0	0	0.04	0.03	0.04	0.04	Q95SX7	RTBS_DROME	Probable RNA-directed DNA polymerase from transposon BS	Drosophila melanogaster (Fruit f	2e-12
comp624859_c0	0	0	0.02	0.06	0.02	0	0.03	Q7LHG5	YI31B_YEAST	Transposon Ty3-I Gag-Pol polyprotein	Saccharomyces cerevisiae (strain	3e-28
comp625681_c0	0	0.05	0	0.02	0	0.04	0.02	Q95SX7	RTBS_DROME	Probable RNA-directed DNA polymerase from transposon BS	Drosophila melanogaster (Fruit f	8e-08
comp638072_c0	0	0.03	0.05	0.01	0.01	0.01	0.01	Q99315	YG31B_YEAST	Transposon Ty3-G Gag-Pol polyprotein	Saccharomyces cerevisiae (strain	2e-23
comp649120_c0	0	0	0.16	0.06	0.05	0.02	0.01	P14381	YTX2_XENLA	Transposon TX1 uncharacterized 149 kDa protein	Xenopus laevis (African clawed f	1e-05
comp680903_c0	0	0	0.02	0.07	0	0.02	0	Q9NBX4	RTXE_DROME	Probable RNA-directed DNA polymerase from transposon X-element	Drosophila melanogaster (Fruit f	2e-10
comp699815_c0	0	0.05	0.02	0.09	0	0	0	P21328	RTJK_DROME	RNA-directed DNA polymerase from mobile element jockey	Drosophila melanogaster (Fruit f	1e-05
comp703120_c0	0	0	0	0	0	0.02	0.03	Q8I7P9	POL5_DROME	Retrovirus-related Pol polyprotein from transposon opus	Drosophila melanogaster (Fruit f	8e-06
comp711065_c0	0	0	0.07	0.02	0.03	0	0.08	P21328	RTJK_DROME	RNA-directed DNA polymerase from mobile element jockey	Drosophila melanogaster (Fruit f	4e-15
comp720346_c0	0	0	0	0.05	0	0	0.05	P21328	RTJK_DROME	RNA-directed DNA polymerase from mobile element jockey	Drosophila melanogaster (Fruit f	5e-06
comp721937_c0	0	0	0.03	0	0.05	0.05	0.02	Q7LHG5	YI31B_YEAST	Transposon Ty3-I Gag-Pol polyprotein	Saccharomyces cerevisiae (strain	2e-22
comp722555_c0	0	0	0	0	0	0	0.12	Q8I7P9	POL5_DROME	Retrovirus-related Pol polyprotein from transposon opus	Drosophila melanogaster (Fruit f	2e-07
comp752550_c0	0	0.03	0.02	0	0	0	0	P21328	RTJK_DROME	RNA-directed DNA polymerase from mobile element jockey	Drosophila melanogaster (Fruit f	3e-12
comp884923_c0	0	0	0.04	0	0.02	0	0.05	P16423	POLR_DROME	Retrovirus-related Pol polyprotein from type-2 retrotransposable element R2DM	Drosophila melanogaster (Fruit f	9e-15
comp892841_c0	0	0.03	0.05	0	0	0	0.04	Q9NBX4	RTXE_DROME	Probable RNA-directed DNA polymerase from transposon X-element	Drosophila melanogaster (Fruit f	3e-08
comp908689_c0	0	0	0.11	0.03	0	0	0	P10394	POL4_DROME	Retrovirus-related Pol polyprotein from transposon 412	Drosophila melanogaster (Fruit f	9e-17
comp191102_c0	0	0.07	0.02	0	0	0.06	0.06	P21329	RTJK_DROFU	RNA-directed DNA polymerase from mobile element jockey	Drosophila funebris (Fruit fly).	7e-09
comp960249_c0	0	0	0	0.08	0	0	0	P04323	POL3_DROME	Retrovirus-related Pol polyprotein from transposon 17.6	Drosophila melanogaster (Fruit f	5e-19
comp961305_c0	0	0	0	0	0.02	0	0	Q8I7P9	POL5_DROME	Retrovirus-related Pol polyprotein from transposon opus	Drosophila melanogaster (Fruit f	6e-27
comp984663_c0	0	0	0	0	0	0	0	Q9NBX4	RTXE_DROME	Probable RNA-directed DNA polymerase from transposon X-element	Drosophila melanogaster (Fruit f	1e-09
comp989012_c0	0	0	0	0.06	0.02	0	0	Q8I7P9	POL5_DROME	Retrovirus-related Pol polyprotein from transposon opus	Drosophila melanogaster (Fruit f	5e-23
comp999909_c0	0	0	0.04	0.02	0	0.02	0	Q95SX7	RTBS_DROME	Probable RNA-directed DNA polymerase from transposon BS	Drosophila melanogaster (Fruit f	2e-08
comp1117823_c0	0	0	0	0	0	0.02	0.03	P27502	POL_RTBVP	Polyprotein P3	Rice tungro bacilliform virus (i	6e-07
comp1145505_c0	0	0	0	0.03	0.02	0	0.02	P23074	POL_SFV1	Pro-Pol polyprotein	Simian foamy virus type 1 (SFVma	2e-07
comp1271194_c0	0	0	0	0	0	0.02	0.02	P08548	LIN1_NYCCO	LINE-1 reverse transcriptase homolog	Nycticebus coucang (Slow loris).	5e-11
comp191478_c0	0	0	0	0.1	0.14	0.08	0.06	Q9NBX4	RTXE_DROME	Probable RNA-directed DNA polymerase from transposon X-element	Drosophila melanogaster (Fruit f	6e-29
comp191658_c0	0	0.01	0	0.01	0.05	0.1	0.11	P10394	POL4_DROME	Retrovirus-related Pol polyprotein from transposon 412	Drosophila melanogaster (Fruit f	5e-07
comp191707_c0	0	0.02	0.04	0.04	0.09	0.05	0.05	Q6XKE6	POLG_PVCV2	Genome polyprotein	Petunia vein clearing virus (iso	5e-10
comp192545_c3	0	0	0.02	0	0.05	0.07	0.01	P04323	POL3_DROME	Retrovirus-related Pol polyprotein from transposon 17.6	Drosophila melanogaster (Fruit f	6e-35
comp192622_c0	0	0.05	0.05	0.01	0.06	0.02	0.04	P21328	RTJK_DROME	RNA-directed DNA polymerase from mobile element jockey	Drosophila melanogaster (Fruit f	4e-14
comp193015_c0	0	0.03	0	0.16	0.04	0	0.05	P04323	POL3_DROME	Retrovirus-related Pol polyprotein from transposon 17.6	Drosophila melanogaster (Fruit f	5e-21
comp193085_c0	0	0	0	0.11	0.05	0.02	0.01	P20825	POL2_DROME	Retrovirus-related Pol polyprotein from transposon 297	Drosophila melanogaster (Fruit f	1e-66
comp193246_c0	0	0	0.05	0	0.03	0.03	0.07	Q8I7P9	POL5_DROME	Retrovirus-related Pol polyprotein from transposon opus	Drosophila melanogaster (Fruit f	3e-35
comp193246_c1	0	0	0	0	0.02	0.06	0.03	Q09575	YRD6_CAEEL	Uncharacterized protein K02A2.6	Caenorhabditis elegans.	7e-06
comp193579_c0	0	0	0	0.05	0.17	0.01	0.03	P04323	POL3_DROME	Retrovirus-related Pol polyprotein from transposon 17.6	Drosophila melanogaster (Fruit f	2e-09
comp12588_c0	0	0	0.04	0.02	0.02	0.02	0.03	P08548	LIN1_NYCCO	LINE-1 reverse transcriptase homolog	Nycticebus coucang (Slow loris).	2e-07
comp194254_c0	0	0.02	0	0.07	0.03	0	0.06	P04323	POL3_DROME	Retrovirus-related Pol polyprotein from transposon 17.6	Drosophila melanogaster (Fruit f	1e-36
comp194361_c0	0	0.03	0	0	0	0	0	O92815	POL_WDSV	Gag-Pol polyprotein	Walleye dermal sarcoma virus (WD	2e-15
comp194897_c0	0	0	0.04	0	0	0	0	O92815	POL_WDSV	Gag-Pol polyprotein	Walleye dermal sarcoma virus (WD	7e-13
comp15235_c0	0	0	0	0.05	0.03	0.03	0.14	Q09575	YRD6_CAEEL	Uncharacterized protein K02A2.6	Caenorhabditis elegans.	3e-08
comp195116_c0	0	0.01	0.04	0.03	0.02	0.08	0.08	Q09575	YRD6_CAEEL	Uncharacterized protein K02A2.6	Caenorhabditis elegans.	3e-40
comp195789_c1	0	0	0.02	0	0.03	0.02	0.1	Q95SX7	RTBS_DROME	Probable RNA-directed DNA polymerase from transposon BS	Drosophila melanogaster (Fruit f	8e-14
comp197370_c0	0	0.02	0.01	0.02	0.03	0.03	0.22	Q95SX7	RTBS_DROME	Probable RNA-directed DNA polymerase from transposon BS	Drosophila melanogaster (Fruit f	3e-08
comp197847_c1	0	0.02	0.01	0.1	0.12	0.2	0.12	Q95SX7	RTBS_DROME	Probable RNA-directed DNA polymerase from transposon BS	Drosophila melanogaster (Fruit f	1e-10
comp198189_c5	0	0.02	0	0.24	0.05	0.02	0.06	Q7LHG5	YI31B_YEAST	Transposon Ty3-I Gag-Pol polyprotein	Saccharomyces cerevisiae (strain	1e-08
comp22688_c0	0	0	0	0.08	0	0.02	0.04	P20825	POL2_DROME	Retrovirus-related Pol polyprotein from transposon 297	Drosophila melanogaster (Fruit f	5e-27
comp198893_c0	0	0	0.04	0.02	0.02	0.07	0.11	P11369	POL2_MOUSE	Retrovirus-related Pol polyprotein LINE-1	Mus musculus (Mouse).	7e-07
comp198893_c2	0	0	0	0.03	0.03	0.07	0.1	P21328	RTJK_DROME	RNA-directed DNA polymerase from mobile element jockey	Drosophila melanogaster (Fruit f	1e-11
comp199391_c1	0	0	0.09	0.04	0.02	0	0.03	P10394	POL4_DROME	Retrovirus-related Pol polyprotein from transposon 412	Drosophila melanogaster (Fruit f	2e-14
comp199903_c1	0	0.19	0.01	0.24	0.02	0.02	0.09	P08548	LIN1_NYCCO	LINE-1 reverse transcriptase homolog	Nycticebus coucang (Slow loris).	5e-16
comp200473_c0	0	0.09	0.08	0.07	0.1	0.11	0.04	P10394	POL4_DROME	Retrovirus-related Pol polyprotein from transposon 412	Drosophila melanogaster (Fruit f	6e-06
comp200473_c1	0	0.03	0.05	0.17	0.03	0.03	0.03	P10394	POL4_DROME	Retrovirus-related Pol polyprotein from transposon 412	Drosophila melanogaster (Fruit f	1e-54
comp200473_c2	0	0.09	0.01	0.01	0.03	0.05	0.02	Q7LHG5	YI31B_YEAST	Transposon Ty3-I Gag-Pol polyprotein	Saccharomyces cerevisiae (strain	4e-30
comp200691_c3	0	0	0.03	0.04	0.08	0.16	0.03	Q09575	YRD6_CAEEL	Uncharacterized protein K02A2.6	Caenorhabditis elegans.	2e-10
comp200691_c4	0	0.07	0	0.05	0	0.06	0.02	Q09575	YRD6_CAEEL	Uncharacterized protein K02A2.6	Caenorhabditis elegans.	5e-07
comp200761_c1	0	0.01	0.06	0.11	0.07	0.08	0.07	P21328	RTJK_DROME	RNA-directed DNA polymerase from mobile element jockey	Drosophila melanogaster (Fruit f	6e-09
comp200822_c1	0	0.07	0.04	0.09	0.29	0.13	0.15	P08548	LIN1_NYCCO	LINE-1 reverse transcriptase homolog	Nycticebus coucang (Slow loris).	2e-10
comp201133_c1	0	0.01	0	0.02	0.07	0.06	0.16	P04323	POL3_DROME	Retrovirus-related Pol polyprotein from transposon 17.6	Drosophila melanogaster (Fruit f	4e-50
comp201185_c0	0	0	0.04	0.01	0.04	0.1	0.08	P04323	POL3_DROME	Retrovirus-related Pol polyprotein from transposon 17.6	Drosophila melanogaster (Fruit f	4e-29
comp201185_c1	0	0	0.06	0.02	0.05	0.06	0.08	P04323	POL3_DROME	Retrovirus-related Pol polyprotein from transposon 17.6	Drosophila melanogaster (Fruit f	1e-29
comp201271_c0	0	0.04	0.05	0.17	0.08	0.12	0.11	P11369	POL2_MOUSE	Retrovirus-related Pol polyprotein LINE-1	Mus musculus (Mouse).	1e-14
comp202222_c0	0	0.07	0.24	0.15	0.16	0.05	0.08	P21328	RTJK_DROME	RNA-directed DNA polymerase from mobile element jockey	Drosophila melanogaster (Fruit f	6e-24
comp202274_c0	0	0	0.02	0.03	0.08	0.03	0.08	P08548	LIN1_NYCCO	LINE-1 reverse transcriptase homolog	Nycticebus coucang (Slow loris).	1e-07
comp202383_c0	0	0.04	0.09	0.07	0.1	0.05	0.06	Q03277	PO11_SCICO	Retrovirus-related Pol polyprotein from type-1 retrotransposable element R1	Sciara coprophila (Fungus gnat).	1e-05
comp203058_c1	0	0.06	0.14	0.08	0.06	0.07	0.08	O92815	POL_WDSV	Gag-Pol polyprotein	Walleye dermal sarcoma virus (WD	2e-09
comp38783_c0	0	0.02	0.03	0.11	0	0.1	0.04	Q95SX7	RTBS_DROME	Probable RNA-directed DNA polymerase from transposon BS	Drosophila melanogaster (Fruit f	5e-06
comp203283_c0	0	0.01	0.05	0.05	0.06	0.09	0.17	Q09575	YRD6_CAEEL	Uncharacterized protein K02A2.6	Caenorhabditis elegans.	4e-16
comp203283_c1	0	0	0.02	0	0.02	0.07	0.07	Q09575	YRD6_CAEEL	Uncharacterized protein K02A2.6	Caenorhabditis elegans.	3e-21
comp40661_c0	0	0	0.06	0.02	0	0	0.06	Q9UR07	RTF23_SCHPO	Retrotransposable element Tf2 155 kDa protein type 3	Schizosaccharomyces pombe (strai	2e-09
comp203594_c0	0	0.03	0.02	0.1	0.06	0.02	0.11	P21328	RTJK_DROME	RNA-directed DNA polymerase from mobile element jockey	Drosophila melanogaster (Fruit f	2e-25
comp47309_c0	0	0	0	0.02	0.1	0	0.06	Q8I7P9	POL5_DROME	Retrovirus-related Pol polyprotein from transposon opus	Drosophila melanogaster (Fruit f	3e-31
comp203992_c0	0	0.04	0.05	0.03	0.04	0	0.17	P21328	RTJK_DROME	RNA-directed DNA polymerase from mobile element jockey	Drosophila melanogaster (Fruit f	5e-19
comp55273_c0	0	0	0	0	0.03	0	0.07	Q05654	RTF21_SCHPO	Retrotransposable element Tf2 155 kDa protein type 1	Schizosaccharomyces pombe (strai	7e-07
comp204803_c2	0	0	0	0.03	0	0.08	0.02	Q9UR07	RTF23_SCHPO	Retrotransposable element Tf2 155 kDa protein type 3	Schizosaccharomyces pombe (strai	7e-11
comp204938_c2	0	0	0.01	0	0.15	0.58	0.48	Q9NBX4	RTXE_DROME	Probable RNA-directed DNA polymerase from transposon X-element	Drosophila melanogaster (Fruit f	6e-24
comp204970_c1	0	0.01	0.04	0.08	0.07	0.07	0.08	P11369	POL2_MOUSE	Retrovirus-related Pol polyprotein LINE-1	Mus musculus (Mouse).	1e-23
comp63110_c0	0	0	0	0	0.03	0.03	0.03	P10394	POL4_DROME	Retrovirus-related Pol polyprotein from transposon 412	Drosophila melanogaster (Fruit f	2e-16
comp205608_c0	0	0.01	0.04	0.08	0.05	0.15	0.18	P03363	POL_HTLV2	Gag-Pro-Pol polyprotein	Human T-cell leukemia virus 2 (H	4e-07
comp205726_c0	0	0	0	0.01	0.02	0.11	0.18	P20825	POL2_DROME	Retrovirus-related Pol polyprotein from transposon 297	Drosophila melanogaster (Fruit f	6e-46
comp206022_c1	0	0.13	0.12	0.12	0.11	0.05	0.09	Q09575	YRD6_CAEEL	Uncharacterized protein K02A2.6	Caenorhabditis elegans.	3e-22
comp206571_c1	0	0.02	0.02	0.03	0.09	0.04	0.06	Q9NBX4	RTXE_DROME	Probable RNA-directed DNA polymerase from transposon X-element	Drosophila melanogaster (Fruit f	5e-13
comp207166_c0	0	0.06	0.07	0.36	0.02	0.02	0.13	Q95SX7	RTBS_DROME	Probable RNA-directed DNA polymerase from transposon BS	Drosophila melanogaster (Fruit f	1e-10
comp207279_c0	0	0.04	0.07	0.3	0.11	0.13	0.45	Q99315	YG31B_YEAST	Transposon Ty3-G Gag-Pol polyprotein	Saccharomyces cerevisiae (strain	2e-24
comp207626_c0	0	0.07	0.06	0	0.01	0	0.01	P03355	POL_MLVMS	Gag-Pol polyprotein	Moloney murine leukemia virus (i	3e-36
comp207713_c1	0	0	0	0.02	0.03	0.07	0.18	P10394	POL4_DROME	Retrovirus-related Pol polyprotein from transposon 412	Drosophila melanogaster (Fruit f	3e-11
comp207740_c1	0	0.49	0.18	0.05	0.14	0.24	0.09	P08548	LIN1_NYCCO	LINE-1 reverse transcriptase homolog	Nycticebus coucang (Slow loris).	9e-15
comp207782_c1	0	0.06	0.05	0.03	0.07	0.05	0.08	P21328	RTJK_DROME	RNA-directed DNA polymerase from mobile element jockey	Drosophila melanogaster (Fruit f	1e-31
comp207837_c0	0	0.08	0.09	0.06	0.09	0.05	0.06	P21328	RTJK_DROME	RNA-directed DNA polymerase from mobile element jockey	Drosophila melanogaster (Fruit f	1e-46
comp207847_c1	0	0.03	0.04	0.08	0.05	0.1	0.13	Q05654	RTF21_SCHPO	Retrotransposable element Tf2 155 kDa protein type 1	Schizosaccharomyces pombe (strai	4e-83
comp207969_c0	0	0.01	0	0.56	0.13	0.05	0.13	P25059	POL_BLVAU	Pol polyprotein	Bovine leukemia virus (isolate A	5e-06
comp208156_c0	0	0.03	0.17	0.05	0.35	0.11	0.08	Q95SX7	RTBS_DROME	Probable RNA-directed DNA polymerase from transposon BS	Drosophila melanogaster (Fruit f	3e-28
comp69314_c0	0	0.02	0.02	0.04	0.13	0.02	0.02	Q9NBX4	RTXE_DROME	Probable RNA-directed DNA polymerase from transposon X-element	Drosophila melanogaster (Fruit f	6e-10
comp208518_c2	0	0.06	0.05	0.09	0.06	0.04	0.1	P21328	RTJK_DROME	RNA-directed DNA polymerase from mobile element jockey	Drosophila melanogaster (Fruit f	3e-24
comp208679_c0	0	0	0.06	0.17	0.02	0.03	0.02	O93209	POL_FFV	Pro-Pol polyprotein	Feline foamy virus (FFV) (Feline	3e-25
comp208691_c0	0	0.12	0.12	0.08	0.11	0.19	0.1	P21328	RTJK_DROME	RNA-directed DNA polymerase from mobile element jockey	Drosophila melanogaster (Fruit f	7e-32
comp208910_c0	0	0.21	0.24	0.26	0.61	0.94	0.46	P0C211	POL_HTL1L	Gag-Pro-Pol polyprotein	(HTLV-1).	1e-07
comp209048_c0	0	0.02	0.07	0.19	0.06	0.09	0.03	P21328	RTJK_DROME	RNA-directed DNA polymerase from mobile element jockey	Drosophila melanogaster (Fruit f	3e-27
comp209148_c0	0	0.04	0.84	0.49	0.07	0	0.1	P04323	POL3_DROME	Retrovirus-related Pol polyprotein from transposon 17.6	Drosophila melanogaster (Fruit f	2e-51
comp209254_c0	0	0.01	0	0.1	0.07	0.22	0.12	P21329	RTJK_DROFU	RNA-directed DNA polymerase from mobile element jockey	Drosophila funebris (Fruit fly).	6e-06
comp209325_c1	0	0.18	0.18	0.17	0.15	0.22	0.42	Q95SX7	RTBS_DROME	Probable RNA-directed DNA polymerase from transposon BS	Drosophila melanogaster (Fruit f	6e-16
comp73770_c0	0	0.02	0.02	0.17	0	0	0	P21328	RTJK_DROME	RNA-directed DNA polymerase from mobile element jockey	Drosophila melanogaster (Fruit f	5e-07
comp209764_c0	0	0.14	0.05	0.03	0.02	0.1	0.09	P21328	RTJK_DROME	RNA-directed DNA polymerase from mobile element jockey	Drosophila melanogaster (Fruit f	6e-34
comp75528_c0	0	0	0	0.05	0.02	0.06	0.03	Q99315	YG31B_YEAST	Transposon Ty3-G Gag-Pol polyprotein	Saccharomyces cerevisiae (strain	6e-19
comp210012_c1	0	0.01	0.08	1.18	0.31	0.12	0.06	Q9NBX4	RTXE_DROME	Probable RNA-directed DNA polymerase from transposon X-element	Drosophila melanogaster (Fruit f	2e-23
comp210033_c0	0	0.11	0.5	0.45	0.26	0.13	0.08	P21329	RTJK_DROFU	RNA-directed DNA polymerase from mobile element jockey	Drosophila funebris (Fruit fly).	3e-20
comp210088_c0	0	0.03	0.06	0.06	0.22	0.1	0.06	P21328	RTJK_DROME	RNA-directed DNA polymerase from mobile element jockey	Drosophila melanogaster (Fruit f	4e-16
comp76122_c0	0	0.02	0.02	0.05	0.02	0.02	0.02	Q9NBX4	RTXE_DROME	Probable RNA-directed DNA polymerase from transposon X-element	Drosophila melanogaster (Fruit f	2e-06
comp210187_c4	0	0	0.05	0.03	0.05	0.06	0.03	P20825	POL2_DROME	Retrovirus-related Pol polyprotein from transposon 297	Drosophila melanogaster (Fruit f	2e-29
comp210293_c0	0	0.04	0.67	0.12	0.1	0.11	0.11	P21328	RTJK_DROME	RNA-directed DNA polymerase from mobile element jockey	Drosophila melanogaster (Fruit f	2e-17
comp210304_c5	0	0.03	0.05	0.13	0.1	0.07	0.12	P25059	POL_BLVAU	Pol polyprotein	Bovine leukemia virus (isolate A	4e-07
comp77105_c0	0	0	0.08	0.07	0.02	0.02	0.03	P04323	POL3_DROME	Retrovirus-related Pol polyprotein from transposon 17.6	Drosophila melanogaster (Fruit f	6e-07
comp210377_c0	0	0	0.38	0.32	0.05	0	0.04	Q7LHG5	YI31B_YEAST	Transposon Ty3-I Gag-Pol polyprotein	Saccharomyces cerevisiae (strain	3e-31
comp210402_c1	0	0.03	0.49	0.39	0.58	1.46	0.34	Q09575	YRD6_CAEEL	Uncharacterized protein K02A2.6	Caenorhabditis elegans.	2e-64
comp210748_c0	0	0.07	0.33	0.26	0.16	0.48	0.39	Q03278	PO21_NASVI	Retrovirus-related Pol polyprotein from type-1 retrotransposable element R2	Nasonia vitripennis (Parasitic w	2e-19
comp210764_c1	0	0	0	0.08	0.02	0.05	0.1	Q9UR07	RTF23_SCHPO	Retrotransposable element Tf2 155 kDa protein type 3	Schizosaccharomyces pombe (strai	2e-10
comp79266_c0	0	0	0.03	0.08	0.04	0.06	0.03	P14381	YTX2_XENLA	Transposon TX1 uncharacterized 149 kDa protein	Xenopus laevis (African clawed f	1e-06
comp210841_c0	0	0.1	0.13	0.09	0.18	0.19	0.7	O50655	XERD_SELRU	Integrase/recombinase xerD homolog	Selenomonas ruminantium.	2e-09
comp211015_c2	0	0.06	0.06	0.03	0	0.05	0.19	Q03278	PO21_NASVI	Retrovirus-related Pol polyprotein from type-1 retrotransposable element R2	Nasonia vitripennis (Parasitic w	1e-11
comp4174_c0	0	0.02	0.06	0.02	0.07	0	0.05	P04323	POL3_DROME	Retrovirus-related Pol polyprotein from transposon 17.6	Drosophila melanogaster (Fruit f	2e-20
comp211193_c2	0	0.03	0.06	0.09	0.27	0.14	0.18	P11369	POL2_MOUSE	Retrovirus-related Pol polyprotein LINE-1	Mus musculus (Mouse).	6e-21
comp82624_c0	0	0	0	0	0.02	0.04	0.23	P10394	POL4_DROME	Retrovirus-related Pol polyprotein from transposon 412	Drosophila melanogaster (Fruit f	1e-36
comp211715_c0	0	0.03	0.21	0.17	0.33	0.37	0.55	Q09575	YRD6_CAEEL	Uncharacterized protein K02A2.6	Caenorhabditis elegans.	5e-36
comp211782_c0	0	0.03	0.24	0.33	0.39	0.19	0.24	P11369	POL2_MOUSE	Retrovirus-related Pol polyprotein LINE-1	Mus musculus (Mouse).	2e-13
comp211782_c3	0	0.06	0.31	0.34	0.4	0.26	0.22	Q9NBX4	RTXE_DROME	Probable RNA-directed DNA polymerase from transposon X-element	Drosophila melanogaster (Fruit f	2e-13
comp211842_c0	0	0.38	0.82	0.19	0.37	0.38	0.1	P14381	YTX2_XENLA	Transposon TX1 uncharacterized 149 kDa protein	Xenopus laevis (African clawed f	9e-11
comp87864_c0	0	0	0	0	0.05	0.09	0.02	Q7LHG5	YI31B_YEAST	Transposon Ty3-I Gag-Pol polyprotein	Saccharomyces cerevisiae (strain	6e-37
comp211945_c0	0	0.01	0.83	0.72	0.14	0.07	0.04	P16425	Y2R2_DROME	Putative 115 kDa protein in type-1 retrotransposable element R1DM	Drosophila melanogaster (Fruit f	1e-19
comp89942_c0	0	0	0.09	0.05	0	0	0.01	P10401	POLY_DROME	Retrovirus-related Pol polyprotein from transposon gypsy	Drosophila melanogaster (Fruit f	3e-41
comp91858_c0	0	0	0.03	0.08	0.02	0	0.1	P16423	POLR_DROME	Retrovirus-related Pol polyprotein from type-2 retrotransposable element R2DM	Drosophila melanogaster (Fruit f	2e-10
comp212448_c0	0	0.02	0.13	0.35	0.11	0.04	0.5	P21329	RTJK_DROFU	RNA-directed DNA polymerase from mobile element jockey	Drosophila funebris (Fruit fly).	1e-25
comp212520_c0	0	0.01	0.06	0.04	0.25	0.25	0.39	Q8I7P9	POL5_DROME	Retrovirus-related Pol polyprotein from transposon opus	Drosophila melanogaster (Fruit f	7e-25
comp98968_c0	0	0	0.07	0.13	0.06	0.04	0.03	P13846	DPOL_HHBV	Protein P	Heron hepatitis B virus (HHBV).	2e-07
comp5279_c0	0	0.02	0	0	0.07	0.06	0.06	P31792	POL_FENV1	Pol polyprotein	Feline endogenous virus ECE1.	1e-06
comp212871_c0	0	0.02	0.1	0.16	0.53	0.4	0.33	P24740	POL_HV1U4	Gag-Pol polyprotein	(HIV-1).	1e-06
comp212897_c3	0	0.12	0.02	0.04	0.13	0.26	0.2	P08548	LIN1_NYCCO	LINE-1 reverse transcriptase homolog	Nycticebus coucang (Slow loris).	1e-24
comp103438_c0	0	0	0	0.05	0.02	0	0.02	P20825	POL2_DROME	Retrovirus-related Pol polyprotein from transposon 297	Drosophila melanogaster (Fruit f	1e-35
comp104584_c0	0	0	0	0	0	0	0.04	P21329	RTJK_DROFU	RNA-directed DNA polymerase from mobile element jockey	Drosophila funebris (Fruit fly).	2e-08
comp213078_c0	0	0.22	0.49	0.7	0.22	0.4	0.47	P11369	POL2_MOUSE	Retrovirus-related Pol polyprotein LINE-1	Mus musculus (Mouse).	2e-19
comp107099_c0	0	0	0	0.05	0	0	0.05	P21328	RTJK_DROME	RNA-directed DNA polymerase from mobile element jockey	Drosophila melanogaster (Fruit f	2e-11
comp109261_c0	0	0	0.02	0.04	0.1	0.05	0	P10394	POL4_DROME	Retrovirus-related Pol polyprotein from transposon 412	Drosophila melanogaster (Fruit f	1e-33
comp213326_c6	0	0.01	0.02	0.09	0.11	0.77	1.77	P10394	POL4_DROME	Retrovirus-related Pol polyprotein from transposon 412	Drosophila melanogaster (Fruit f	4e-14
comp213422_c1	0	0.43	0.06	0.23	0.16	0.16	0.36	P21328	RTJK_DROME	RNA-directed DNA polymerase from mobile element jockey	Drosophila melanogaster (Fruit f	4e-18
comp213462_c1	0	0	0.44	1.12	0.78	0.24	0.33	P10394	POL4_DROME	Retrovirus-related Pol polyprotein from transposon 412	Drosophila melanogaster (Fruit f	2e-25
comp213481_c7	0	3.39	4.01	2.17	0.63	0.53	0.38	Q9NBX4	RTXE_DROME	Probable RNA-directed DNA polymerase from transposon X-element	Drosophila melanogaster (Fruit f	8e-20
comp213602_c3	0	0.12	0	0	0.02	0	0	P23074	POL_SFV1	Pro-Pol polyprotein	Simian foamy virus type 1 (SFVma	5e-06
comp213713_c5	0	0.02	0.11	0.1	0.53	0.3	0.08	P11369	POL2_MOUSE	Retrovirus-related Pol polyprotein LINE-1	Mus musculus (Mouse).	1e-18
comp213746_c6	0	0	0	0.01	0.06	0.14	0.16	P04323	POL3_DROME	Retrovirus-related Pol polyprotein from transposon 17.6	Drosophila melanogaster (Fruit f	2e-110
comp214212_c0	0	0.07	0.01	0.03	0.01	0.05	0.05	P21328	RTJK_DROME	RNA-directed DNA polymerase from mobile element jockey	Drosophila melanogaster (Fruit f	6e-16
comp124404_c0	0	0.36	0.24	1.26	0.05	0.02	0.09	Q95SX7	RTBS_DROME	Probable RNA-directed DNA polymerase from transposon BS	Drosophila melanogaster (Fruit f	2e-14
comp214412_c0	0	0.01	0.45	0.5	0.11	0.05	0.12	Q8I7P9	POL5_DROME	Retrovirus-related Pol polyprotein from transposon opus	Drosophila melanogaster (Fruit f	5e-92
comp214412_c2	0	0	0.32	0.34	0.04	0.05	0.09	P10394	POL4_DROME	Retrovirus-related Pol polyprotein from transposon 412	Drosophila melanogaster (Fruit f	8e-34
comp214484_c3	0	0.06	0.12	0.06	0.05	0.1	0.07	P21328	RTJK_DROME	RNA-directed DNA polymerase from mobile element jockey	Drosophila melanogaster (Fruit f	2e-18
comp214539_c1	0	0	0.13	2.2	2.53	2.47	3.84	Q99315	YG31B_YEAST	Transposon Ty3-G Gag-Pol polyprotein	Saccharomyces cerevisiae (strain	2e-35
comp214751_c1	0	0.06	0.9	2.45	0.73	0.81	1.54	Q77373	POL_HV1AN	Gag-Pol polyprotein	Human immunodeficiency virus typ	9e-07
comp214964_c0	0	0	0.11	0.32	0.52	0.27	0.39	Q99315	YG31B_YEAST	Transposon Ty3-G Gag-Pol polyprotein	Saccharomyces cerevisiae (strain	2e-55
comp215113_c1	0	0.03	0.07	0.24	0.15	0.09	0.21	Q8I7P9	POL5_DROME	Retrovirus-related Pol polyprotein from transposon opus	Drosophila melanogaster (Fruit f	3e-17
comp215187_c1	0	0	0	0.07	0.3	1.03	1.44	Q8I7P9	POL5_DROME	Retrovirus-related Pol polyprotein from transposon opus	Drosophila melanogaster (Fruit f	7e-41
comp133467_c0	0	0.01	0.05	0.1	0.03	0.06	0.06	P11369	POL2_MOUSE	Retrovirus-related Pol polyprotein LINE-1	Mus musculus (Mouse).	1e-19
comp215264_c3	0	0	0.09	0.06	0.17	0.08	0.06	P14381	YTX2_XENLA	Transposon TX1 uncharacterized 149 kDa protein	Xenopus laevis (African clawed f	6e-49
comp215315_c0	0	0	0.01	0.01	0.47	0.2	0.4	P03369	POL_HV1A2	Gag-Pol polyprotein	ARV2/SF2) (HIV-1).	1e-08
comp134522_c1	0	0	0	0	0.14	0	0.02	Q9UR07	RTF23_SCHPO	Retrotransposable element Tf2 155 kDa protein type 3	Schizosaccharomyces pombe (strai	3e-06
comp215461_c4	0	0.11	0.02	0.03	0.05	0.07	0.02	Q03278	PO21_NASVI	Retrovirus-related Pol polyprotein from type-1 retrotransposable element R2	Nasonia vitripennis (Parasitic w	2e-06
comp135532_c0	0	0.06	0.02	0.19	0.01	0.01	0.01	Q95SX7	RTBS_DROME	Probable RNA-directed DNA polymerase from transposon BS	Drosophila melanogaster (Fruit f	2e-24
comp215693_c0	0	0.75	0.58	0.44	0.4	0.51	0.14	Q8I7P9	POL5_DROME	Retrovirus-related Pol polyprotein from transposon opus	Drosophila melanogaster (Fruit f	9e-14
comp137665_c0	0	0.04	0.05	0.09	0.05	0.03	0.01	P19199	POL_COYMV	Polyprotein P3	Commelina yellow mottle virus (C	6e-06
comp215885_c0	0	0.05	0.09	0.12	0.1	0.02	0.03	Q03278	PO21_NASVI	Retrovirus-related Pol polyprotein from type-1 retrotransposable element R2	Nasonia vitripennis (Parasitic w	1e-07
comp215970_c3	0	0	0.01	0.3	0.21	0.05	0.09	Q9NBX4	RTXE_DROME	Probable RNA-directed DNA polymerase from transposon X-element	Drosophila melanogaster (Fruit f	1e-06
comp6600_c0	0	0.09	0.03	0.09	0	0	0.01	Q05654	RTF21_SCHPO	Retrotransposable element Tf2 155 kDa protein type 1	Schizosaccharomyces pombe (strai	1e-05
comp6757_c0	0	0.02	0.07	0.04	0.03	0.03	0.02	Q8I7P9	POL5_DROME	Retrovirus-related Pol polyprotein from transposon opus	Drosophila melanogaster (Fruit f	5e-09
comp216314_c2	0	0.05	0.08	0.06	0.07	0.14	0.31	P21328	RTJK_DROME	RNA-directed DNA polymerase from mobile element jockey	Drosophila melanogaster (Fruit f	1e-15
comp216368_c0	0	0.16	0.28	0.38	0.43	0.51	0.73	Q89703	POL_CSVMV	Putative enzymatic polyprotein	Cassava vein mosaic virus (CsVMV	5e-17
comp143887_c0	0	0.05	0.07	0.04	0.04	0.08	0	P16423	POLR_DROME	Retrovirus-related Pol polyprotein from type-2 retrotransposable element R2DM	Drosophila melanogaster (Fruit f	2e-17
comp216529_c0	0	0	0	0	0.02	0.04	0.25	P10394	POL4_DROME	Retrovirus-related Pol polyprotein from transposon 412	Drosophila melanogaster (Fruit f	5e-26
comp216529_c4	0	0	0.01	0.02	0.05	0.19	0.3	P27401	POL_SFV3L	Pro-Pol polyprotein	Simian foamy virus type 3 (strai	2e-26
comp216693_c3	0	0.12	0.19	0.16	0.8	0.89	0.19	Q9NBX4	RTXE_DROME	Probable RNA-directed DNA polymerase from transposon X-element	Drosophila melanogaster (Fruit f	2e-31
comp216788_c2	0	0.02	0.03	0.06	0.28	0.17	0.03	Q9NBX4	RTXE_DROME	Probable RNA-directed DNA polymerase from transposon X-element	Drosophila melanogaster (Fruit f	1e-47
comp152993_c0	0	0	0.02	0.23	0.98	0.47	0.54	Q03278	PO21_NASVI	Retrovirus-related Pol polyprotein from type-1 retrotransposable element R2	Nasonia vitripennis (Parasitic w	5e-21
comp216853_c2	0	0	0.03	0.02	0.05	0	0.05	P19199	POL_COYMV	Polyprotein P3	Commelina yellow mottle virus (C	5e-09
comp216949_c0	0	0.02	0.15	0.25	0.09	0.19	0.71	O93209	POL_FFV	Pro-Pol polyprotein	Feline foamy virus (FFV) (Feline	2e-09
comp216974_c0	0	0.08	0.27	0.86	1.04	0.76	0.59	Q95SX7	RTBS_DROME	Probable RNA-directed DNA polymerase from transposon BS	Drosophila melanogaster (Fruit f	2e-09
comp155211_c0	0	0	0	0.04	0.08	0.06	0.18	Q9C0R2	RTF22_SCHPO	Retrotransposable element Tf2 155 kDa protein type 2	Schizosaccharomyces pombe (strai	1e-22
comp217058_c1	0	0.05	0.07	0.15	0.15	0.12	0.27	Q05654	RTF21_SCHPO	Retrotransposable element Tf2 155 kDa protein type 1	Schizosaccharomyces pombe (strai	3e-26
comp217155_c0	0	0	0	0.05	0.49	0.63	0.8	P10394	POL4_DROME	Retrovirus-related Pol polyprotein from transposon 412	Drosophila melanogaster (Fruit f	7e-40
comp155815_c1	0	0	0	0	0	0.02	0.03	Q7LHG5	YI31B_YEAST	Transposon Ty3-I Gag-Pol polyprotein	Saccharomyces cerevisiae (strain	5e-22
comp156010_c0	0	0	0.04	0.02	0.05	0	0.15	Q7LHG5	YI31B_YEAST	Transposon Ty3-I Gag-Pol polyprotein	Saccharomyces cerevisiae (strain	1e-07
comp156170_c0	0	0	0.02	0.08	0.07	0.07	0.09	P10394	POL4_DROME	Retrovirus-related Pol polyprotein from transposon 412	Drosophila melanogaster (Fruit f	5e-39
comp217372_c3	0	0	0.13	0.27	0.47	0.61	0.62	P21328	RTJK_DROME	RNA-directed DNA polymerase from mobile element jockey	Drosophila melanogaster (Fruit f	9e-27
comp217425_c5	0	0.02	0.08	0.01	0.11	0.05	0.11	P21328	RTJK_DROME	RNA-directed DNA polymerase from mobile element jockey	Drosophila melanogaster (Fruit f	5e-11
comp156326_c1	0	0.01	0.07	0.04	0.1	0.01	0.11	P21328	RTJK_DROME	RNA-directed DNA polymerase from mobile element jockey	Drosophila melanogaster (Fruit f	6e-26
comp156534_c0	0	0	0	0.03	0.03	0.03	0.07	P04323	POL3_DROME	Retrovirus-related Pol polyprotein from transposon 17.6	Drosophila melanogaster (Fruit f	8e-12
comp217583_c1	0	0.01	0.05	0.03	0.05	0.06	0.08	Q09575	YRD6_CAEEL	Uncharacterized protein K02A2.6	Caenorhabditis elegans.	3e-52
comp217583_c2	0	0	0.03	0.02	0.06	0.09	0.15	Q09575	YRD6_CAEEL	Uncharacterized protein K02A2.6	Caenorhabditis elegans.	4e-07
comp217626_c3	0	0	4.95	23.96	6.78	3.12	3.2	Q09575	YRD6_CAEEL	Uncharacterized protein K02A2.6	Caenorhabditis elegans.	2e-06
comp217678_c0	0	0.06	0.01	0.01	0.15	0.15	0.3	Q8I7P9	POL5_DROME	Retrovirus-related Pol polyprotein from transposon opus	Drosophila melanogaster (Fruit f	3e-78
comp217767_c9	0	0.01	0.07	0.07	0.16	0.21	0.11	P21328	RTJK_DROME	RNA-directed DNA polymerase from mobile element jockey	Drosophila melanogaster (Fruit f	2e-44
comp217775_c0	0	0.65	0.18	0.13	0.32	0.69	1.83	Q09575	YRD6_CAEEL	Uncharacterized protein K02A2.6	Caenorhabditis elegans.	7e-32
comp157912_c2	0	0	0.02	0	0	0.02	0	P21328	RTJK_DROME	RNA-directed DNA polymerase from mobile element jockey	Drosophila melanogaster (Fruit f	1e-08
comp158311_c0	0	0.05	0	0	0	0	0	P16423	POLR_DROME	Retrovirus-related Pol polyprotein from type-2 retrotransposable element R2DM	Drosophila melanogaster (Fruit f	2e-06
comp218470_c1	0	0.01	0.18	0.33	0.07	0.56	0.52	P16425	Y2R2_DROME	Putative 115 kDa protein in type-1 retrotransposable element R1DM	Drosophila melanogaster (Fruit f	4e-22
comp218531_c4	0	0.01	0.18	0.24	0.19	0.12	0.11	P21329	RTJK_DROFU	RNA-directed DNA polymerase from mobile element jockey	Drosophila funebris (Fruit fly).	1e-33
comp159789_c1	0	0	0	0	0.02	0.04	0.26	P10394	POL4_DROME	Retrovirus-related Pol polyprotein from transposon 412	Drosophila melanogaster (Fruit f	1e-30
comp159789_c2	0	0	0	0	0.02	0.02	0.18	P10394	POL4_DROME	Retrovirus-related Pol polyprotein from transposon 412	Drosophila melanogaster (Fruit f	2e-20
comp159789_c3	0	0	0	0	0	0	0.2	Q8I7P9	POL5_DROME	Retrovirus-related Pol polyprotein from transposon opus	Drosophila melanogaster (Fruit f	5e-14
comp218587_c2	0	0	0.03	0.01	0.07	0.07	0.07	P20825	POL2_DROME	Retrovirus-related Pol polyprotein from transposon 297	Drosophila melanogaster (Fruit f	1e-31
comp218587_c3	0	0	0.03	0	0.03	0.07	0.14	P10394	POL4_DROME	Retrovirus-related Pol polyprotein from transposon 412	Drosophila melanogaster (Fruit f	2e-13
comp159957_c0	0	0.04	0.01	0.06	0.06	0.08	0.13	Q05118	PO23_POPJA	Retrovirus-related Pol polyprotein from type-1 retrotransposable element R2	Popillia japonica (Japanese beet	2e-10
comp160153_c2	0	0	0	0	0.02	0.02	0.02	P04323	POL3_DROME	Retrovirus-related Pol polyprotein from transposon 17.6	Drosophila melanogaster (Fruit f	9e-30
comp218778_c1	0	0	0	0.02	0.06	0.1	0.28	Q8I7P9	POL5_DROME	Retrovirus-related Pol polyprotein from transposon opus	Drosophila melanogaster (Fruit f	7e-34
comp218778_c2	0	0.01	0.06	0.09	0.2	0.18	0.22	Q7LHG5	YI31B_YEAST	Transposon Ty3-I Gag-Pol polyprotein	Saccharomyces cerevisiae (strain	8e-11
comp218778_c3	0	0.01	0.19	0.62	0.48	0.53	0.96	Q8I7P9	POL5_DROME	Retrovirus-related Pol polyprotein from transposon opus	Drosophila melanogaster (Fruit f	5e-115
comp218789_c3	0	0.03	0.05	0.05	0.05	0.08	0.05	P21328	RTJK_DROME	RNA-directed DNA polymerase from mobile element jockey	Drosophila melanogaster (Fruit f	1e-34
comp218822_c8	0	0.01	0.06	0.23	0.29	0.11	0.22	Q8AII1	POL_SIVTN	Gag-Pol polyprotein	immunodeficiency virus).	1e-05
comp218853_c0	0	0.01	5.4	33.64	12.74	3.23	5.78	Q8I7P9	POL5_DROME	Retrovirus-related Pol polyprotein from transposon opus	Drosophila melanogaster (Fruit f	8e-107
comp218922_c3	0	0	0.02	0.18	0.05	0.06	0.05	P04323	POL3_DROME	Retrovirus-related Pol polyprotein from transposon 17.6	Drosophila melanogaster (Fruit f	2e-73
comp160870_c0	0	0.02	0.03	0.06	0.01	0.06	0.01	Q9NBX4	RTXE_DROME	Probable RNA-directed DNA polymerase from transposon X-element	Drosophila melanogaster (Fruit f	1e-09
comp7850_c1	0	0.02	0.03	0.03	0.02	0	0.11	Q05654	RTF21_SCHPO	Retrotransposable element Tf2 155 kDa protein type 1	Schizosaccharomyces pombe (strai	2e-08
comp219252_c1	0	0.03	0.12	0.24	0.09	0.03	0.04	P21328	RTJK_DROME	RNA-directed DNA polymerase from mobile element jockey	Drosophila melanogaster (Fruit f	3e-17
comp219252_c5	0	0.02	0.43	0.19	0.05	0.02	0.06	P21328	RTJK_DROME	RNA-directed DNA polymerase from mobile element jockey	Drosophila melanogaster (Fruit f	3e-09
comp219269_c1	0	0.04	0.07	0.16	0.15	0.34	0.9	Q03278	PO21_NASVI	Retrovirus-related Pol polyprotein from type-1 retrotransposable element R2	Nasonia vitripennis (Parasitic w	1e-12
comp162769_c2	0	0	0.02	0.05	0.09	0.06	0.08	P10401	POLY_DROME	Retrovirus-related Pol polyprotein from transposon gypsy	Drosophila melanogaster (Fruit f	1e-18
comp219528_c0	0	0.02	0.03	0.08	0.19	0.17	0.24	P21329	RTJK_DROFU	RNA-directed DNA polymerase from mobile element jockey	Drosophila funebris (Fruit fly).	2e-12
comp219583_c1	0	0	0	0.09	0.06	0.13	0.32	Q8I7P9	POL5_DROME	Retrovirus-related Pol polyprotein from transposon opus	Drosophila melanogaster (Fruit f	2e-15
comp219583_c4	0	0	0.01	0.01	0.06	0.14	0.41	Q8I7P9	POL5_DROME	Retrovirus-related Pol polyprotein from transposon opus	Drosophila melanogaster (Fruit f	2e-85
comp219585_c0	0	0.07	0.06	0.08	0.02	0.04	0.03	Q95SX7	RTBS_DROME	Probable RNA-directed DNA polymerase from transposon BS	Drosophila melanogaster (Fruit f	1e-06
comp163339_c0	0	0.01	0.04	0.03	0.08	0.07	0.05	Q8I7P9	POL5_DROME	Retrovirus-related Pol polyprotein from transposon opus	Drosophila melanogaster (Fruit f	4e-08
comp163410_c0	0	0.07	0.08	0.04	0.11	0.03	0.05	P21328	RTJK_DROME	RNA-directed DNA polymerase from mobile element jockey	Drosophila melanogaster (Fruit f	2e-14
comp163410_c2	0	0	0.07	0	0.02	0	0	P11369	POL2_MOUSE	Retrovirus-related Pol polyprotein LINE-1	Mus musculus (Mouse).	3e-06
comp219723_c0	0	0.02	0.16	0.22	0.35	0.41	0.5	Q9UR07	RTF23_SCHPO	Retrotransposable element Tf2 155 kDa protein type 3	Schizosaccharomyces pombe (strai	5e-44
comp8222_c0	0	0	0	0.02	0.04	0.1	0.05	Q89703	POL_CSVMV	Putative enzymatic polyprotein	Cassava vein mosaic virus (CsVMV	1e-11
comp219978_c1	0	0.06	0.44	0.54	1.5	1.2	1.59	Q9NBX4	RTXE_DROME	Probable RNA-directed DNA polymerase from transposon X-element	Drosophila melanogaster (Fruit f	6e-09
comp220000_c2	0	0.01	0.06	0.07	0.21	0.12	0.24	P11369	POL2_MOUSE	Retrovirus-related Pol polyprotein LINE-1	Mus musculus (Mouse).	3e-20
comp220008_c3	0	0.82	0.1	0.2	0.2	0.19	0.16	Q7LHG5	YI31B_YEAST	Transposon Ty3-I Gag-Pol polyprotein	Saccharomyces cerevisiae (strain	4e-79
comp164924_c0	0	0.01	0.04	0.09	0.09	0.06	0.06	Q9NBX4	RTXE_DROME	Probable RNA-directed DNA polymerase from transposon X-element	Drosophila melanogaster (Fruit f	5e-31
comp220279_c1	0	0.09	0.1	0.05	0.03	0.06	0.39	Q9NXP7	GIN1_HUMAN	Gypsy retrotransposon integrase-like protein 1	Homo sapiens (Human).	2e-25
comp220374_c2	0	0.24	1.81	5.05	0.68	0.57	1.59	Q8I7P9	POL5_DROME	Retrovirus-related Pol polyprotein from transposon opus	Drosophila melanogaster (Fruit f	2e-99
comp166399_c0	0	0.02	0.06	0.07	0.02	0	0	P11369	POL2_MOUSE	Retrovirus-related Pol polyprotein LINE-1	Mus musculus (Mouse).	3e-06
comp166399_c2	0	0.11	0.1	0.02	0	0	0	P08548	LIN1_NYCCO	LINE-1 reverse transcriptase homolog	Nycticebus coucang (Slow loris).	1e-18
comp220636_c0	0	0	0	0.05	0.16	0.08	0.02	O92956	POL_RSVSB	Gag-Pro-Pol polyprotein	Rous sarcoma virus (strain Schmi	2e-07
comp220817_c2	0	0.12	0.04	0.07	0.13	0.06	0.11	Q95SX7	RTBS_DROME	Probable RNA-directed DNA polymerase from transposon BS	Drosophila melanogaster (Fruit f	4e-28
comp168205_c1	0	0	0	0	0.08	0.02	0.1	Q8I7P9	POL5_DROME	Retrovirus-related Pol polyprotein from transposon opus	Drosophila melanogaster (Fruit f	6e-15
comp221371_c4	0	0	0.02	0.03	0	0.04	0.04	Q09575	YRD6_CAEEL	Uncharacterized protein K02A2.6	Caenorhabditis elegans.	1e-16
comp221371_c6	0	0.03	0.06	0.05	0.05	0.12	0.08	Q09575	YRD6_CAEEL	Uncharacterized protein K02A2.6	Caenorhabditis elegans.	1e-44
comp221410_c2	0	0	0	0.02	0.04	0.06	0.07	P11369	POL2_MOUSE	Retrovirus-related Pol polyprotein LINE-1	Mus musculus (Mouse).	2e-17
comp170918_c0	0	0	0	0	0.04	0	0.03	Q99315	YG31B_YEAST	Transposon Ty3-G Gag-Pol polyprotein	Saccharomyces cerevisiae (strain	5e-06
comp171195_c0	0	0	0	0	0	0	0.09	P11369	POL2_MOUSE	Retrovirus-related Pol polyprotein LINE-1	Mus musculus (Mouse).	2e-06
comp171205_c0	0	0	0	0	0	0	0	P11369	POL2_MOUSE	Retrovirus-related Pol polyprotein LINE-1	Mus musculus (Mouse).	2e-06
comp221606_c0	0	0.01	0.06	0.1	0.1	0.13	0.22	P21328	RTJK_DROME	RNA-directed DNA polymerase from mobile element jockey	Drosophila melanogaster (Fruit f	1e-10
comp221676_c5	0	0.02	0.01	0.08	0.16	0.16	0.2	Q95SX7	RTBS_DROME	Probable RNA-directed DNA polymerase from transposon BS	Drosophila melanogaster (Fruit f	3e-19
comp221701_c1	0	0	0	0	0	0	0.13	P04323	POL3_DROME	Retrovirus-related Pol polyprotein from transposon 17.6	Drosophila melanogaster (Fruit f	4e-47
comp222133_c4	0	0	0.05	0.04	0.1	0.18	0.08	P21328	RTJK_DROME	RNA-directed DNA polymerase from mobile element jockey	Drosophila melanogaster (Fruit f	5e-32
comp175081_c0	0	0.1	0.1	0.07	0.08	0.15	0.14	Q95SX7	RTBS_DROME	Probable RNA-directed DNA polymerase from transposon BS	Drosophila melanogaster (Fruit f	2e-09
comp175169_c0	0	0.02	0.01	0.04	0	0.09	0.11	Q99315	YG31B_YEAST	Transposon Ty3-G Gag-Pol polyprotein	Saccharomyces cerevisiae (strain	5e-25
comp175169_c1	0	0	0.02	0.01	0.02	0.08	0.05	P20825	POL2_DROME	Retrovirus-related Pol polyprotein from transposon 297	Drosophila melanogaster (Fruit f	3e-21
comp222441_c0	0	0	0.09	0.01	0.2	0.01	0.08	P08548	LIN1_NYCCO	LINE-1 reverse transcriptase homolog	Nycticebus coucang (Slow loris).	5e-10
comp222485_c0	0	0.12	0.13	0.12	0.05	0.03	0.06	Q95SX7	RTBS_DROME	Probable RNA-directed DNA polymerase from transposon BS	Drosophila melanogaster (Fruit f	9e-11
comp222619_c2	0	0.07	0.04	0.22	0.06	0.02	0.13	Q99315	YG31B_YEAST	Transposon Ty3-G Gag-Pol polyprotein	Saccharomyces cerevisiae (strain	1e-14
comp222650_c0	0	0	0.01	0	0	0.05	0.04	P21328	RTJK_DROME	RNA-directed DNA polymerase from mobile element jockey	Drosophila melanogaster (Fruit f	1e-11
comp222665_c5	0	0.03	0.02	0.02	0.21	0.07	0.04	P16423	POLR_DROME	Retrovirus-related Pol polyprotein from type-2 retrotransposable element R2DM	Drosophila melanogaster (Fruit f	2e-08
comp176747_c0	0	0	0	0.02	0.02	0.02	0.12	Q8I7P9	POL5_DROME	Retrovirus-related Pol polyprotein from transposon opus	Drosophila melanogaster (Fruit f	3e-08
comp178041_c1	0	0.02	0.02	0.1	0.03	0.05	0.09	Q95SX7	RTBS_DROME	Probable RNA-directed DNA polymerase from transposon BS	Drosophila melanogaster (Fruit f	6e-08
comp179448_c0	0	0	0	0	0.05	0.05	0.06	P04323	POL3_DROME	Retrovirus-related Pol polyprotein from transposon 17.6	Drosophila melanogaster (Fruit f	8e-15
comp180084_c0	0	0.03	0.02	0.02	0.03	0.05	0.08	Q05654	RTF21_SCHPO	Retrotransposable element Tf2 155 kDa protein type 1	Schizosaccharomyces pombe (strai	1e-30
comp180084_c1	0	0.04	0.02	0.03	0.05	0.01	0.11	P04323	POL3_DROME	Retrovirus-related Pol polyprotein from transposon 17.6	Drosophila melanogaster (Fruit f	1e-16
comp180084_c2	0	0.02	0.06	0.02	0.03	0.05	0.1	Q09575	YRD6_CAEEL	Uncharacterized protein K02A2.6	Caenorhabditis elegans.	3e-11
comp180277_c0	0	0	0.04	0.04	0.06	0.02	0.03	Q95SX7	RTBS_DROME	Probable RNA-directed DNA polymerase from transposon BS	Drosophila melanogaster (Fruit f	1e-06
comp180971_c0	0	0	0.02	0.1	0	0.03	0.1	Q8I7P9	POL5_DROME	Retrovirus-related Pol polyprotein from transposon opus	Drosophila melanogaster (Fruit f	1e-21
comp223800_c0	0	0	0.01	0.01	0.25	0.23	0.56	P10401	POLY_DROME	Retrovirus-related Pol polyprotein from transposon gypsy	Drosophila melanogaster (Fruit f	6e-19
comp181415_c0	0	0.06	0.01	0.01	0.03	0.14	0.07	P21328	RTJK_DROME	RNA-directed DNA polymerase from mobile element jockey	Drosophila melanogaster (Fruit f	6e-22
comp181894_c2	0	0.01	0.02	0.05	0.05	0.01	0.12	P04323	POL3_DROME	Retrovirus-related Pol polyprotein from transposon 17.6	Drosophila melanogaster (Fruit f	5e-32
comp182328_c0	0	0	0	0	0.02	0.16	0.1	P21328	RTJK_DROME	RNA-directed DNA polymerase from mobile element jockey	Drosophila melanogaster (Fruit f	3e-07
comp182409_c3	0	0	0	0.05	0.05	0.01	0.09	P21329	RTJK_DROFU	RNA-directed DNA polymerase from mobile element jockey	Drosophila funebris (Fruit fly).	1e-05
comp182758_c0	0	0	0.02	0.1	0.06	0.07	0.11	Q9NBX4	RTXE_DROME	Probable RNA-directed DNA polymerase from transposon X-element	Drosophila melanogaster (Fruit f	2e-12
comp183514_c0	0	0	0.01	0.03	0.01	0.06	0.08	Q7LHG5	YI31B_YEAST	Transposon Ty3-I Gag-Pol polyprotein	Saccharomyces cerevisiae (strain	3e-10
comp224384_c0	0	0.36	0.52	1.08	1.26	2.97	4.45	Q05654	RTF21_SCHPO	Retrotransposable element Tf2 155 kDa protein type 1	Schizosaccharomyces pombe (strai	5e-60
comp184199_c3	0	0.04	0	0	0.04	0.12	0.01	P10394	POL4_DROME	Retrovirus-related Pol polyprotein from transposon 412	Drosophila melanogaster (Fruit f	6e-20
comp185075_c0	0	0.03	0.09	0.04	0.01	0.01	0.05	P11369	POL2_MOUSE	Retrovirus-related Pol polyprotein LINE-1	Mus musculus (Mouse).	3e-19
comp224672_c0	0	0.05	0.95	4.08	1.4	1.09	3.41	Q8I7P9	POL5_DROME	Retrovirus-related Pol polyprotein from transposon opus	Drosophila melanogaster (Fruit f	1e-106
comp224767_c1	0	0	0	0.11	0.11	0.05	0.02	Q95SX7	RTBS_DROME	Probable RNA-directed DNA polymerase from transposon BS	Drosophila melanogaster (Fruit f	4e-09
comp225110_c0	0	0.71	7.45	6.58	1.93	3.18	5.74	Q8I7P9	POL5_DROME	Retrovirus-related Pol polyprotein from transposon opus	Drosophila melanogaster (Fruit f	1e-97
comp187148_c0	0	0.04	0.07	0.09	0.02	0.05	0.05	P16423	POLR_DROME	Retrovirus-related Pol polyprotein from type-2 retrotransposable element R2DM	Drosophila melanogaster (Fruit f	8e-17
comp11242_c0	0	0	0.02	0.08	0.06	0	0.09	P04323	POL3_DROME	Retrovirus-related Pol polyprotein from transposon 17.6	Drosophila melanogaster (Fruit f	7e-51
comp225713_c0	0	0	5.39	32.71	13.12	3.5	5.07	Q8I7P9	POL5_DROME	Retrovirus-related Pol polyprotein from transposon opus	Drosophila melanogaster (Fruit f	4e-88

## Sheet: regulation of transcription, DN
ID	2h	4h	6h	8h	10h	12h	14h	Uniprot AC	Gene name	Protein name	Species	Evalue
comp212326_c0	1549.56	1769.68	1539.19	1007.37	632.72	634.2	706.41	Q91WJ8	FUBP1_MOUSE	Far upstream element-binding protein 1	Mus musculus (Mouse).	2e-13
comp206901_c0	720.03	454.96	544.69	452.63	157.47	111.49	244.14	Q9XSJ0	UCHL5_BOVIN	Ubiquitin carboxyl-terminal hydrolase isozyme L5	Bos taurus (Bovine).	5e-160
comp211780_c0	582.95	706.38	650.8	476.67	239.88	221.6	359.14	Q8N3Y7	RDHE2_HUMAN	Epidermal retinol dehydrogenase 2	Homo sapiens (Human).	3e-101
comp224376_c0	488.83	381.99	371.47	390.74	263.69	264.08	268.74	Q5ZIQ3	HNRPK_CHICK	Heterogeneous nuclear ribonucleoprotein K	Gallus gallus (Chicken).	3e-103
comp213226_c1	481.47	656.98	600.49	521.02	236.78	265.33	485.31	Q640A2	HNRDL_XENTR	Heterogeneous nuclear ribonucleoprotein D-like	Xenopus tropicalis (Western claw	6e-63
comp210882_c0	470.44	152.81	206.99	169.97	55.61	31.22	26.65	C4YFX2	TUP1_CANAW	Transcriptional repressor TUP1	Candida albicans (strain WO-1) (	6e-14
comp215247_c0	384.92	500.5	435.96	334.68	167.29	199.3	291.93	Q6NYV5	SP30L_DANRE	Histone deacetylase complex subunit SAP30L	Danio rerio (Zebrafish) (Brachyd	4e-79
comp220360_c1	362.37	274.96	173.26	98.53	129.06	119.57	69.82	Q9VFK6	SETD8_DROME	Histone-lysine N-methyltransferase pr-set7	Drosophila melanogaster (Fruit f	1e-57
comp211664_c0	337.1	231.91	326.16	195.54	211.11	160.45	207	Q6P2Z0	BZW1_XENTR	Basic leucine zipper and W2 domain-containing protein 1	Xenopus tropicalis (Western claw	9e-173
comp224315_c4	256.36	273.52	215.1	148.04	100.01	88.28	111	Q14151	SAFB2_HUMAN	Scaffold attachment factor B2	Homo sapiens (Human).	1e-53
comp207981_c0	235.81	344.41	286.81	232.04	117.7	134.13	173.8	Q5ZMC0	EDF1_CHICK	Endothelial differentiation-related factor 1 homolog	Gallus gallus (Chicken).	4e-66
comp224865_c0	177	30.63	16.34	11.28	19.16	14.78	8.53	Q0VEE6	ZN800_MOUSE	Zinc finger protein 800	Mus musculus (Mouse).	2e-21
comp213142_c0	168.17	93.96	40.27	14.62	22.81	18.05	13.88	Q8VEG6	CNO6L_MOUSE	CCR4-NOT transcription complex subunit 6-like	Mus musculus (Mouse).	0
comp218298_c0	161.67	283.49	194.22	142.72	65.98	65.59	82.53	Q9D0M2	CDCA7_MOUSE	Cell division cycle-associated protein 7	Mus musculus (Mouse).	5e-54
comp211650_c0	156.41	203.72	163.07	154.65	47.51	49.9	79.97	O55128	SAP18_MOUSE	Histone deacetylase complex subunit SAP18	Mus musculus (Mouse).	7e-64
comp222626_c0	149.92	79.16	49.76	29.27	34.47	21.05	19.71	Q08999	RBL2_HUMAN	Retinoblastoma-like protein 2	Homo sapiens (Human).	0
comp224066_c0	146.74	28.42	9.55	3.5	10.93	8.13	3.31	P42568	AF9_HUMAN	Protein AF-9	Homo sapiens (Human).	4e-45
comp211956_c0	143.57	78.76	111.94	111.4	34.67	34.78	79.04	Q86VN1	VPS36_HUMAN	Vacuolar protein-sorting-associated protein 36	Homo sapiens (Human).	5e-157
comp220048_c2	139.64	98.82	101.87	78.58	54.02	44.24	43.63	Q5RC80	RBM39_PONAB	RNA-binding protein 39	Pongo abelii (Sumatran orangutan	0
comp213282_c3	132.69	111.32	104.41	90.06	44.71	40.95	51.91	Q68DI1	ZN776_HUMAN	Zinc finger protein 776	Homo sapiens (Human).	1e-15
comp220483_c3	127.25	119.3	81.23	68.02	49.24	55.49	96.67	Q0VFL3	KHDR2_XENTR	KH domain-containing, RNA-binding, signal transduction-associated protein 2	Xenopus tropicalis (Western claw	4e-82
comp222384_c2	118.36	59.93	73.86	52.99	19.77	16.48	15.14	Q6ZMW2	ZN782_HUMAN	Zinc finger protein 782	Homo sapiens (Human).	4e-84
comp225479_c0	115.42	128.45	92.29	102.77	56.22	53.8	93.22	Q91VC3	IF4A3_MOUSE	Eukaryotic initiation factor 4A-III	Mus musculus (Mouse).	0
comp223916_c0	114.12	86	51.74	45.29	31.01	27.63	24.9	Q58D00	FBXW2_BOVIN	F-box/WD repeat-containing protein 2	Bos taurus (Bovine).	8e-90
comp219330_c0	105.76	91.4	123.54	186.72	179.99	213.93	315.47	Q8VDM6	HNRL1_MOUSE	Heterogeneous nuclear ribonucleoprotein U-like protein 1	Mus musculus (Mouse).	4e-166
comp225075_c2	105.74	30.88	15.77	7.56	17.94	14.76	12.7	P70399	TP53B_MOUSE	Tumor suppressor p53-binding protein 1	Mus musculus (Mouse).	5e-54
comp222301_c1	104	57.45	31.51	6.75	8.2	6.16	4.08	Q5RF70	ZN501_PONAB	Zinc finger protein 501	Pongo abelii (Sumatran orangutan	1e-35
comp223188_c0	103.9	26.3	35.19	16.05	10.89	10.75	11.98	Q9P2K3	RCOR3_HUMAN	REST corepressor 3	Homo sapiens (Human).	7e-147
comp213804_c0	103.66	67.07	44.43	27.05	16.96	13.66	13.91	P21783	NOTCH_XENLA	Neurogenic locus notch protein homolog	Xenopus laevis (African clawed f	6e-14
comp220843_c0	102.94	71.49	56.69	57.18	49.87	46.79	58.74	Q99MR6	SRRT_MOUSE	Serrate RNA effector molecule homolog	Mus musculus (Mouse).	0
comp222959_c0	101.44	34.92	18.67	35.45	47.5	38.75	31.95	Q9UBE8	NLK_HUMAN	Serine/threonine-protein kinase NLK	Homo sapiens (Human).	0
comp220897_c0	99.8	217.45	212.19	164.47	122.02	128.47	180.18	A5A6H4	ROA1_PANTR	Heterogeneous nuclear ribonucleoprotein A1	Pan troglodytes (Chimpanzee).	2e-92
comp223498_c0	98.79	61.19	58.63	55.34	54.59	52.97	63.56	Q7ZTY4	RBBP7_DANRE	Histone-binding protein RBBP7	Danio rerio (Zebrafish) (Brachyd	0
comp215396_c5	98.3	85.88	71.28	45.62	44.4	58.64	74.39	P58389	PTPA_MOUSE	Serine/threonine-protein phosphatase 2A activator	Mus musculus (Mouse).	6e-136
comp224525_c2	98	88.75	18.04	54.19	42.88	57.24	50.26	Q8NEZ4	MLL3_HUMAN	Histone-lysine N-methyltransferase MLL3	Homo sapiens (Human).	4e-70
comp219464_c1	97.51	76.72	48.82	27.96	24.01	16.68	16.13	Q9HCD5	NCOA5_HUMAN	Nuclear receptor coactivator 5	Homo sapiens (Human).	5e-36
comp218809_c0	95.97	108.08	90.81	61.7	42.42	42.08	58.33	Q6DC04	CARM1_DANRE	Histone-arginine methyltransferase CARM1	Danio rerio (Zebrafish) (Brachyd	0
comp222993_c1	93.27	45.04	27.25	23.36	22.32	16.62	20.5	Q8QG61	CRY1_CHICK	Cryptochrome-1	Gallus gallus (Chicken).	0
comp218665_c0	86.12	38.26	14.54	7.89	14.86	11.23	12.19	Q8CDM1	ATAD2_MOUSE	ATPase family AAA domain-containing protein 2	Mus musculus (Mouse).	0
comp222926_c2	85.5	73.09	31.16	25.83	10.95	8.51	7.5	Q8N6D5	ANR29_HUMAN	Ankyrin repeat domain-containing protein 29	Homo sapiens (Human).	8e-92
comp223437_c2	85.41	70.54	53.46	53.07	35.37	22.71	17.17	Q32PW3	TAF2_DANRE	Transcription initiation factor TFIID subunit 2	Danio rerio (Zebrafish) (Brachyd	0
comp224725_c3	84.5	92.23	66.08	50.75	29.43	30.56	56.1	Q9W602	SSRP1_XENLA	FACT complex subunit SSRP1	Xenopus laevis (African clawed f	0
comp221097_c1	84.17	80.01	57.14	36.96	26.54	22.49	29.25	P0CB49	YLPM1_RAT	YLP motif-containing protein 1	Rattus norvegicus (Rat).	3e-100
comp222141_c2	83.25	65.05	35.44	19.16	11.21	10.94	10.8	P08630	BTKL_DROME	Tyrosine-protein kinase Btk29A	Drosophila melanogaster (Fruit f	4e-126
comp225394_c0	80.15	17.37	10.13	4.02	6.02	4.12	2.34	Q5ZKN3	PHTF2_CHICK	Putative homeodomain transcription factor 2	Gallus gallus (Chicken).	4e-105
comp220119_c3	80.07	101.76	85.23	61.02	42.5	33.05	26.69	Q4VBS4	AMP1D_DANRE	Methionine aminopeptidase 1D, mitochondrial	Danio rerio (Zebrafish) (Brachyd	3e-99
comp188189_c0	79.09	24.55	20.45	25.1	16.87	12.44	9.98	Q5JVG2	ZN484_HUMAN	Zinc finger protein 484	Homo sapiens (Human).	3e-44
comp223495_c0	78.73	34.65	11.48	12.24	8.01	7.2	3.85	P47812	MK14_XENLA	Mitogen-activated protein kinase 14	Xenopus laevis (African clawed f	0
comp220882_c1	78.16	94.84	64.74	80.75	37.87	38.77	49.46	Q52KD8	EAF6_XENLA	Chromatin modification-related protein MEAF6	Xenopus laevis (African clawed f	3e-51
comp217901_c0	75.42	25.91	12	7.37	2.82	2.48	2.68	Q5TYV4	SPE39_DANRE	Spermatogenesis-defective protein 39 homolog	Danio rerio (Zebrafish) (Brachyd	1e-83
comp223289_c0	74.26	25.04	62.29	61.99	44.1	37.66	55.68	Q04688	ELG_DROME	DNA-binding protein Ets97D	Drosophila melanogaster (Fruit f	9e-51
comp206180_c0	73.33	119.21	101.69	90.98	23.64	22.25	51.11	Q9DAT2	MRGBP_MOUSE	MRG/MORF4L-binding protein	Mus musculus (Mouse).	4e-27
comp224374_c0	72.77	43.52	63.46	66.33	56.18	64.21	122.88	P41824	YBOXH_APLCA	Y-box factor homolog	Aplysia californica (California	9e-59
comp220210_c3	72.45	76.42	52.87	31.44	17.37	13.59	11.05	Q9NXX6	NSE4A_HUMAN	Non-structural maintenance of chromosomes element 4 homolog A	Homo sapiens (Human).	1e-47
comp224436_c1	71.93	34.72	31.88	36.35	20.46	15.93	17.75	Q8N6V9	TEX9_HUMAN	Testis-expressed sequence 9 protein	Homo sapiens (Human).	2e-78
comp218759_c1	71.55	58.58	32.54	19.63	21.97	18.2	18.75	Q99PP2	ZN318_MOUSE	Zinc finger protein 318	Mus musculus (Mouse).	8e-43
comp222210_c0	70.76	7.29	3.87	4.26	11.78	9.09	7.57	Q9ULJ6	ZMIZ1_HUMAN	Zinc finger MIZ domain-containing protein 1	Homo sapiens (Human).	0
comp226069_c0	70.54	31.6	34.26	44.81	35.5	29.91	31.48	Q96IK5	GMCL1_HUMAN	Germ cell-less protein-like 1	Homo sapiens (Human).	6e-150
comp213208_c0	68.54	110.1	136.29	126.05	45.93	39.93	56.62	Q5VVH5	IKBP1_HUMAN	Interleukin-1 receptor-associated kinase 1-binding protein 1	Homo sapiens (Human).	1e-54
comp226172_c0	67.88	3.66	6.14	7.22	9.45	6.61	6.13	Q25637	PER_PERAM	Period circadian protein	Periplaneta americana (American	1e-53
comp222252_c0	66.04	16.32	17.72	45.24	19.75	18.85	10.24	A0JNB1	ZN227_BOVIN	Zinc finger protein 227	Bos taurus (Bovine).	2e-21
comp217065_c2	62.46	26.54	49.32	65.55	27.29	25.89	18.37	Q13360	ZN177_HUMAN	Zinc finger protein 177	Homo sapiens (Human).	4e-52
comp222391_c1	61.12	86.08	98.26	90.24	80.79	74.94	82.7	Q6DH23	V26BL_DANRE	Vacuolar protein sorting-associated protein 26B-like	Danio rerio (Zebrafish) (Brachyd	0
comp217238_c0	57.17	56.14	62.81	59.81	24.95	26.7	64.08	Q5ZKH3	EED_CHICK	Polycomb protein EED	Gallus gallus (Chicken).	0
comp222737_c0	56.01	25.51	13.96	9.35	6.99	8.3	3.59	Q9QZP2	PRDM4_RAT	PR domain zinc finger protein 4	Rattus norvegicus (Rat).	9e-09
comp223070_c0	55.61	46.79	30.67	22.77	12.07	9.2	9.51	A7MBL8	PKN2_DANRE	Serine/threonine-protein kinase N2	Danio rerio (Zebrafish) (Brachyd	1e-160
comp225601_c2	55.58	56.63	64.13	74.52	29.53	29.92	63.65	Q6P8C4	NHP2_XENTR	H/ACA ribonucleoprotein complex subunit 2-like protein	Xenopus tropicalis (Western claw	2e-54
comp226056_c0	54.14	45.15	49.62	36.52	46.56	39.03	37.19	P48728	GCST_HUMAN	Aminomethyltransferase, mitochondrial	Homo sapiens (Human).	4e-156
comp225830_c1	52.05	30.18	51.52	41.64	13.77	10.79	14.05	P51523	ZNF84_HUMAN	Zinc finger protein 84	Homo sapiens (Human).	4e-84
comp217652_c0	51.59	45.61	38.13	23.18	17.69	15.11	9.54	Q8QGW7	LITAF_CHICK	Lipopolysaccharide-induced tumor necrosis factor-alpha factor homolog	Gallus gallus (Chicken).	4e-21
comp224369_c3	50.43	32.04	14.38	8.82	10.3	9.17	10.38	Q9Y2W6	TDRKH_HUMAN	Tudor and KH domain-containing protein	Homo sapiens (Human).	2e-15
comp219521_c0	48.4	20.31	12.15	12.11	27.68	19.74	15.17	Q32KX7	BMI1_BOVIN	Polycomb complex protein BMI-1	Bos taurus (Bovine).	8e-87
comp218259_c3	47.58	51.3	42.6	41.12	14.81	9.74	11.33	Q5MCW4	ZN569_HUMAN	Zinc finger protein 569	Homo sapiens (Human).	1e-65
comp221778_c0	47.46	10.1	1.93	0.9	1.53	1.48	1.8	P11531	DMD_MOUSE	Dystrophin	Mus musculus (Mouse).	0
comp224040_c1	47.08	8.63	10.1	10.07	14.79	9.84	7.45	Q9QZ81	AGO2_RAT	Protein argonaute-2	Rattus norvegicus (Rat).	0
comp213940_c0	46.32	40.52	44.49	56.74	20.6	20.01	43.64	Q28C65	EIF3K_XENTR	Eukaryotic translation initiation factor 3 subunit K	Xenopus tropicalis (Western claw	4e-108
comp225152_c1	46.15	17.46	7.5	6.93	11.62	8.66	8.32	Q3USH5	SFSWA_MOUSE	Splicing factor, suppressor of white-apricot homolog	Mus musculus (Mouse).	2e-64
comp225502_c2	45.93	17.59	20.48	8.9	12.94	8.51	4.49	Q14678	KANK1_HUMAN	KN motif and ankyrin repeat domain-containing protein 1	Homo sapiens (Human).	1e-90
comp221441_c2	44.96	94.38	187.16	100.65	35.38	22.13	5.86	Q68EA5	ZNF57_HUMAN	Zinc finger protein 57	Homo sapiens (Human).	6e-40
comp216729_c1	44.26	11.79	9.91	11.63	17.47	10.17	7.99	Q6ZNG1	ZN600_HUMAN	Zinc finger protein 600	Homo sapiens (Human).	3e-16
comp223149_c1	44.03	30.18	10.16	10.78	10.88	10.77	9.34	Q91YT2	RN185_MOUSE	E3 ubiquitin-protein ligase RNF185	Mus musculus (Mouse).	1e-78
comp220145_c0	43.39	18.83	17.43	9.09	6.15	2.83	1.39	P10076	ZFP26_MOUSE	Zinc finger protein 26	Mus musculus (Mouse).	4e-57
comp225076_c0	43.27	42.17	22.66	17.62	14.01	11.93	9.29	Q86Y82	STX12_HUMAN	Syntaxin-12	Homo sapiens (Human).	7e-41
comp222058_c0	43.07	21.42	13.3	7.59	17.62	17.33	27.27	Q04724	TLE1_HUMAN	Transducin-like enhancer protein 1	Homo sapiens (Human).	0
comp225304_c0	42.61	34.38	22.34	18.95	24.19	24.2	24.88	Q8I190	SH3G3_DROVI	Endophilin-A	Drosophila virilis (Fruit fly).	7e-139
comp224333_c0	42.28	25.7	29.81	22.31	17.05	10.49	4.84	Q2KIN5	HEM3_BOVIN	Porphobilinogen deaminase	Bos taurus (Bovine).	1e-129
comp218774_c1	40.28	13.07	11.42	8.8	5.68	4.89	7.66	Q6P560	ZN182_MOUSE	Zinc finger protein 182	Mus musculus (Mouse).	3e-76
comp217803_c0	38.52	17.84	11.25	6.94	7.35	5.92	6.78	A6QQV6	ANM7_BOVIN	Protein arginine N-methyltransferase 7	Bos taurus (Bovine).	0
comp215300_c0	38.38	70.7	88.81	93.91	37.57	39.37	73.38	Q08BM8	CNOT7_DANRE	CCR4-NOT transcription complex subunit 7	Danio rerio (Zebrafish) (Brachyd	2e-154
comp225611_c0	38.37	3.51	3.23	8.44	10.39	8.25	5.98	Q6A085	ZN629_MOUSE	Zinc finger protein 629	Mus musculus (Mouse).	1e-41
comp216725_c0	38.28	27.83	22.34	21.98	28.94	24.86	25.97	Q5ZIP4	XRN2_CHICK	5'-3' exoribonuclease 2	Gallus gallus (Chicken).	0
comp221486_c2	38.1	11.95	7.06	6.32	11.4	11.03	6.62	Q498K0	GALC_XENLA	Galactocerebrosidase	Xenopus laevis (African clawed f	0
comp214105_c0	37.64	46.19	39.96	42.77	21.03	19.33	23.36	Q5M9G6	SNIP1_RAT	Smad nuclear interacting protein 1	Rattus norvegicus (Rat).	8e-90
comp219563_c3	37.63	22.28	18.81	13.18	14.9	17.55	20.84	Q811S7	UBIP1_MOUSE	Upstream-binding protein 1	Mus musculus (Mouse).	7e-134
comp217584_c0	37.36	34.14	23.76	11.95	9.72	3.42	4.33	Q9NYT6	ZN226_HUMAN	Zinc finger protein 226	Homo sapiens (Human).	5e-61
comp208742_c0	37.06	63.84	66.46	61.87	40.94	43.12	67.26	Q9D1J3	SARNP_MOUSE	SAP domain-containing ribonucleoprotein	Mus musculus (Mouse).	3e-30
comp224134_c1	36.94	25.78	34.55	57.13	33.79	29.8	38.7	P68037	UB2L3_MOUSE	Ubiquitin-conjugating enzyme E2 L3	Mus musculus (Mouse).	1e-87
comp215961_c0	36.87	11.44	24.44	44.22	54.64	69.14	95.48	O75534	CSDE1_HUMAN	Cold shock domain-containing protein E1	Homo sapiens (Human).	1e-140
comp222195_c1	36.43	18.85	6.99	4.23	9.27	6.68	4.44	O08856	ELL_MOUSE	RNA polymerase II elongation factor ELL	Mus musculus (Mouse).	5e-34
comp217656_c0	36.21	62.7	60.44	26.73	8.94	7.47	8.59	A2AJ77	PRD12_MOUSE	PR domain zinc finger protein 12	Mus musculus (Mouse).	6e-100
comp223189_c1	36.07	21.41	16.73	14.33	19.08	16.57	12.77	Q7QB13	CCNC_ANOGA	Cyclin-C	Anopheles gambiae (African malar	8e-139
comp225760_c0	35.82	15.08	10.53	9.75	9.26	7.84	7.56	Q571C7	BDP1_MOUSE	Transcription factor TFIIIB component B'' homolog	Mus musculus (Mouse).	7e-32
comp225453_c1	35.55	22.62	13.82	11.54	14.14	11.91	14.34	P49792	RBP2_HUMAN	E3 SUMO-protein ligase RanBP2	Homo sapiens (Human).	2e-128
comp224904_c0	35.04	21.16	16.27	10.77	8.58	5.72	3.86	Q9QW30	NOTC2_RAT	Neurogenic locus notch homolog protein 2	Rattus norvegicus (Rat).	1e-33
comp214733_c0	34.68	18.93	16.58	11.46	4.4	4.11	4.57	Q3SZP8	TAD2A_BOVIN	Transcriptional adapter 2-alpha	Bos taurus (Bovine).	5e-135
comp225971_c0	34.65	28	6.86	12.91	11.49	10.39	14.51	P58269	DPF3_MOUSE	Zinc finger protein DPF3	Mus musculus (Mouse).	2e-86
comp216959_c0	33.54	27.95	8.04	3.14	1.29	1.49	1.65	Q9Z2V5	HDAC6_MOUSE	Histone deacetylase 6	Mus musculus (Mouse).	2e-96
comp224084_c0	33.38	26.65	31.83	28.45	18.88	22.44	23.98	Q6P2U9	CSN3_DANRE	COP9 signalosome complex subunit 3	Danio rerio (Zebrafish) (Brachyd	0
comp225401_c0	33.22	21.66	17.36	16.52	14.43	13.5	12.12	Q5ZIL9	KBP_CHICK	KIF1-binding protein homolog	Gallus gallus (Chicken).	6e-159
comp220643_c1	32.67	5.27	4.36	5.11	9.5	8.22	6.93	Q5REK1	ZN136_PONAB	Zinc finger protein 136	Pongo abelii (Sumatran orangutan	8e-18
comp224832_c1	32.47	9.83	25.23	40.43	38.05	38.53	50.54	Q9D8W5	PSD12_MOUSE	26S proteasome non-ATPase regulatory subunit 12	Mus musculus (Mouse).	0
comp217851_c1	32.1	60.4	137.1	93.59	30.31	16.83	7.35	Q9EQB9	ZN287_MOUSE	Zinc finger protein 287	Mus musculus (Mouse).	6e-25
comp212334_c0	32.04	22.25	38.68	57.44	26.39	23.65	47.68	Q4SFA0	HDAC3_TETNG	Histone deacetylase 3	nigroviridis).	0
comp221173_c3	31.65	23.32	13.79	11.62	12.85	10.27	10.31	Q8TDI0	CHD5_HUMAN	Chromodomain-helicase-DNA-binding protein 5	Homo sapiens (Human).	0
comp223097_c1	31.63	24.18	41.63	30.41	8.39	6.3	3.31	P17019	ZN708_HUMAN	Zinc finger protein 708	Homo sapiens (Human).	3e-89
comp221381_c0	31.02	23.17	24.41	26.86	16.25	15.2	29.57	Q9Z2N8	ACL6A_MOUSE	Actin-like protein 6A	Mus musculus (Mouse).	0
comp211882_c3	30.86	12.91	6.42	2.17	7.19	3.69	1.21	Q0VAW7	ZN112_MOUSE	Zinc finger protein 112	Mus musculus (Mouse).	7e-13
comp223883_c0	29.85	12.65	12.07	12.72	17.02	16.02	16.18	Q9UPN4	AZI1_HUMAN	5-azacytidine-induced protein 1	Homo sapiens (Human).	0
comp215332_c1	29.53	15.15	7.33	8.24	11.91	12.48	30.78	Q9UBN7	HDAC6_HUMAN	Histone deacetylase 6	Homo sapiens (Human).	0
comp220756_c0	29.47	6.81	4.97	7.95	14.1	9.53	8.77	Q2TB10	ZN800_HUMAN	Zinc finger protein 800	Homo sapiens (Human).	2e-19
comp213910_c0	29.17	14.53	14.18	10.29	10.01	10.36	17.16	Q5XGC9	SRFB1_XENTR	Serum response factor-binding protein 1	Xenopus tropicalis (Western claw	3e-13
comp219529_c1	28.81	6.06	3.89	2.4	5.15	3.42	1.93	P08043	ZFP2_MOUSE	Zinc finger protein 2	Mus musculus (Mouse).	1e-55
comp215119_c0	28.42	7.79	6.22	5.38	10.79	7.55	5.39	Q5VZ89	DEN4C_HUMAN	DENN domain-containing protein 4C	Homo sapiens (Human).	0
comp218761_c4	28.37	21.77	23.76	11.86	10.77	7.81	6.87	Q96RE9	ZN300_HUMAN	Zinc finger protein 300	Homo sapiens (Human).	1e-63
comp224903_c1	28.28	17.68	27.88	40.34	39.7	38.71	55.09	Q96BP3	PPWD1_HUMAN	Peptidylprolyl isomerase domain and WD repeat-containing protein 1	Homo sapiens (Human).	0
comp220236_c0	28.21	18.35	15	15.48	10.16	9.97	12.34	P13686	PPA5_HUMAN	Tartrate-resistant acid phosphatase type 5	Homo sapiens (Human).	8e-105
comp212838_c1	28.09	7.88	9.27	3.51	3.57	2.04	2.25	Q96IR2	ZN845_HUMAN	Zinc finger protein 845	Homo sapiens (Human).	6e-14
comp223438_c0	27.98	20.52	33.88	34.52	51.03	48.8	53.56	Q9NRL2	BAZ1A_HUMAN	Bromodomain adjacent to zinc finger domain protein 1A	Homo sapiens (Human).	3e-88
comp217557_c0	27.92	1.27	3.48	4	10.48	12.78	23.95	Q8BG99	PKNX2_MOUSE	Homeobox protein PKNOX2	Mus musculus (Mouse).	9e-102
comp225471_c1	27.55	21.91	12.27	10.43	9.82	8.92	8.52	Q92556	ELMO1_HUMAN	Engulfment and cell motility protein 1	Homo sapiens (Human).	0
comp219233_c0	27.36	24.91	25.36	25.02	26.67	23.49	21.34	P79145	CREM_CANFA	cAMP-responsive element modulator	Canis familiaris (Dog) (Canis lu	2e-62
comp219867_c0	26.71	57.49	47.29	34.65	37.7	32.76	26.03	Q8BTQ0	PCGF3_MOUSE	Polycomb group RING finger protein 3	Mus musculus (Mouse).	3e-88
comp225390_c1	26.67	27.4	24	14.66	12.4	9.95	9.06	A4IFD7	ZNT7_BOVIN	Zinc transporter 7	Bos taurus (Bovine).	7e-157
comp221255_c1	26.3	14.94	14.54	17.7	17.1	12.88	15.62	Q04545	TDA9_YEAST	Probable transcription factor TDA9	Saccharomyces cerevisiae (strain	2e-10
comp219392_c0	26.19	24.15	27.26	26.39	18.03	17.09	37.36	P53569	CEBPZ_MOUSE	CCAAT/enhancer-binding protein zeta	Mus musculus (Mouse).	2e-132
comp215668_c2	25.98	24.04	15.12	8.83	5.94	12.81	31.02	Q03111	ENL_HUMAN	Protein ENL	Homo sapiens (Human).	4e-59
comp217851_c3	25.97	20.76	17.89	14.48	3.22	4.37	3.88	P51786	ZN157_HUMAN	Zinc finger protein 157	Homo sapiens (Human).	1e-54
comp224464_c0	25.77	43.45	32.13	11.97	12.05	8.43	6.82	Q90WU3	DDX1_CHICK	ATP-dependent RNA helicase DDX1	Gallus gallus (Chicken).	0
comp214510_c2	25.69	33.85	39.79	33.37	9.26	10.02	5.92	P18729	ZG57_XENLA	Gastrula zinc finger protein XlCGF57.1	Xenopus laevis (African clawed f	6e-71
comp215288_c0	25.64	2.44	1.88	2.16	3.66	2.81	2.2	Q6A085	ZN629_MOUSE	Zinc finger protein 629	Mus musculus (Mouse).	1e-33
comp216078_c1	25.2	16.89	12.62	5.84	3.85	4.25	5.16	Q3T075	STX8_BOVIN	Syntaxin-8	Bos taurus (Bovine).	1e-18
comp216770_c2	25.2	40.98	66.17	50.18	37.57	29.18	23.48	O94832	MYO1D_HUMAN	Unconventional myosin-Id	Homo sapiens (Human).	0
comp214635_c3	24.84	20.11	10.17	8.12	3.35	3.56	2.71	Q7Z7L9	ZSCA2_HUMAN	Zinc finger and SCAN domain-containing protein 2	Homo sapiens (Human).	3e-61
comp221970_c1	24.71	72.35	125.23	56.89	50.15	32.37	70.03	Q3V1V3	ESF1_MOUSE	ESF1 homolog	Mus musculus (Mouse).	7e-124
comp226134_c0	24.6	4.6	8.55	4.2	3.2	3.45	4.67	P10076	ZFP26_MOUSE	Zinc finger protein 26	Mus musculus (Mouse).	2e-37
comp226154_c0	24.32	6.06	3.23	1.84	4.32	3.69	2.86	Q16513	PKN2_HUMAN	Serine/threonine-protein kinase N2	Homo sapiens (Human).	0
comp214244_c4	24.09	2.27	1.21	0.69	0.3	0.41	0.4	Q24732	GLAS_DROVI	Protein glass	Drosophila virilis (Fruit fly).	2e-12
comp222748_c1	24.07	10.46	2.17	1.8	3.22	2.74	1.12	P10076	ZFP26_MOUSE	Zinc finger protein 26	Mus musculus (Mouse).	7e-52
comp221051_c4	23.88	13.8	12.45	15.34	12.61	10.82	14.93	Q7Z3D4	LYSM3_HUMAN	LysM and putative peptidoglycan-binding domain-containing protein 3	Homo sapiens (Human).	3e-37
comp225502_c1	23.7	3.66	6.26	3.66	4.65	2.78	1.88	Q14678	KANK1_HUMAN	KN motif and ankyrin repeat domain-containing protein 1	Homo sapiens (Human).	6e-10
[truncated: 937 more rows]

## Sheet: proteolysis
ID	2h	4h	6h	8h	10h	12h	14h	Uniprot AC	Gene name	Protein name	Species	Evalue
[truncated: 1,002 more rows]

[truncated: 16 more sheets: nucleic acid phosphodiester bon, DNA integration, cell adhesion, apoptotic process, multicellular organismal develo, positive regulation of transcri, protein transport, DNA recombination, transposition, DNA-mediated, signal transduction, negative regulation of transcri, cell differentiation, cell division, DNA repair, carbohydrate metabolic process, intracellular signal transducti]
