# Supplementary material for: A transcriptional blueprint for a spiral-cleaving embryo
Source: BMC Genomics. 2016 Aug 5;17:552. doi: 10.1186/s12864-016-2860-6 (PMC4974748; doi:10.1186/s12864-016-2860-6)
Supplement: Additional file 4: Table S2. — List of all genes and expression profiles for each of the 20 classes in the Gene Ontology category ‘Cellular Component’ (related to Fig. 5). For the top 20 enriched GO terms in the cellular component namespace, we list all genes associated with these GO terms (one GO term per sheet). The expression profiles and the annotation information based on the BLAST results against the Swiss-Prot database are also included. (XLSX 2059 kb) [file 12864_2016_2860_MOESM4_ESM.xlsx]

## Sheet: integral to membrane
ID	2h	4h	6h	8h	10h	12h	14h	Uniprot AC	Gene name short	Protein name	Species	Evalue
comp211698_c1	1390.51	1312.09	1046.87	1122.02	768.78	769.1	1077.53	Q5RBU8	ROA2_PONAB	Heterogeneous nuclear ribonucleoproteins A2/B1	Pongo abelii (Sumatran orangutan	1e-82
comp220721_c0	894.09	329.25	365.02	294.92	119.79	108.71	80.3	Q5VW36	FOCAD_HUMAN	Focadhesin	Homo sapiens (Human).	0
comp211780_c0	582.95	706.38	650.8	476.67	239.88	221.6	359.14	Q8N3Y7	RDHE2_HUMAN	Epidermal retinol dehydrogenase 2	Homo sapiens (Human).	3e-101
comp163787_c0	527.24	234.56	435.85	511.11	293.12	295.49	576.55	P18238	ADT3_YEAST	ADP,ATP carrier protein 3	Saccharomyces cerevisiae (strain	4e-134
comp224376_c0	488.83	381.99	371.47	390.74	263.69	264.08	268.74	Q5ZIQ3	HNRPK_CHICK	Heterogeneous nuclear ribonucleoprotein K	Gallus gallus (Chicken).	3e-103
comp226041_c0	408.12	547.81	545.18	304.49	263.63	221.84	221.2	Q6GLP4	RMD5A_XENLA	Protein RMD5 homolog A	Xenopus laevis (African clawed f	4e-92
comp220311_c0	364.4	373.82	291.94	223.26	90.51	80.52	89.26	Q9C0D9	EPT1_HUMAN	Ethanolaminephosphotransferase 1	Homo sapiens (Human).	9e-113
comp220771_c5	356.69	175.2	321.87	688.45	515.63	630.05	988.59	Q9DG68	RLA0_RANSY	60S acidic ribosomal protein P0	Rana sylvatica (Wood frog).	2e-154
comp214857_c0	334.95	354.69	221.09	193.43	116.23	107.32	128.97	P55008	AIF1_HUMAN	Allograft inflammatory factor 1	Homo sapiens (Human).	1e-49
comp209128_c0	330.68	23.81	15.67	9.96	20.66	12.5	2.74	Q6WYY1	PC11X_PANPA	Protocadherin-11 X-linked	Pan paniscus (Pygmy chimpanzee)	6e-129
comp215186_c0	302.14	304.11	263.25	247.11	90.24	77.42	102.24	Q62733	LAP2_RAT	Lamina-associated polypeptide 2, isoform beta	Rattus norvegicus (Rat).	7e-13
comp218963_c1	271.55	259	241.15	145.55	78.93	63.98	63.41	P31335	PUR9_CHICK	Bifunctional purine biosynthesis protein PURH	Gallus gallus (Chicken).	0
comp208684_c0	264.32	69.75	174.37	174.85	94.94	117.55	142.03	Q06055	AT5G2_HUMAN	ATP synthase lipid-binding protein, mitochondrial	Homo sapiens (Human).	1e-54
comp222636_c0	260.71	61.14	46.28	44.53	43.42	37.58	21.31	Q6GQ73	HOOK3_XENLA	Protein Hook homolog 3	Xenopus laevis (African clawed f	0
comp210967_c0	241.43	46.24	20.31	10.05	19.81	16.83	14.76	Q8NBS3	S4A11_HUMAN	Sodium bicarbonate transporter-like protein 11	Homo sapiens (Human).	0
comp216709_c0	238.77	175.37	154.11	194.95	90.2	62.26	91.1	P17844	DDX5_HUMAN	Probable ATP-dependent RNA helicase DDX5	Homo sapiens (Human).	0
comp220967_c0	223.73	222.83	218.16	202.32	83.97	91.28	149.69	Q00688	FKBP3_HUMAN	Peptidyl-prolyl cis-trans isomerase FKBP3	Homo sapiens (Human).	3e-75
comp222083_c0	222.94	109.15	82.43	64.9	30.34	31.25	25.82	Q9VFJ2	RM11_DROME	39S ribosomal protein L11, mitochondrial	Drosophila melanogaster (Fruit f	5e-75
comp220950_c1	208.2	168.63	163.48	137.7	72.21	63.01	68.41	P20241	NRG_DROME	Neuroglian	Drosophila melanogaster (Fruit f	0
comp220478_c1	202.66	125.83	44.21	32.23	25.79	19.97	25.63	A1A4J6	ATP9B_BOVIN	Probable phospholipid-transporting ATPase IIB	Bos taurus (Bovine).	0
comp222212_c0	200.79	191.68	116.98	66.09	37.45	21.27	9.07	Q149L7	CRTAM_MOUSE	Cytotoxic and regulatory T-cell molecule	Mus musculus (Mouse).	2e-06
comp216669_c4	192.98	115.12	51.63	29.78	19.01	14	11.59	Q9NRZ5	PLCD_HUMAN	1-acyl-sn-glycerol-3-phosphate acyltransferase delta	Homo sapiens (Human).	2e-114
comp219494_c6	190.76	225.2	197.01	132.68	75.05	84.48	85.46	Q3ZBG9	PLS2_BOVIN	Phospholipid scramblase 2	Bos taurus (Bovine).	2e-83
comp223749_c1	186.1	39.98	7.84	7.41	15.29	15.69	8.37	P10040	CRB_DROME	Protein crumbs	Drosophila melanogaster (Fruit f	0
comp225539_c0	172.19	135.04	92.5	72.77	28.57	30.33	22.82	Q32LP4	S4A10_BOVIN	Sodium-driven chloride bicarbonate exchanger	Bos taurus (Bovine).	0
comp216881_c4	170.27	149.78	79.45	38.38	23.22	21	18.68	Q9QYI4	DJB12_MOUSE	DnaJ homolog subfamily B member 12	Mus musculus (Mouse).	3e-106
comp226213_c1	170.24	120.41	80.49	38.07	36.08	24.92	17.68	O94985	CSTN1_HUMAN	Calsyntenin-1	Homo sapiens (Human).	0
comp224046_c1	164.32	49.91	19.39	17.65	30.45	24.46	19.9	Q8BGS1	E41L5_MOUSE	Band 4.1-like protein 5	Mus musculus (Mouse).	0
comp225845_c0	160.49	131.07	88.8	71.09	46.6	45.78	49.05	Q9VN14	CONT_DROME	Contactin	Drosophila melanogaster (Fruit f	0
comp215393_c0	157.15	167.62	143.59	146.97	46.39	43.56	87.52	Q8C172	CERS6_MOUSE	Ceramide synthase 6	Mus musculus (Mouse).	2e-104
comp214006_c0	155.36	167.75	191.48	181.69	108.74	123.38	274.14	Q5E9E4	SSRB_BOVIN	Translocon-associated protein subunit beta	Bos taurus (Bovine).	2e-77
comp219538_c0	151.86	151.95	76.13	48.93	31.44	22.78	22.22	Q08D64	ABCB6_XENTR	ATP-binding cassette sub-family B member 6, mitochondrial	Xenopus tropicalis (Western claw	0
comp221250_c1	151.4	143.29	111.28	70.95	36.43	29.85	28.68	P11506	AT2B2_RAT	Plasma membrane calcium-transporting ATPase 2	Rattus norvegicus (Rat).	0
comp224387_c0	150.86	86.66	39.28	14.92	23.05	16.01	11.86	Q3U3C9	GSE1_MOUSE	Genetic suppressor element 1	Mus musculus (Mouse).	5e-25
comp223300_c1	148.82	77.05	63.63	44.2	46.61	43.7	28.8	Q8TAA9	VANG1_HUMAN	Vang-like protein 1	Homo sapiens (Human).	6e-172
comp223722_c0	146.33	72.89	67.84	67.93	41.58	34.29	30.32	Q9Y345	SC6A5_HUMAN	Sodium- and chloride-dependent glycine transporter 2	Homo sapiens (Human).	0
comp223697_c1	141.37	129.98	50.53	18.55	12.44	7.84	11.35	P23188	FURIN_MOUSE	Furin	Mus musculus (Mouse).	0
comp224997_c1	141.33	181.55	143.33	99.68	31.48	29.38	42.26	Q9LK50	AB26G_ARATH	ABC transporter G family member 26	Arabidopsis thaliana (Mouse-ear	2e-58
comp222745_c0	140.09	62.96	110.56	150.11	135.16	113.05	142.97	P07602	SAP_HUMAN	Proactivator polypeptide	Homo sapiens (Human).	9e-56
comp221250_c0	138.29	95.83	77.95	58.02	21.35	14.56	15.28	Q16720	AT2B3_HUMAN	Plasma membrane calcium-transporting ATPase 3	Homo sapiens (Human).	3e-115
comp223421_c1	134.37	97.83	52.13	41.05	31.57	22.96	18.2	Q8R0G7	SPNS1_MOUSE	Protein spinster homolog 1	Mus musculus (Mouse).	2e-163
comp219404_c2	133.79	61.63	59.53	40.26	39.87	28.02	26.25	Q6PBN5	AUP1_DANRE	Ancient ubiquitous protein 1	Danio rerio (Zebrafish) (Brachyd	9e-86
comp218989_c0	132.23	124.3	175.98	179.04	107.03	119.07	196.25	P43307	SSRA_HUMAN	Translocon-associated protein subunit alpha	Homo sapiens (Human).	8e-83
comp224207_c1	132.1	91.5	56.27	31.54	36.75	32.1	24.44	O01393	UNC9_CAEEL	Innexin unc-9	Caenorhabditis elegans.	7e-91
comp222128_c0	131.68	50.06	18.04	2.86	5.88	3.07	1.1	P12890	AMDB_XENLA	Peptidyl-glycine alpha-amidating monooxygenase B	Xenopus laevis (African clawed f	1e-170
comp215542_c0	128.6	82.35	18.55	9.34	16.44	11.14	4.68	Q62165	DAG1_MOUSE	Dystroglycan	Mus musculus (Mouse).	8e-115
comp215591_c0	128.37	161.98	126.9	50.56	37.16	37.44	37.21	A7Y2W8	SC6A9_XENLA	Sodium- and chloride-dependent glycine transporter 1	Xenopus laevis (African clawed f	2e-85
comp212875_c1	125.46	132.88	123.15	57	26.11	19.37	28.66	Q5R9Q3	GPM6A_PONAB	Neuronal membrane glycoprotein M6-a	Pongo abelii (Sumatran orangutan	6e-20
comp218246_c0	124.8	8.84	5.5	3.83	2.3	1.38	1.25	Q059Y8	DCST1_MOUSE	DC-STAMP domain-containing protein 1	Mus musculus (Mouse).	5e-25
comp221112_c0	123.92	141.12	107.48	91.73	47.15	47	62.47	P62138	PP1A_RAT	Serine/threonine-protein phosphatase PP1-alpha catalytic subunit	Rattus norvegicus (Rat).	0
comp223569_c0	123.82	182.4	98.46	25.44	24.01	18.93	10.91	C9JVW0	PRR24_HUMAN	Proline-rich protein 24	Homo sapiens (Human).	9e-09
comp220113_c0	123.39	152.85	49.99	34.39	18.29	10.86	8.77	Q2HJ10	ZNT2_MOUSE	Zinc transporter 2	Mus musculus (Mouse).	6e-123
comp215704_c0	123.15	49.4	29.43	22.69	27.99	22.03	16.62	Q91WE6	CDKAL_MOUSE	Threonylcarbamoyladenosine tRNA methylthiotransferase	Mus musculus (Mouse).	0
comp217144_c0	122.92	166.94	144.11	161.32	69.98	77.27	145.46	P13272	UCRI_BOVIN	Cytochrome b-c1 complex subunit Rieske, mitochondrial	Bos taurus (Bovine).	9e-109
comp219516_c2	121.07	76.94	41.17	18.49	42.34	48.32	16.43	A4FUB8	TM115_BOVIN	Transmembrane protein 115	Bos taurus (Bovine).	2e-49
comp219796_c0	120.44	27.39	22.26	9.13	10.41	7.43	3.36	Q9Y2C2	UST_HUMAN	Uronyl 2-sulfotransferase	Homo sapiens (Human).	2e-25
comp216803_c1	119.4	139.23	129.15	92.39	35.15	30.75	27.32	A1L157	TSN11_HUMAN	Tetraspanin-11	Homo sapiens (Human).	3e-23
comp217037_c0	119.29	58.25	41.03	24.13	9.32	7.75	5.56	P21328	RTJK_DROME	RNA-directed DNA polymerase from mobile element jockey	Drosophila melanogaster (Fruit f	9e-44
comp219470_c0	117.77	71.54	31.52	7.61	9.42	7.25	5.84	Q9V4A7	PLXB_DROME	Plexin-B	Drosophila melanogaster (Fruit f	0
comp223804_c0	117	143.13	106.41	103.5	41.99	38.64	59.24	O95427	PIGN_HUMAN	GPI ethanolamine phosphate transferase 1	Homo sapiens (Human).	0
comp209778_c0	115.68	77.43	54.97	29.27	17.99	15.27	20.16	P27808	MGAT1_MOUSE	Alpha-1,3-mannosyl-glycoprotein 2-beta-N-acetylglucosaminyltransferase	Mus musculus (Mouse).	1e-166
comp225479_c0	115.42	128.45	92.29	102.77	56.22	53.8	93.22	Q91VC3	IF4A3_MOUSE	Eukaryotic initiation factor 4A-III	Mus musculus (Mouse).	0
comp219870_c0	113.97	33.68	21.18	20.13	13.72	11.84	8.12	Q5GH73	XKR6_HUMAN	XK-related protein 6	Homo sapiens (Human).	1e-44
comp217560_c0	113.58	26.84	20.95	12.53	29.87	26.95	11.69	O57328	FZD1_CHICK	Frizzled-1	Gallus gallus (Chicken).	0
comp220495_c0	110.77	66.67	62.57	51.53	49.85	42.73	43.79	Q6AXY7	PR38B_RAT	Pre-mRNA-splicing factor 38B	Rattus norvegicus (Rat).	7e-102
comp220327_c2	108.23	80.54	82.17	67.52	25.79	26.72	57.88	Q94514	COX5A_DROME	Cytochrome c oxidase subunit 5A, mitochondrial	Drosophila melanogaster (Fruit f	2e-54
comp221416_c1	107.26	116.72	98.49	66.79	71.76	82.7	80.64	P25169	AT1B1_ARTSF	Sodium/potassium-transporting ATPase subunit beta	Artemia franciscana (Brine shrim	4e-72
comp207103_c0	105.9	74.41	35.05	25.72	12.37	7.8	7.47	P38130	KTR3_YEAST	Probable mannosyltransferase KTR3	Saccharomyces cerevisiae (strain	2e-36
comp223937_c0	104.62	49.14	45.3	17.91	15.01	12	6.41	O00533	CHL1_HUMAN	Neural cell adhesion molecule L1-like protein	Homo sapiens (Human).	6e-32
comp213804_c0	103.66	67.07	44.43	27.05	16.96	13.66	13.91	P21783	NOTCH_XENLA	Neurogenic locus notch protein homolog	Xenopus laevis (African clawed f	6e-14
comp216391_c1	102.4	106.89	75.3	54.21	46.7	59.91	46.23	Q1LWC2	T106B_DANRE	Transmembrane protein 106B	Danio rerio (Zebrafish) (Brachyd	3e-38
comp224454_c0	101.37	51.13	50.04	38.5	25.13	24.46	22.33	Q9BXM7	PINK1_HUMAN	Serine/threonine-protein kinase PINK1, mitochondrial	Homo sapiens (Human).	3e-77
comp221541_c0	101.24	117.89	76.33	43.74	38.2	36.71	41.47	D3ZTX0	TMED7_RAT	Transmembrane emp24 domain-containing protein 7	Rattus norvegicus (Rat).	2e-52
comp215914_c0	98.94	122.94	142.49	72.45	27.18	25.78	38.11	Q9CQH3	NDUB5_MOUSE	NADH dehydrogenase [ubiquinone] 1 beta subcomplex subunit 5, mitochondrial	Mus musculus (Mouse).	1e-28
comp224525_c2	98	88.75	18.04	54.19	42.88	57.24	50.26	Q8NEZ4	MLL3_HUMAN	Histone-lysine N-methyltransferase MLL3	Homo sapiens (Human).	4e-70
comp219454_c1	97.31	77.37	62.83	38.79	15.21	7.92	5.15	Q6EV77	FUT8_PANTR	Alpha-(1,6)-fucosyltransferase	Pan troglodytes (Chimpanzee).	0
comp223694_c0	97.03	59.35	19.22	18.93	26.67	23.32	20.71	P97287	MCL1_MOUSE	Induced myeloid leukemia cell differentiation protein Mcl-1 homolog	Mus musculus (Mouse).	1e-20
comp219637_c0	93.82	53.11	38.68	22.21	25.58	20.99	10.07	Q5I012	S38AA_MOUSE	Putative sodium-coupled neutral amino acid transporter 10	Mus musculus (Mouse).	2e-119
comp218134_c0	93.29	131.45	133.93	74.24	43.56	101.78	249.39	O95279	KCNK5_HUMAN	Potassium channel subfamily K member 5	Homo sapiens (Human).	4e-19
comp224129_c1	93.03	63.17	49.08	49.7	46.86	41.84	36.66	Q10741	ADA10_BOVIN	Disintegrin and metalloproteinase domain-containing protein 10	Bos taurus (Bovine).	0
comp221206_c1	92.52	43.01	64.31	30.41	15.75	38.74	28.45	Q9D8B1	AIG1_MOUSE	Androgen-induced gene 1 protein	Mus musculus (Mouse).	2e-47
comp225352_c0	92.42	30.03	27.79	17.6	23.44	22.35	21.96	Q5EA89	FA76A_BOVIN	Protein FAM76A	Bos taurus (Bovine).	3e-100
comp222656_c0	90.99	59.67	43.84	38.38	9.54	5.21	7.56	Q6MG82	PRRT1_RAT	Proline-rich transmembrane protein 1	Rattus norvegicus (Rat).	2e-07
comp224360_c0	89.84	65.63	45.09	27.59	22.96	19.99	18.55	Q8NEN0	ARMC2_HUMAN	Armadillo repeat-containing protein 2	Homo sapiens (Human).	0
comp225803_c3	89.21	12.02	7.83	4.44	3.51	2.7	2.08	Q566M8	RN150_DANRE	RING finger protein 150	Danio rerio (Zebrafish) (Brachyd	3e-91
comp221926_c0	88.46	94.43	80.61	51.85	43.4	45.35	46.62	O01393	UNC9_CAEEL	Innexin unc-9	Caenorhabditis elegans.	3e-86
comp213517_c0	88.26	107.42	57.99	38.89	17.6	8.29	6.74	Q8CA71	SHSA4_MOUSE	Protein shisa-4	Mus musculus (Mouse).	4e-07
comp222163_c1	87.92	50.36	56.85	55.57	24.04	21.92	40.85	Q5U4U4	DONS_XENLA	Protein downstream neighbor of son homolog	Xenopus laevis (African clawed f	9e-84
comp225711_c0	86.51	69.25	74.51	29.07	17.51	14.07	11.18	Q8BMG8	MFTC_MOUSE	Mitochondrial folate transporter/carrier	Mus musculus (Mouse).	3e-120
comp222945_c0	85.73	64.4	37.01	24.84	18.46	15.2	16.12	P28660	NCKP1_MOUSE	Nck-associated protein 1	Mus musculus (Mouse).	0
comp225455_c3	85	29.89	6.37	3.21	3.96	2.23	0.55	Q9V3L1	NDST_DROME	Bifunctional heparan sulfate N-deacetylase/N-sulfotransferase	Drosophila melanogaster (Fruit f	7e-64
comp218810_c1	84.44	61.06	25.66	9.82	4.73	5.96	5.86	Q76IC6	ZDH23_RAT	Probable palmitoyltransferase ZDHHC23	Rattus norvegicus (Rat).	4e-65
comp225455_c1	84.2	34.86	8.46	3.99	5.31	3	0.8	Q9V3L1	NDST_DROME	Bifunctional heparan sulfate N-deacetylase/N-sulfotransferase	Drosophila melanogaster (Fruit f	0
comp221492_c0	83.7	88.65	69.88	164.95	57.77	40.07	34.08	Q9UA35	S28A3_EPTST	Solute carrier family 28 member 3	Eptatretus stoutii (Pacific hagf	3e-110
comp225918_c0	83.53	52.53	31.6	81.08	52.63	40.78	23.02	Q71MB6	SO4C1_RAT	Solute carrier organic anion transporter family member 4C1	Rattus norvegicus (Rat).	3e-114
comp214878_c0	83.17	97.33	100.89	159.8	82.75	90.8	181.75	P00125	CY1_BOVIN	Cytochrome c1, heme protein, mitochondrial	Bos taurus (Bovine).	2e-118
comp221260_c2	82.77	64.82	41.58	35.36	36.81	33.4	38.4	Q3KQE5	T38BA_XENLA	Trimeric intracellular cation channel type B-A	Xenopus laevis (African clawed f	1e-44
comp218860_c3	80.73	47.57	70.04	43.21	22.68	24.12	30.28	Q9UKK9	NUDT5_HUMAN	ADP-sugar pyrophosphatase	Homo sapiens (Human).	3e-70
comp222533_c4	80.57	65.8	57.76	27.97	32.1	33.57	29.95	Q8CA71	SHSA4_MOUSE	Protein shisa-4	Mus musculus (Mouse).	2e-10
comp224279_c0	79.64	28.16	7.44	3.78	7.41	5.55	3.05	Q9HCM2	PLXA4_HUMAN	Plexin-A4	Homo sapiens (Human).	0
comp224227_c2	79.56	83.98	74.1	68.03	35.04	27.88	37.6	Q5M8F7	NEPR1_XENTR	Nuclear envelope phosphatase-regulatory subunit 1	Xenopus tropicalis (Western claw	1e-39
comp221315_c0	79.46	72.84	57.27	49.2	53.47	53.48	55.76	Q5RDY7	GBB5_PONAB	Guanine nucleotide-binding protein subunit beta-5	Pongo abelii (Sumatran orangutan	0
comp213762_c0	79.43	140.14	86.32	49.63	16.38	17.12	11.06	Q8R3S2	TSN33_MOUSE	Tetraspanin-33	Mus musculus (Mouse).	9e-38
comp214854_c1	79.29	27.76	18.83	7.94	9.74	4.97	1.05	Q15392	DHC24_HUMAN	Delta(24)-sterol reductase	Homo sapiens (Human).	0
comp223311_c1	78.75	25.3	19.09	26.16	24.85	24.2	25.91	Q5MB13	ABCG2_MACMU	ATP-binding cassette sub-family G member 2	Macaca mulatta (Rhesus macaque).	0
comp217909_c1	78.44	7.43	7.04	4.01	2.26	2.6	1.92	Q9P2C4	TM181_HUMAN	Transmembrane protein 181	Homo sapiens (Human).	0
comp221012_c3	77.94	75.18	78.36	76.98	22.82	16.21	33.26	Q24JY7	I27L2_BOVIN	Interferon alpha-inducible protein 27-like protein 2	Bos taurus (Bovine).	2e-06
comp219250_c0	76.99	63.61	53.18	38.06	22.32	16.14	14.57	Q9H7F4	T185B_HUMAN	Putative transmembrane protein 185B	Homo sapiens (Human).	1e-118
comp223409_c0	76.97	59.48	41.2	37.64	34.8	30.94	30.77	Q06335	APLP2_MOUSE	Amyloid-like protein 2	Mus musculus (Mouse).	1e-93
comp222651_c0	75.81	65.17	25.65	19.36	9.73	6.77	6.88	Q5ZMP3	T184C_CHICK	Transmembrane protein 184C	Gallus gallus (Chicken).	3e-65
comp216432_c0	75.03	101.58	173.28	341.88	322.47	333.43	273.57	Q58A42	DD3_DICDI	Protein DD3-3	Dictyostelium discoideum (Slime	4e-124
comp224193_c0	75.01	43.14	20.51	14.48	17.38	15.59	10.97	P06795	MDR1B_MOUSE	Multidrug resistance protein 1B	Mus musculus (Mouse).	0
comp209400_c0	72.95	71.05	118.65	118.29	41.05	44.65	128.54	Q8I7Z2	DAD1_ARAVE	Dolichyl-diphosphooligosaccharide--protein glycosyltransferase subunit DAD1	Araneus ventricosus (Orbweaver s	1e-56
comp220234_c0	72.73	30.08	28.09	12.14	9.58	5.34	2.78	Q4R7U0	TMC7_MACFA	Transmembrane channel-like protein 7	Macaca fascicularis (Crab-eating	2e-138
comp220694_c0	72.59	84.48	42.98	36.23	28.71	22.35	13.13	P55013	S12A2_SQUAC	Solute carrier family 12 member 2	Squalus acanthias (Spiny dogfish	0
comp224739_c2	71.33	107.6	52.73	40.92	10.02	9.94	10.5	Q9H3N1	TMX1_HUMAN	Thioredoxin-related transmembrane protein 1	Homo sapiens (Human).	5e-69
comp224675_c0	70.86	36.22	23.38	23.57	19.25	16.84	20.15	P26446	PARP1_CHICK	Poly [ADP-ribose] polymerase 1	Gallus gallus (Chicken).	0
comp221307_c0	70.79	37.71	27.2	18.83	11.28	9.86	8.46	Q6GMF8	RHDF1_DANRE	Inactive rhomboid protein 1	Danio rerio (Zebrafish) (Brachyd	9e-152
comp225911_c1	70.53	49.63	44.62	23.57	11.66	9.7	9.14	Q08CD5	TMEM5_DANRE	Transmembrane protein 5	Danio rerio (Zebrafish) (Brachyd	1e-127
comp225859_c0	70.15	31.64	22.26	21.8	26.23	25.76	32.33	Q4ADV7	RIC1_HUMAN	Protein RIC1 homolog	Homo sapiens (Human).	0
comp208745_c0	70.08	109.94	79.47	43.45	22.19	19.75	20.57	Q9R0Q9	MPU1_MOUSE	Mannose-P-dolichol utilization defect 1 protein	Mus musculus (Mouse).	3e-75
comp222651_c1	69.24	96.56	33.97	18.23	11.44	9.23	7.29	Q28CV2	T184C_XENTR	Transmembrane protein 184C	Xenopus tropicalis (Western claw	2e-79
comp216914_c0	68.98	70.8	33.27	17.51	12.93	13.97	14.37	Q8K0H1	S47A1_MOUSE	Multidrug and toxin extrusion protein 1	Mus musculus (Mouse).	7e-116
comp224652_c1	68.94	30.96	15.69	3.89	7.73	5.5	1.5	Q9VN12	NCKXH_DROME	Probable sodium/potassium/calcium exchanger CG1090	Drosophila melanogaster (Fruit f	5e-83
comp207365_c0	68.4	56.28	42.95	26.23	11.1	8.78	12.13	Q6AXV4	SAM50_RAT	Sorting and assembly machinery component 50 homolog	Rattus norvegicus (Rat).	7e-152
comp225614_c0	67.86	54.61	61.52	26.29	20.76	16.99	14.9	Q9N1T2	RPGR_CANFA	X-linked retinitis pigmentosa GTPase regulator	Canis familiaris (Dog) (Canis lu	2e-118
comp222454_c0	67.04	67.94	51.98	42.33	33.73	32.72	31.25	Q96A33	CCD47_HUMAN	Coiled-coil domain-containing protein 47	Homo sapiens (Human).	2e-143
comp218164_c0	66.85	55.74	30.56	11.93	7.91	6.7	2.98	O35790	PIGL_RAT	N-acetylglucosaminyl-phosphatidylinositol de-N-acetylase	Rattus norvegicus (Rat).	2e-26
comp225307_c0	66.26	33.5	19.18	16.78	10.49	8.46	3.51	Q91048	PTK7_CHICK	Inactive tyrosine-protein kinase 7	Gallus gallus (Chicken).	0
comp225251_c0	65.83	43.48	37.8	24.39	13.76	14.2	15.9	Q6P5I8	YIPF5_DANRE	Protein YIPF5	Danio rerio (Zebrafish) (Brachyd	8e-88
comp218704_c0	65.75	39.06	18.87	7.04	4.09	2.22	1.68	A0JNK6	TM243_BOVIN	Transmembrane protein 243	Bos taurus (Bovine).	3e-41
comp219578_c0	65.43	37.31	21.28	4.3	2.65	3.55	4.22	P59889	S39A1_DANRE	Zinc transporter ZIP1	Danio rerio (Zebrafish) (Brachyd	7e-43
comp224245_c0	65.39	57.25	25.27	20.04	24.28	19.97	8.77	A8WGS4	TLCD2_DANRE	TLC domain-containing protein 2	Danio rerio (Zebrafish) (Brachyd	4e-78
comp215965_c1	65.27	58.9	53.86	43.85	40.48	36.86	41.3	Q8CAQ8	IMMT_MOUSE	Mitochondrial inner membrane protein	Mus musculus (Mouse).	1e-116
comp219859_c0	65.23	28.03	15.91	32.91	32.41	31.53	26.92	Q03412	UNC7_CAEEL	Innexin unc-7	Caenorhabditis elegans.	2e-84
comp187430_c0	65.16	61.55	90.08	70.47	15.59	13.12	3.32	Q5R574	MSMO1_PONAB	Methylsterol monooxygenase 1	Pongo abelii (Sumatran orangutan	1e-152
comp224702_c5	64.67	42.84	32.58	18.07	11.03	7.77	5.88	Q8C0K5	GDC_MOUSE	Graves disease carrier protein homolog	Mus musculus (Mouse).	7e-98
comp212755_c0	64.41	39.26	47.6	22.09	7.7	6.36	5.28	Q642G4	PEX14_RAT	Peroxisomal membrane protein PEX14	Rattus norvegicus (Rat).	3e-43
comp217815_c0	63.95	38.9	43.08	31.85	25.79	18.3	16	Q921R4	DJC14_MOUSE	DnaJ homolog subfamily C member 14	Mus musculus (Mouse).	6e-54
comp224173_c0	63.06	37.12	39.4	48.72	25.02	23.55	29.19	P00727	AMPL_BOVIN	Cytosol aminopeptidase	Bos taurus (Bovine).	6e-178
comp220632_c1	62.96	44.46	42.32	26.14	10.25	9.76	9.64	Q09225	NRF6_CAEEL	Nose resistant to fluoxetine protein 6	Caenorhabditis elegans.	1e-50
comp223757_c2	62.65	34.98	14.12	12.07	13.89	13.8	11.99	Q5XK92	CIP2A_XENLA	Protein CIP2A homolog	Xenopus laevis (African clawed f	9e-155
comp223366_c1	60.79	20.41	48.12	43.18	27.59	23.44	36.1	Q96GD3	SCMH1_HUMAN	Polycomb protein SCMH1	Homo sapiens (Human).	3e-130
comp209610_c1	60.46	92.49	42.58	26.05	7.47	7.6	6.49	Q5E975	TM230_BOVIN	Transmembrane protein 230	Bos taurus (Bovine).	4e-38
comp215680_c0	60.18	66.4	29.26	10.84	8.26	6.39	4.85	Q9MZD1	S17A5_SHEEP	Sialin	Ovis aries (Sheep).	2e-64
comp210899_c0	59.56	67.14	88.55	46.95	24.93	16.68	26.19	Q9VAM6	CISD2_DROME	CDGSH iron-sulfur domain-containing protein 2 homolog	Drosophila melanogaster (Fruit f	1e-30
comp220824_c1	59.29	57.97	28.75	37.38	19.18	18.11	15.1	Q86V85	GP180_HUMAN	Integral membrane protein GPR180	Homo sapiens (Human).	1e-91
comp224647_c0	59.02	46.15	30.6	23.37	21.38	16.9	25.82	Q7PPA5	ATC1_ANOGA	Calcium-transporting ATPase sarcoplasmic/endoplasmic reticulum type	Anopheles gambiae (African malar	0
comp219896_c0	58.68	72.23	75.49	87.72	40.91	39.23	50.09	Q9BT67	NFIP1_HUMAN	NEDD4 family-interacting protein 1	Homo sapiens (Human).	3e-38
comp224859_c1	58.35	48.44	30.3	28.68	21.01	16.61	11.75	Q5R533	SERC3_PONAB	Serine incorporator 3	Pongo abelii (Sumatran orangutan	1e-156
comp217667_c1	58.23	34.37	20.81	8.99	7.37	4.4	4.27	Q51330	OXLT_OXAFO	Oxalate:formate antiporter	Oxalobacter formigenes.	6e-11
comp223022_c0	57.64	35.43	32.21	24.81	16.21	14.29	13.36	Q5REH2	ZDHC6_PONAB	Palmitoyltransferase ZDHHC6	Pongo abelii (Sumatran orangutan	5e-125
comp222713_c0	57.06	46.21	41.7	41.01	34.77	35.15	56.15	P83871	PHF5A_RAT	PHD finger-like domain-containing protein 5A	Rattus norvegicus (Rat).	1e-72
comp214093_c2	56.8	37.39	63.85	99.66	81.58	88.94	173.37	Q9JI18	LRP1B_MOUSE	Low-density lipoprotein receptor-related protein 1B	Mus musculus (Mouse).	3e-06
comp222020_c1	56.22	40.66	15.78	12.31	9.67	7.36	7.34	Q28EW0	TM87A_XENTR	Transmembrane protein 87A	Xenopus tropicalis (Western claw	4e-21
comp225172_c1	55.61	75.06	86.86	34.21	33.35	23.6	23.72	A1L157	TSN11_HUMAN	Tetraspanin-11	Homo sapiens (Human).	4e-19
comp215813_c1	55.37	34.93	31.77	68.87	18.25	18.23	36.5	P50637	TSPO_MOUSE	Translocator protein	Mus musculus (Mouse).	7e-43
comp224312_c0	55.04	15.15	15.45	18.96	12.83	12.42	16.13	A5D6V4	TM17B_DANRE	Transmembrane protein 17B	Danio rerio (Zebrafish) (Brachyd	7e-57
comp215955_c0	55.02	9.23	42.6	39.27	19.4	17.45	11.55	Q9JJ04	B4GT4_MOUSE	Beta-1,4-galactosyltransferase 4	Mus musculus (Mouse).	6e-55
comp215513_c1	54.91	65.69	46.89	28.41	15.58	13.2	13.23	Q6P6V1	GLT11_RAT	Polypeptide N-acetylgalactosaminyltransferase 11	Rattus norvegicus (Rat).	0
comp209644_c0	54.7	83.96	111.74	119.27	44.01	35.83	118.83	A6QPI6	TOM22_BOVIN	Mitochondrial import receptor subunit TOM22 homolog	Bos taurus (Bovine).	3e-20
comp214362_c1	54.68	50.73	63.47	48.84	31.21	25.72	36	Q6IQT4	CSN2_DANRE	COP9 signalosome complex subunit 2	Danio rerio (Zebrafish) (Brachyd	0
comp220794_c0	54.48	29.95	51.17	64.98	45.07	47.11	61.01	Q5R7H4	LBR_PONAB	Lamin-B receptor	Pongo abelii (Sumatran orangutan	3e-129
comp211932_c1	54.37	6.53	4.45	4.52	5.66	4.2	4.25	Q5XHA0	SCMC1_XENTR	Calcium-binding mitochondrial carrier protein SCaMC-1	Xenopus tropicalis (Western claw	1e-49
comp223984_c0	53.65	41.33	31.24	21.79	20.73	15.76	19.08	Q3ZBH0	TCPB_BOVIN	T-complex protein 1 subunit beta	Bos taurus (Bovine).	0
comp217656_c2	53.21	17.15	28.47	32.23	22.36	13.51	11.42	Q9JME2	CHSTB_MOUSE	Carbohydrate sulfotransferase 11	Mus musculus (Mouse).	9e-58
comp223602_c0	52.84	17.57	10.01	11.58	7.26	9.85	9.5	Q15063	POSTN_HUMAN	Periostin	Homo sapiens (Human).	2e-29
comp225639_c0	52.42	55.75	63.38	63.9	42.26	40.72	74.66	P41091	IF2G_HUMAN	Eukaryotic translation initiation factor 2 subunit 3	Homo sapiens (Human).	0
comp225830_c1	52.05	30.18	51.52	41.64	13.77	10.79	14.05	P51523	ZNF84_HUMAN	Zinc finger protein 84	Homo sapiens (Human).	4e-84
comp217400_c0	51.91	16.7	42.77	97.89	82.13	86.29	146.56	Q8VEM8	MPCP_MOUSE	Phosphate carrier protein, mitochondrial	Mus musculus (Mouse).	4e-175
comp224614_c2	51.54	56.98	40.69	42.02	21.88	22.27	34.73	Q9NUU7	DD19A_HUMAN	ATP-dependent RNA helicase DDX19A	Homo sapiens (Human).	0
comp210590_c0	51.39	45.86	42.94	30.02	16.62	13.77	16.24	Q5R5M0	MTCH2_PONAB	Mitochondrial carrier homolog 2	Pongo abelii (Sumatran orangutan	2e-80
comp225742_c0	51.19	20.58	5.06	6.04	7.23	5.81	5.45	Q5VU97	CAHD1_HUMAN	VWFA and cache domain-containing protein 1	Homo sapiens (Human).	0
comp219702_c0	50.96	76.35	64.33	26.54	21.64	18.08	11.04	Q28J34	ERLN2_XENTR	Erlin-2	Xenopus tropicalis (Western claw	2e-106
comp225905_c0	50.86	61.16	44.44	41.37	21.62	19.81	36.68	Q9VCA9	SPCS3_DROME	Signal peptidase complex subunit 3	Drosophila melanogaster (Fruit f	1e-83
comp224330_c1	50.66	28.83	19.72	21.12	15.33	16.06	13.15	Q6IR74	CTL1_XENLA	Choline transporter-like protein 1	Xenopus laevis (African clawed f	0
comp221564_c0	49.99	64.7	68.58	39.21	17.7	14.93	17.41	Q8W485	Y5010_ARATH	Uncharacterized protein At5g50100, mitochondrial	Arabidopsis thaliana (Mouse-ear	1e-24
comp216952_c0	49.4	41.86	30.38	18.99	7.73	5.05	3.99	Q3ZBG9	PLS2_BOVIN	Phospholipid scramblase 2	Bos taurus (Bovine).	2e-16
comp215208_c0	49.14	75.86	42.62	37.45	52.69	83.52	205.59	B5FXE5	AIFM2_TAEGU	Apoptosis-inducing factor 2	Taeniopygia guttata (Zebra finch	2e-72
comp222527_c2	48.94	8.84	9.11	12.42	13.12	9.38	8.95	Q8MIQ9	P_PIG	P protein	Sus scrofa (Pig).	0
comp222401_c0	48.25	26.95	35.99	19.61	6.92	4.67	5.56	Q17QJ5	TSN5_BOVIN	Tetraspanin-5	Bos taurus (Bovine).	2e-85
comp214146_c3	47.71	47.2	46.42	36.33	23.56	19.9	24.35	Q99615	DNJC7_HUMAN	DnaJ homolog subfamily C member 7	Homo sapiens (Human).	6e-180
comp213607_c0	47.36	27.18	22.01	16.96	18.21	18.43	19.11	P98158	LRP2_RAT	Low-density lipoprotein receptor-related protein 2	Rattus norvegicus (Rat).	0
comp224639_c0	47.3	68.81	76.36	65.46	31.56	33.03	58.33	O95249	GOSR1_HUMAN	Golgi SNAP receptor complex member 1	Homo sapiens (Human).	9e-111
comp223969_c0	47.14	28.12	14.67	13.13	27.16	24.08	32.39	Q5QJ74	TBCEL_HUMAN	Tubulin-specific chaperone cofactor E-like protein	Homo sapiens (Human).	4e-70
comp225418_c1	46.84	40.32	38.27	39.5	20.65	18.32	24.07	Q96JI7	SPTCS_HUMAN	Spatacsin	Homo sapiens (Human).	0
comp224186_c0	46.2	8.35	8.11	6.98	15.61	14.51	9.35	B4LRN7	IHOG_DROVI	Interference hedgehog	Drosophila virilis (Fruit fly).	3e-41
comp225152_c1	46.15	17.46	7.5	6.93	11.62	8.66	8.32	Q3USH5	SFSWA_MOUSE	Splicing factor, suppressor of white-apricot homolog	Mus musculus (Mouse).	2e-64
comp209787_c0	46.08	86.7	98.07	91.22	62.16	73.26	113.03	P49020	TMED2_CRIGR	Transmembrane emp24 domain-containing protein 2	Cricetulus griseus (Chinese hams	3e-106
comp213764_c1	45.88	28.14	12.23	17.82	14.41	17.1	19.18	F6UF99	TM237_XENTR	Transmembrane protein 237	Xenopus tropicalis (Western claw	5e-25
comp216306_c1	45.53	64.21	44.52	25.21	28.19	26.46	21.84	Q96AG4	LRC59_HUMAN	Leucine-rich repeat-containing protein 59	Homo sapiens (Human).	2e-72
comp214173_c0	45.49	22.49	21.27	12.43	13.37	10.36	14.54	Q96MC6	HIAT1_HUMAN	Hippocampus abundant transcript 1 protein	Homo sapiens (Human).	0
comp219702_c1	45.46	40.91	33.61	27.51	9.58	7.06	9.11	Q6DKC0	ERL2B_XENLA	Erlin-2-B	Xenopus laevis (African clawed f	1e-54
comp221441_c2	44.96	94.38	187.16	100.65	35.38	22.13	5.86	Q68EA5	ZNF57_HUMAN	Zinc finger protein 57	Homo sapiens (Human).	6e-40
comp218845_c0	44.74	39.13	44.29	49.17	64.3	67.09	84.37	P40682	VAS1_BOVIN	V-type proton ATPase subunit S1	Bos taurus (Bovine).	4e-21
comp219936_c0	44.67	19.53	16.91	21.17	33.18	28.12	21.94	Q7Z601	GP142_HUMAN	Probable G-protein coupled receptor 142	Homo sapiens (Human).	6e-09
comp218357_c1	44.65	32.05	42.38	32.43	20.72	22.86	38.75	O08912	GALT1_MOUSE	Polypeptide N-acetylgalactosaminyltransferase 1	Mus musculus (Mouse).	0
comp225794_c1	44.32	17.28	11.12	10.05	11.9	8.85	9.18	Q9DGG6	ADCY9_CHICK	Adenylate cyclase type 9	Gallus gallus (Chicken).	0
comp223149_c1	44.03	30.18	10.16	10.78	10.88	10.77	9.34	Q91YT2	RN185_MOUSE	E3 ubiquitin-protein ligase RNF185	Mus musculus (Mouse).	1e-78
comp222648_c0	44.02	12.76	12.49	16.9	8.27	6.45	4.15	O65482	CRK23_ARATH	Putative cysteine-rich receptor-like protein kinase 23	Arabidopsis thaliana (Mouse-ear	2e-13
comp220429_c1	43.65	8.94	4.48	5.21	5.53	2.45	2.15	Q9U2C4	GALT9_CAEEL	Probable N-acetylgalactosaminyltransferase 9	Caenorhabditis elegans.	2e-69
comp216266_c1	43.56	15.56	15.39	6.97	5.58	2.06	2.37	Q10984	FUT2_RAT	Galactoside 2-alpha-L-fucosyltransferase 2	Rattus norvegicus (Rat).	7e-42
comp222898_c4	43.35	11.45	16.62	11.56	9.54	7.65	4.37	Q6KCM7	SCMC2_HUMAN	Calcium-binding mitochondrial carrier protein SCaMC-2	Homo sapiens (Human).	3e-154
comp225076_c0	43.27	42.17	22.66	17.62	14.01	11.93	9.29	Q86Y82	STX12_HUMAN	Syntaxin-12	Homo sapiens (Human).	7e-41
comp225500_c0	42.86	18.97	24.06	20.48	14.19	14.61	32.2	Q9UKM7	MA1B1_HUMAN	Endoplasmic reticulum mannosyl-oligosaccharide 1,2-alpha-mannosidase	Homo sapiens (Human).	2e-162
comp218689_c2	42.48	22.97	13.2	11.51	6.58	2.89	2.39	Q6PQJ9	5BPOR_DIGLA	3-oxo-Delta(4,5)-steroid 5-beta-reductase	Digitalis lanata (Foxglove).	3e-92
comp222987_c0	42.3	26.19	7.59	4.79	11.32	11.59	6.64	Q6PJG9	LRFN4_HUMAN	Leucine-rich repeat and fibronectin type-III domain-containing protein 4	Homo sapiens (Human).	9e-15
comp225264_c1	41.93	27.74	18.65	20.03	17.19	17.54	10.06	A8WGS4	TLCD2_DANRE	TLC domain-containing protein 2	Danio rerio (Zebrafish) (Brachyd	1e-46
comp223153_c0	41.74	14.82	14.3	12.46	25.76	20.4	13.01	P50482	SL9A2_RABIT	Sodium/hydrogen exchanger 2	Oryctolagus cuniculus (Rabbit).	2e-158
comp226158_c1	41.61	37.96	42.73	41.09	41.32	43.76	45.99	Q5ZML7	LAP4A_CHICK	Lysosomal-associated transmembrane protein 4A	Gallus gallus (Chicken).	3e-33
comp222383_c0	41.48	22.07	7.52	8	4.84	1.63	1.73	Q9BRY0	S39A3_HUMAN	Zinc transporter ZIP3	Homo sapiens (Human).	6e-58
comp223943_c0	41.28	36.8	16.47	7.96	2.42	1.95	2.88	Q3UDW8	HGNAT_MOUSE	Heparan-alpha-glucosaminide N-acetyltransferase	Mus musculus (Mouse).	8e-151
comp214943_c2	41.11	21.12	33.27	28.49	11.84	9.79	15.16	P27398	CAND_DROME	Calpain-D	Drosophila melanogaster (Fruit f	3e-88
comp222647_c2	40.85	40.11	37.63	23.74	21.74	25.68	26.8	P28648	CD63_RAT	CD63 antigen	Rattus norvegicus (Rat).	6e-56
comp220312_c0	40.77	20.62	16.88	17.55	18.38	14.52	11.97	Q9N1Q4	LAT2_RABIT	Large neutral amino acids transporter small subunit 2	Oryctolagus cuniculus (Rabbit).	0
comp223170_c0	40.7	30.08	23.79	33.89	23.3	14.46	23.2	Q28IV3	RPAP3_XENTR	RNA polymerase II-associated protein 3	Xenopus tropicalis (Western claw	5e-72
comp223211_c0	40.66	25.65	19.01	9.43	6.12	4.07	1.6	Q6P2X9	MOT12_XENTR	Monocarboxylate transporter 12	Xenopus tropicalis (Western claw	2e-59
comp219264_c1	40.16	46.67	71.37	53.25	61.82	76.76	100.26	Q9V4N3	CYB5_DROME	Cytochrome b5	Drosophila melanogaster (Fruit f	1e-38
comp221800_c3	40.04	12.43	6.84	8.63	8.03	6.69	8.6	Q8R087	B4GT7_MOUSE	Beta-1,4-galactosyltransferase 7	Mus musculus (Mouse).	4e-95
comp225637_c0	39.76	34.8	19.95	17.15	9.34	6.75	9.32	Q29512	HMDH_RABIT	3-hydroxy-3-methylglutaryl-coenzyme A reductase	Oryctolagus cuniculus (Rabbit).	0
comp218834_c0	39.72	45.92	57.65	48.38	23.35	27.3	57.43	Q32L97	VAMP4_BOVIN	Vesicle-associated membrane protein 4	Bos taurus (Bovine).	5e-26
comp206561_c0	39.69	54.27	37.48	16.75	7.22	4.99	5.15	O14681	EI24_HUMAN	Etoposide-induced protein 2.4 homolog	Homo sapiens (Human).	1e-104
comp221446_c3	39.41	27.96	23.43	10.66	13.95	10.46	6.32	Q8NBZ7	UXS1_HUMAN	UDP-glucuronic acid decarboxylase 1	Homo sapiens (Human).	0
comp224868_c0	38.87	13.49	5.32	2.76	3.92	2.76	2.62	Q80VP0	TCPR1_MOUSE	Tectonin beta-propeller repeat-containing protein 1	Mus musculus (Mouse).	2e-102
comp221595_c1	38.65	17.22	14.9	9.81	9.57	6.38	3.73	Q5MB13	ABCG2_MACMU	ATP-binding cassette sub-family G member 2	Macaca mulatta (Rhesus macaque).	0
comp220108_c1	38.24	20.68	16.97	37.78	38.3	40.62	47.43	Q6INU7	FRRS1_XENLA	Putative ferric-chelate reductase 1	Xenopus laevis (African clawed f	9e-40
comp219966_c1	38.21	22.81	20.77	7.01	9.5	11.53	12.17	Q0V8R6	HEXA_BOVIN	Beta-hexosaminidase subunit alpha	Bos taurus (Bovine).	1e-178
comp221450_c0	38.17	9.47	4.74	5.79	4.64	3.12	1.95	Q7TMV1	RN139_MOUSE	E3 ubiquitin-protein ligase RNF139	Mus musculus (Mouse).	4e-142
comp219395_c1	38.13	53	40.71	20.61	17.33	21.6	24.48	Q17QJ5	TSN5_BOVIN	Tetraspanin-5	Bos taurus (Bovine).	1e-14
comp215769_c0	37.8	49.5	26.56	6.23	8.56	7.29	5.44	Q9U1H8	FACE2_DROME	CAAX prenyl protease 2	Drosophila melanogaster (Fruit f	3e-69
comp223276_c2	37.68	39.95	33.82	26.54	8.52	7.62	14.41	Q8BJU2	TSN9_MOUSE	Tetraspanin-9	Mus musculus (Mouse).	2e-62
comp215271_c0	37.33	26.96	34.33	30.93	14.83	14.79	29.06	Q0MQJ3	NDUBB_PONPY	NADH dehydrogenase [ubiquinone] 1 beta subcomplex subunit 11, mitochondrial	Pongo pygmaeus (Bornean oranguta	4e-06
comp217883_c0	37.27	34.65	29.45	21.17	14.43	9.02	5.16	Q9WTR6	XCT_MOUSE	Cystine/glutamate transporter	Mus musculus (Mouse).	9e-89
comp218443_c0	37.27	11.19	4.62	7.97	15.74	13.74	14.92	Q9Y345	SC6A5_HUMAN	Sodium- and chloride-dependent glycine transporter 2	Homo sapiens (Human).	9e-160
comp221473_c2	37.01	10.37	2.79	1.58	1.78	1.13	0.67	Q12912	LRMP_HUMAN	Lymphoid-restricted membrane protein	Homo sapiens (Human).	7e-38
comp216077_c0	36.94	34.46	29.01	27.95	15.34	12.99	18.89	Q4ZIN3	MBRL_HUMAN	Membralin	Homo sapiens (Human).	0
comp218537_c0	36.45	35.94	27.2	16.03	10.75	9.9	10.52	Q9D1E8	PLCE_MOUSE	1-acyl-sn-glycerol-3-phosphate acyltransferase epsilon	Mus musculus (Mouse).	3e-103
comp223122_c1	36.37	34.89	23.28	14.76	8.58	4.68	7.75	Q99JW2	ACY1_MOUSE	Aminoacylase-1	Mus musculus (Mouse).	1e-177
comp217656_c0	36.21	62.7	60.44	26.73	8.94	7.47	8.59	A2AJ77	PRD12_MOUSE	PR domain zinc finger protein 12	Mus musculus (Mouse).	6e-100
comp224104_c0	36.06	30.88	20.93	11.75	6.28	4.66	7.34	O75063	XYLK_HUMAN	Glycosaminoglycan xylosylkinase	Homo sapiens (Human).	3e-49
comp225628_c0	36.01	32.23	35.18	24.16	33.86	32.65	20.85	Q8JIL9	CNEP1_XENLA	CTD nuclear envelope phosphatase 1	Xenopus laevis (African clawed f	1e-137
comp217976_c0	35.89	34.28	33.35	29.88	10.61	6.6	5.72	Q9UHJ9	PGAP2_HUMAN	Post-GPI attachment to proteins factor 2	Homo sapiens (Human).	6e-65
comp221497_c1	35.61	33.72	17.98	11.97	12.19	11.08	6.64	A4IHG1	LRC58_XENTR	Leucine-rich repeat-containing protein 58	Xenopus tropicalis (Western claw	9e-97
comp226169_c0	35.61	29.09	22.33	18.29	14.98	14.9	17.67	Q9H5I5	PIEZ2_HUMAN	Piezo-type mechanosensitive ion channel component 2	Homo sapiens (Human).	0
comp221653_c6	35.58	7.25	3.35	3.17	8.83	5.69	4.69	Q64487	PTPRD_MOUSE	Receptor-type tyrosine-protein phosphatase delta	Mus musculus (Mouse).	0
comp223657_c0	35.14	8.25	5.83	3.6	5.24	7.04	2.71	Q9UH99	SUN2_HUMAN	SUN domain-containing protein 2	Homo sapiens (Human).	3e-73
comp219157_c1	35.01	36.5	27.42	16.02	7.05	5.88	6.28	A7MB63	CTNS_BOVIN	Cystinosin	Bos taurus (Bovine).	1e-114
comp212354_c8	34.99	26.66	13.41	8.71	3.7	2.78	3.31	Q5RBJ7	TM6S1_PONAB	Transmembrane 6 superfamily member 1	Pongo abelii (Sumatran orangutan	4e-110
comp224453_c0	34.98	23.18	15.48	17.94	15.3	12.56	11.66	Q9EPZ7	SO1C1_RAT	Solute carrier organic anion transporter family member 1C1	Rattus norvegicus (Rat).	1e-11
comp222868_c0	34.85	58.87	47.01	29.83	14.12	17.03	19.45	Q8BKE9	IFT74_MOUSE	Intraflagellar transport protein 74 homolog	Mus musculus (Mouse).	0
comp219795_c2	34.77	34.17	52.47	57.01	68.7	63.28	107.54	Q5RBM1	RPN2_PONAB	Dolichyl-diphosphooligosaccharide--protein glycosyltransferase subunit 2	Pongo abelii (Sumatran orangutan	1e-94
comp218219_c0	34.56	33.33	26.19	16.43	5.23	5.05	4.73	Q4PJX1	ODR4_MOUSE	Protein odr-4 homolog	Mus musculus (Mouse).	2e-61
comp215147_c0	34.43	24.61	22.5	42.31	64.84	84.52	182.33	Q9JLR1	S61A2_MOUSE	Protein transport protein Sec61 subunit alpha isoform 2	Mus musculus (Mouse).	0
comp217199_c0	34.42	47.58	14.28	16.29	6.78	6.31	5.8	P24008	S5A1_RAT	3-oxo-5-alpha-steroid 4-dehydrogenase 1	Rattus norvegicus (Rat).	1e-39
comp220736_c4	34.3	11.78	8.41	8.66	10.68	9.14	10.97	Q5R839	S41A1_PONAB	Solute carrier family 41 member 1	Pongo abelii (Sumatran orangutan	4e-171
comp218455_c1	34.28	26.5	32.83	63.44	78.96	76.49	77.19	P38646	GRP75_HUMAN	Stress-70 protein, mitochondrial	Homo sapiens (Human).	0
comp210639_c0	34.16	54.58	98.76	97.36	48.78	54.9	100.31	Q28735	TMEDA_RABIT	Transmembrane emp24 domain-containing protein 10	Oryctolagus cuniculus (Rabbit).	5e-86
comp222094_c3	34.14	43.88	35.19	14.92	6.99	8.19	6.18	O77504	S22A1_RABIT	Solute carrier family 22 member 1	Oryctolagus cuniculus (Rabbit).	3e-80
comp224214_c0	34.13	12.37	6.44	5.61	4.72	3.15	1.79	P98164	LRP2_HUMAN	Low-density lipoprotein receptor-related protein 2	Homo sapiens (Human).	2e-10
comp221503_c0	34.11	14.43	9.57	6.85	7.56	5.26	3.45	Q86TL2	TM110_HUMAN	Transmembrane protein 110	Homo sapiens (Human).	3e-73
comp222524_c1	33.79	30.88	22.9	11.54	6.49	5.12	7.04	Q64270	EI2BA_RAT	Translation initiation factor eIF-2B subunit alpha	Rattus norvegicus (Rat).	6e-125
comp223273_c0	33.57	11.24	7.59	4.09	4.57	2.86	1.28	Q32KJ6	GALNS_RAT	N-acetylgalactosamine-6-sulfatase	Rattus norvegicus (Rat).	0
comp227963_c0	33.54	29.18	38.29	31.01	22.88	25.02	31.47	Q8R143	PTTG_MOUSE	Pituitary tumor-transforming gene 1 protein-interacting protein	Mus musculus (Mouse).	9e-19
comp219324_c0	33.5	32.78	17.48	14.52	16.94	18.95	23.79	P27545	CERS1_MOUSE	Ceramide synthase 1	Mus musculus (Mouse).	1e-82
comp217067_c0	33.4	28.52	20.23	9.25	4.22	2.56	2.77	Q80Z60	ECE2_MOUSE	Endothelin-converting enzyme 2	Mus musculus (Mouse).	2e-44
comp224468_c3	33.29	18.37	16.46	13.56	21.31	24.15	23.45	Q9UBV2	SE1L1_HUMAN	Protein sel-1 homolog 1	Homo sapiens (Human).	6e-29
comp213659_c0	33.22	30.69	21.34	15.94	14.43	14.68	16.62	Q9JKW0	AR6P1_MOUSE	ADP-ribosylation factor-like protein 6-interacting protein 1	Mus musculus (Mouse).	8e-44
comp218690_c2	33.18	6.36	3.55	2.83	2.5	1.95	1.05	Q80SX5	OTOP2_MOUSE	Otopetrin-2	Mus musculus (Mouse).	5e-12
comp225761_c1	33.12	54.2	25.31	17.44	9.57	9.61	13.52	Q61263	SOAT1_MOUSE	Sterol O-acyltransferase 1	Mus musculus (Mouse).	8e-117
comp212737_c0	32.86	83.25	20.91	17.81	4.54	2.23	4.19	Q9ERH8	S28A3_MOUSE	Solute carrier family 28 member 3	Mus musculus (Mouse).	8e-113
comp222534_c0	32.84	7.6	2.29	1.92	3.37	2.21	2.39	A0JNG0	TM168_BOVIN	Transmembrane protein 168	Bos taurus (Bovine).	2e-173
comp223651_c0	32.79	22.64	10.69	9.34	16.78	15.66	9.24	Q0VGK4	GDPD1_RAT	Glycerophosphodiester phosphodiesterase domain-containing protein 1	Rattus norvegicus (Rat).	6e-109
comp225670_c1	32.69	20.65	17.53	11.07	12.08	10.31	7.54	Q4JIJ3	METH_BOVIN	Methionine synthase	Bos taurus (Bovine).	0
comp212155_c0	32.4	32.73	40.52	37.12	23.63	15.09	22.56	Q5G2C6	DHSD_SHEEP	Succinate dehydrogenase [ubiquinone] cytochrome b small subunit, mitochondrial	Ovis aries (Sheep).	2e-22
comp223672_c2	32.33	52.29	24.41	16.64	15.14	11.5	13.65	Q54BU4	ABCB1_DICDI	ABC transporter B family member 1	Dictyostelium discoideum (Slime	8e-90
comp213109_c0	32.18	9.99	4.57	2.27	2.96	2.54	1.24	A6NNE9	MARHB_HUMAN	E3 ubiquitin-protein ligase MARCH11	Homo sapiens (Human).	2e-13
comp217531_c0	31.96	28.67	32.72	13.34	7.98	4.78	3.68	Q7ZWG9	SGMR1_DANRE	Sigma non-opioid intracellular receptor 1	Danio rerio (Zebrafish) (Brachyd	6e-96
comp218214_c0	31.89	31.47	20.32	16.34	7.53	5.95	6.86	Q8CFY5	COX10_MOUSE	Protoheme IX farnesyltransferase, mitochondrial	Mus musculus (Mouse).	4e-122
comp220127_c0	31.76	37.6	20.68	17.59	7.75	6.5	6.88	Q5U4T9	MBOA7_XENLA	Lysophospholipid acyltransferase 7	Xenopus laevis (African clawed f	3e-84
comp222148_c0	31.64	14.51	6.28	2	2.41	1.64	1.11	O14522	PTPRT_HUMAN	Receptor-type tyrosine-protein phosphatase T	Homo sapiens (Human).	3e-147
comp224206_c0	31.6	38.79	33.29	24.51	12.54	17.34	24.85	P28289	TMOD1_HUMAN	Tropomodulin-1	Homo sapiens (Human).	2e-80
comp221290_c0	31.46	20.79	15.33	12.43	14.87	11.14	6.06	O14084	IMT1_SCHPO	Inositol phosphoceramide mannosyltransferase 1	Schizosaccharomyces pombe (strai	1e-44
comp223798_c0	31.25	7.66	7.51	6.44	5.51	5.15	4.96	Q8MZC4	CRLS1_DROME	Probable cardiolipin synthase	Drosophila melanogaster (Fruit f	3e-70
comp225216_c0	30.99	20.03	10.21	5.72	5.35	4.35	3.32	Q9MYM7	B3GT1_PONPY	Beta-1,3-galactosyltransferase 1	Pongo pygmaeus (Bornean oranguta	6e-48
comp223632_c1	30.84	16.85	16.51	15.32	11.52	11.1	14.63	Q28CE7	ZNT5_XENTR	Zinc transporter 5	Xenopus tropicalis (Western claw	0
comp220200_c0	30.83	6.72	3.16	3.24	2.73	3.07	4.65	Q9HCG7	GBA2_HUMAN	Non-lysosomal glucosylceramidase	Homo sapiens (Human).	0
comp225784_c4	30.67	24.86	22.8	23.79	33.88	29.31	32.03	P06400	RB_HUMAN	Retinoblastoma-associated protein	Homo sapiens (Human).	6e-110
comp219038_c0	30.65	11.73	8.41	8.32	3.42	1.95	0.93	P42260	GRIK2_RAT	Glutamate receptor ionotropic, kainate 2	Rattus norvegicus (Rat).	0
comp215984_c2	30.57	24.29	21.52	17.11	9.78	11.07	13.03	Q9DA39	LFG4_MOUSE	Protein lifeguard 4	Mus musculus (Mouse).	5e-78
comp224468_c1	30.33	20.67	17.77	16.64	22.02	23.24	26.02	Q9Z2G6	SE1L1_MOUSE	Protein sel-1 homolog 1	Mus musculus (Mouse).	0
comp217364_c1	30.25	15.76	5.8	2.02	3.03	2.59	1.64	Q5ZKJ5	TM180_CHICK	Transmembrane protein 180	Gallus gallus (Chicken).	1e-121
comp207694_c0	30.09	23.21	16.37	15.87	10.02	10.95	15.44	Q6NUH3	NOSIP_XENLA	Nitric oxide synthase-interacting protein	Xenopus laevis (African clawed f	5e-123
comp225404_c0	30.02	21.32	18.26	10.52	10.08	8.55	6.94	Q6NXH2	MANEA_MOUSE	Glycoprotein endo-alpha-1,2-mannosidase	Mus musculus (Mouse).	3e-149
comp224178_c0	29.93	23.62	22.46	15.07	9.32	6.13	4.36	Q9Y6A2	CP46A_HUMAN	Cholesterol 24-hydroxylase	Homo sapiens (Human).	1e-123
comp225990_c1	29.51	20.64	8.35	3.34	2.67	1.71	1.4	A7RM45	LMBD1_NEMVE	Probable lysosomal cobalamin transporter	Nematostella vectensis (Starlet	2e-174
comp223260_c4	29.44	26.43	26.5	19.73	13.26	15.34	33.15	Q54NE6	PGAM_DICDI	Probable phosphoglycerate mutase	Dictyostelium discoideum (Slime	4e-97
comp226229_c0	29.36	16.51	13.69	11.01	8.46	7	7.16	Q91YD4	TRPM2_MOUSE	Transient receptor potential cation channel subfamily M member 2	Mus musculus (Mouse).	0
comp220575_c2	29.34	34.57	22.63	20.05	8.6	7.08	7.67	Q8CD19	LANC3_MOUSE	LanC-like protein 3	Mus musculus (Mouse).	3e-128
comp216863_c1	29.33	8.55	6.62	6.24	12.59	10.35	7.88	Q0V9N0	S14L5_XENTR	SEC14-like protein 5	Xenopus tropicalis (Western claw	0
comp222282_c0	29.28	18.36	9.55	7.16	9.97	8.89	10.96	Q503M4	MT12B_DANRE	Monocarboxylate transporter 12-B	Danio rerio (Zebrafish) (Brachyd	1e-61
comp220555_c1	28.93	22.84	9.55	8.4	16.19	15.39	15.33	A1L3G4	TM241_XENLA	Transmembrane protein 241	Xenopus laevis (African clawed f	2e-46
comp217724_c0	28.92	43.42	37.67	26.83	8.97	9.13	12.69	A1L157	TSN11_HUMAN	Tetraspanin-11	Homo sapiens (Human).	3e-12
comp218889_c1	28.81	32.3	24.78	16.49	8.5	9.33	8.39	P18293	ANPRA_MOUSE	Atrial natriuretic peptide receptor 1	Mus musculus (Mouse).	2e-149
comp218986_c1	28.51	12.15	22.38	26.61	28.35	18.89	24.7	Q08E40	S39AC_BOVIN	Zinc transporter ZIP12	Bos taurus (Bovine).	1e-75
comp218309_c0	28.31	29.68	27.96	15.56	8.59	7.37	7.44	Q2T9W7	MSPD1_BOVIN	Motile sperm domain-containing protein 1	Bos taurus (Bovine).	3e-71
comp216428_c5	28.23	37.15	42.19	41.56	29.66	28.78	41.4	O35345	IMA7_MOUSE	Importin subunit alpha-7	Mus musculus (Mouse).	0
comp223039_c1	28.22	22.75	20.47	13.54	8	8.39	9.45	Q6ZPD9	D19L3_HUMAN	Protein dpy-19 homolog 3	Homo sapiens (Human).	0
comp220236_c0	28.21	18.35	15	15.48	10.16	9.97	12.34	P13686	PPA5_HUMAN	Tartrate-resistant acid phosphatase type 5	Homo sapiens (Human).	8e-105
comp223400_c0	27.91	5.82	1.53	0.54	2.46	2.63	1.75	Q9Z0S8	B3A2_CAVPO	Anion exchange protein 2	Cavia porcellus (Guinea pig).	3e-156
comp222840_c0	27.66	16.86	18.35	76.12	74.36	80.55	55.74	Q91502	SC6A8_TORMA	Creatine transporter	Torpedo marmorata (Marbled elect	0
comp218563_c1	27.55	14.48	14.19	12.04	8.45	3.29	5.38	Q6PGE7	SC6A7_MOUSE	Sodium-dependent proline transporter	Mus musculus (Mouse).	2e-77
comp223924_c1	27.44	18.61	16.34	13.23	7.86	5.26	4.05	Q05B18	SHQ1_XENTR	Protein SHQ1 homolog	Xenopus tropicalis (Western claw	3e-146
comp221107_c2	27.33	0.85	2.94	2.26	4.05	1.81	0.87	Q09225	NRF6_CAEEL	Nose resistant to fluoxetine protein 6	Caenorhabditis elegans.	2e-81
comp224460_c0	27.29	15.39	18.34	13.5	8.08	8.08	8.63	Q8WNR0	COPT1_PIG	High affinity copper uptake protein 1	Sus scrofa (Pig).	5e-47
comp221478_c0	27.05	9.77	6.19	8.75	9.27	8.26	5.53	Q09499	IRE1_CAEEL	Serine/threonine-protein kinase/endoribonuclease ire-1	Caenorhabditis elegans.	0
comp225732_c1	26.92	21.01	21.55	32.27	36.03	31.49	24.39	O35344	IMA3_MOUSE	Importin subunit alpha-3	Mus musculus (Mouse).	0
comp218589_c1	26.8	41.6	30.58	23.48	16.32	15.52	15.59	P50514	ARLZ_SCHPO	Probable argininosuccinate lyase	Schizosaccharomyces pombe (strai	3e-162
comp225390_c1	26.67	27.4	24	14.66	12.4	9.95	9.06	A4IFD7	ZNT7_BOVIN	Zinc transporter 7	Bos taurus (Bovine).	7e-157
comp226104_c0	26.66	8.28	3.8	7.08	7.8	6.06	4.56	Q5SPF7	UN93A_DANRE	Protein unc-93 homolog A	Danio rerio (Zebrafish) (Brachyd	8e-26
comp118695_c0	26.64	65.61	20.48	16.16	33.71	26.93	29.73	Q9LQU4	PCR2_ARATH	Protein PLANT CADMIUM RESISTANCE 2	Arabidopsis thaliana (Mouse-ear	1e-14
comp216736_c0	26.58	23.98	19.5	21.13	17.8	24.19	31.03	O14522	PTPRT_HUMAN	Receptor-type tyrosine-protein phosphatase T	Homo sapiens (Human).	7e-104
comp218729_c0	26.57	34.31	18.39	14.21	2.07	2.72	4.58	Q99N10	M4A8A_MOUSE	Membrane-spanning 4-domains subfamily A member 8A	Mus musculus (Mouse).	2e-08
comp219097_c0	26.52	36.41	69.52	57.05	117.92	106.76	95.53	Q4R8T0	VAMP3_MACFA	Vesicle-associated membrane protein 3	Macaca fascicularis (Crab-eating	9e-40
comp222147_c2	26.24	10.82	9.4	13.06	11.27	10.61	10.85	Q11098	TSP17_CAEEL	Tetraspanin-17	Caenorhabditis elegans.	2e-15
comp220263_c1	26.14	27.92	17.77	12.7	4.15	3.54	6.35	Q6IV77	TAZ_MACMU	Tafazzin	Macaca mulatta (Rhesus macaque).	2e-95
comp225624_c5	26.13	9.8	3.06	1.63	2.02	1.57	0.99	Q864R9	MRP1_MACFA	Multidrug resistance-associated protein 1	Macaca fascicularis (Crab-eating	0
comp215224_c1	26.07	13.12	25.16	28.56	12.32	12.95	26.05	Q9D0F6	RFC5_MOUSE	Replication factor C subunit 5	Mus musculus (Mouse).	0
comp221686_c0	25.93	14.99	20.26	20.35	25.38	23.56	29.27	Q6NZ07	NCLN_DANRE	Nicalin-1	Danio rerio (Zebrafish) (Brachyd	0
comp214957_c1	25.91	24.02	19.47	9.82	4.69	5.19	9.78	A5A761	SFXN1_PIG	Sideroflexin-1	Sus scrofa (Pig).	3e-73
comp214331_c0	25.91	16.13	10.55	4.18	3.15	3.09	2.18	Q5VTY9	HHAT_HUMAN	Protein-cysteine N-palmitoyltransferase HHAT	Homo sapiens (Human).	2e-56
comp213334_c0	25.86	22.43	19.36	16.35	5.62	3.99	4.88	Q7T037	RF12B_XENLA	E3 ubiquitin-protein ligase RNF12-B	Xenopus laevis (African clawed f	7e-15
comp225964_c0	25.81	11.62	10.19	9.84	9.33	7.66	7.26	Q5Y5T5	ZDHC8_MOUSE	Probable palmitoyltransferase ZDHHC8	Mus musculus (Mouse).	9e-110
comp215854_c0	25.79	35.65	21.4	11.33	7.32	3.7	2.04	Q8BRU6	VMAT2_MOUSE	Synaptic vesicular amine transporter	Mus musculus (Mouse).	1e-54
comp224464_c0	25.77	43.45	32.13	11.97	12.05	8.43	6.82	Q90WU3	DDX1_CHICK	ATP-dependent RNA helicase DDX1	Gallus gallus (Chicken).	0
comp220676_c1	25.68	32.91	44.24	29.93	35.44	36.42	36.94	Q9IA79	BI1_PAROL	Probable Bax inhibitor 1	Paralichthys olivaceus (Bastard	2e-77
comp215708_c1	25.68	21.43	16.88	14.27	3.78	4.33	4.7	Q56A55	ABCB8_DANRE	ATP-binding cassette sub-family B member 8, mitochondrial	Danio rerio (Zebrafish) (Brachyd	0
comp222669_c1	25.59	40.24	28.62	7.06	9.5	13.48	11.49	Q5ZKL6	MBOA2_CHICK	Membrane-bound O-acyltransferase domain-containing protein 2	Gallus gallus (Chicken).	7e-110
comp225461_c0	25.55	10.68	13.78	10.13	14.49	13.93	11.35	Q8IZN3	ZDH14_HUMAN	Probable palmitoyltransferase ZDHHC14	Homo sapiens (Human).	8e-167
comp215689_c0	25.44	28.42	26.91	11.44	10.91	9.92	10.8	Q9QY33	TSN3_MOUSE	Tetraspanin-3	Mus musculus (Mouse).	8e-50
comp212090_c4	25.4	10.88	18.42	16.63	16.99	11.76	24.52	P48765	NAC1_BOVIN	Sodium/calcium exchanger 1	Bos taurus (Bovine).	4e-26
comp224385_c1	25.3	3.89	3.16	2.07	3.37	2.59	1.96	Q2KIY1	PXMP2_BOVIN	Peroxisomal membrane protein 2	Bos taurus (Bovine).	1e-38
comp224823_c0	25.27	5.57	5.41	5.62	22.05	20.24	16.18	Q98902	L1CAM_TAKRU	Neural cell adhesion molecule L1	Takifugu rubripes (Japanese puff	1e-33
comp223306_c1	25.24	11.41	3.52	0.5	0.42	0.22	0.1	Q0KHY3	Y1004_DROME	Extracellular domains-containing protein CG31004	Drosophila melanogaster (Fruit f	2e-39
comp198626_c2	25.22	6.61	3.72	5.7	8.92	8	8.57	Q9HAR2	LPHN3_HUMAN	Latrophilin-3	Homo sapiens (Human).	2e-141
comp216770_c2	25.2	40.98	66.17	50.18	37.57	29.18	23.48	O94832	MYO1D_HUMAN	Unconventional myosin-Id	Homo sapiens (Human).	0
comp216078_c1	25.2	16.89	12.62	5.84	3.85	4.25	5.16	Q3T075	STX8_BOVIN	Syntaxin-8	Bos taurus (Bovine).	1e-18
comp163685_c0	25.13	25.99	28.02	19.78	13.84	11.67	13.86	Q60HH8	AL3A2_MACFA	Fatty aldehyde dehydrogenase	Macaca fascicularis (Crab-eating	8e-175
comp223178_c1	25.09	0.87	1.01	2.42	4.38	3.66	3.2	Q5RGJ8	GNPTA_DANRE	N-acetylglucosamine-1-phosphotransferase subunits alpha/beta	Danio rerio (Zebrafish) (Brachyd	0
comp213027_c4	25.08	8.65	17.6	8.57	10.8	9.87	4.51	Q6AXR5	S35A3_RAT	UDP-N-acetylglucosamine transporter	Rattus norvegicus (Rat).	5e-13
comp225553_c0	25.04	17.88	18.91	20.23	27.49	22.45	15.82	Q8HZK2	DUOX2_PIG	Dual oxidase 2	Sus scrofa (Pig).	0
comp221696_c1	24.91	25.67	11.33	6.52	14.51	17.06	9.3	Q9GL76	PVRL1_PIG	Poliovirus receptor-related protein 1	Sus scrofa (Pig).	5e-06
comp224156_c2	24.82	5.13	2.53	2.96	2.21	1.36	0.95	Q9EQJ0	TPC1_MOUSE	Two pore calcium channel protein 1	Mus musculus (Mouse).	1e-133
comp224453_c1	24.76	25.65	17.49	12.66	15.18	13.23	9.26	Q71MB6	SO4C1_RAT	Solute carrier organic anion transporter family member 4C1	Rattus norvegicus (Rat).	1e-12
comp219969_c0	24.7	10.97	8.23	5.32	9.07	10.95	7.24	Q16932	STX_APLCA	Syntaxin	Aplysia californica (California	3e-163
comp218838_c0	24.67	15.94	13.75	8.59	2.62	1.4	1.38	A6QPT7	ERAP2_BOVIN	Endoplasmic reticulum aminopeptidase 2	Bos taurus (Bovine).	0
comp218807_c0	24.65	19.05	26.6	21.04	15.22	14.69	16.5	Q9HC07	TM165_HUMAN	Transmembrane protein 165	Homo sapiens (Human).	4e-103
comp216746_c0	24.61	35.47	20.95	15.91	4.82	4.45	3.9	P97519	HMGCL_RAT	Hydroxymethylglutaryl-CoA lyase, mitochondrial	Rattus norvegicus (Rat).	9e-160
comp225503_c2	24.6	27.59	6.35	9.8	11.33	12.42	12.85	B7P877	NCBP2_IXOSC	Nuclear cap-binding protein subunit 2	Ixodes scapularis (Black-legged	1e-85
comp223449_c0	24.6	6.5	15.87	2.81	3.89	3.38	0.43	Q5T3F8	TM63B_HUMAN	Transmembrane protein 63B	Homo sapiens (Human).	0
comp224103_c0	24.51	16.84	12.88	5.08	9.37	6.31	3.25	P86178	CSL2_ONCKE	L-rhamnose-binding lectin CSL2	Oncorhynchus keta (Chum salmon).	2e-11
comp216698_c0	24.49	5.22	0.38	2.06	1.82	1.83	1.61	Q6INX1	TMM98_XENLA	Transmembrane protein 98	Xenopus laevis (African clawed f	9e-74
comp224984_c0	24.18	10.29	5.8	10.39	14.22	14.01	7.86	Q810U3	NFASC_MOUSE	Neurofascin	Mus musculus (Mouse).	3e-41
comp219132_c2	24.07	21.98	13.98	18.31	8.34	7.41	6.73	P47758	SRPRB_MOUSE	Signal recognition particle receptor subunit beta	Mus musculus (Mouse).	9e-61
comp221735_c1	24.06	12.22	12.96	28.02	25.9	23.03	14.03	Q9VR07	INE_DROME	Sodium- and chloride-dependent GABA transporter ine	Drosophila melanogaster (Fruit f	0
comp223853_c4	23.96	26.12	8.81	7.93	6.69	7.93	5.24	Q61102	ABCB7_MOUSE	ATP-binding cassette sub-family B member 7, mitochondrial	Mus musculus (Mouse).	0
comp221051_c4	23.88	13.8	12.45	15.34	12.61	10.82	14.93	Q7Z3D4	LYSM3_HUMAN	LysM and putative peptidoglycan-binding domain-containing protein 3	Homo sapiens (Human).	3e-37
comp217189_c1	23.75	4.33	3.34	1.98	3.23	1.94	1.84	A1A5Z0	G6PC3_DANRE	Glucose-6-phosphatase 3	Danio rerio (Zebrafish) (Brachyd	1e-72
comp189987_c0	23.72	31.02	23.35	11.38	4.53	3.41	2.49	Q9JIS4	KCNKA_RAT	Potassium channel subfamily K member 10	Rattus norvegicus (Rat).	3e-35
comp218732_c1	23.55	4.52	2.53	2.89	4.84	3.38	3.67	Q64729	TGFR1_MOUSE	TGF-beta receptor type-1	Mus musculus (Mouse).	0
comp215280_c4	23.53	6.77	4.27	3.59	3.67	3.65	4.24	Q8AW42	S39AD_DANRE	Zinc transporter ZIP13	Danio rerio (Zebrafish) (Brachyd	8e-68
comp224537_c1	23.41	13.89	18.13	48.2	40.14	31.31	38.86	Q68CJ9	CR3L3_HUMAN	Cyclic AMP-responsive element-binding protein 3-like protein 3	Homo sapiens (Human).	1e-48
comp214544_c0	23.29	32.59	33.11	42.14	18.45	16.15	22.47	Q3SYV5	TSN33_BOVIN	Tetraspanin-33	Bos taurus (Bovine).	3e-68
comp215254_c3	23.26	10.61	7.59	6.79	31.99	32.93	78.25	A3KG59	P20D2_MOUSE	Peptidase M20 domain-containing protein 2	Mus musculus (Mouse).	7e-112
comp219586_c0	23.2	15.05	6.33	1.93	2.28	1.64	1.67	D3Z5L6	S18B1_MOUSE	MFS-type transporter SLC18B1	Mus musculus (Mouse).	5e-75
comp225148_c1	23.19	19.94	15.46	11.91	9.91	10.31	7.76	Q6NRS2	PQLC1_XENLA	PQ-loop repeat-containing protein 1	Xenopus laevis (African clawed f	1e-90
comp207118_c0	23.18	16.8	22.76	19.48	7.28	8.29	20.27	Q9W2H1	TM2D1_DROME	TM2 domain-containing protein CG10795	Drosophila melanogaster (Fruit f	3e-53
comp222358_c0	23.17	23.28	28.86	3.72	10.72	7.53	6.71	Q5ZML6	F210A_CHICK	Protein FAM210A	Gallus gallus (Chicken).	9e-37
comp213245_c1	23.16	6.85	3.78	2.95	1.71	2.54	5.06	P10076	ZFP26_MOUSE	Zinc finger protein 26	Mus musculus (Mouse).	3e-82
comp224303_c0	23.15	19.32	13.97	13.33	8.24	5.85	5.56	B0BM28	SKA1_XENTR	Spindle and kinetochore-associated protein 1	Xenopus tropicalis (Western claw	1e-38
comp220660_c0	22.94	14.83	13.08	6.95	4.35	3.38	1.49	Q91Z92	B3GT6_MOUSE	Beta-1,3-galactosyltransferase 6	Mus musculus (Mouse).	3e-97
comp224989_c0	22.86	4.29	3.57	3.27	5.5	5.14	3.13	Q8RX29	ATL70_ARATH	RING-H2 finger protein ATL70	Arabidopsis thaliana (Mouse-ear	3e-08
comp222347_c0	22.79	12.83	5.66	2.87	3.86	2.95	1.22	Q06430	GNT2B_HUMAN	N-acetyllactosaminide beta-1,6-N-acetylglucosaminyl-transferase, isoform B	Homo sapiens (Human).	2e-77
comp208145_c1	22.73	18.39	25.94	31.78	21.32	17.17	23.66	A4IG66	TM201_DANRE	Transmembrane protein 201	Danio rerio (Zebrafish) (Brachyd	5e-48
comp223834_c0	22.64	29.25	27.05	11.95	26.57	25.53	8.88	P49415	SDC_DROME	Syndecan	Drosophila melanogaster (Fruit f	1e-25
comp211676_c0	22.59	7.04	3.82	2.78	2.05	1.14	1.46	Q19319	CADH4_CAEEL	Cadherin-4	Caenorhabditis elegans.	4e-06
comp221847_c0	22.51	6.14	5.26	1.44	1.56	0.95	0.85	Q5R834	FACR1_PONAB	Fatty acyl-CoA reductase 1	Pongo abelii (Sumatran orangutan	0
comp222950_c0	22.47	9.47	7.77	4.32	2.44	2.58	0.62	Q9H9P2	CHODL_HUMAN	Chondrolectin	Homo sapiens (Human).	5e-11
comp223474_c0	22.39	14.23	5.08	2.42	2.1	1.25	0.78	Q5QQ53	XYLT_DROPS	Xylosyltransferase oxt	Drosophila pseudoobscura pseudoo	0
comp218000_c4	22.36	3.6	8.25	5.78	16.7	13.74	16.27	Q9EQH3	VPS35_MOUSE	Vacuolar protein sorting-associated protein 35	Mus musculus (Mouse).	0
comp220772_c0	22.26	10.03	14.47	22.92	19.64	21.22	29.55	O54698	S29A1_RAT	Equilibrative nucleoside transporter 1	Rattus norvegicus (Rat).	8e-99
comp219872_c3	22.08	24.29	35.43	41.22	79.61	93.98	81.4	Q5XIU9	PGRC2_RAT	Membrane-associated progesterone receptor component 2	Rattus norvegicus (Rat).	7e-62
comp225744_c1	22.02	10.89	8.82	9.72	15.11	13.77	10.49	Q5XHH7	SYVNB_XENLA	E3 ubiquitin-protein ligase synoviolin B	Xenopus laevis (African clawed f	0
comp225739_c2	21.92	12.15	20.96	26.22	24.52	29.62	54.24	O08700	VPS45_RAT	Vacuolar protein sorting-associated protein 45	Rattus norvegicus (Rat).	0
comp212040_c0	21.87	1.42	5.03	1.56	5.67	4.44	4.78	Q567V2	M17L2_HUMAN	Mpv17-like protein 2	Homo sapiens (Human).	1e-36
comp222103_c4	21.74	3.15	13.79	14.48	7.1	8.15	21.68	Q02372	NDUB8_BOVIN	NADH dehydrogenase [ubiquinone] 1 beta subcomplex subunit 8, mitochondrial	Bos taurus (Bovine).	3e-29
comp224963_c1	21.72	8.22	29.35	43.31	19.23	15.88	18.26	Q3KR37	GRM1B_HUMAN	GRAM domain-containing protein 1B	Homo sapiens (Human).	2e-152
comp223378_c0	21.67	24.73	21.71	15.25	4.9	3.29	2.57	Q8UWJ4	DLLD_DANRE	Delta-like protein D	Danio rerio (Zebrafish) (Brachyd	5e-47
comp217676_c2	21.57	19.3	32.11	56.24	65.32	59.67	52.74	Q8IDX6	RBP2A_PLAF7	Reticulocyte-binding protein 2 homolog a	Plasmodium falciparum (isolate 3	4e-10
comp217541_c1	21.55	18.82	10.7	4.58	13.48	12.42	8.06	Q6PI78	TMM65_HUMAN	Transmembrane protein 65	Homo sapiens (Human).	7e-46
comp224023_c0	21.51	16.96	11.93	8.66	7.16	5.79	4.93	Q6P0D1	ZNT6_DANRE	Zinc transporter 6	Danio rerio (Zebrafish) (Brachyd	1e-157
comp219719_c0	21.22	1.82	1.29	1.89	2.47	2.31	1.22	Q6DGF5	ZDH12_RAT	Probable palmitoyltransferase ZDHHC12	Rattus norvegicus (Rat).	2e-38
comp221182_c1	21.2	12.43	8.04	5.81	4.98	3.68	3.08	Q6JP77	AKA7G_RAT	A-kinase anchor protein 7 isoforms delta and gamma	Rattus norvegicus (Rat).	1e-33
comp220653_c0	21.17	16.2	12.22	6.71	4.89	4.61	4.85	Q6GNV7	DIRC2_XENLA	Disrupted in renal carcinoma protein 2 homolog	Xenopus laevis (African clawed f	3e-85
comp215901_c0	21.15	15.98	9.45	4.98	6.99	6.56	4.87	P42519	STAR_DROME	Protein Star	Drosophila melanogaster (Fruit f	4e-22
comp218662_c0	21.07	7.12	25.59	8.02	6.65	6.32	6.29	Q96NN9	AIFM3_HUMAN	Apoptosis-inducing factor 3	Homo sapiens (Human).	5e-132
comp224018_c0	20.98	11.51	7.53	5.1	2.2	2.59	2.78	A4FUP9	GL1D1_MOUSE	Glycosyltransferase 1 domain-containing protein 1	Mus musculus (Mouse).	1e-75
comp222378_c1	20.97	20.77	21.72	22.07	15.53	18.46	19.76	E9QBI7	OMA1_DANRE	Metalloendopeptidase OMA1, mitochondrial	Danio rerio (Zebrafish) (Brachyd	2e-90
comp220629_c1	20.87	28.74	32.44	20.64	6.3	5.13	6.12	Q64676	CGT_MOUSE	2-hydroxyacylsphingosine 1-beta-galactosyltransferase	Mus musculus (Mouse).	4e-53
comp225483_c2	20.75	14.42	6.5	3.15	2.93	2.37	2.91	Q09143	CTR1_MOUSE	High affinity cationic amino acid transporter 1	Mus musculus (Mouse).	0
comp222829_c1	20.72	20.24	13.43	11.91	6.96	5.82	8.91	P48553	TPC10_HUMAN	Trafficking protein particle complex subunit 10	Homo sapiens (Human).	0
comp225755_c0	20.51	5.21	4.91	4.6	5.74	4.26	4.02	Q9W391	KPBA_DROME	Probable phosphorylase b kinase regulatory subunit alpha	Drosophila melanogaster (Fruit f	0
comp224492_c0	20.44	12.7	6.01	1.82	7.56	7.17	1.47	P22648	FAS2_SCHAM	Fasciclin-2	Schistocerca americana (American	2e-90
comp226018_c0	20.43	9.09	16.73	32.33	42.56	37.93	62.56	Q99PV0	PRP8_MOUSE	Pre-mRNA-processing-splicing factor 8	Mus musculus (Mouse).	0
comp224156_c0	20.38	4.04	2.37	2.54	1.92	1.3	0.96	Q9EQJ0	TPC1_MOUSE	Two pore calcium channel protein 1	Mus musculus (Mouse).	2e-62
comp225014_c0	20.37	3.45	18.82	24.04	23.72	19.68	23.31	P49109	FMO5_CAVPO	Dimethylaniline monooxygenase [N-oxide-forming] 5	Cavia porcellus (Guinea pig).	2e-169
comp225410_c0	20.34	14.33	13.1	8.89	6.27	6.44	5.97	Q9QYE6	GOGA5_MOUSE	Golgin subfamily A member 5	Mus musculus (Mouse).	3e-159
comp226112_c0	20.3	37.49	33.75	12.98	14.62	12.44	7.45	Q60414	NTCP2_CRIGR	Ileal sodium/bile acid cotransporter	Cricetulus griseus (Chinese hams	2e-44
comp210143_c0	20.25	17.51	17.71	18.06	9.4	8.64	12.83	Q8R3N6	THOC1_MOUSE	THO complex subunit 1	Mus musculus (Mouse).	0
comp225552_c0	20.04	10.46	12.12	14.13	8.66	7.64	11.75	A7MB63	CTNS_BOVIN	Cystinosin	Bos taurus (Bovine).	7e-71
comp223535_c0	19.88	10.68	13.23	3.37	2.75	1.75	0.57	O94923	GLCE_HUMAN	D-glucuronyl C5-epimerase	Homo sapiens (Human).	0
comp225882_c1	19.77	13.55	12.04	10.18	6.06	7.09	3.46	Q5F480	ITPK1_CHICK	Inositol-tetrakisphosphate 1-kinase	Gallus gallus (Chicken).	7e-98
comp225735_c0	19.75	5.5	3.36	2.32	1.7	2.44	1.12	P70627	FOLH1_RAT	Glutamate carboxypeptidase 2	Rattus norvegicus (Rat).	2e-89
comp226129_c0	19.69	13.58	15.76	12.91	9.47	10.8	13.86	P56616	UBE2C_XENLA	Ubiquitin-conjugating enzyme E2 C	Xenopus laevis (African clawed f	7e-85
comp217290_c2	19.66	12.7	7.08	8.99	3.71	2.89	2.28	P82198	BGH3_MOUSE	Transforming growth factor-beta-induced protein ig-h3	Mus musculus (Mouse).	3e-103
comp222316_c3	19.62	17.73	17.74	19.55	23.48	21.19	17.73	Q80W54	FACE1_MOUSE	CAAX prenyl protease 1 homolog	Mus musculus (Mouse).	0
comp225660_c0	19.55	11.32	18.59	23.66	38.93	38.99	42.08	Q8R1V4	TMED4_MOUSE	Transmembrane emp24 domain-containing protein 4	Mus musculus (Mouse).	5e-114
comp224109_c1	19.46	15.34	11.59	14.24	12.58	15.05	19.54	Q0VCR6	TMM68_BOVIN	Transmembrane protein 68	Bos taurus (Bovine).	3e-113
comp222634_c1	19.42	18.94	14.5	13.94	4	2.4	2.84	O88736	DHB7_MOUSE	3-keto-steroid reductase	Mus musculus (Mouse).	4e-112
comp225096_c0	19.36	13.3	8.26	2.48	2.28	1.34	0.53	Q9QXW9	LAT2_MOUSE	Large neutral amino acids transporter small subunit 2	Mus musculus (Mouse).	7e-96
comp212946_c6	19.36	6.43	2.89	1.64	2.53	1.75	1.06	A0MGZ7	H6ST3_DANRE	Heparan-sulfate 6-O-sulfotransferase 3	Danio rerio (Zebrafish) (Brachyd	2e-122
comp217972_c1	19.32	33.35	15.96	2.67	4.67	3.36	1.27	Q96FL9	GLT14_HUMAN	Polypeptide N-acetylgalactosaminyltransferase 14	Homo sapiens (Human).	0
comp216141_c0	19.24	7.62	7.26	4.67	2.88	1.59	1.37	Q64676	CGT_MOUSE	2-hydroxyacylsphingosine 1-beta-galactosyltransferase	Mus musculus (Mouse).	9e-74
comp221026_c0	19.2	9.65	7.88	5.73	4.52	3.63	1.78	Q5BIM5	ZFY27_BOVIN	Protrudin	Bos taurus (Bovine).	2e-25
comp218346_c0	19.15	18.1	28.91	31.82	27.45	33.98	46.11	A1L2I9	T214B_XENLA	Transmembrane protein 214-B	Xenopus laevis (African clawed f	9e-114
comp225718_c0	19.07	15.6	12.07	14.52	21.18	20.47	23.52	Q5REX3	ZFR_PONAB	Zinc finger RNA-binding protein	Pongo abelii (Sumatran orangutan	0
comp223205_c0	18.88	10.5	7.54	4.96	3.68	4.09	4.09	Q4QR83	STRA6_RAT	Stimulated by retinoic acid gene 6 protein homolog	Rattus norvegicus (Rat).	6e-21
comp216943_c1	18.88	10.33	7.04	8.58	5.94	5.48	5.63	Q3EC11	ZDHC2_ARATH	Probable S-acyltransferase At2g14255	Arabidopsis thaliana (Mouse-ear	2e-34
comp219245_c1	18.73	15.44	6.31	3.18	3.02	3.64	3.51	Q6TCH7	PAQR3_HUMAN	Progestin and adipoQ receptor family member 3	Homo sapiens (Human).	5e-80
comp216337_c0	18.69	19.84	17.04	15.59	5.74	4.38	8.48	Q8VDL4	ADPGK_MOUSE	ADP-dependent glucokinase	Mus musculus (Mouse).	2e-108
comp225392_c0	18.69	9.12	10.5	11.8	18.39	17.7	8.27	A4FUW8	TXD11_BOVIN	Thioredoxin domain-containing protein 11	Bos taurus (Bovine).	2e-99
comp224200_c0	18.61	11.39	13.15	14.84	6.86	7.26	14.14	Q9BZ67	FRMD8_HUMAN	FERM domain-containing protein 8	Homo sapiens (Human).	7e-66
comp218840_c0	18.6	11.24	12.25	5.76	3.22	2.67	2.27	Q502B3	B3GL2_DANRE	UDP-GalNAc:beta-1,3-N-acetylgalactosaminyltransferase 2	Danio rerio (Zebrafish) (Brachyd	1e-115
comp218093_c0	18.57	24.35	19.87	19.52	22.92	31.36	28.62	Q04592	PCSK5_MOUSE	Proprotein convertase subtilisin/kexin type 5	Mus musculus (Mouse).	2e-12
comp213706_c0	18.56	19.41	23.66	20.57	14.23	12.48	21.24	Q6GPP7	TM209_XENLA	Transmembrane protein 209	Xenopus laevis (African clawed f	7e-109
comp217022_c0	18.49	9.92	7.01	3.31	10.09	8.57	7.89	Q8BJ48	NAGPA_MOUSE	N-acetylglucosamine-1-phosphodiester alpha-N-acetylglucosaminidase	Mus musculus (Mouse).	1e-103
comp217949_c0	18.43	32.2	34.06	41.62	27.39	26.91	37.1	Q5BJI9	SPCS2_DANRE	Probable signal peptidase complex subunit 2	Danio rerio (Zebrafish) (Brachyd	5e-79
comp220574_c0	18.37	36.73	26.49	7.01	5.16	4.97	5.82	D3ZAT9	FAXC_RAT	Failed axon connections homolog	Rattus norvegicus (Rat).	3e-44
comp225167_c2	18.35	28.95	35.56	32.64	22.8	26.59	33.36	Q5ZJ85	PRPF3_CHICK	U4/U6 small nuclear ribonucleoprotein Prp3	Gallus gallus (Chicken).	0
comp212632_c4	18.35	4.01	3.15	2.7	4.53	3.43	1.93	Q6AX80	ENPP4_XENLA	Ectonucleotide pyrophosphatase/phosphodiesterase family member 4	Xenopus laevis (African clawed f	2e-97
comp223373_c0	18.33	10.44	7.31	3.65	2.37	1.49	1.61	Q86UD5	SL9B2_HUMAN	Mitochondrial sodium/hydrogen exchanger 9B2	Homo sapiens (Human).	4e-136
comp214266_c1	18.31	8.09	9.13	3.73	1.39	1.43	0.83	P49253	AOF_ONCMY	Amine oxidase [flavin-containing]	Oncorhynchus mykiss (Rainbow tro	0
comp222484_c1	18.19	16.91	11.73	4.81	4.42	3.75	3.95	Q9Y345	SC6A5_HUMAN	Sodium- and chloride-dependent glycine transporter 2	Homo sapiens (Human).	0
comp226039_c0	18.18	22.47	14.95	14.01	25.09	20.73	13.28	Q3U145	TMM64_MOUSE	Transmembrane protein 64	Mus musculus (Mouse).	1e-60
comp223721_c0	18.17	28.53	21.16	31.34	35.2	50.68	61.9	Q7YQK9	TSN7_PONPY	Tetraspanin-7	Pongo pygmaeus (Bornean oranguta	2e-32
comp224968_c0	18.17	2.89	1	0.49	2.16	2.08	1.33	P35832	PTP99_DROME	Tyrosine-protein phosphatase 99A	Drosophila melanogaster (Fruit f	0
comp214143_c4	18.16	11.95	7.4	4.75	10.9	9.87	7.66	Q5RB84	ZDH21_PONAB	Probable palmitoyltransferase ZDHHC21	Pongo abelii (Sumatran orangutan	1e-45
comp214123_c0	18.16	11.87	6.62	8.87	8.34	8.2	12.73	Q6GL42	TM39A_XENTR	Transmembrane protein 39A	Xenopus tropicalis (Western claw	7e-31
comp207742_c0	18.12	21.58	9.27	17.84	2.51	1.11	3.36	P79098	AMPN_BOVIN	Aminopeptidase N	Bos taurus (Bovine).	1e-95
comp224139_c0	18.01	20.06	19.15	16.44	10.14	8.13	8.87	Q6PFJ7	NSMA3_DANRE	Sphingomyelin phosphodiesterase 4	Danio rerio (Zebrafish) (Brachyd	2e-86
comp222985_c0	17.94	6.37	10.81	11.41	8.17	7.33	7.91	Q7SY29	SPX2_DANRE	Sugar phosphate exchanger 2	Danio rerio (Zebrafish) (Brachyd	0
comp217943_c1	17.8	21.77	25.75	20.84	20.16	19.78	18.53	Q5F362	CC50A_CHICK	Cell cycle control protein 50A	Gallus gallus (Chicken).	1e-110
comp217770_c3	17.65	5.32	10.83	2.59	1.8	3.24	2.04	B1H1P9	PPAL_XENLA	Lysosomal acid phosphatase	Xenopus laevis (African clawed f	2e-55
comp224171_c0	17.62	15.03	8.37	3.89	7.36	6.72	3.81	Q8R0J4	TM134_MOUSE	Transmembrane protein 134	Mus musculus (Mouse).	2e-22
comp224471_c3	17.6	27.73	29.82	21.3	17.96	15.2	14.16	P14381	YTX2_XENLA	Transposon TX1 uncharacterized 149 kDa protein	Xenopus laevis (African clawed f	3e-52
comp218365_c2	17.6	12.06	7.86	7.97	7.57	7.38	7.63	Q9D4C5	EAF1_MOUSE	ELL-associated factor 1	Mus musculus (Mouse).	3e-35
comp224168_c0	17.55	9.77	5.37	2.96	6.19	4.8	3.58	Q09326	MGAT2_RAT	Alpha-1,6-mannosyl-glycoprotein 2-beta-N-acetylglucosaminyltransferase	Rattus norvegicus (Rat).	5e-134
comp219605_c0	17.52	17.67	11.13	10.34	7.5	5.12	5.12	Q6PB03	PLD3_XENLA	Phospholipase D3	Xenopus laevis (African clawed f	2e-153
comp224233_c0	17.52	4.08	4.33	3.63	2.5	1	0.5	Q13507	TRPC3_HUMAN	Short transient receptor potential channel 3	Homo sapiens (Human).	1e-97
comp211965_c1	17.51	0.13	1.02	1.74	0.36	0.66	1.01	A2AGA4	RHBL2_MOUSE	Rhomboid-related protein 2	Mus musculus (Mouse).	1e-60
comp223314_c0	17.48	10.96	5.25	2.05	5.44	3.42	5.4	Q19417	YSNK_CAEEL	UPF0392 protein F13G3.3	Caenorhabditis elegans.	7e-06
comp224310_c2	17.29	17.72	13.37	10.02	7.12	6.4	5.32	A7S1L6	FUCT1_NEMVE	GDP-fucose transporter 1	Nematostella vectensis (Starlet	4e-138
comp218964_c0	17.23	21.45	19.81	31.26	32.26	33.17	32.95	Q99MS0	S14L2_RAT	SEC14-like protein 2	Rattus norvegicus (Rat).	4e-150
comp207261_c0	17.2	28.54	39.74	25.33	7.68	3.03	1.45	Q9XSK2	CD63_BOVIN	CD63 antigen	Bos taurus (Bovine).	3e-06
comp223244_c0	17.12	5.73	4	2.74	2.01	1.28	0.96	Q924N4	S12A6_MOUSE	Solute carrier family 12 member 6	Mus musculus (Mouse).	0
comp218249_c0	17.01	7.65	9.85	9.75	3.59	2.99	5.38	Q5ZK82	MPPE1_CHICK	Metallophosphoesterase 1	Gallus gallus (Chicken).	1e-117
comp223805_c0	16.97	5.97	5.7	1.18	3.31	3.15	0.76	Q9VZW5	FMAR_DROME	FMRFamide receptor	Drosophila melanogaster (Fruit f	7e-43
comp226062_c0	16.84	4.53	10.55	13.86	23.52	29.92	52.75	P08183	MDR1_HUMAN	Multidrug resistance protein 1	Homo sapiens (Human).	0
comp224121_c2	16.82	5.06	4.52	5.58	6.4	7.9	4.99	Q12767	K0195_HUMAN	Uncharacterized protein KIAA0195	Homo sapiens (Human).	5e-130
comp225042_c0	16.77	7.58	5.87	4.48	9.19	7.22	8.33	O70472	TM131_MOUSE	Transmembrane protein 131	Mus musculus (Mouse).	0
comp214370_c1	16.76	4.64	3.48	5.84	1.03	1.49	2.37	P46197	ANPRB_BOVIN	Atrial natriuretic peptide receptor 2	Bos taurus (Bovine).	4e-150
comp220728_c2	16.74	14.08	8.98	3.95	3.55	1.98	1.25	Q5SZI1	LRAD2_HUMAN	Low-density lipoprotein receptor class A domain-containing protein 2	Homo sapiens (Human).	7e-06
comp213239_c0	16.6	16.81	16.38	9.69	5.63	4.32	2.17	Q28709	CD63_RABIT	CD63 antigen	Oryctolagus cuniculus (Rabbit).	3e-08
comp211304_c1	16.56	8.38	5.96	4.87	3.41	2.93	1.77	Q4PZA2	ECE1_MOUSE	Endothelin-converting enzyme 1	Mus musculus (Mouse).	0
comp215128_c3	16.49	9.43	4.59	2.7	3.99	3.64	3	E7EY42	PTSS2_DANRE	Phosphatidylserine synthase 2	Danio rerio (Zebrafish) (Brachyd	1e-180
comp223019_c0	16.47	5.43	7.07	7.28	7.56	5.53	7.52	P36898	BMR1B_MOUSE	Bone morphogenetic protein receptor type-1B	Mus musculus (Mouse).	0
comp224139_c1	16.41	24.79	23.79	19.72	11.14	10.23	14.94	Q5XHG1	NSMA3_XENLA	Sphingomyelin phosphodiesterase 4	Xenopus laevis (African clawed f	2e-37
comp224715_c0	16.34	20.61	15.53	4.78	7.74	6.3	3.11	Q2VWP9	PRTG_RAT	Protogenin	Rattus norvegicus (Rat).	3e-26
comp220940_c2	16.31	12.28	10.16	10.91	12.09	8.4	6.65	Q923U9	S40A1_RAT	Solute carrier family 40 member 1	Rattus norvegicus (Rat).	8e-120
comp224128_c0	16.24	13.84	12.24	7.49	8.13	7.12	8.33	Q8N695	SC5A8_HUMAN	Sodium-coupled monocarboxylate transporter 1	Homo sapiens (Human).	6e-32
comp216937_c1	16.21	13.57	5.15	3.95	2.2	1.81	1.8	Q7A5L8	TDCB_STAAN	L-threonine dehydratase catabolic TdcB	Staphylococcus aureus (strain N3	9e-62
comp224601_c1	16.03	6.23	6.14	9.21	6.85	6.29	9.56	Q9Y2V7	COG6_HUMAN	Conserved oligomeric Golgi complex subunit 6	Homo sapiens (Human).	0
comp219569_c2	15.94	3.59	6.14	5.35	5.09	3.93	3.94	Q4N4N8	TXND_THEPA	Thioredoxin domain-containing protein	Theileria parva (East coast feve	5e-25
comp221162_c0	15.85	33.08	37.11	22.16	8.39	3.63	2.93	Q25410	MIPR_LYMST	Putative molluscan insulin-related peptide(s) receptor	Lymnaea stagnalis (Great pond sn	3e-42
comp225643_c0	15.85	18.86	20.03	13.6	9.29	8.66	9.14	Q6PA06	ATLA2_MOUSE	Atlastin-2	Mus musculus (Mouse).	0
comp217997_c2	15.8	9.54	35.23	59.62	42.06	61.02	113.47	P20262	GLRK_LITBE	Probable glutamate receptor	Lithobates berlandieri (Rio Gran	7e-70
comp223218_c0	15.75	17.51	19.24	8.76	4.03	3.59	3.69	Q3TQF0	FBX31_MOUSE	F-box only protein 31	Mus musculus (Mouse).	9e-84
comp216500_c0	15.75	10.67	4.36	5.35	4.47	3.26	3.84	Q28FF3	MFS7A_XENTR	Major facilitator superfamily domain-containing protein 7-a	Xenopus tropicalis (Western claw	2e-120
comp218296_c4	15.74	13.13	8.68	10.48	5.46	8.67	9.96	Q9CR89	ERGI2_MOUSE	Endoplasmic reticulum-Golgi intermediate compartment protein 2	Mus musculus (Mouse).	1e-123
comp217501_c0	15.73	29.63	17.69	9.72	3.96	4.21	12.72	Q7TT51	LGSN_RAT	Lengsin	Rattus norvegicus (Rat).	3e-53
comp215312_c1	15.7	9.13	10.31	5.41	3.45	2.54	4.07	Q3ZBE6	TM135_BOVIN	Transmembrane protein 135	Bos taurus (Bovine).	4e-139
comp216291_c2	15.6	18.87	26.09	24.56	14.64	11.48	8.05	Q86WV6	TM173_HUMAN	Transmembrane protein 173	Homo sapiens (Human).	1e-11
comp222022_c0	15.49	4.5	8.28	7.51	3.74	2.21	2.17	Q09225	NRF6_CAEEL	Nose resistant to fluoxetine protein 6	Caenorhabditis elegans.	4e-75
comp221217_c0	15.47	1.99	4.27	7.69	10.84	10.6	16.65	Q2KJI7	AFG32_BOVIN	AFG3-like protein 2	Bos taurus (Bovine).	0
comp220228_c0	15.46	27.33	7.65	2.47	6.24	5.96	4.82	Q921T2	TOIP1_MOUSE	Torsin-1A-interacting protein 1	Mus musculus (Mouse).	7e-18
comp225643_c2	15.46	19.22	16.18	9.42	7.44	6.54	8.08	B1H2N3	MICU1_XENTR	Calcium uptake protein 1, mitochondrial	Xenopus tropicalis (Western claw	3e-163
comp223811_c0	15.46	12.05	3.56	1.3	0.48	0.36	0.22	O77504	S22A1_RABIT	Solute carrier family 22 member 1	Oryctolagus cuniculus (Rabbit).	7e-10
comp222405_c1	15.44	16.06	14.91	20.35	27.51	23.62	22.34	O14084	IMT1_SCHPO	Inositol phosphoceramide mannosyltransferase 1	Schizosaccharomyces pombe (strai	1e-47
comp219544_c0	15.4	7.01	3.4	3.18	3.78	4.18	2.83	Q60ZN5	SDK_CAEBR	Protein sidekick homolog	Caenorhabditis briggsae.	4e-23
comp213958_c0	15.28	25.56	65.52	116.89	85.96	92.5	210.16	Q07984	SSRD_RAT	Translocon-associated protein subunit delta	Rattus norvegicus (Rat).	2e-44
comp222972_c0	15.28	18.17	10.13	11.94	13.47	13.19	18.8	Q1JQC1	MFSD1_BOVIN	Major facilitator superfamily domain-containing protein 1	Bos taurus (Bovine).	0
comp224768_c1	15.28	5.06	4.52	4.58	6.57	8.41	7.77	Q7T2B0	CTL4_DANRE	Choline transporter-like protein 4	Danio rerio (Zebrafish) (Brachyd	0
comp219252_c7	15.27	29.11	17.3	10.56	6.91	6.38	6.82	Q96JQ5	M4A4A_HUMAN	Membrane-spanning 4-domains subfamily A member 4A	Homo sapiens (Human).	6e-06
comp225655_c0	15.23	10.49	10.53	9.54	10.77	5.31	4.55	Q6P1H6	ANKL2_MOUSE	Ankyrin repeat and LEM domain-containing protein 2	Mus musculus (Mouse).	6e-108
comp222131_c0	15.19	8.14	6.13	4.19	4.69	4.84	3.75	Q9NY26	S39A1_HUMAN	Zinc transporter ZIP1	Homo sapiens (Human).	5e-41
comp222276_c1	15.1	10.15	9.59	4.89	5.57	5.99	4.84	Q95ZJ1	GALT5_CAEEL	Polypeptide N-acetylgalactosaminyltransferase 5	Caenorhabditis elegans.	0
comp214123_c1	15.05	9.6	6.69	8.37	6.44	7.1	13.69	Q6PH58	TM39A_DANRE	Transmembrane protein 39A	Danio rerio (Zebrafish) (Brachyd	3e-69
comp221866_c0	14.96	14.66	12.75	10.71	6.13	5.35	5.23	Q96DW6	S2538_HUMAN	Solute carrier family 25 member 38	Homo sapiens (Human).	1e-104
comp216752_c0	14.96	14.46	11.84	8.74	5.06	4.55	10.92	Q13825	AUHM_HUMAN	Methylglutaconyl-CoA hydratase, mitochondrial	Homo sapiens (Human).	4e-101
comp164396_c2	14.95	5.92	8.13	9.84	7.38	6.23	7.67	B2GUY0	MA1B1_RAT	Endoplasmic reticulum mannosyl-oligosaccharide 1,2-alpha-mannosidase	Rattus norvegicus (Rat).	0
comp223567_c2	14.84	15.12	13.76	12.32	17.37	17.09	10.06	Q96AB6	NTAN1_HUMAN	Protein N-terminal asparagine amidohydrolase	Homo sapiens (Human).	7e-75
comp218035_c1	14.83	8.14	8.83	7.05	2.6	2.79	4.18	Q28J44	S39AB_XENTR	Zinc transporter ZIP11	Xenopus tropicalis (Western claw	3e-134
comp225413_c0	14.77	5.44	8.23	4.62	3.57	3.09	3.94	Q64323	PIGA_MOUSE	N-acetylglucosaminyl-phosphatidylinositol biosynthetic protein	Mus musculus (Mouse).	0
comp225210_c2	14.73	8.51	4.93	3.73	5.86	6.23	7.74	O70496	CLCN7_MOUSE	H(+)/Cl(-) exchange transporter 7	Mus musculus (Mouse).	6e-134
comp220678_c0	14.71	12.61	19.95	25.96	13.77	12	19.53	Q96H96	COQ2_HUMAN	4-hydroxybenzoate polyprenyltransferase, mitochondrial	Homo sapiens (Human).	1e-139
comp225952_c0	14.66	6.01	6.74	4.3	5.74	3.18	2.96	Q5SNQ7	SRAC1_DANRE	Protein SERAC1	Danio rerio (Zebrafish) (Brachyd	1e-141
comp223359_c7	14.54	22.2	24.73	8.32	15.22	39.55	54.43	Q9Z122	FADS2_RAT	Fatty acid desaturase 2	Rattus norvegicus (Rat).	9e-98
comp224367_c0	14.52	10.05	5.31	6.07	4.28	4.49	5.14	P97739	ECE1_CAVPO	Endothelin-converting enzyme 1	Cavia porcellus (Guinea pig).	1e-173
comp221135_c0	14.49	8.48	12.37	22.39	20.6	19.27	21.79	Q9XYM0	CRK_DROME	Adapter molecule Crk	Drosophila melanogaster (Fruit f	1e-106
comp217882_c0	14.48	17.6	17.03	14.12	13.13	19.93	33.53	Q7Z9I2	YCP9_SCHPO	Uncharacterized oxidoreductase C663.09c	Schizosaccharomyces pombe (strai	8e-29
comp221228_c0	14.45	8.6	4.42	5.81	7.72	15.02	24.74	O70421	FZD1_MOUSE	Frizzled-1	Mus musculus (Mouse).	5e-27
comp225234_c0	14.43	8.06	9.45	10.01	8.59	9.95	13.63	Q8R059	GALE_MOUSE	UDP-glucose 4-epimerase	Mus musculus (Mouse).	1e-167
comp224130_c0	14.35	0.87	0.83	0.86	1.55	1.58	0.86	Q8BUH7	RNF26_MOUSE	Ring finger protein 26	Mus musculus (Mouse).	9e-12
comp225056_c1	14.2	3.28	1.95	2.63	3.51	3.32	4.26	Q9HC21	TPC_HUMAN	Mitochondrial thiamine pyrophosphate carrier	Homo sapiens (Human).	4e-89
comp220343_c0	14.19	8.59	3.9	1.54	2	2.3	2.29	Q32NJ7	LRG2B_XENLA	Glycosyltransferase-like protein LARGE2-B	Xenopus laevis (African clawed f	4e-45
comp222351_c2	14.17	8.51	11.95	10.7	15.5	11	7.69	Q9CWP6	MSPD2_MOUSE	Motile sperm domain-containing protein 2	Mus musculus (Mouse).	2e-48
comp222645_c1	14.16	21.88	26.44	18.82	16.42	17.71	25.02	Q9D6K5	SYJ2B_MOUSE	Synaptojanin-2-binding protein	Mus musculus (Mouse).	7e-25
comp224195_c1	14.14	11.94	11.67	16.1	11.3	8.23	9.6	Q0VF22	CC138_MOUSE	Coiled-coil domain-containing protein 138	Mus musculus (Mouse).	5e-88
comp225937_c1	14.1	12.23	10	6.81	6.97	7.41	9.15	Q4V8D1	CP2U1_RAT	Cytochrome P450 2U1	Rattus norvegicus (Rat).	2e-97
comp225505_c0	14.06	3.7	1.04	0.81	0.46	0.18	0.21	Q6R5J2	DISP1_DANRE	Protein dispatched homolog 1	Danio rerio (Zebrafish) (Brachyd	0
comp225493_c0	13.96	9.83	7.11	5.21	4.45	3.89	4.2	P49447	CY561_HUMAN	Cytochrome b561	Homo sapiens (Human).	1e-66
comp218524_c0	13.93	3.29	7.04	6.41	2.13	1.65	1.12	Q925N0	SFXN5_MOUSE	Sideroflexin-5	Mus musculus (Mouse).	2e-154
comp225764_c0	13.84	8.74	3.86	2.99	3.78	5.65	4.26	Q9VAC5	ADA17_DROME	ADAM 17-like protease	Drosophila melanogaster (Fruit f	2e-161
comp226120_c0	13.83	8.84	14.62	12.96	9.39	6.31	5.72	B0JZG0	S23A2_XENTR	Solute carrier family 23 member 2	Xenopus tropicalis (Western claw	0
comp221612_c0	13.82	15.14	15.46	9.64	9.98	6.71	3.32	Q8R079	BFAR_MOUSE	Bifunctional apoptosis regulator	Mus musculus (Mouse).	2e-35
comp213868_c0	13.54	10.86	13.61	12.77	6.45	5.75	10.58	Q9WUQ2	PREB_MOUSE	Prolactin regulatory element-binding protein	Mus musculus (Mouse).	1e-72
comp215704_c2	13.53	8.57	7.87	11.4	15.92	14.63	13.46	Q7ZXF5	FACR1_XENLA	Fatty acyl-CoA reductase 1	Xenopus laevis (African clawed f	1e-180
comp225182_c0	13.48	5.96	10.47	10.11	12.17	13.84	12.66	Q91WD0	GP108_MOUSE	Protein GPR108	Mus musculus (Mouse).	2e-139
comp225190_c2	13.47	11.96	19.62	15.96	15.77	10.83	14.99	Q9H3K2	GHITM_HUMAN	Growth hormone-inducible transmembrane protein	Homo sapiens (Human).	2e-123
comp223737_c0	13.45	4.29	5.95	3.95	3.5	3.92	3.54	Q8BHY8	SNX14_MOUSE	Sorting nexin-14	Mus musculus (Mouse).	0
comp221604_c2	13.43	8.42	17.93	21.05	18.03	16.58	16.25	Q803I2	ERGI3_DANRE	Endoplasmic reticulum-Golgi intermediate compartment protein 3	Danio rerio (Zebrafish) (Brachyd	0
comp220711_c3	13.4	7.01	6.85	5.86	3.01	2.42	4.51	Q9QYT7	PIGQ_MOUSE	Phosphatidylinositol N-acetylglucosaminyltransferase subunit Q	Mus musculus (Mouse).	2e-85
comp219737_c5	13.39	7	4.07	7.42	3.94	4.46	4.64	Q4X251	AKR1_ASPFU	Palmitoyltransferase akr1	A1100) (Aspergillus fumigatus).	4e-30
comp217179_c0	13.38	10.18	21.36	44.21	16	15.2	22.73	A9ZSY2	TRET1_APILI	Facilitated trehalose transporter Tret1	Apis mellifera ligustica (Common	3e-107
comp222561_c3	13.32	16.98	15.93	6.75	4.65	4.38	5.79	Q5U4D8	SC5A6_MOUSE	Sodium-dependent multivitamin transporter	Mus musculus (Mouse).	6e-77
comp225009_c2	13.31	9.23	6	6.46	6.23	7.52	6.25	Q9QYC7	VKGC_MOUSE	Vitamin K-dependent gamma-carboxylase	Mus musculus (Mouse).	0
comp217874_c0	13.19	8.05	6.17	3.91	4.43	4.79	2.09	Q80XN0	BDH_MOUSE	D-beta-hydroxybutyrate dehydrogenase, mitochondrial	Mus musculus (Mouse).	1e-65
comp222336_c0	13.08	8.53	4.1	1.17	2.35	1.84	1.07	Q3U4G3	XXLT1_MOUSE	Xyloside xylosyltransferase 1	Mus musculus (Mouse).	3e-102
comp215658_c0	13.06	29.14	44.5	52.74	37.18	33.36	42.07	A8WH34	NCG1B_XENLA	Lysosomal protein NCU-G1-B	Xenopus laevis (African clawed f	3e-58
comp219789_c0	13.05	16.31	20.29	14.14	6.9	6.8	8.84	Q7TSY2	LHPL4_RAT	Lipoma HMGIC fusion partner-like protein 4	Rattus norvegicus (Rat).	1e-58
comp226219_c1	13.02	2.21	9.38	152.95	150.81	216.25	367.4	O75197	LRP5_HUMAN	Low-density lipoprotein receptor-related protein 5	Homo sapiens (Human).	1e-20
comp221574_c0	13.01	3.8	7.55	5.98	5.31	5.74	4.26	Q9UBU6	FA8A1_HUMAN	Protein FAM8A1	Homo sapiens (Human).	1e-35
comp224038_c1	12.88	2.22	1.77	0.54	0.44	0.27	0.55	A3KFU9	PTHD2_MOUSE	Patched domain-containing protein 2	Mus musculus (Mouse).	0
comp215192_c0	12.87	12.51	8.07	6.71	2.22	2	5.29	Q58DM7	OXND1_BOVIN	Oxidoreductase NAD-binding domain-containing protein 1	Bos taurus (Bovine).	2e-70
comp223794_c0	12.82	1.84	1.28	3.32	6.73	5.41	7.21	B2RTY4	MYO9A_HUMAN	Unconventional myosin-IXa	Homo sapiens (Human).	3e-83
comp211586_c0	12.75	10.24	10.32	10.65	4.91	5.18	8.27	Q9NPI0	TM138_HUMAN	Transmembrane protein 138	Homo sapiens (Human).	5e-53
comp223268_c0	12.67	5.54	2.78	0.77	1.13	2.34	0.74	Q761V0	SC6A5_MOUSE	Sodium- and chloride-dependent glycine transporter 2	Mus musculus (Mouse).	0
comp222448_c0	12.57	7.91	8.52	13.76	13.82	9.32	15.45	P36956	SRBP1_HUMAN	Sterol regulatory element-binding protein 1	Homo sapiens (Human).	0
comp225730_c0	12.52	8.33	8.06	5.92	6.26	7.09	8.45	Q2PZI1	D19L1_HUMAN	Protein dpy-19 homolog 1	Homo sapiens (Human).	0
comp223493_c1	12.5	1.67	9.95	12.56	21.36	54.22	116.24	O15229	KMO_HUMAN	Kynurenine 3-monooxygenase	Homo sapiens (Human).	2e-97
comp220340_c1	12.48	12.66	17.25	31.16	26.55	29.79	49.06	Q6DEL2	CLPT1_DANRE	Cleft lip and palate transmembrane protein 1 homolog	Danio rerio (Zebrafish) (Brachyd	0
comp223296_c0	12.35	5.44	3.09	4.32	8.19	6.83	5.27	Q90632	MOT3_CHICK	Monocarboxylate transporter 3	Gallus gallus (Chicken).	2e-44
comp212649_c0	12.34	2.75	3.95	3.85	1.53	6.97	16.76	Q2LAM0	FA2H_RAT	Fatty acid 2-hydroxylase	Rattus norvegicus (Rat).	4e-80
comp215459_c1	12.32	14.96	14.26	8.82	4.18	4.09	6.52	Q61830	MRC1_MOUSE	Macrophage mannose receptor 1	Mus musculus (Mouse).	1e-08
comp226256_c0	12.32	4.95	8.14	7.74	8.18	7.36	8.87	Q5XIG6	GALK2_RAT	N-acetylgalactosamine kinase	Rattus norvegicus (Rat).	5e-169
comp217573_c8	12.28	8.99	4.05	1.38	5.83	6.66	3.71	Q8BGI1	RNF24_MOUSE	RING finger protein 24	Mus musculus (Mouse).	3e-24
comp225729_c1	12.23	7.56	6.91	6.82	5.19	5.44	7.41	P28288	ABCD3_HUMAN	ATP-binding cassette sub-family D member 3	Homo sapiens (Human).	0
comp223511_c0	12.22	5.82	5.87	6.75	4.96	5.42	6.08	O93257	XRCC6_CHICK	X-ray repair cross-complementing protein 5	Gallus gallus (Chicken).	0
comp214115_c0	12.18	8.29	8.29	6.69	5.32	4.65	5.02	P33224	AIDB_ECOLI	Putative acyl-CoA dehydrogenase AidB	Escherichia coli (strain K12).	7e-47
comp215949_c0	12.16	2.56	6.5	7.08	2.81	3.95	3.8	Q5I4F9	AQP4_NOTAL	Aquaporin-4	Notomys alexis (Spinifex hopping	1e-31
comp224960_c2	12.15	7.71	8.09	6.39	6.89	4.61	6.94	Q8IYL2	TRM44_HUMAN	Probable tRNA (uracil-O(2)-)-methyltransferase	Homo sapiens (Human).	1e-140
comp225285_c0	12.11	13.69	17.86	12.82	16.1	10.92	11.2	Q9JJW0	PXMP4_MOUSE	Peroxisomal membrane protein 4	Mus musculus (Mouse).	1e-85
comp223950_c0	12.09	4.03	5.1	4.48	8.05	7.09	7.62	Q6U841	S4A10_HUMAN	Sodium-driven chloride bicarbonate exchanger	Homo sapiens (Human).	0
comp226202_c0	12.06	25.25	6.12	13.82	14.77	17.9	20.81	Q96BY7	ATG2B_HUMAN	Autophagy-related protein 2 homolog B	Homo sapiens (Human).	0
comp225044_c0	12.04	13.98	11.18	8.14	8.85	7	4.42	Q8TCT0	CERK1_HUMAN	Ceramide kinase	Homo sapiens (Human).	7e-40
comp226215_c0	12.01	6.43	7.14	7.09	7	7.04	7.23	Q96L50	LLR1_HUMAN	Leucine-rich repeat protein 1	Homo sapiens (Human).	8e-93
comp224933_c2	12	8.55	6.87	8.11	14.59	14.56	14.69	P35241	RADI_HUMAN	Radixin	Homo sapiens (Human).	0
comp171024_c0	11.99	8.21	14.59	17.38	11.82	12.2	19.55	O18413	PRS8_DROME	26S protease regulatory subunit 8	Drosophila melanogaster (Fruit f	0
comp225560_c0	11.98	10.28	20.99	16.86	7.28	6.67	6.75	Q3U481	MFS12_MOUSE	Major facilitator superfamily domain-containing protein 12	Mus musculus (Mouse).	7e-149
comp225077_c0	11.88	9.07	15.7	21.02	31.71	45.22	48.68	Q9CWN7	CB029_MOUSE	UPF0760 protein C2orf29 homolog	Mus musculus (Mouse).	0
comp224189_c0	11.88	2.28	1.83	1.36	2.1	1.5	1.25	Q5SWK7	RN145_MOUSE	RING finger protein 145	Mus musculus (Mouse).	2e-165
comp225402_c0	11.85	0.53	0.29	0.24	0.47	0.32	0.12	Q05688	IGF1R_BOVIN	Insulin-like growth factor 1 receptor	Bos taurus (Bovine).	5e-74
comp211063_c0	11.8	7.47	3.98	4.9	0.9	0.8	0.72	Q6A1G3	FUT10_XENTR	Alpha-(1,3)-fucosyltransferase 10	Xenopus tropicalis (Western claw	4e-107
comp221029_c0	11.79	8	8.2	6.9	8.03	14.77	20.29	Q9H3S3	TMPS5_HUMAN	Transmembrane protease serine 5	Homo sapiens (Human).	1e-39
comp222161_c0	11.79	1.29	1.24	2.92	4.32	3.33	5.69	Q9Z1N3	MYO9A_RAT	Unconventional myosin-IXa	Rattus norvegicus (Rat).	0
comp212184_c1	11.78	20.9	19.18	28.39	17.42	17.68	20.06	Q5NVQ1	HIG1A_PONAB	HIG1 domain family member 1A, mitochondrial	Pongo abelii (Sumatran orangutan	3e-19
comp216430_c1	11.78	6.73	2.48	3.11	8.72	11.91	11.67	Q6P1M0	S27A4_HUMAN	Long-chain fatty acid transport protein 4	Homo sapiens (Human).	0
comp221793_c0	11.76	8.59	4.8	1.48	6.56	7.9	8.54	Q6DN14	MCTP1_HUMAN	Multiple C2 and transmembrane domain-containing protein 1	Homo sapiens (Human).	3e-19
comp224001_c1	11.75	12.58	23.41	27.22	33.07	43.77	64.78	O54734	OST48_MOUSE	Dolichyl-diphosphooligosaccharide--protein glycosyltransferase 48 kDa subunit	Mus musculus (Mouse).	0
comp223338_c1	11.75	4.75	6.32	8.28	13.26	14.4	9.44	P54813	YME1_CAEEL	ATP-dependent zinc metalloprotease YME1 homolog	Caenorhabditis elegans.	0
comp222693_c0	11.73	14.44	20.27	10.27	6.89	5.87	3.84	Q6DFQ5	TMM97_XENTR	Transmembrane protein 97	Xenopus tropicalis (Western claw	3e-56
comp219272_c0	11.71	9.59	7.38	7.77	7.06	4.66	4.55	Q8BGK5	S35F1_MOUSE	Solute carrier family 35 member F1	Mus musculus (Mouse).	7e-115
comp213988_c0	11.69	7.17	6.53	5.22	1.58	0.74	0.7	O94739	CALM_PLEOS	Calmodulin	Pleurotus ostreatus (Oyster mush	7e-63
comp226155_c1	11.68	2.3	1.5	1.11	7.95	9.24	9.65	Q9BZ72	PITM2_HUMAN	Membrane-associated phosphatidylinositol transfer protein 2	Homo sapiens (Human).	0
comp221542_c1	11.61	9.06	11.22	4.89	12.55	10.01	5.9	Q5FVF4	TM7S3_RAT	Transmembrane 7 superfamily member 3	Rattus norvegicus (Rat).	1e-17
comp226142_c0	11.61	1.52	0.77	0.4	1.16	0.8	0.75	P60882	MEGF8_MOUSE	Multiple epidermal growth factor-like domains protein 8	Mus musculus (Mouse).	0
comp221929_c0	11.58	13.91	13.59	12.11	7.42	8.95	13.15	P0CY46	EGFR_APIME	Epidermal growth factor receptor	Apis mellifera (Honeybee).	0
comp221577_c0	11.58	3.19	4.3	5.14	3.21	4.76	4.6	Q32LQ0	AMPE_BOVIN	Glutamyl aminopeptidase	Bos taurus (Bovine).	7e-175
comp210724_c0	11.57	16.95	19.36	13.52	5.09	5.01	9.56	O14662	STX16_HUMAN	Syntaxin-16	Homo sapiens (Human).	7e-93
comp224158_c1	11.46	14.79	12.79	10.21	13.67	13.82	13.65	B2RZ50	CDKN3_RAT	Cyclin-dependent kinase inhibitor 3	Rattus norvegicus (Rat).	2e-64
comp205370_c0	11.46	9.41	9.08	8.63	2.76	2.61	7.03	E7EYQ9	TM216_DANRE	Transmembrane protein 216	Danio rerio (Zebrafish) (Brachyd	7e-36
comp217463_c1	11.46	1.95	1.78	5.88	8.62	11.42	22.96	Q5W041	ARMC3_HUMAN	Armadillo repeat-containing protein 3	Homo sapiens (Human).	0
comp225400_c1	11.42	2.94	1.56	1.23	2.3	1.73	1.21	O08873	MADD_RAT	MAP kinase-activating death domain protein	Rattus norvegicus (Rat).	0
comp218290_c0	11.4	4.71	23.75	27.87	8.05	5.13	6.65	P57788	MOT4_CHICK	Monocarboxylate transporter 4	Gallus gallus (Chicken).	7e-48
comp221092_c3	11.35	26.41	18.05	15.21	14.99	13.25	9.46	Q9NUM3	S39A9_HUMAN	Zinc transporter ZIP9	Homo sapiens (Human).	1e-120
comp225097_c0	11.32	7.75	6.98	7.34	7.51	6.16	8.94	O09053	WRN_MOUSE	Werner syndrome ATP-dependent helicase homolog	Mus musculus (Mouse).	0
comp221140_c0	11.3	1.21	1.7	0.45	0.23	0.92	11.69	Q58D34	PI16_BOVIN	Peptidase inhibitor 16	Bos taurus (Bovine).	9e-28
comp219368_c0	11.27	1.47	2.67	2.98	3.57	2.15	2.14	Q5UQ88	UBC3_MIMIV	Probable ubiquitin-conjugating enzyme E2 R521	Acanthamoeba polyphaga mimivirus	7e-07
comp217558_c3	11.26	13.03	4.84	5.6	1.64	3.93	5.74	Q8IDX6	RBP2A_PLAF7	Reticulocyte-binding protein 2 homolog a	Plasmodium falciparum (isolate 3	2e-07
comp223787_c0	11.23	7.62	19.48	12	11.6	12.08	14.8	Q7L8A9	VASH1_HUMAN	Vasohibin-1	Homo sapiens (Human).	4e-105
comp221521_c0	11.19	1.45	11.27	46.74	31.22	45.7	52.49	Q27433	MEC2_CAEEL	Mechanosensory protein 2	Caenorhabditis elegans.	1e-126
comp221125_c1	11.16	16.01	10.65	7.61	9.28	6.2	6.68	Q5T8D3	ACBD5_HUMAN	Acyl-CoA-binding domain-containing protein 5	Homo sapiens (Human).	3e-39
comp215195_c0	11.08	14.63	12.07	13.62	6.16	5.74	8.52	Q6NWD4	TIM50_DANRE	Mitochondrial import inner membrane translocase subunit TIM50	Danio rerio (Zebrafish) (Brachyd	8e-100
comp223214_c4	10.96	7.16	7.36	5.31	4.41	4.28	3.95	P31597	EAA3_RABIT	Excitatory amino acid transporter 3	Oryctolagus cuniculus (Rabbit).	5e-148
comp220804_c0	10.92	4.41	3.17	2.41	2.52	1.65	1.51	Q6PB93	GALT2_MOUSE	Polypeptide N-acetylgalactosaminyltransferase 2	Mus musculus (Mouse).	0
comp222788_c2	10.91	2.3	3.55	2.81	5.29	6.54	4.16	P39098	MA1A2_MOUSE	Mannosyl-oligosaccharide 1,2-alpha-mannosidase IB	Mus musculus (Mouse).	0
comp222925_c4	10.85	6.4	3.71	3.69	10.85	12.37	9.46	Q69ZZ6	TMCC1_MOUSE	Transmembrane and coiled-coil domains protein 1	Mus musculus (Mouse).	2e-52
comp222180_c2	10.83	1.85	3.57	4.83	5.7	10.85	22.28	Q2XWK0	SVOP_XENLA	Synaptic vesicle 2-related protein	Xenopus laevis (African clawed f	6e-135
comp217539_c0	10.81	12.44	9.67	2.18	10.03	9.33	3.43	O95573	ACSL3_HUMAN	Long-chain-fatty-acid--CoA ligase 3	Homo sapiens (Human).	2e-22
comp215811_c0	10.77	7.65	8.59	9.43	9.13	10.14	9.73	Q80W94	MOGT2_MOUSE	2-acylglycerol O-acyltransferase 2	Mus musculus (Mouse).	5e-80
comp221049_c2	10.71	6.02	3.68	4.19	2.43	4.36	2.76	Q8NB59	SYT14_HUMAN	Synaptotagmin-14	Homo sapiens (Human).	2e-113
comp222978_c0	10.68	5.44	6.75	5.19	23.07	30.66	26.74	Q5XIY2	TM56B_DANRE	Transmembrane protein 56-B	Danio rerio (Zebrafish) (Brachyd	2e-67
comp219941_c2	10.63	6.69	6.13	6.22	4.51	4.49	2.99	P10076	ZFP26_MOUSE	Zinc finger protein 26	Mus musculus (Mouse).	9e-23
comp219389_c1	10.61	11.85	1.53	3.48	4.25	3.73	4.12	Q6RUV5	RAC1_RAT	Ras-related C3 botulinum toxin substrate 1	Rattus norvegicus (Rat).	1e-101
comp215665_c2	10.61	9.92	12.07	9.29	2.51	1.96	3.52	Q6AZD4	IMP2L_DANRE	Mitochondrial inner membrane protease subunit 2	Danio rerio (Zebrafish) (Brachyd	3e-64
comp224390_c0	10.56	11.64	6.42	3.82	3.9	3.28	2.43	B1H1P9	PPAL_XENLA	Lysosomal acid phosphatase	Xenopus laevis (African clawed f	9e-89
comp221326_c0	10.55	10.58	11.01	8.94	4.49	5.56	7.24	Q7ZUU1	UNC50_DANRE	Protein unc-50 homolog	Danio rerio (Zebrafish) (Brachyd	1e-120
comp220460_c1	10.52	12.18	2.36	5.37	4.24	5.18	3.65	Q6DIY8	M17L2_XENTR	Mpv17-like protein 2	Xenopus tropicalis (Western claw	2e-59
comp213602_c1	10.51	12.53	4.03	3.23	2.15	0.97	0.7	Q12882	DPYD_HUMAN	Dihydropyrimidine dehydrogenase [NADP(+)]	Homo sapiens (Human).	0
comp214729_c1	10.51	6.7	13.85	6.91	7.35	4.99	4.28	Q76KB1	HS2ST_CHICK	Heparan sulfate 2-O-sulfotransferase 1	Gallus gallus (Chicken).	9e-146
comp224885_c0	10.49	13.32	10.54	4.81	6.95	7.38	5.46	Q9UBJ2	ABCD2_HUMAN	ATP-binding cassette sub-family D member 2	Homo sapiens (Human).	0
comp223283_c0	10.43	13.82	9.55	16.3	11.77	11.9	22.12	Q1JP79	ARC1A_BOVIN	Actin-related protein 2/3 complex subunit 1A	Bos taurus (Bovine).	4e-177
comp215385_c0	10.33	10.33	5.78	4.99	2.25	2.08	2.48	Q4V9P0	SAMC_DANRE	S-adenosylmethionine mitochondrial carrier protein	Danio rerio (Zebrafish) (Brachyd	2e-105
comp213042_c0	10.32	0.34	6.85	8.46	0.79	0.73	1.68	Q09225	NRF6_CAEEL	Nose resistant to fluoxetine protein 6	Caenorhabditis elegans.	2e-67
comp225832_c0	10.3	3.34	6.85	21.65	29.84	31.05	19.85	Q6ZMW3	EMAL6_HUMAN	Echinoderm microtubule-associated protein-like 6	Homo sapiens (Human).	0
comp215873_c1	10.29	13.01	15.32	23.61	14.29	21.86	25.99	Q9CR23	TMEM9_MOUSE	Transmembrane protein 9	Mus musculus (Mouse).	4e-29
comp219391_c1	10.28	1.74	1.56	2.4	2.05	2.42	1.07	Q9LDH0	XYLT_ARATH	Beta-(1,2)-xylosyltransferase	Arabidopsis thaliana (Mouse-ear	7e-22
comp226236_c0	10.27	3.02	1.56	2.63	4.2	5.06	8.49	Q80TE7	LRRC7_MOUSE	Leucine-rich repeat-containing protein 7	Mus musculus (Mouse).	8e-178
comp224255_c0	10.24	4.24	3.78	3.42	3.18	3.4	3.25	Q1LZA4	PIGW_BOVIN	Phosphatidylinositol-glycan biosynthesis class W protein	Bos taurus (Bovine).	5e-92
comp210829_c0	10.19	50.34	38.83	41.14	13.79	13.65	15.22	A4K526	TM256_BUFGR	Transmembrane protein 256 homolog	Bufo gargarizans (Asian toad) (B	2e-40
comp225791_c0	10.13	2.07	0.59	0.57	1.41	1.01	1.22	P07207	NOTCH_DROME	Neurogenic locus Notch protein	Drosophila melanogaster (Fruit f	0
comp224016_c1	10.11	8.73	9.02	6.92	3.54	2.32	1.59	Q29IL2	POMT2_DROPS	Protein O-mannosyl-transferase 2	Drosophila pseudoobscura pseudoo	0
comp224328_c1	10.1	1.77	4.84	1.51	2.26	1.78	1.16	Q5SZI1	LRAD2_HUMAN	Low-density lipoprotein receptor class A domain-containing protein 2	Homo sapiens (Human).	3e-07
comp223057_c1	10.02	12.22	10.18	5.01	9.47	9.34	5.55	Q99P55	SGPP1_RAT	Sphingosine-1-phosphate phosphatase 1	Rattus norvegicus (Rat).	6e-17
comp225226_c0	9.99	11.25	21.19	31.65	24.89	29.41	37.34	O43290	SNUT1_HUMAN	U4/U6.U5 tri-snRNP-associated protein 1	Homo sapiens (Human).	9e-75
comp222009_c0	9.98	2.07	1.25	1.76	1.61	0.88	0.86	Q8WWZ7	ABCA5_HUMAN	ATP-binding cassette sub-family A member 5	Homo sapiens (Human).	0
comp222593_c4	9.95	4.16	6.13	6.61	3.77	2.38	1.01	Q59I64	YLAT2_DANRE	Y+L amino acid transporter 2	Danio rerio (Zebrafish) (Brachyd	1e-127
comp223068_c0	9.93	12.05	34.3	41.28	71.9	67.72	65.21	Q9JME2	CHSTB_MOUSE	Carbohydrate sulfotransferase 11	Mus musculus (Mouse).	1e-20
comp223255_c0	9.91	7.27	2.57	2.34	1.97	1.34	1.35	Q9JI39	ABCBA_MOUSE	ATP-binding cassette sub-family B member 10, mitochondrial	Mus musculus (Mouse).	0
comp225822_c0	9.87	4.8	3.39	1.5	7.58	9.09	8.5	P11881	ITPR1_MOUSE	Inositol 1,4,5-trisphosphate receptor type 1	Mus musculus (Mouse).	4e-47
comp221742_c0	9.86	6.39	50.67	112.5	79.31	72.5	64.26	O01393	UNC9_CAEEL	Innexin unc-9	Caenorhabditis elegans.	1e-78
comp224185_c0	9.86	3.74	2.19	2.64	3.99	2.85	2.35	Q14703	MBTP1_HUMAN	Membrane-bound transcription factor site-1 protease	Homo sapiens (Human).	0
comp225334_c0	9.82	2.55	1.81	4.3	7.91	6.95	5.92	P98198	AT8B2_HUMAN	Probable phospholipid-transporting ATPase ID	Homo sapiens (Human).	0
comp216944_c0	9.8	12.49	6.99	6.05	8.68	10.85	10.2	O35165	GOSR2_RAT	Golgi SNAP receptor complex member 2	Rattus norvegicus (Rat).	8e-83
comp219852_c1	9.77	0.84	0.9	0.83	0.42	0.41	0.79	Q9Y619	ORNT1_HUMAN	Mitochondrial ornithine transporter 1	Homo sapiens (Human).	5e-94
comp224297_c1	9.76	6.69	6.92	4.93	7.94	7.73	5.78	P27046	MA2A1_MOUSE	Alpha-mannosidase 2	Mus musculus (Mouse).	0
comp226212_c0	9.71	3.01	1.92	0.93	1.65	1.25	1.3	Q8IVE3	PKHH2_HUMAN	Pleckstrin homology domain-containing family H member 2	Homo sapiens (Human).	0
comp225975_c0	9.67	9.93	5.26	8.9	8.73	7.58	8.18	Q99J27	ACATN_MOUSE	Acetyl-coenzyme A transporter 1	Mus musculus (Mouse).	0
comp219113_c0	9.65	12.91	11.36	5.37	11.41	13.09	6.98	Q9BX95	SGPP1_HUMAN	Sphingosine-1-phosphate phosphatase 1	Homo sapiens (Human).	1e-86
comp223822_c2	9.65	8.89	7.49	5.71	6.3	4.43	6.53	Q9VAC5	ADA17_DROME	ADAM 17-like protease	Drosophila melanogaster (Fruit f	0
comp224822_c0	9.63	5.38	4.61	3.47	3.99	4.92	5.09	Q95ZJ1	GALT5_CAEEL	Polypeptide N-acetylgalactosaminyltransferase 5	Caenorhabditis elegans.	0
comp225587_c1	9.61	26.62	42.66	41.31	39.62	42.96	58.21	Q15269	PWP2_HUMAN	Periodic tryptophan protein 2 homolog	Homo sapiens (Human).	0
comp220395_c0	9.61	21.69	27.92	27.76	39.98	51.75	78.68	Q16943	VP33_APLCA	Vesicle-associated membrane protein/synaptobrevin-binding protein	Aplysia californica (California	3e-83
comp222980_c0	9.61	9.34	6.95	5.43	3.1	7.68	23.67	A6QLI1	VGLU2_BOVIN	Vesicular glutamate transporter 2	Bos taurus (Bovine).	1e-63
comp212855_c1	9.59	7.9	5.85	5.38	1.95	4.68	5.58	P11369	POL2_MOUSE	Retrovirus-related Pol polyprotein LINE-1	Mus musculus (Mouse).	9e-28
comp224851_c0	9.57	23.65	21.2	31.74	18.9	21.77	42.72	Q9GMB0	RPN1_PIG	Dolichyl-diphosphooligosaccharide--protein glycosyltransferase subunit 1	Sus scrofa (Pig).	0
comp212104_c2	9.55	17.86	26.96	17.56	5.85	4.61	2.94	Q9JME2	CHSTB_MOUSE	Carbohydrate sulfotransferase 11	Mus musculus (Mouse).	2e-15
comp221826_c3	9.53	17.89	13.08	8.38	8.07	6.44	4.68	Q6GV12	KDSR_MOUSE	3-ketodihydrosphingosine reductase	Mus musculus (Mouse).	2e-141
comp215034_c2	9.49	8.03	6.76	6.02	1.89	1.7	1.36	O75752	B3GL1_HUMAN	UDP-GalNAc:beta-1,3-N-acetylgalactosaminyltransferase 1	Homo sapiens (Human).	2e-11
comp216646_c0	9.48	6.29	4.25	3.67	6.08	5.63	5.17	O60427	FADS1_HUMAN	Fatty acid desaturase 1	Homo sapiens (Human).	5e-150
comp224136_c0	9.4	4.35	2.76	1.61	2.14	1.89	1.3	P98158	LRP2_RAT	Low-density lipoprotein receptor-related protein 2	Rattus norvegicus (Rat).	0
comp225886_c0	9.39	2.17	2.35	3.65	3.16	3.4	5.94	P0CB42	ALKB1_MOUSE	Alkylated DNA repair protein alkB homolog 1	Mus musculus (Mouse).	1e-77
comp223763_c0	9.38	9.12	15.13	26	39.68	37.21	45.99	Q5U2V4	PLBL1_RAT	Phospholipase B-like 1	Rattus norvegicus (Rat).	0
comp222642_c0	9.35	5.66	3.66	7.88	7.65	11.72	10.23	Q5F4B8	S46A3_CHICK	Solute carrier family 46 member 3	Gallus gallus (Chicken).	3e-34
comp222821_c1	9.31	10.58	14.33	12.31	13.41	12.13	11.08	Q9QXM0	ABHD2_MOUSE	Abhydrolase domain-containing protein 2	Mus musculus (Mouse).	4e-130
comp226116_c0	9.29	2.3	2.23	2.65	5.78	3.27	2.72	Q9ULU4	PKCB1_HUMAN	Protein kinase C-binding protein 1	Homo sapiens (Human).	2e-41
comp223477_c3	9.28	10.82	22.32	12.39	9.61	12.95	37.69	Q6GLL2	ABH6A_XENLA	Monoacylglycerol lipase abhd6-A	Xenopus laevis (African clawed f	4e-70
comp226032_c0	9.27	10.33	6.35	3.36	3.05	2.73	2.88	Q7TSH2	KPBB_MOUSE	Phosphorylase b kinase regulatory subunit beta	Mus musculus (Mouse).	0
comp225982_c0	9.23	4.33	7.11	12.3	15.21	16.56	25.36	Q08462	ADCY2_HUMAN	Adenylate cyclase type 2	Homo sapiens (Human).	0
comp214561_c1	9.19	16.61	4.08	4.57	1.38	1.87	2.5	Q99N05	M4A4D_MOUSE	Membrane-spanning 4-domains subfamily A member 4D	Mus musculus (Mouse).	2e-07
comp221542_c0	9.16	2.28	2.31	3.42	4.87	4.18	4.1	Q9NS93	TM7S3_HUMAN	Transmembrane 7 superfamily member 3	Homo sapiens (Human).	7e-50
comp209577_c0	9.14	8.5	16.67	25.35	16.7	20.13	34.79	Q6DGL7	TM147_DANRE	Transmembrane protein 147	Danio rerio (Zebrafish) (Brachyd	6e-96
comp216552_c0	9.14	6.96	4.06	4.65	4.08	4.28	6.07	P97858	S35B1_MOUSE	Solute carrier family 35 member B1	Mus musculus (Mouse).	2e-115
comp224949_c0	9.13	10.66	13.84	7.28	10.86	9.44	6.18	Q5F499	OPA1_CHICK	Dynamin-like 120 kDa protein, mitochondrial	Gallus gallus (Chicken).	0
comp221921_c2	9.11	5.05	2.66	1.87	1.53	2.01	2.62	A7S1L6	FUCT1_NEMVE	GDP-fucose transporter 1	Nematostella vectensis (Starlet	3e-76
comp216910_c2	9.08	13.48	11.8	8.25	5.32	3.58	2.59	P98072	ENTK_BOVIN	Enteropeptidase	Bos taurus (Bovine).	8e-31
comp211861_c0	9.05	2.16	2.29	1.56	0.96	0.77	0.75	Q7ZX53	S22FL_XENLA	Solute carrier family 22 member 15-like	Xenopus laevis (African clawed f	5e-89
comp223304_c1	9.02	2.3	5.7	7.39	5.05	3.48	2.33	Q569T7	NAGT1_XENLA	Sodium-dependent glucose transporter 1	Xenopus laevis (African clawed f	2e-09
comp223345_c0	8.98	1.46	0.44	0.25	0.82	0.8	0.55	P35832	PTP99_DROME	Tyrosine-protein phosphatase 99A	Drosophila melanogaster (Fruit f	2e-32
comp222457_c0	8.95	11	13.72	10.35	5.25	4.46	6.15	P46313	FAD6E_ARATH	Omega-6 fatty acid desaturase, endoplasmic reticulum	Arabidopsis thaliana (Mouse-ear	8e-58
comp217867_c3	8.95	2.82	1.73	0.85	2.51	1.88	1.06	O02466	ILPR_BRALA	Insulin-like peptide receptor	Branchiostoma lanceolatum (Commo	0
comp221150_c0	8.94	4.32	2.79	0.9	1.15	0.91	0.42	Q9DBW0	CP4V2_MOUSE	Cytochrome P450 4V2	Mus musculus (Mouse).	0
comp165190_c0	8.93	38.01	6.61	9.16	1.02	0.21	3.07	P56564	EAA1_MOUSE	Excitatory amino acid transporter 1	Mus musculus (Mouse).	3e-122
comp216696_c0	8.92	6.75	5.96	3.05	0.83	1.17	0.43	P98158	LRP2_RAT	Low-density lipoprotein receptor-related protein 2	Rattus norvegicus (Rat).	1e-10
comp214438_c1	8.91	23.49	7.61	8.39	4.88	1.04	2.45	Q6GL33	PGAM5_XENTR	Serine/threonine-protein phosphatase PGAM5, mitochondrial	Xenopus tropicalis (Western claw	6e-52
comp220317_c0	8.91	6.94	3.62	5.96	7.37	9.78	14.64	Q78KK3	S22AI_MOUSE	Solute carrier family 22 member 18	Mus musculus (Mouse).	3e-76
comp215866_c0	8.9	6.37	4.85	4	3.86	3.84	4.21	P56962	STX17_HUMAN	Syntaxin-17	Homo sapiens (Human).	9e-45
comp222023_c3	8.85	11.53	11.07	17.33	19	15.3	20.32	Q5R795	MFF_PONAB	Mitochondrial fission factor	Pongo abelii (Sumatran orangutan	9e-22
comp224029_c1	8.84	7.13	9.46	10.05	7.58	9.51	14.47	Q8TBY9	WDR66_HUMAN	WD repeat-containing protein 66	Homo sapiens (Human).	0
comp217267_c0	8.83	2.44	2.83	4.6	1.07	0.08	0.95	Q71M42	PC11X_PANTR	Protocadherin-11 X-linked	Pan troglodytes (Chimpanzee).	5e-122
comp225434_c0	8.82	12.74	8.34	6.85	7.89	6.98	6.27	Q6NV04	ILVBL_DANRE	Acetolactate synthase-like protein	Danio rerio (Zebrafish) (Brachyd	0
comp216952_c2	8.78	6.57	12.84	17.96	11.61	12.54	17.06	Q8VBV7	CSN8_MOUSE	COP9 signalosome complex subunit 8	Mus musculus (Mouse).	5e-76
comp215789_c2	8.78	4.9	2.4	1.92	2.42	1.73	1.27	Q6DHC3	S2540_DANRE	Solute carrier family 25 member 40	Danio rerio (Zebrafish) (Brachyd	4e-121
comp214469_c4	8.76	5.32	5.1	1.52	2.77	4.92	5.72	Q8AVI9	PORED_XENLA	Polyprenol reductase	Xenopus laevis (African clawed f	2e-34
comp220782_c1	8.76	5.3	2.02	18.71	8.7	5.65	12.05	P24461	CP2G1_RABIT	Cytochrome P450 2G1	Oryctolagus cuniculus (Rabbit).	2e-93
comp218153_c3	8.76	0.82	0.57	5.09	3.33	1.71	1.28	B9EJV3	GRB1L_MOUSE	GREB1-like protein	Mus musculus (Mouse).	1e-06
comp225210_c1	8.74	19.7	9.4	6.67	5.96	3.47	6.39	P51798	CLCN7_HUMAN	H(+)/Cl(-) exchange transporter 7	Homo sapiens (Human).	8e-141
comp219396_c0	8.72	15.68	15.86	16.84	12.52	13.02	17.28	O97562	UCP2_PIG	Mitochondrial uncoupling protein 2	Sus scrofa (Pig).	4e-137
comp212593_c0	8.69	11.79	9.05	12.63	5.9	7.85	7.87	Q6DEL1	S38A7_DANRE	Putative sodium-coupled neutral amino acid transporter 7	Danio rerio (Zebrafish) (Brachyd	2e-123
comp216353_c0	8.69	6.56	3.83	1.08	1.76	1.46	1.39	Q8T674	ABCGK_DICDI	ABC transporter G family member 20	Dictyostelium discoideum (Slime	1e-128
comp225492_c0	8.65	1.52	1.17	1.08	2.74	1.92	1.3	O88427	CAC1H_MOUSE	Voltage-dependent T-type calcium channel subunit alpha-1H	Mus musculus (Mouse).	0
comp225217_c2	8.56	3.01	3.93	2.17	4.86	5.49	4.74	Q5ZKL6	MBOA2_CHICK	Membrane-bound O-acyltransferase domain-containing protein 2	Gallus gallus (Chicken).	1e-135
comp222633_c0	8.53	7.11	12.65	8.43	5.39	4.55	5.08	Q6NU94	TRMB_XENLA	tRNA (guanine-N(7)-)-methyltransferase	Xenopus laevis (African clawed f	3e-128
comp215134_c0	8.52	12	11.75	6.02	1.86	1.61	1.85	Q07376	MCH1_YEAST	Probable transporter MCH1	Saccharomyces cerevisiae (strain	2e-06
comp225309_c1	8.52	4.53	3.5	3.66	5.58	3.45	3.74	Q9R1S8	CAN7_MOUSE	Calpain-7	Mus musculus (Mouse).	0
comp218310_c2	8.51	8.34	12.4	28.57	30.33	37.34	71.36	Q6AYR9	TSN1_RAT	Tetraspanin-1	Rattus norvegicus (Rat).	2e-10
comp221080_c1	8.5	7.02	4.6	2.56	3.45	1.49	0.29	Q9Y4D2	DGLA_HUMAN	Sn1-specific diacylglycerol lipase alpha	Homo sapiens (Human).	0
comp223282_c0	8.49	18.44	14.5	13.74	15.88	13.08	11.95	Q8R3B7	BRD8_MOUSE	Bromodomain-containing protein 8	Mus musculus (Mouse).	2e-57
comp213587_c0	8.49	6.24	10.57	10.79	3.54	2.97	7.06	Q5RFB7	ODC_PONAB	Mitochondrial 2-oxodicarboxylate carrier	Pongo abelii (Sumatran orangutan	2e-146
comp224932_c1	8.48	7.08	11.61	15.89	16.4	20.01	33.74	Q5E9H5	BCS1_BOVIN	Mitochondrial chaperone BCS1	Bos taurus (Bovine).	3e-160
comp223817_c0	8.45	0.8	1.03	0.56	1.08	0.72	0.13	Q9QYP1	LRP4_RAT	Low-density lipoprotein receptor-related protein 4	Rattus norvegicus (Rat).	2e-99
comp224852_c3	8.44	11.68	10.04	13.18	8.86	12.33	20.13	Q5PQ27	S2542_XENLA	Mitochondrial coenzyme A transporter SLC25A42	Xenopus laevis (African clawed f	1e-117
comp220322_c0	8.43	8.91	3.75	2.68	3.23	2.78	2.43	Q9LTD8	Y5279_ARATH	DUF21 domain-containing protein At5g52790	Arabidopsis thaliana (Mouse-ear	1e-101
comp224483_c3	8.41	15.86	14.69	10.68	5.11	5.34	10.87	Q0P4W3	RMD2_XENTR	Regulator of microtubule dynamics protein 2	Xenopus tropicalis (Western claw	4e-56
comp223656_c0	8.38	14.17	15.1	11.69	33.88	38.62	22.66	Q62313	TGON1_MOUSE	Trans-Golgi network integral membrane protein 1	Mus musculus (Mouse).	5e-11
comp222731_c1	8.35	3.95	3.3	5.1	6.78	7.65	6.77	A8Y236	GLT10_CAEBR	Putative polypeptide N-acetylgalactosaminyltransferase 10	Caenorhabditis briggsae.	0
comp225078_c0	8.31	6.99	6.45	9.91	15.13	15.3	17.06	Q9VCY8	ADRL_DROME	ADIPOR-like receptor CG5315	Drosophila melanogaster (Fruit f	6e-152
comp221238_c6	8.26	9.15	15.4	12.68	10.44	13.54	12.4	Q91W43	GCSP_MOUSE	Glycine dehydrogenase [decarboxylating], mitochondrial	Mus musculus (Mouse).	0
comp219340_c0	8.2	5.86	2.77	1.73	1.8	1.33	2.04	Q9NXK6	MPRG_HUMAN	Membrane progestin receptor gamma	Homo sapiens (Human).	7e-72
comp222610_c1	8.19	7.84	8.9	6.27	5.39	5.81	6.21	Q08DK4	GHC1_BOVIN	Mitochondrial glutamate carrier 1	Bos taurus (Bovine).	1e-125
comp223633_c0	8.18	0.97	1.09	9.77	8.22	3.22	5.87	B9EJV3	GRB1L_MOUSE	GREB1-like protein	Mus musculus (Mouse).	2e-13
comp211973_c0	8.17	10.58	7.44	4.69	1.31	4.74	5.19	Q5RAS6	COPT1_PONAB	High affinity copper uptake protein 1	Pongo abelii (Sumatran orangutan	5e-19
comp223841_c0	8.17	6.37	3.83	1.94	1.93	1.48	0.83	Q8TB22	SPT20_HUMAN	Spermatogenesis-associated protein 20	Homo sapiens (Human).	2e-178
comp215342_c0	8.16	8.96	5.6	5.72	2.18	0.67	2.42	Q6MG82	PRRT1_RAT	Proline-rich transmembrane protein 1	Rattus norvegicus (Rat).	1e-14
comp218531_c1	8.15	4.89	10.92	6.99	8.82	7.44	7.49	F7B645	TM231_XENTR	Transmembrane protein 231	Xenopus tropicalis (Western claw	2e-110
comp224424_c2	8.14	3.2	6.03	6.82	6.57	6.65	6.66	Q6GM29	SAC1_XENLA	Phosphatidylinositide phosphatase SAC1	Xenopus laevis (African clawed f	0
comp222860_c0	8.09	6.34	6.53	4.48	2.6	3.23	3.17	Q5F364	MRP1_CHICK	Multidrug resistance-associated protein 1	Gallus gallus (Chicken).	0
comp214847_c2	8.07	9.69	8.02	4.58	2.64	2.67	0.9	Q9V576	WUN_DROME	Putative phosphatidate phosphatase	Drosophila melanogaster (Fruit f	2e-79
comp222615_c0	8.07	0.17	4.5	3.03	3.44	4.16	3.64	Q5R634	FA69A_PONAB	Protein FAM69A	Pongo abelii (Sumatran orangutan	3e-79
comp223005_c0	8.05	4.32	5.82	6.43	10.72	11.05	10.08	Q08D83	RTN3_BOVIN	Reticulon-3	Bos taurus (Bovine).	6e-68
comp221671_c0	8.04	3.66	5.22	9.23	10.04	9.85	8.92	P34678	GALT3_CAEEL	Polypeptide N-acetylgalactosaminyltransferase 3	Caenorhabditis elegans.	1e-92
comp224674_c2	8.01	2.49	4.07	1.92	2.05	2.03	1.66	B4F6I5	FICD_XENTR	Adenosine monophosphate-protein transferase FICD	Xenopus tropicalis (Western claw	3e-136
comp216886_c5	8	16.49	21.83	25.69	16.08	41.47	156	P18239	ADT2_YEAST	ADP,ATP carrier protein 2	Saccharomyces cerevisiae (strain	4e-105
comp224288_c0	8	12.29	14.37	9.38	9.75	11.18	9.46	Q8CG64	FKRP_MOUSE	Fukutin-related protein	Mus musculus (Mouse).	1e-105
comp219928_c2	7.99	8.59	4.64	4.12	4.33	4.66	5.26	Q8NE00	TM104_HUMAN	Transmembrane protein 104	Homo sapiens (Human).	6e-138
comp221299_c3	7.98	5.83	4.4	9.15	10.85	12.92	13.83	Q7YRC6	AURKB_BOVIN	Aurora kinase B	Bos taurus (Bovine).	2e-150
comp217811_c0	7.96	3.92	4.93	5	3.04	2.55	4.94	A8WHP3	SC5A9_DANRE	Sodium/glucose cotransporter 4	Danio rerio (Zebrafish) (Brachyd	0
comp219033_c2	7.96	3.3	4.61	5.66	10.76	15.67	22.43	Q8JFY9	ENDUA_XENLA	Poly(U)-specific endoribonuclease-A	Xenopus laevis (African clawed f	2e-87
comp226238_c0	7.94	3.96	1.83	1.25	2.68	1.88	1.15	Q1EG27	MYO3B_MOUSE	Myosin-IIIb	Mus musculus (Mouse).	1e-115
comp218016_c3	7.93	10.66	11.38	8.62	17.6	18.56	19.69	Q8NFP9	NBEA_HUMAN	Neurobeachin	Homo sapiens (Human).	0
comp221590_c0	7.86	3.19	2.47	2.85	3.64	3.24	2.02	Q96F81	DISP1_HUMAN	Protein dispatched homolog 1	Homo sapiens (Human).	2e-154
comp219949_c0	7.86	2.24	1.98	7.13	17.72	14.72	6.28	O14084	IMT1_SCHPO	Inositol phosphoceramide mannosyltransferase 1	Schizosaccharomyces pombe (strai	3e-49
comp225444_c0	7.84	10.17	12.53	15.34	12.71	10.02	13.7	Q13444	ADA15_HUMAN	Disintegrin and metalloproteinase domain-containing protein 15	Homo sapiens (Human).	2e-59
comp224664_c0	7.84	6.94	11.43	8.12	8.59	8	4.68	Q8BYF6	SC5A8_MOUSE	Sodium-coupled monocarboxylate transporter 1	Mus musculus (Mouse).	9e-145
comp222687_c0	7.79	1.85	1.14	2.16	3.15	2.24	2.54	Q2QLC0	MET_CALMO	Hepatocyte growth factor receptor	Callicebus moloch (Dusky titi mo	4e-119
comp219305_c3	7.76	2.8	4.6	9.17	19.38	22.44	34.18	Q502J0	PCAT2_DANRE	Lysophosphatidylcholine acyltransferase 2	Danio rerio (Zebrafish) (Brachyd	1e-157
comp225261_c5	7.74	14.51	8.28	5.9	7.83	7.21	11.53	Q9EP86	NPFF1_RAT	Neuropeptide FF receptor 1	Rattus norvegicus (Rat).	6e-06
comp219899_c0	7.72	15.97	22.55	79.23	27.39	16.06	12.71	Q9FZI8	LCAT1_ARATH	Lecithin-cholesterol acyltransferase-like 1	Arabidopsis thaliana (Mouse-ear	2e-25
comp212666_c0	7.72	9.8	5.76	5.53	2.57	2.37	2.26	Q8R0V5	I23O2_MOUSE	Indoleamine 2,3-dioxygenase 2	Mus musculus (Mouse).	2e-76
comp219199_c1	7.72	4.82	6.11	8.02	7.37	6.1	7.96	Q2TAF4	INT6A_XENLA	Integrator complex subunit 6-A	Xenopus laevis (African clawed f	0
comp224679_c0	7.71	2.58	4.22	6.68	9.71	11.55	17.22	Q9Z1Z0	USO1_MOUSE	General vesicular transport factor p115	Mus musculus (Mouse).	0
comp225375_c0	7.69	13.14	9.78	4.71	4.26	3.4	4.12	Q9UK00	CC018_HUMAN	Uncharacterized protein C3orf18	Homo sapiens (Human).	9e-08
comp224159_c0	7.69	5.01	4.07	8.38	12.9	14.96	13.78	P97363	SPTC2_MOUSE	Serine palmitoyltransferase 2	Mus musculus (Mouse).	0
comp214934_c0	7.69	0.97	1.46	0.78	0.82	0.84	0.8	Q0EEE2	PTHD3_MOUSE	Patched domain-containing protein 3	Mus musculus (Mouse).	2e-73
comp223353_c3	7.68	11.85	15.35	13.05	9.06	8.78	11.6	P57088	TMM33_HUMAN	Transmembrane protein 33	Homo sapiens (Human).	2e-99
comp226003_c1	7.67	9.48	7.57	12.34	14.72	14.16	26.43	Q0P6H9	TMM62_HUMAN	Transmembrane protein 62	Homo sapiens (Human).	5e-146
comp214473_c0	7.67	7.95	4.79	0.81	0.8	0.36	0.24	Q5T1A1	DCST2_HUMAN	DC-STAMP domain-containing protein 2	Homo sapiens (Human).	9e-46
comp223859_c4	7.65	2.85	3.01	4.38	8.25	11.05	7.1	Q6GMK0	MGT4B_DANRE	Alpha-1,3-mannosyl-glycoprotein 4-beta-N-acetylglucosaminyltransferase B	Danio rerio (Zebrafish) (Brachyd	0
comp218663_c0	7.64	5.13	5.38	4.1	1.76	1.37	0.98	Q9WVR6	LAT2_RAT	Large neutral amino acids transporter small subunit 2	Rattus norvegicus (Rat).	1e-108
comp219972_c0	7.63	4.11	3.86	2.15	5.93	5.47	1.75	Q9Y345	SC6A5_HUMAN	Sodium- and chloride-dependent glycine transporter 2	Homo sapiens (Human).	0
comp225736_c0	7.56	1.77	2.34	1.84	5.12	5.76	2.98	Q28E01	S20A2_XENTR	Sodium-dependent phosphate transporter 2	Xenopus tropicalis (Western claw	3e-94
comp218850_c0	7.55	9.17	21.58	12.24	11.09	10.13	5.91	Q8R4G6	MGT5A_MOUSE	Alpha-1,6-mannosylglycoprotein 6-beta-N-acetylglucosaminyltransferase A	Mus musculus (Mouse).	0
comp218277_c0	7.55	6.54	7.38	11.21	0.31	1.36	1.78	Q9NSD5	S6A13_HUMAN	Sodium- and chloride-dependent GABA transporter 2	Homo sapiens (Human).	5e-160
comp223666_c2	7.55	5.84	5.59	4.23	5.79	5.11	7.13	Q86XE3	EFHA2_HUMAN	EF-hand domain-containing family member A2	Homo sapiens (Human).	9e-53
comp222703_c0	7.51	16.52	8.76	6.31	6.01	10.52	17.74	P32198	CPT1A_RAT	Carnitine O-palmitoyltransferase 1, liver isoform	Rattus norvegicus (Rat).	2e-96
comp224304_c0	7.5	2.62	3.43	10.1	15.71	26.66	9.75	Q0VC03	MFSD5_BOVIN	Major facilitator superfamily domain-containing protein 5	Bos taurus (Bovine).	1e-62
comp221995_c0	7.48	11.01	6.48	6.77	4.14	4.74	4.35	Q9D8B6	F210B_MOUSE	Protein FAM210B	Mus musculus (Mouse).	2e-36
comp225996_c0	7.46	2.19	4.62	7.1	6.09	8.71	15.57	Q5U3C3	TM164_HUMAN	Transmembrane protein 164	Homo sapiens (Human).	4e-89
comp220171_c1	7.45	31.02	21.55	26.84	28.78	26.95	31.65	Q6P360	RN121_XENTR	RING finger protein 121	Xenopus tropicalis (Western claw	4e-172
comp219798_c1	7.45	5.03	5.59	4.95	5.14	4.7	3.61	Q9Y345	SC6A5_HUMAN	Sodium- and chloride-dependent glycine transporter 2	Homo sapiens (Human).	0
comp212725_c0	7.44	1.1	1.3	7.07	2.18	2.86	0.61	A0JM12	MEG10_XENTR	Multiple epidermal growth factor-like domains protein 10	Xenopus tropicalis (Western claw	4e-18
comp225950_c0	7.43	7.86	32.47	27.71	30.1	18	14.87	P58421	FZD5_XENLA	Frizzled-5	Xenopus laevis (African clawed f	0
comp225781_c2	7.4	5.88	3.13	3.51	4.44	4.09	5.12	Q9UDX5	MTFP1_HUMAN	Mitochondrial fission process protein 1	Homo sapiens (Human).	5e-55
comp224856_c1	7.38	1.28	1.43	1.39	3.05	0.92	2.08	Q8VDC1	FYCO1_MOUSE	FYVE and coiled-coil domain-containing protein 1	Mus musculus (Mouse).	2e-58
comp215037_c0	7.33	17.9	41.04	29	18.1	19.43	26.36	Q6AXS4	RENR_RAT	Renin receptor	Rattus norvegicus (Rat).	4e-51
comp223133_c0	7.32	8.81	28.32	26.06	18.67	13.52	17.51	Q9D4M9	GLTL5_MOUSE	Putative polypeptide N-acetylgalactosaminyltransferase-like protein 5	Mus musculus (Mouse).	1e-49
comp224906_c0	7.25	10.04	4.68	4.14	2.99	2.39	4.87	Q9P055	JKAMP_HUMAN	JNK1/MAPK8-associated membrane protein	Homo sapiens (Human).	7e-103
comp223101_c0	7.25	6.4	4.87	2.36	5.49	4.83	6.16	A0JPH4	SCAP_XENLA	Sterol regulatory element-binding protein cleavage-activating protein	Xenopus laevis (African clawed f	0
comp225803_c2	7.19	7.78	8.66	24.91	15.23	18.83	35.01	Q3ZBE9	NSDHL_BOVIN	Sterol-4-alpha-carboxylate 3-dehydrogenase, decarboxylating	Bos taurus (Bovine).	3e-152
comp216104_c5	7.18	0.94	0.41	2.04	1.14	0.99	2.07	Q9NRA2	S17A5_HUMAN	Sialin	Homo sapiens (Human).	5e-84
comp218843_c3	7.17	6.47	2.47	4.29	0.98	1.44	1.13	P55265	DSRAD_HUMAN	Double-stranded RNA-specific adenosine deaminase	Homo sapiens (Human).	2e-75
comp225870_c0	7.16	7.78	5.16	5.33	5.32	4.34	3.19	Q6P1B1	XPP1_MOUSE	Xaa-Pro aminopeptidase 1	Mus musculus (Mouse).	0
comp223890_c1	7.16	4.56	3.4	3.57	4.34	5.38	6.02	O02695	PTPR2_MACNE	Receptor-type tyrosine-protein phosphatase N2	Macaca nemestrina (Pig-tailed ma	0
comp220091_c0	7.13	8.81	9.9	9.48	5.38	4.96	3.55	Q4R495	MFS11_MACFA	UNC93-like protein MFSD11	Macaca fascicularis (Crab-eating	6e-155
comp224579_c0	7.12	8.02	9.55	4.15	2.75	1.26	3.17	O15439	MRP4_HUMAN	Multidrug resistance-associated protein 4	Homo sapiens (Human).	3e-147
comp207338_c1	7.1	11.1	31.16	35.88	21.58	18.84	44.5	O43772	MCAT_HUMAN	Mitochondrial carnitine/acylcarnitine carrier protein	Homo sapiens (Human).	1e-71
comp219375_c1	7.1	1.77	1.83	7.78	6.1	7.11	8.48	A0M8U1	ST7_CHICK	Suppressor of tumorigenicity 7 protein homolog	Gallus gallus (Chicken).	0
comp216325_c1	7.07	7.84	11.06	6.58	2.61	2.22	1.43	Q7TQA3	RDHE2_MOUSE	Epidermal retinol dehydrogenase 2	Mus musculus (Mouse).	8e-101
comp223563_c5	7.06	4.12	2.62	10.84	17.5	12.59	5.62	Q69ZQ1	K1161_MOUSE	Uncharacterized family 31 glucosidase KIAA1161	Mus musculus (Mouse).	3e-89
comp223954_c1	7.04	7.59	9.48	9.05	4.56	4.8	8.96	Q1LZA0	PIGB_BOVIN	GPI mannosyltransferase 3	Bos taurus (Bovine).	3e-155
comp215827_c1	7.04	3.91	7.55	7.24	2.97	2.58	2.6	Q03567	YLD2_CAEEL	Uncharacterized transporter C38C10.2	Caenorhabditis elegans.	1e-138
comp219621_c0	7.03	7.71	8.35	30.02	42.62	100.86	208.25	Q7RTS5	OTOP3_HUMAN	Otopetrin-3	Homo sapiens (Human).	1e-10
comp220932_c2	7.03	3.55	1.35	1.25	1.13	2.23	2.37	Q9VUL9	FUCTA_DROME	Glycoprotein 3-alpha-L-fucosyltransferase A	Drosophila melanogaster (Fruit f	2e-59
comp222519_c0	6.99	15.05	16.09	20.66	22.88	23.37	23.79	Q5R5U4	RER1_PONAB	Protein RER1	Pongo abelii (Sumatran orangutan	4e-95
comp224412_c1	6.99	5.04	9.72	6.21	9.16	9.12	9.57	Q90972	RNF13_CHICK	E3 ubiquitin-protein ligase RNF13	Gallus gallus (Chicken).	3e-93
comp214177_c2	6.98	0.55	3.6	1.09	0.03	1.02	1.13	Q99087	LDLR1_XENLA	Low-density lipoprotein receptor 1	Xenopus laevis (African clawed f	4e-15
comp217506_c0	6.95	5.93	3.45	1.99	0.97	0.94	0.81	P91685	GRM_DROME	Metabotropic glutamate receptor	Drosophila melanogaster (Fruit f	2e-20
comp215353_c0	6.9	3.41	11.7	12.62	5.56	5.82	9.4	B0JYX6	TM218_XENTR	Transmembrane protein 218	Xenopus tropicalis (Western claw	5e-12
comp219313_c0	6.88	8.58	7.96	9.22	4.8	4.19	2.76	Q9VH78	ALG12_DROME	Probable Dol-P-Man:Man(7)GlcNAc(2)-PP-Dol alpha-1,6-mannosyltransferase	Drosophila melanogaster (Fruit f	3e-133
comp218692_c0	6.83	7.41	7.49	6.31	3.42	3.14	5.78	Q29397	SV2A_BOVIN	Synaptic vesicle glycoprotein 2A	Bos taurus (Bovine).	3e-70
comp229050_c0	6.81	2.89	5.59	11.08	6.88	8.36	26.49	Q9D8B4	NDUAB_MOUSE	NADH dehydrogenase [ubiquinone] 1 alpha subcomplex subunit 11	Mus musculus (Mouse).	1e-06
comp216282_c4	6.77	9.36	11.72	26.13	19.14	24.39	25.43	Q94KD8	BXL2_ARATH	Probable beta-D-xylosidase 2	Arabidopsis thaliana (Mouse-ear	2e-108
comp207558_c0	6.76	4.5	4.73	3.55	1.38	0.84	0.62	Q5SPC5	OTOF_DANRE	Otoferlin	Danio rerio (Zebrafish) (Brachyd	0
comp221421_c0	6.73	4.07	1.9	1.01	1.86	1.12	0.69	Q14432	PDE3A_HUMAN	cGMP-inhibited 3',5'-cyclic phosphodiesterase A	Homo sapiens (Human).	0
comp225813_c1	6.71	4.05	3.96	2.78	4.72	3.82	2.24	Q5ZJ41	MARH5_CHICK	E3 ubiquitin-protein ligase MARCH5	Gallus gallus (Chicken).	2e-150
comp207584_c0	6.71	1.8	6.84	6.16	2.09	2.04	5.03	A2AJB2	TM141_MOUSE	Transmembrane protein 141	Mus musculus (Mouse).	2e-09
comp216839_c1	6.69	2.26	2.37	1.67	2.73	2.03	6.2	P70097	C560_CRIGR	Succinate dehydrogenase cytochrome b560 subunit, mitochondrial	Cricetulus griseus (Chinese hams	3e-20
comp220007_c0	6.66	15.72	18.04	19.75	22.71	27.45	35.28	P33300	SUR1_YEAST	Mannosyl phosphorylinositol ceramide synthase SUR1	Saccharomyces cerevisiae (strain	6e-20
comp225140_c0	6.66	5.26	4.01	2.53	3.39	2.73	1.38	Q8NCG7	DGLB_HUMAN	Sn1-specific diacylglycerol lipase beta	Homo sapiens (Human).	2e-67
comp212734_c2	6.65	3.58	2.98	12.11	14.48	12.23	9.86	Q09324	GCNT1_MOUSE	Beta-1,3-galactosyl-O-glycosyl-glycoprotein beta-1,6-N-acetylglucosaminyltransferase	Mus musculus (Mouse).	8e-59
comp220351_c0	6.64	3.01	3.88	4.63	6.27	6.01	5.55	Q8CB77	ELOA1_MOUSE	Transcription elongation factor B polypeptide 3	Mus musculus (Mouse).	4e-54
comp211675_c0	6.59	4.41	1.83	1.23	3.25	4.1	4.94	Q5R9Q3	GPM6A_PONAB	Neuronal membrane glycoprotein M6-a	Pongo abelii (Sumatran orangutan	2e-06
comp224794_c0	6.58	4.29	5.38	11.27	21.12	19.51	26.17	P53992	SC24C_HUMAN	Protein transport protein Sec24C	Homo sapiens (Human).	0
comp217720_c0	6.53	7.21	10.82	17.59	18.41	28.39	46.1	Q96L03	SPT17_HUMAN	Spermatogenesis-associated protein 17	Homo sapiens (Human).	1e-71
comp172287_c0	6.52	3.13	3.07	2.59	2.12	1.84	1.29	Q8NHX9	TPC2_HUMAN	Two pore calcium channel protein 2	Homo sapiens (Human).	0
comp221327_c2	6.5	5.27	6.79	8.64	8.24	13.6	14.91	P15650	ACADL_RAT	Long-chain specific acyl-CoA dehydrogenase, mitochondrial	Rattus norvegicus (Rat).	0
comp224096_c0	6.47	3.39	5.61	3.66	3.65	2.79	1.37	Q96QE2	MYCT_HUMAN	Proton myo-inositol cotransporter	Homo sapiens (Human).	0
comp225571_c0	6.45	4.43	3.13	3.48	3.74	2.67	1.94	O75976	CBPD_HUMAN	Carboxypeptidase D	Homo sapiens (Human).	0
comp221114_c0	6.45	2.33	0.67	1.76	0.06	0.06	0.12	D4A6L0	GP158_RAT	Probable G-protein coupled receptor 158	Rattus norvegicus (Rat).	4e-81
comp216891_c1	6.43	3.94	4.36	3.52	4.29	3.57	2.6	Q8R4P9	MRP7_MOUSE	Multidrug resistance-associated protein 7	Mus musculus (Mouse).	0
comp217394_c2	6.41	7.49	5.31	3.04	1.87	1.8	1.26	A7E3C4	F187A_BOVIN	Ig-like V-type domain-containing protein FAM187A	Bos taurus (Bovine).	1e-12
comp220392_c1	6.39	5.98	9.31	20.28	21.45	23.17	29.1	Q642C0	DNJC8_RAT	DnaJ homolog subfamily C member 8	Rattus norvegicus (Rat).	8e-89
comp225484_c0	6.31	3.13	3.78	7.63	7.63	8.46	12.8	Q08DP0	PGM1_BOVIN	Phosphoglucomutase-1	Bos taurus (Bovine).	0
comp216720_c0	6.31	1.95	4.21	3.61	2.7	1.8	3.67	P08842	STS_HUMAN	Steryl-sulfatase	Homo sapiens (Human).	2e-178
comp162788_c0	6.29	11.89	3.33	0.73	2.4	2.6	1.92	Q5IS75	ACHB3_PANTR	Neuronal acetylcholine receptor subunit beta-3	Pan troglodytes (Chimpanzee).	3e-08
comp217855_c1	6.29	2.74	5.87	4.03	4.98	4.37	4.78	P34422	DPF6_CAEEL	Dipeptidyl peptidase family member 6	Caenorhabditis elegans.	9e-21
comp214021_c1	6.25	5.28	2.99	3.52	1.39	4.64	4.03	Q9UBV7	B4GT7_HUMAN	Beta-1,4-galactosyltransferase 7	Homo sapiens (Human).	1e-77
comp211911_c0	6.23	9.42	12.46	10.44	15.85	12.78	12.57	P34925	RYK_HUMAN	Tyrosine-protein kinase RYK	Homo sapiens (Human).	3e-172
comp213775_c0	6.22	10.31	4.26	2.34	3.33	9.94	19.82	P54145	AMT1_CAEEL	Putative ammonium transporter 1	Caenorhabditis elegans.	9e-136
comp225262_c0	6.2	2.96	3.76	5.19	3.89	3.83	5.77	Q5R6R6	PNDC1_PONAB	Poly(A)-specific ribonuclease PARN-like domain-containing protein 1	Pongo abelii (Sumatran orangutan	2e-42
comp213610_c2	6.19	4.07	7.23	24.38	15.44	14.65	20.36	Q761V0	SC6A5_MOUSE	Sodium- and chloride-dependent glycine transporter 2	Mus musculus (Mouse).	8e-176
comp220805_c0	6.17	9.38	6.56	6.58	2.16	1.98	1.76	Q9H553	ALG2_HUMAN	Alpha-1,3/1,6-mannosyltransferase ALG2	Homo sapiens (Human).	6e-160
comp223397_c3	6.16	1.14	0.62	0.61	1.48	1.44	1.24	Q8BH18	TM117_MOUSE	Transmembrane protein 117	Mus musculus (Mouse).	1e-173
comp223850_c0	6.14	7.31	6.04	6.86	18.46	21.37	17.55	O57590	SURF4_TAKRU	Surfeit locus protein 4	Takifugu rubripes (Japanese puff	6e-137
comp220529_c0	6.12	3.4	0.97	0.4	0.3	0.32	0.37	A8WHP3	SC5A9_DANRE	Sodium/glucose cotransporter 4	Danio rerio (Zebrafish) (Brachyd	0
comp220390_c1	6.11	7.66	6.37	2.92	6.67	6.64	2.13	Q9NQX5	NPDC1_HUMAN	Neural proliferation differentiation and control protein 1	Homo sapiens (Human).	8e-34
comp225714_c0	6.05	4.33	3.45	5.31	4.94	3.58	4.26	Q8CC12	CDAN1_MOUSE	Codanin-1	Mus musculus (Mouse).	3e-143
comp213612_c0	6.03	2.81	11.13	15.78	30.16	35.87	23.61	P05300	LAMP1_CHICK	Lysosome-associated membrane glycoprotein 1	Gallus gallus (Chicken).	7e-07
comp221474_c0	6.02	6.42	10.9	6.9	16.24	11.91	9.96	Q9V3A4	CSUP_DROME	Protein catecholamines up	Drosophila melanogaster (Fruit f	4e-67
comp222344_c0	6.01	8.28	1.79	2	0.62	1.08	0.76	Q8HXQ5	MRP1_BOVIN	Multidrug resistance-associated protein 1	Bos taurus (Bovine).	0
comp216448_c2	6.01	6.82	10.4	17.35	18.84	16.43	15.83	O12977	PSN2_XENLA	Presenilin-2	Xenopus laevis (African clawed f	2e-162
comp225132_c1	6.01	4.61	3.62	5.08	7.24	7.23	7.58	P49915	GUAA_HUMAN	GMP synthase [glutamine-hydrolyzing]	Homo sapiens (Human).	0
comp221946_c0	6	2.05	2.58	1.16	2.18	2.26	2.73	P06579	TRBM_BOVIN	Thrombomodulin	Bos taurus (Bovine).	6e-09
comp225582_c1	6	0.43	0.37	0.19	0.24	0.11	0.18	Q23387	TM151_CAEEL	Transmembrane protein 151 homolog	Caenorhabditis elegans.	4e-08
comp222789_c0	5.96	5.74	9.84	4.73	6.41	8.7	11.15	Q9WVR6	LAT2_RAT	Large neutral amino acids transporter small subunit 2	Rattus norvegicus (Rat).	6e-101
comp217619_c0	5.95	4.44	4.09	2.61	0.98	0.56	0.32	Q99PH1	LRRC4_MOUSE	Leucine-rich repeat-containing protein 4	Mus musculus (Mouse).	5e-30
comp224745_c0	5.94	2.34	3.93	6.85	9.1	7.83	8.03	Q04656	ATP7A_HUMAN	Copper-transporting ATPase 1	Homo sapiens (Human).	0
comp211714_c0	5.9	5.29	3.75	6	2.53	2.42	6.46	Q3B8P0	PARL_RAT	Presenilins-associated rhomboid-like protein, mitochondrial	Rattus norvegicus (Rat).	2e-93
comp225987_c0	5.88	5.88	3.65	5.48	4.92	4.94	6.08	Q803V5	LST8_DANRE	Target of rapamycin complex subunit lst8	Danio rerio (Zebrafish) (Brachyd	0
comp221484_c2	5.88	3.49	9.93	10.8	9.38	13.86	15.55	P12821	ACE_HUMAN	Angiotensin-converting enzyme	Homo sapiens (Human).	3e-115
comp207049_c0	5.88	1.35	2.43	7.83	0.41	0.8	1.35	Q5MB13	ABCG2_MACMU	ATP-binding cassette sub-family G member 2	Macaca mulatta (Rhesus macaque).	0
comp209154_c0	5.85	6.2	3.36	2.57	0.99	0.82	0.6	A7Y2X0	SC6A5_XENLA	Sodium- and chloride-dependent glycine transporter 2	Xenopus laevis (African clawed f	1e-159
comp222230_c0	5.82	3.7	4.35	2.47	3.09	2.69	2.19	A3KPP4	S2535_DANRE	Solute carrier family 25 member 35	Danio rerio (Zebrafish) (Brachyd	3e-119
comp215277_c2	5.8	7.2	9.24	34.98	18.72	24.67	42.29	Q9H1P6	CT085_HUMAN	Uncharacterized protein C20orf85	Homo sapiens (Human).	1e-22
comp223231_c1	5.8	6.52	8.31	7.26	8.12	10.3	14.09	Q9JKC8	AP3M1_MOUSE	AP-3 complex subunit mu-1	Mus musculus (Mouse).	0
comp220089_c0	5.78	1.51	1.88	0.91	1.19	0.76	0.98	F4KD71	DUR3_ARATH	Urea-proton symporter DUR3	Arabidopsis thaliana (Mouse-ear	2e-61
comp221325_c0	5.77	2.97	2.16	3.19	2.39	2.7	3.75	Q6DIB5	MEG10_MOUSE	Multiple epidermal growth factor-like domains protein 10	Mus musculus (Mouse).	0
comp223263_c1	5.75	15.75	9.86	1.19	4.66	2.38	1.67	Q9PTS8	ACHA9_CHICK	Neuronal acetylcholine receptor subunit alpha-9	Gallus gallus (Chicken).	9e-102
comp213795_c3	5.74	8.11	7.56	17.96	8.18	8.6	13.91	O12947	ICMT_XENLA	Protein-S-isoprenylcysteine O-methyltransferase	Xenopus laevis (African clawed f	3e-102
comp208392_c0	5.74	2.05	8.65	21.15	4.31	0.06	6.7	P0C7B7	ELIC_ERWCH	Cys-loop ligand-gated ion channel	Erwinia chrysanthemi.	2e-11
comp224890_c1	5.73	5.79	3.66	3.13	3.83	4.44	4.12	Q91ZY8	TRIM9_RAT	E3 ubiquitin-protein ligase TRIM9	Rattus norvegicus (Rat).	0
comp218487_c0	5.73	3.24	5.6	10.57	4.98	5.56	9.32	Q9BVK2	ALG8_HUMAN	Probable dolichyl pyrophosphate Glc1Man9GlcNAc2 alpha-1,3-glucosyltransferase	Homo sapiens (Human).	2e-75
comp215280_c2	5.73	1.18	0.84	1.54	1	1.03	1.56	Q5ZI20	S39AD_CHICK	Zinc transporter ZIP13	Gallus gallus (Chicken).	3e-31
comp225770_c0	5.72	3.55	2.86	3.96	2.6	4.67	5.93	Q9V576	WUN_DROME	Putative phosphatidate phosphatase	Drosophila melanogaster (Fruit f	3e-67
comp218055_c5	5.72	3.17	1.77	3.15	1.95	1.37	1.86	Q157S1	CRTC1_RAT	CREB-regulated transcription coactivator 1	Rattus norvegicus (Rat).	2e-48
comp223239_c0	5.69	3.19	1.69	0.92	1.15	1.08	0.42	Q80SX5	OTOP2_MOUSE	Otopetrin-2	Mus musculus (Mouse).	2e-24
comp222565_c0	5.66	8.62	8.96	3.28	7.6	6.75	6.18	Q8TCJ2	STT3B_HUMAN	Dolichyl-diphosphooligosaccharide--protein glycosyltransferase subunit STT3B	Homo sapiens (Human).	2e-100
comp215442_c0	5.66	7.16	3.25	3.73	3.54	2.26	1.09	Q9LDU6	ST7R_ARATH	7-dehydrocholesterol reductase	Arabidopsis thaliana (Mouse-ear	3e-141
comp215157_c1	5.66	3.32	6.68	9.45	15.27	19.99	21.56	Q7ZYF1	DJ27A_XENLA	DnaJ homolog subfamily C member 27-A	Xenopus laevis (African clawed f	1e-38
comp223287_c0	5.65	4.98	4.04	3.3	2.84	1.99	2.43	Q6UXY8	TMC5_HUMAN	Transmembrane channel-like protein 5	Homo sapiens (Human).	3e-87
comp216217_c1	5.64	6.37	5.72	9.65	0.98	0.59	2.8	Q08623	HDHD1_HUMAN	Pseudouridine-5'-monophosphatase	Homo sapiens (Human).	5e-84
comp226266_c0	5.62	0.5	1.07	2.49	4.81	3.77	3.32	Q96RV3	PCX1_HUMAN	Pecanex-like protein 1	Homo sapiens (Human).	0
comp213486_c0	5.6	6.73	8.47	1.85	0.95	1.11	1.52	Q6ZNB7	ALKMO_HUMAN	Alkylglycerol monooxygenase	Homo sapiens (Human).	2e-159
comp216442_c1	5.59	8.72	9.01	9.03	6.97	5.51	3.51	Q6NSR3	ADCK2_MOUSE	Uncharacterized aarF domain-containing protein kinase 2	Mus musculus (Mouse).	4e-152
comp225959_c0	5.59	2.64	2.83	3.13	3.59	3.03	2.45	Q5HYA8	MKS3_HUMAN	Meckelin	Homo sapiens (Human).	0
comp224776_c1	5.58	1.95	2.25	0.89	3.57	2.39	3.12	Q9H7F0	AT133_HUMAN	Probable cation-transporting ATPase 13A3	Homo sapiens (Human).	0
comp214691_c2	5.55	3.61	1.62	1.23	1.19	0.76	1.35	Q6DCP1	FXRD1_XENLA	FAD-dependent oxidoreductase domain-containing protein 1	Xenopus laevis (African clawed f	1e-154
comp215027_c0	5.55	2.99	6.99	22.66	19.59	22.55	35.01	A8Y1P7	BRE4_CAEBR	Beta-1,4-N-acetylgalactosaminyltransferase bre-4	Caenorhabditis briggsae.	7e-49
comp223570_c1	5.51	1.24	6.77	7.95	3.32	2.38	0.73	D3ZTD8	SEM5A_RAT	Semaphorin-5A	Rattus norvegicus (Rat).	0
comp226030_c0	5.5	13.73	6.42	2.5	6.38	7.7	4.39	Q13444	ADA15_HUMAN	Disintegrin and metalloproteinase domain-containing protein 15	Homo sapiens (Human).	8e-40
comp220168_c3	5.49	7.72	6.66	5.3	1.03	1.09	1.68	D3Z5L6	S18B1_MOUSE	MFS-type transporter SLC18B1	Mus musculus (Mouse).	1e-58
comp224240_c0	5.48	3.08	7.29	10.77	10.2	7.61	12.9	Q8CHT3	INT5_MOUSE	Integrator complex subunit 5	Mus musculus (Mouse).	2e-128
comp222857_c0	5.45	1.11	0.74	0.71	0.33	0.38	0.3	P56726	SMO_MOUSE	Smoothened homolog	Mus musculus (Mouse).	0
comp224476_c2	5.44	11.58	17.78	18.88	17.85	15.67	12.43	Q92180	GCNT1_BOVIN	Beta-1,3-galactosyl-O-glycosyl-glycoprotein beta-1,6-N-acetylglucosaminyltransferase	Bos taurus (Bovine).	1e-50
comp224883_c0	5.42	4.63	3.71	3.15	4.85	5.81	5.98	Q5H8A4	PIGG_HUMAN	GPI ethanolamine phosphate transferase 2	Homo sapiens (Human).	0
comp216488_c0	5.42	0.91	4.74	4.73	4.1	1.65	1.82	Q7Z6L0	PRRT2_HUMAN	Proline-rich transmembrane protein 2	Homo sapiens (Human).	4e-06
comp219934_c1	5.41	2.81	6.22	9.51	5.56	4.32	4.77	A8WHR0	DCA17_DANRE	DDB1- and CUL4-associated factor 17	Danio rerio (Zebrafish) (Brachyd	6e-64
comp212782_c0	5.4	4.67	5.97	10.99	5.98	7.1	4.15	Q9Y6A2	CP46A_HUMAN	Cholesterol 24-hydroxylase	Homo sapiens (Human).	4e-75
comp218006_c4	5.4	2.7	1.92	2.5	3.67	7.8	11.91	P10090	WHITE_DROME	Protein white	Drosophila melanogaster (Fruit f	0
comp220909_c0	5.38	7.4	2.97	0.71	1.12	0.75	0.92	Q5R868	TM246_PONAB	Transmembrane protein 246	Pongo abelii (Sumatran orangutan	2e-46
comp223959_c0	5.38	2.32	3.13	5.28	6.68	5.63	7.36	Q642F4	SC22A_RAT	Vesicle-trafficking protein SEC22a	Rattus norvegicus (Rat).	2e-75
comp217572_c0	5.38	1.57	4.62	14.11	12.66	11.79	8.65	Q6INU7	FRRS1_XENLA	Putative ferric-chelate reductase 1	Xenopus laevis (African clawed f	1e-55
comp219206_c0	5.31	7.33	12.31	16.66	10.13	11.41	20.91	Q68FF9	S5A1_MOUSE	3-oxo-5-alpha-steroid 4-dehydrogenase 1	Mus musculus (Mouse).	3e-84
comp217177_c0	5.3	12.84	8.01	7.43	5.38	7.41	17.83	A6QQC6	HECA2_BOVIN	HEPACAM family member 2	Bos taurus (Bovine).	1e-06
comp224576_c0	5.27	5.08	6.68	4.7	4.92	4.35	7.1	P97931	UNG_MOUSE	Uracil-DNA glycosylase	Mus musculus (Mouse).	6e-115
comp216682_c2	5.27	4.9	8.02	11.08	7.71	8.3	6.79	P24140	GPT_CRIGR	UDP-N-acetylglucosamine--dolichyl-phosphate N-acetylglucosaminephosphotransferase	Cricetulus griseus (Chinese hams	4e-161
comp209095_c0	5.27	4.65	13.55	22.43	10.71	13.09	29.64	Q62760	TOM20_RAT	Mitochondrial import receptor subunit TOM20 homolog	Rattus norvegicus (Rat).	6e-45
comp212217_c0	5.26	5.14	1	0.14	0.28	0.59	0.21	Q24498	RY44_DROME	Ryanodine receptor 44F	Drosophila melanogaster (Fruit f	4e-10
comp225425_c0	5.24	3.24	2.92	1.94	2.81	3.23	3.79	Q99MS3	MP17L_MOUSE	Mpv17-like protein	Mus musculus (Mouse).	5e-40
comp222032_c2	5.23	3.1	6.38	7.62	7.97	9.73	14.76	Q5H8C1	FREM1_HUMAN	FRAS1-related extracellular matrix protein 1	Homo sapiens (Human).	0
comp218598_c2	5.21	4.62	3.09	2.37	0.66	0.62	0.33	Q9YI66	TYRO3_DANRE	Tyrosine-protein kinase receptor TYRO3	Danio rerio (Zebrafish) (Brachyd	8e-18
comp225146_c0	5.21	4.32	5.18	3.45	7.05	7.68	7.13	Q8BXA1	GOLI4_MOUSE	Golgi integral membrane protein 4	Mus musculus (Mouse).	9e-29
comp224935_c0	5.2	4.26	5.49	9.05	5.87	4.48	6.37	O15439	MRP4_HUMAN	Multidrug resistance-associated protein 4	Homo sapiens (Human).	0
comp225341_c0	5.18	11.93	34.79	37.79	31.54	26.99	29.83	Q2TA24	VATO_BOVIN	V-type proton ATPase 21 kDa proteolipid subunit	Bos taurus (Bovine).	1e-95
comp221824_c3	5.17	4.93	2.13	1.02	1.65	3.57	3.64	Q6R5J2	DISP1_DANRE	Protein dispatched homolog 1	Danio rerio (Zebrafish) (Brachyd	1e-50
comp218073_c0	5.16	1.81	5.05	3.23	1.4	2.52	5.22	Q5TZ24	MOXD1_DANRE	DBH-like monooxygenase protein 1 homolog	Danio rerio (Zebrafish) (Brachyd	8e-63
comp225180_c0	5.15	18.14	33.45	52.88	64.2	68.07	68.03	Q3ZBY7	DEGS1_BOVIN	Sphingolipid delta(4)-desaturase DES1	Bos taurus (Bovine).	2e-146
comp217733_c1	5.14	1.38	5.69	3.98	2.51	3.42	4.3	P58158	B3GA3_MOUSE	Galactosylgalactosylxylosylprotein 3-beta-glucuronosyltransferase 3	Mus musculus (Mouse).	2e-88
comp214933_c0	5.11	14.48	15.66	8.79	8.22	7.67	5.9	Q5R9M4	CNIH4_PONAB	Protein cornichon homolog 4	Pongo abelii (Sumatran orangutan	5e-58
comp214411_c0	5.11	8.14	9.81	5.51	1.7	2.43	2.43	P42237	GUDP_BACSU	Probable glucarate transporter	Bacillus subtilis (strain 168).	4e-08
comp208945_c1	5.11	4.04	1.84	1.51	0.88	1.17	0.8	Q0IIV2	RHBG_XENTR	Ammonium transporter Rh type B	Xenopus tropicalis (Western claw	3e-132
comp216474_c1	5.07	7.05	8.84	5.18	1.75	2.52	1.75	P0CC10	LRC4B_RAT	Leucine-rich repeat-containing protein 4B	Rattus norvegicus (Rat).	3e-21
comp224444_c3	5.06	5.93	7.67	6.32	4.9	5.29	3.65	Q5GH59	XKR4_RAT	XK-related protein 4	Rattus norvegicus (Rat).	2e-39
comp213220_c0	5.06	1.65	1.68	1.88	0.7	0.3	0.23	Q0IIF9	CP2U1_BOVIN	Cytochrome P450 2U1	Bos taurus (Bovine).	3e-53
comp237098_c0	5.04	7.73	10.74	7.33	2.23	1.48	2.56	Q2KJG4	MGST2_BOVIN	Microsomal glutathione S-transferase 2	Bos taurus (Bovine).	1e-31
comp214289_c1	5.04	4.42	5.38	3.6	8.97	10.76	6.29	Q3ZBG9	PLS2_BOVIN	Phospholipid scramblase 2	Bos taurus (Bovine).	6e-100
comp219523_c0	5.03	8.76	4.51	2.71	1.11	1.33	0.84	Q66PG1	LARG2_DANRE	Glycosyltransferase-like protein LARGE2	Danio rerio (Zebrafish) (Brachyd	0
comp218887_c2	5.03	2.18	2.45	1.42	0.86	0.4	0.22	Q63424	S15A2_RAT	Solute carrier family 15 member 2	Rattus norvegicus (Rat).	2e-180
comp212560_c0	5	3.19	3.98	4.55	5.17	6.36	11.79	Q9JJK3	PEX3_CRILO	Peroxisomal biogenesis factor 3	hamster).	5e-141
comp225869_c0	4.99	3.06	3.5	4.82	2.61	2.9	4.49	A4VCH4	CP062_DANRE	UPF0505 protein C16orf62 homolog	Danio rerio (Zebrafish) (Brachyd	0
comp219304_c2	4.98	5.22	9.07	12.24	4.9	4.66	7.48	Q9DBT3	CCD97_MOUSE	Coiled-coil domain-containing protein 97	Mus musculus (Mouse).	1e-20
comp225889_c0	4.98	4.78	4.72	4.93	3.74	5.18	6.99	Q8CII2	CD123_MOUSE	Cell division cycle protein 123 homolog	Mus musculus (Mouse).	2e-116
comp221396_c0	4.97	3.39	2.37	2.81	2.1	3.71	7.68	Q96MW5	COG8_HUMAN	Conserved oligomeric Golgi complex subunit 8	Homo sapiens (Human).	0
comp213722_c0	4.96	1.47	1.19	0.53	0.38	1.29	2.25	A8Y1P7	BRE4_CAEBR	Beta-1,4-N-acetylgalactosaminyltransferase bre-4	Caenorhabditis briggsae.	4e-49
comp219189_c2	4.95	1.24	0.45	0.27	0.2	0.27	0.29	Q9NS40	KCNH7_HUMAN	Potassium voltage-gated channel subfamily H member 7	Homo sapiens (Human).	0
comp219676_c0	4.95	0.62	1.36	0.32	0.72	2.53	5.96	P70206	PLXA1_MOUSE	Plexin-A1	Mus musculus (Mouse).	4e-18
comp225896_c0	4.94	1.67	5.32	3.32	3.43	3.09	3.46	Q68F67	DEN1A_XENLA	DENN domain-containing protein 1A	Xenopus laevis (African clawed f	8e-130
comp218386_c0	4.91	4.88	3.72	6.19	9.41	10.73	9.96	Q8K1A5	TM41B_MOUSE	Transmembrane protein 41B	Mus musculus (Mouse).	1e-113
comp223013_c4	4.91	3.38	19.91	62.13	19.46	14.19	15.37	O15439	MRP4_HUMAN	Multidrug resistance-associated protein 4	Homo sapiens (Human).	5e-142
comp222954_c4	4.9	3.5	1.5	1.46	7.53	12.82	15.03	Q9H2Y9	SO5A1_HUMAN	Solute carrier organic anion transporter family member 5A1	Homo sapiens (Human).	3e-119
comp216703_c0	4.89	4.79	6.28	4.08	1.42	0.95	1.68	Q5ZJ66	SYEM_CHICK	Probable glutamate--tRNA ligase, mitochondrial	Gallus gallus (Chicken).	4e-170
comp118446_c0	4.89	3.99	15.54	8.6	5.36	2.17	8.25	P56405	AQP8_RAT	Aquaporin-8	Rattus norvegicus (Rat).	6e-46
comp223150_c0	4.86	3.7	4.51	6.12	5.65	5.61	10.58	Q6ZUT9	DEN5B_HUMAN	DENN domain-containing protein 5B	Homo sapiens (Human).	0
comp223702_c0	4.86	3.61	3.97	3.62	4.75	5.66	5.03	Q9NQQ7	S35C2_HUMAN	Solute carrier family 35 member C2	Homo sapiens (Human).	3e-104
comp218424_c0	4.86	3.25	2.64	3.24	1.45	1.71	1.61	P16066	ANPRA_HUMAN	Atrial natriuretic peptide receptor 1	Homo sapiens (Human).	0
comp218702_c0	4.84	6.03	8.32	12.76	11.14	11.27	14.65	O43929	ORC4_HUMAN	Origin recognition complex subunit 4	Homo sapiens (Human).	3e-168
comp215323_c0	4.84	4.85	5.21	10.48	8.73	9.19	9.12	O77737	B2CL1_PIG	Bcl-2-like protein 1	Sus scrofa (Pig).	1e-11
comp221568_c2	4.83	2.38	2.6	0.9	2.37	4.53	6.07	P23416	GLRA2_HUMAN	Glycine receptor subunit alpha-2	Homo sapiens (Human).	3e-115
comp219459_c0	4.79	2.59	2.61	0.98	0.2	0.1	0.06	Q9VCA2	ORCT_DROME	Organic cation transporter protein	Drosophila melanogaster (Fruit f	3e-130
comp223000_c2	4.78	3.08	2.25	1.69	1.86	1.8	1.56	Q6ZPJ0	TEX2_MOUSE	Testis-expressed sequence 2 protein	Mus musculus (Mouse).	7e-118
comp224011_c1	4.76	4.29	2.46	1.47	1.43	1.08	1.41	Q6INU7	FRRS1_XENLA	Putative ferric-chelate reductase 1	Xenopus laevis (African clawed f	4e-88
comp215667_c1	4.76	1.83	9.84	3.7	0.62	0.37	1.26	Q9JJ09	NPT2B_RAT	Sodium-dependent phosphate transport protein 2B	Rattus norvegicus (Rat).	0
comp225773_c1	4.76	1	0.79	0.43	2.26	1.71	2.06	Q9ESR9	ABCA2_RAT	ATP-binding cassette sub-family A member 2	Rattus norvegicus (Rat).	6e-164
comp223164_c1	4.73	3.57	3.6	8.09	12.71	16.79	24.62	Q68EQ9	VMP1_XENTR	Vacuole membrane protein 1	Xenopus tropicalis (Western claw	4e-166
comp219942_c1	4.73	2.51	7.11	4.2	4.02	5.32	5.57	Q9LFP1	VA713_ARATH	Vesicle-associated membrane protein 713	Arabidopsis thaliana (Mouse-ear	9e-44
comp224644_c0	4.73	1.84	1.38	1.41	5.16	4.43	1.99	Q62132	PTPRR_MOUSE	Receptor-type tyrosine-protein phosphatase R	Mus musculus (Mouse).	2e-117
comp225333_c0	4.72	2.95	6.26	23.99	28.95	30.21	53.79	Q3UZV7	K132L_MOUSE	UPF0577 protein KIAA1324-like homolog	Mus musculus (Mouse).	0
comp224860_c0	4.71	5.93	8.28	5.7	10.29	10.92	13.99	Q8MV48	GALT7_DROME	N-acetylgalactosaminyltransferase 7	Drosophila melanogaster (Fruit f	0
comp222617_c3	4.68	6.82	7.08	8.51	8.12	10.1	15.47	C9JQI7	TM232_HUMAN	Transmembrane protein 232	Homo sapiens (Human).	9e-70
comp220679_c2	4.68	2.58	3.65	12.7	20.09	13.69	13.93	Q9BWQ8	LFG2_HUMAN	Protein lifeguard 2	Homo sapiens (Human).	8e-76
comp223748_c0	4.68	1.67	2	1.2	0.96	0.83	1.41	Q6INU7	FRRS1_XENLA	Putative ferric-chelate reductase 1	Xenopus laevis (African clawed f	8e-31
comp216427_c1	4.67	5.32	7.78	2.68	11.99	10.5	7.88	Q2WEA5	TRPM1_RAT	Transient receptor potential cation channel subfamily M member 1	Rattus norvegicus (Rat).	1e-154
comp220131_c1	4.66	7.6	14.42	14.28	17.93	18.88	20.1	Q4KLL4	TM9S4_RAT	Transmembrane 9 superfamily member 4	Rattus norvegicus (Rat).	0
comp225403_c3	4.64	5.16	7.57	8.87	67.07	98	208.83	Q63008	SC5A5_RAT	Sodium/iodide cotransporter	Rattus norvegicus (Rat).	1e-93
comp224872_c0	4.62	6.45	7.39	15.63	17.35	13.79	12.15	Q8IUH5	ZDH17_HUMAN	Palmitoyltransferase ZDHHC17	Homo sapiens (Human).	0
comp218371_c1	4.59	2.43	3.69	2.27	5.2	5.81	2.4	Q6PFM4	LNPB_DANRE	Protein lunapark-B	Danio rerio (Zebrafish) (Brachyd	4e-92
comp221174_c2	4.58	6.32	9	11.38	24.48	26.16	21.67	D4ADY9	ELOV7_RAT	Elongation of very long chain fatty acids protein 7	Rattus norvegicus (Rat).	9e-105
comp219446_c3	4.57	2.93	6.76	5.72	4.91	5.98	8.32	Q9JLB5	ACH10_RAT	Neuronal acetylcholine receptor subunit alpha-10	Rattus norvegicus (Rat).	1e-54
comp223447_c1	4.56	2.82	5.08	7.13	9.88	7.06	11.5	Q5ZJC7	NOC4L_CHICK	Nucleolar complex protein 4 homolog	Gallus gallus (Chicken).	3e-148
comp226128_c0	4.56	0.89	0.61	1.09	0.76	0.61	0.27	O18023	YPG43_CAEEL	Ig-like and fibronectin type-III domain-containing protein C25G4.10	Caenorhabditis elegans.	7e-26
comp222681_c1	4.54	0.62	0.38	0.34	0.83	0.84	1.14	P98157	LRP1_CHICK	Low-density lipoprotein receptor-related protein 1	Gallus gallus (Chicken).	0
comp222124_c0	4.52	3.86	3.77	2.98	4.53	5.1	4.79	P17635	FMO2_RABIT	Dimethylaniline monooxygenase [N-oxide-forming] 2	Oryctolagus cuniculus (Rabbit).	4e-44
comp220807_c0	4.48	3.2	3.61	1.67	1.37	1.21	1.62	Q5RH71	TSN33_DANRE	Tetraspanin-33	Danio rerio (Zebrafish) (Brachyd	3e-45
comp216585_c1	4.47	4.61	8.6	8.54	6.63	4.82	7.26	Q9EQC1	3BHS7_MOUSE	3 beta-hydroxysteroid dehydrogenase type 7	Mus musculus (Mouse).	1e-29
comp218566_c2	4.46	7	2.63	3.59	3.37	2.86	3.18	Q969X5	ERGI1_HUMAN	Endoplasmic reticulum-Golgi intermediate compartment protein 1	Homo sapiens (Human).	3e-129
comp221959_c1	4.45	6.44	6.68	4.7	4.64	5.5	5.27	Q28EH9	T194A_XENTR	Transmembrane protein 194A	Xenopus tropicalis (Western claw	6e-59
comp212879_c2	4.45	5.64	4.16	8.21	3.61	4.46	7.16	Q6P8I6	COX11_MOUSE	Cytochrome c oxidase assembly protein COX11, mitochondrial	Mus musculus (Mouse).	1e-99
comp219587_c0	4.44	6.72	4.1	2.04	3.59	2.09	1.31	Q7TSF2	VGLU3_RAT	Vesicular glutamate transporter 3	Rattus norvegicus (Rat).	7e-120
comp222819_c0	4.44	0.26	0.21	0.53	1.75	1.37	1.1	Q90669	AVR2A_CHICK	Activin receptor type-2A	Gallus gallus (Chicken).	2e-144
comp225986_c0	4.42	0.05	0.28	1.33	2.58	2.19	3.03	Q7T163	KDIS_DANRE	Kinase D-interacting substrate of 220 kDa	Danio rerio (Zebrafish) (Brachyd	0
comp223731_c1	4.4	2.73	1.55	1.84	2.02	1.7	1.76	Q80TN4	DJC16_MOUSE	DnaJ homolog subfamily C member 16	Mus musculus (Mouse).	3e-107
comp217038_c3	4.39	1.31	1.83	0.81	0.58	0.44	0.64	O75954	TSN9_HUMAN	Tetraspanin-9	Homo sapiens (Human).	3e-19
comp161858_c0	4.36	3.69	4.86	8.35	5.57	4.17	5.71	Q80UM7	MOGS_MOUSE	Mannosyl-oligosaccharide glucosidase	Mus musculus (Mouse).	0
comp214219_c3	4.34	5.28	2.73	0.35	5.59	1.98	2.84	P15541	AMPN_RABIT	Aminopeptidase N	Oryctolagus cuniculus (Rabbit).	5e-68
comp223204_c0	4.32	1.84	3.59	4.64	14.35	13.86	13	Q9H2Y9	SO5A1_HUMAN	Solute carrier organic anion transporter family member 5A1	Homo sapiens (Human).	6e-29
comp218765_c1	4.3	4.54	7.22	12.06	15.89	19.72	28.14	Q5E9J2	CNPD1_BOVIN	Protein CNPPD1	Bos taurus (Bovine).	4e-71
comp218633_c2	4.28	5.27	5.73	6.38	6.87	5.47	6.1	Q6AX23	QSOX2_XENLA	Sulfhydryl oxidase 2	Xenopus laevis (African clawed f	3e-124
comp220790_c0	4.28	4.93	6.26	5	6.68	7.85	9.78	P70280	VAMP7_MOUSE	Vesicle-associated membrane protein 7	Mus musculus (Mouse).	4e-96
comp155502_c1	4.28	2.16	5.22	8.5	4.36	3.93	6.86	P09925	SURF1_MOUSE	Surfeit locus protein 1	Mus musculus (Mouse).	1e-89
comp226024_c0	4.27	0.52	0.36	0.31	2.89	1.95	1.99	O89026	ROBO1_MOUSE	Roundabout homolog 1	Mus musculus (Mouse).	1e-124
comp200097_c1	4.26	2.4	3.53	7.44	9.51	8.9	10.14	Q0P5C0	LMF1_BOVIN	Lipase maturation factor 1	Bos taurus (Bovine).	0
comp224315_c0	4.25	2.99	6.81	11.3	6.16	1.04	0.82	Q7L1S5	CHST9_HUMAN	Carbohydrate sulfotransferase 9	Homo sapiens (Human).	3e-16
comp212775_c0	4.25	2.61	1.7	1.05	1.55	0.98	0.59	P39059	COFA1_HUMAN	Collagen alpha-1(XV) chain	Homo sapiens (Human).	2e-58
comp220696_c1	4.24	2.67	1.19	1.19	2.32	1.37	1.66	Q7TN73	CASD1_MOUSE	CAS1 domain-containing protein 1	Mus musculus (Mouse).	0
comp222570_c0	4.22	2.3	3.25	7.19	8.94	7.47	10.99	P48612	PELO_DROME	Protein pelota	Drosophila melanogaster (Fruit f	0
comp224849_c0	4.21	2.61	2.3	3.74	7.15	7.31	13.03	Q2KJI2	STT3A_BOVIN	Dolichyl-diphosphooligosaccharide--protein glycosyltransferase subunit STT3A	Bos taurus (Bovine).	0
comp219380_c0	4.2	3.01	2.49	1.89	2.37	1.36	0.39	Q9H2Y9	SO5A1_HUMAN	Solute carrier organic anion transporter family member 5A1	Homo sapiens (Human).	9e-89
comp221411_c0	4.2	0.84	1.57	0.34	0.6	0.7	0.18	Q3T0A0	ABHD1_BOVIN	Abhydrolase domain-containing protein 1	Bos taurus (Bovine).	4e-115
comp225314_c0	4.17	7.61	4.09	1.84	1.85	1.52	1.17	Q03426	KIME_HUMAN	Mevalonate kinase	Homo sapiens (Human).	2e-104
comp219804_c0	4.15	3.49	1.78	3.33	3.27	4.11	5.73	Q9V3R8	UBIA1_DROME	UbiA prenyltransferase domain-containing protein 1 homolog	Drosophila melanogaster (Fruit f	3e-110
comp225618_c1	4.1	3.45	3.55	3.32	3.59	3.77	2.4	Q9Z2A7	DGAT1_MOUSE	Diacylglycerol O-acyltransferase 1	Mus musculus (Mouse).	2e-167
comp225848_c2	4.06	5.36	8.73	9.49	17.13	19.57	15.06	Q9VWK6	PGP2L_DROME	Post-GPI attachment to proteins factor 2-like	Drosophila melanogaster (Fruit f	2e-54
comp224480_c0	4.04	4.95	1.88	1.25	5.15	4.82	2.21	A3KN95	T151B_XENTR	Transmembrane protein 151B	Xenopus tropicalis (Western claw	2e-06
comp211128_c0	4.01	1.18	2.64	0.97	0.61	0.34	0.69	Q2KHS5	MOG2A_XENLA	2-acylglycerol O-acyltransferase 2-A	Xenopus laevis (African clawed f	3e-119
comp222575_c5	4	4.56	4.44	4.11	1.75	1.85	3.01	Q28HM1	TFB1M_XENTR	Dimethyladenosine transferase 1, mitochondrial	Xenopus tropicalis (Western claw	5e-133
comp213048_c0	4	2.84	2.34	1.91	0.36	0.34	0.92	Q5XGD7	TM45B_XENTR	Transmembrane protein 45B	Xenopus tropicalis (Western claw	5e-37
comp211367_c0	3.99	3.85	8.13	5.25	1.22	0.84	1.54	Q626H5	PLX2_CAEBR	Plexin-2	Caenorhabditis briggsae.	3e-14
comp222104_c0	3.99	2.91	2.26	2.73	1.95	1.44	1.11	Q7TPN3	PIGV_MOUSE	GPI mannosyltransferase 2	Mus musculus (Mouse).	1e-103
comp223339_c0	3.99	1.92	1.64	1.36	1.77	1.02	0.77	Q80SX5	OTOP2_MOUSE	Otopetrin-2	Mus musculus (Mouse).	6e-24
comp226224_c0	3.99	1.17	1.26	2.98	5.52	5.57	7.81	P11881	ITPR1_MOUSE	Inositol 1,4,5-trisphosphate receptor type 1	Mus musculus (Mouse).	0
comp213391_c0	3.98	0.94	1.73	1.58	0.22	0.25	0.35	D3ZE85	FRS1L_RAT	DOMON domain-containing protein FRRS1L	Rattus norvegicus (Rat).	1e-28
comp224969_c0	3.97	6.28	4.72	14.52	18.85	19.81	25.97	Q13423	NNTM_HUMAN	NAD(P) transhydrogenase, mitochondrial	Homo sapiens (Human).	0
comp215093_c0	3.97	5.57	5.9	4.74	1.62	0.81	0.4	Q66PG4	LARG2_CHICK	Glycosyltransferase-like protein LARGE2	Gallus gallus (Chicken).	1e-19
comp223729_c1	3.97	2.31	2.38	3.14	4.6	3.62	3.15	Q86TI2	DPP9_HUMAN	Dipeptidyl peptidase 9	Homo sapiens (Human).	0
comp219457_c1	3.96	5.37	9.56	10.91	6.11	6.09	11.09	O43505	B3GN1_HUMAN	N-acetyllactosaminide beta-1,3-N-acetylglucosaminyltransferase	Homo sapiens (Human).	2e-89
comp217630_c1	3.96	4.12	5.56	5.69	7.19	9.63	4.44	Q96ER9	CCD51_HUMAN	Coiled-coil domain-containing protein 51	Homo sapiens (Human).	7e-44
comp220784_c0	3.95	0.97	0.67	0.23	1.89	2.08	2.34	P22455	FGFR4_HUMAN	Fibroblast growth factor receptor 4	Homo sapiens (Human).	1e-36
comp225721_c1	3.94	5.01	3.8	4.34	2.51	3.04	4.69	Q5RFV4	R1441_DANRE	Probable E3 ubiquitin-protein ligase RNF144A-A	Danio rerio (Zebrafish) (Brachyd	7e-105
comp220816_c0	3.94	2.23	3.59	3.17	6.65	5.78	3.26	A7YY28	ABHEB_BOVIN	Alpha/beta hydrolase domain-containing protein 14B	Bos taurus (Bovine).	3e-49
comp214461_c0	3.93	3.03	2.25	5.04	2.17	2.25	4.46	Q0D2E8	RFT1_XENTR	Protein RFT1 homolog	Xenopus tropicalis (Western claw	3e-111
comp225161_c0	3.92	1.75	1.45	0.96	2.8	2.35	1.82	P97677	DLL1_RAT	Delta-like protein 1	Rattus norvegicus (Rat).	0
comp214446_c0	3.89	2.85	5.06	3.44	0.26	0.12	0.25	P98156	VLDLR_MOUSE	Very low-density lipoprotein receptor	Mus musculus (Mouse).	1e-06
comp219285_c0	3.87	0.56	0.85	2.18	0.2	0.22	0.4	Q9VCA2	ORCT_DROME	Organic cation transporter protein	Drosophila melanogaster (Fruit f	1e-71
comp211776_c0	3.83	5.18	6.3	5.85	5.56	4.55	5.91	Q3T0Q2	TMM59_BOVIN	Transmembrane protein 59	Bos taurus (Bovine).	1e-48
comp222686_c1	3.83	1.89	1.02	0.37	0.25	0.31	0.33	O15439	MRP4_HUMAN	Multidrug resistance-associated protein 4	Homo sapiens (Human).	0
comp217840_c1	3.83	0.16	0.14	0.16	0.26	0.54	1.02	P48768	NAC2_RAT	Sodium/calcium exchanger 2	Rattus norvegicus (Rat).	0
comp218400_c0	3.81	6.3	11.27	5.07	3.91	1.76	0.86	Q14534	ERG1_HUMAN	Squalene monooxygenase	Homo sapiens (Human).	0
comp219310_c2	3.8	16.89	30.1	24.42	10.15	10.56	17.18	Q8NBI5	S43A3_HUMAN	Solute carrier family 43 member 3	Homo sapiens (Human).	9e-45
comp221215_c0	3.8	4.22	7.09	4.99	10.77	14.33	13.71	Q43469	SLD1_HELAN	Delta(8)-fatty-acid desaturase	Helianthus annuus (Common sunflo	3e-49
comp224820_c0	3.8	1.98	1.4	1.36	2.13	1.9	1.38	Q6GMR7	FAAH2_HUMAN	Fatty-acid amide hydrolase 2	Homo sapiens (Human).	7e-161
comp220719_c1	3.79	2.15	0.65	1.5	3.29	2.99	2.05	P83088	FUCTC_DROME	Alpha-(1,3)-fucosyltransferase C	Drosophila melanogaster (Fruit f	3e-41
comp222386_c0	3.77	4.11	8.65	5.22	4.08	4.46	3.06	O04714	GCR1_ARATH	G-protein coupled receptor 1	Arabidopsis thaliana (Mouse-ear	3e-24
comp218597_c0	3.77	2.48	1.53	2.17	1.94	1.74	1.66	Q9VCA2	ORCT_DROME	Organic cation transporter protein	Drosophila melanogaster (Fruit f	4e-94
comp223139_c0	3.77	2.27	2.46	3.59	6.29	4.97	6.51	Q9DGD1	MGT4C_CHICK	Alpha-1,3-mannosyl-glycoprotein 4-beta-N-acetylglucosaminyltransferase C	Gallus gallus (Chicken).	8e-88
comp216098_c0	3.77	0.33	0.98	0.47	0.39	0.43	0.45	P21329	RTJK_DROFU	RNA-directed DNA polymerase from mobile element jockey	Drosophila funebris (Fruit fly).	4e-21
comp222966_c4	3.76	1.58	3.53	2.11	1.51	1.44	1.16	Q61420	S35A1_MOUSE	CMP-sialic acid transporter	Mus musculus (Mouse).	5e-15
comp225589_c0	3.75	4.41	2.56	1.55	2.62	2.86	2.4	P97798	NEO1_MOUSE	Neogenin	Mus musculus (Mouse).	0
comp210608_c4	3.75	1.07	0.6	0.58	0.7	0.99	1.61	Q8TDX9	PK1L1_HUMAN	Polycystic kidney disease protein 1-like 1	Homo sapiens (Human).	9e-118
comp224107_c1	3.74	6.83	6.52	6.69	10.01	10.04	10.25	Q7ZW46	S35B4_DANRE	UDP-xylose and UDP-N-acetylglucosamine transporter	Danio rerio (Zebrafish) (Brachyd	5e-151
comp222160_c0	3.73	5.27	6.79	3.9	2.71	2.28	3.12	O95563	MPC2_HUMAN	Mitochondrial pyruvate carrier 2	Homo sapiens (Human).	1e-45
comp225686_c0	3.72	5.22	7.02	6.9	12.61	14.08	7.82	Q5EAB6	PMGT1_BOVIN	Protein O-linked-mannose beta-1,2-N-acetylglucosaminyltransferase 1	Bos taurus (Bovine).	5e-68
comp216732_c2	3.72	3.4	3.08	0.72	0.71	0.35	0.99	P69478	CHSTB_RAT	Carbohydrate sulfotransferase 11	Rattus norvegicus (Rat).	7e-58
comp225550_c0	3.69	6.46	1.44	3.34	4.89	6.05	8.85	Q9H7F0	AT133_HUMAN	Probable cation-transporting ATPase 13A3	Homo sapiens (Human).	0
comp225743_c0	3.69	3.28	2.95	2.75	3.7	3.81	3.64	Q13136	LIPA1_HUMAN	Liprin-alpha-1	Homo sapiens (Human).	0
comp197740_c0	3.69	0.07	0.29	0.1	0.08	0.07	0.06	Q6ZSM3	MOT12_HUMAN	Monocarboxylate transporter 12	Homo sapiens (Human).	8e-48
comp217338_c3	3.68	6.2	5.42	3.24	2.48	2.36	3.34	Q9H0R3	TM222_HUMAN	Transmembrane protein 222	Homo sapiens (Human).	5e-74
comp222833_c0	3.68	6.03	5.53	4.24	15.22	7.66	4.86	Q21828	MPC2_CAEEL	Probable mitochondrial pyruvate carrier 2	Caenorhabditis elegans.	3e-40
comp226042_c0	3.68	4.52	4.08	7.18	13.6	14.04	10.75	Q6J4K2	NCKX6_HUMAN	Sodium/potassium/calcium exchanger 6, mitochondrial	Homo sapiens (Human).	1e-127
comp225201_c0	3.68	4.34	5.57	10.56	13.22	18.09	24.66	Q5FWM4	PGAM5_XENLA	Serine/threonine-protein phosphatase PGAM5, mitochondrial	Xenopus laevis (African clawed f	4e-98
comp213043_c0	3.66	6.83	5.34	4.36	1.62	1.24	0.88	Q21565	AMT3_CAEEL	Putative ammonium transporter 3	Caenorhabditis elegans.	5e-122
comp224923_c0	3.66	1.63	0.59	0.21	0.1	0.19	0.04	P30432	FUR2_DROME	Furin-like protease 2	Drosophila melanogaster (Fruit f	2e-128
comp208325_c0	3.62	2.92	3	3.21	1.31	0.76	0.6	Q66PG4	LARG2_CHICK	Glycosyltransferase-like protein LARGE2	Gallus gallus (Chicken).	2e-48
comp210142_c0	3.61	2.28	1.91	1.56	1.32	0.89	0.66	P18910	ANPRA_RAT	Atrial natriuretic peptide receptor 1	Rattus norvegicus (Rat).	0
comp221126_c1	3.59	2.5	3.37	4.51	6.08	4.58	5.92	Q3TDQ1	STT3B_MOUSE	Dolichyl-diphosphooligosaccharide--protein glycosyltransferase subunit STT3B	Mus musculus (Mouse).	0
comp219074_c0	3.58	4.86	9.15	16.63	26.29	25.58	41.73	Q6EE31	TCPQ_CHICK	T-complex protein 1 subunit theta	Gallus gallus (Chicken).	0
comp214720_c0	3.58	3.64	5.35	11.78	6.68	6.54	13.27	Q28CH8	YIPF6_XENTR	Protein YIPF6	Xenopus tropicalis (Western claw	5e-98
comp224952_c0	3.57	3.36	4.34	7.37	6.55	7.53	9.3	Q3TAE8	ALG6_MOUSE	Dolichyl pyrophosphate Man9GlcNAc2 alpha-1,3-glucosyltransferase	Mus musculus (Mouse).	5e-155
comp213981_c0	3.57	1.86	1.64	1.3	1.6	1.25	0.35	O43826	G6PT1_HUMAN	Glucose-6-phosphate translocase	Homo sapiens (Human).	2e-119
comp207613_c1	3.56	1.59	3.63	1.76	1.32	1.38	3.39	O95807	TM50A_HUMAN	Transmembrane protein 50A	Homo sapiens (Human).	7e-75
comp217049_c1	3.56	1.3	3.44	0.76	0.02	0.21	0.4	Q9MZD1	S17A5_SHEEP	Sialin	Ovis aries (Sheep).	2e-89
comp217911_c1	3.53	1.34	1.46	1.44	0.48	1.57	3.03	Q8BHA3	DTD2_MOUSE	Probable D-tyrosyl-tRNA(Tyr) deacylase 2	Mus musculus (Mouse).	3e-61
comp213813_c2	3.52	4.75	7.49	6	2.52	1.59	1.42	Q6DDL7	UN93A_XENLA	Protein unc-93 homolog A	Xenopus laevis (African clawed f	4e-57
comp219688_c0	3.51	2.3	3.26	4.11	3.43	2.16	2.63	Q5RE72	CP51A_PONAB	Lanosterol 14-alpha demethylase	Pongo abelii (Sumatran orangutan	0
comp225267_c0	3.5	4.55	7.36	3.97	8.39	4.62	1.33	P58353	GTR5_BOVIN	Solute carrier family 2, facilitated glucose transporter member 5	Bos taurus (Bovine).	3e-129
comp221466_c0	3.5	3.65	7.6	7.09	13.97	6.91	2.98	Q9D1D1	TSN11_MOUSE	Tetraspanin-11	Mus musculus (Mouse).	1e-69
comp225892_c0	3.5	2.15	3.82	5.21	6.21	7.42	8.41	Q7T3H9	HYI_DANRE	Putative hydroxypyruvate isomerase	Danio rerio (Zebrafish) (Brachyd	2e-82
comp205818_c0	3.49	3.27	1.69	1.68	0.2	0.05	0	Q80T79	CSMD3_MOUSE	CUB and sushi domain-containing protein 3	Mus musculus (Mouse).	5e-21
comp207140_c0	3.49	1.93	0.97	1.24	0.4	0.45	0.32	P08183	MDR1_HUMAN	Multidrug resistance protein 1	Homo sapiens (Human).	0
comp220443_c3	3.49	0.38	6.11	15.68	1.66	0.47	0.67	P23469	PTPRE_HUMAN	Receptor-type tyrosine-protein phosphatase epsilon	Homo sapiens (Human).	4e-74
comp216464_c5	3.48	3.74	5.66	6.54	6.38	4.79	4.54	Q7ZWG6	PCFT_DANRE	Proton-coupled folate transporter	Danio rerio (Zebrafish) (Brachyd	4e-58
comp217570_c1	3.46	3.08	1.9	3.3	3.27	3.44	5.68	Q5ZJW4	SC22B_CHICK	Vesicle-trafficking protein SEC22b	Gallus gallus (Chicken).	1e-110
comp225722_c0	3.46	2.31	3.8	1.41	3.45	3.34	2.15	Q5ZK92	SPAST_CHICK	Spastin	Gallus gallus (Chicken).	0
comp217731_c3	3.45	20.68	1.41	1.63	1.3	0.62	0.53	Q9JLG4	PK2L2_MOUSE	Polycystic kidney disease 2-like 2 protein	Mus musculus (Mouse).	2e-44
comp224438_c1	3.45	2	2.25	3.22	6.74	7.03	6.43	Q8BMP6	GCP60_MOUSE	Golgi resident protein GCP60	Mus musculus (Mouse).	3e-64
comp215727_c1	3.44	3.37	13.54	12.49	5.76	3.85	9.04	P48052	CBPA2_HUMAN	Carboxypeptidase A2	Homo sapiens (Human).	3e-59
comp224144_c0	3.44	1.34	1.55	2.02	2.47	1.85	1.18	Q86V85	GP180_HUMAN	Integral membrane protein GPR180	Homo sapiens (Human).	6e-14
comp217525_c0	3.42	1.67	1.75	1.02	0.82	0.84	0.49	Q5E9E7	GL8D1_BOVIN	Glycosyltransferase 8 domain-containing protein 1	Bos taurus (Bovine).	4e-60
comp222637_c0	3.41	4.7	4.83	1.44	2.59	1.1	0.68	P59889	S39A1_DANRE	Zinc transporter ZIP1	Danio rerio (Zebrafish) (Brachyd	8e-33
comp216903_c0	3.41	2.59	2.01	0.14	2	1.66	0.53	Q03146	DDR1_MOUSE	Epithelial discoidin domain-containing receptor 1	Mus musculus (Mouse).	3e-86
comp218600_c0	3.41	2.58	3.62	3.24	1.57	1.39	2.09	B5X1G3	GPHR_SALSA	Golgi pH regulator	Salmo salar (Atlantic salmon).	0
comp223574_c2	3.39	5.48	7.09	8.49	16.7	17.35	11.88	Q9Y2U8	MAN1_HUMAN	Inner nuclear membrane protein Man1	Homo sapiens (Human).	9e-93
comp216525_c0	3.39	2.22	6.07	18.2	15.42	21.82	52.12	Q80Y75	DJB13_MOUSE	DnaJ homolog subfamily B member 13	Mus musculus (Mouse).	3e-140
comp225825_c0	3.39	1.08	1.15	1.62	3.6	3.49	3.28	O75581	LRP6_HUMAN	Low-density lipoprotein receptor-related protein 6	Homo sapiens (Human).	0
comp202753_c0	3.38	4.59	5.67	7.96	4.51	4.35	5.6	Q4QRH7	PEX16_DANRE	Peroxisomal membrane protein PEX16	Danio rerio (Zebrafish) (Brachyd	2e-79
comp214238_c0	3.38	1.62	3.3	3.6	0.86	0.68	1.41	P86854	PLCL_MYTGA	Perlucin-like protein	Mytilus galloprovincialis (Medit	7e-12
comp222612_c0	3.38	1.07	1.55	0.44	0.51	0.9	2.29	Q9VCY8	ADRL_DROME	ADIPOR-like receptor CG5315	Drosophila melanogaster (Fruit f	4e-73
comp225366_c0	3.37	2.61	6.94	16.93	19.59	26.74	35.32	Q3SWX0	NIPA2_BOVIN	Magnesium transporter NIPA2	Bos taurus (Bovine).	4e-124
comp220911_c0	3.37	2.45	1.37	2.41	2.81	1.87	2.62	P0C548	PLPL2_RAT	Patatin-like phospholipase domain-containing protein 2	Rattus norvegicus (Rat).	2e-102
comp225335_c0	3.37	0.5	0.81	2.48	2.59	1.86	3.61	Q6P4S8	INT1_MOUSE	Integrator complex subunit 1	Mus musculus (Mouse).	0
comp221333_c0	3.36	5.65	4.34	2.63	3.09	1.33	0.87	Q5XIN7	PMGT1_RAT	Protein O-linked-mannose beta-1,2-N-acetylglucosaminyltransferase 1	Rattus norvegicus (Rat).	0
comp213620_c0	3.36	4.6	0.59	0.58	0.39	0.54	0.63	Q19958	STO2_CAEEL	Stomatin-2	Caenorhabditis elegans.	1e-97
comp224344_c3	3.36	2.21	1.79	1.55	4.34	5.56	5.05	Q9H720	PG2IP_HUMAN	PGAP2-interacting protein	Homo sapiens (Human).	0
comp220705_c0	3.36	0.44	0.56	0.97	0.83	0.72	0.55	Q9MZD1	S17A5_SHEEP	Sialin	Ovis aries (Sheep).	2e-97
comp224785_c1	3.35	2.44	6.18	10.82	14.32	12.03	11.73	Q0VA03	SUZ12_XENTR	Polycomb protein suz12	Xenopus tropicalis (Western claw	0
comp223007_c0	3.32	2.4	1.09	1.28	0.66	2.24	3.66	Q3ZMH1	SC5A8_DANRE	Sodium-coupled monocarboxylate transporter 1	Danio rerio (Zebrafish) (Brachyd	4e-61
comp218830_c2	3.31	4.86	7.62	9.32	10.78	10.85	12.32	Q8N2K1	UB2J2_HUMAN	Ubiquitin-conjugating enzyme E2 J2	Homo sapiens (Human).	1e-107
comp212396_c0	3.31	2.41	3.49	3.63	5.25	3.68	9.95	O70451	MOT2_MOUSE	Monocarboxylate transporter 2	Mus musculus (Mouse).	7e-28
comp222755_c1	3.3	1.9	1.93	1.47	3.92	5.79	6.65	Q28620	NPT2A_RABIT	Sodium-dependent phosphate transport protein 2A	Oryctolagus cuniculus (Rabbit).	0
comp219780_c0	3.29	3.26	2.48	4.63	7.51	9.07	13.39	Q761V0	SC6A5_MOUSE	Sodium- and chloride-dependent glycine transporter 2	Mus musculus (Mouse).	0
comp216551_c0	3.29	1.65	1.29	2.03	3.17	1.93	4.87	Q27433	MEC2_CAEEL	Mechanosensory protein 2	Caenorhabditis elegans.	3e-91
comp223681_c1	3.28	1.19	1.73	1.83	0.71	1.03	1.45	Q9WVK8	CP46A_MOUSE	Cholesterol 24-hydroxylase	Mus musculus (Mouse).	3e-96
comp220748_c1	3.26	3.62	4.56	3.25	2.77	2.76	3.79	Q9VTK2	POMT1_DROME	Protein O-mannosyltransferase 1	Drosophila melanogaster (Fruit f	0
comp219467_c0	3.26	2.36	4.28	1.62	1.25	0.22	1.76	Q5QQ50	XYLT2_CANFA	Xylosyltransferase 2	Canis familiaris (Dog) (Canis lu	6e-29
comp225509_c0	3.25	3.59	4.87	6.96	15.49	16.31	15.4	Q05086	UBE3A_HUMAN	Ubiquitin-protein ligase E3A	Homo sapiens (Human).	0
comp226266_c1	3.25	1.03	0.86	0.53	1.55	0.99	0.91	Q96RV3	PCX1_HUMAN	Pecanex-like protein 1	Homo sapiens (Human).	0
comp225773_c0	3.25	1.01	0.63	0.26	2.25	1.68	1.5	P41234	ABCA2_MOUSE	ATP-binding cassette sub-family A member 2	Mus musculus (Mouse).	0
comp224704_c0	3.24	1.15	0.88	2.09	2.02	2.18	2.32	Q9R1X5	MRP5_MOUSE	Multidrug resistance-associated protein 5	Mus musculus (Mouse).	0
comp213947_c2	3.22	4.54	9.48	9.45	7.05	5.24	7.73	Q49B93	SC5AC_MOUSE	Sodium-coupled monocarboxylate transporter 2	Mus musculus (Mouse).	1e-77
comp219670_c0	3.21	5.52	4.7	2.78	2.91	2.18	1.27	Q5R6Q2	STX6_PONAB	Syntaxin-6	Pongo abelii (Sumatran orangutan	2e-98
comp222870_c0	3.21	4.37	5.86	7.94	11.62	12.38	22.78	Q0VFN8	CI117_XENTR	Uncharacterized protein C9orf117 homolog	Xenopus tropicalis (Western claw	5e-115
comp221297_c1	3.21	3.08	3.7	8.62	15.26	15.51	8.21	A7S1L6	FUCT1_NEMVE	GDP-fucose transporter 1	Nematostella vectensis (Starlet	6e-82
comp217971_c0	3.21	2.33	2.81	2.89	0.73	0.87	0.77	Q9Y6A2	CP46A_HUMAN	Cholesterol 24-hydroxylase	Homo sapiens (Human).	1e-93
comp225605_c0	3.2	0.81	1.37	2.24	2.87	2.71	2.88	Q28EW0	TM87A_XENTR	Transmembrane protein 87A	Xenopus tropicalis (Western claw	2e-153
comp219782_c1	3.2	0.05	1.67	1.93	1.16	0.82	0.09	Q61483	DLL1_MOUSE	Delta-like protein 1	Mus musculus (Mouse).	1e-22
comp219037_c2	3.18	5.22	1.71	1.78	2.24	2.31	2.51	Q9Y2E8	SL9A8_HUMAN	Sodium/hydrogen exchanger 8	Homo sapiens (Human).	0
comp225007_c0	3.18	3.18	2.55	2.08	2.07	1.96	2.93	I0IUP4	MCM9_CHICK	DNA helicase MCM9	Gallus gallus (Chicken).	0
comp220914_c2	3.18	1.49	1.17	1.02	2.16	1.73	2.12	O14786	NRP1_HUMAN	Neuropilin-1	Homo sapiens (Human).	6e-19
comp224854_c0	3.17	0.53	5.28	5.51	4.95	3.73	4.01	Q8BUV3	GEPH_MOUSE	Gephyrin	Mus musculus (Mouse).	3e-62
comp216823_c0	3.16	3.52	2.02	1.62	1.34	1.29	1.4	Q6AY20	MPRD_RAT	Cation-dependent mannose-6-phosphate receptor	Rattus norvegicus (Rat).	5e-46
comp223952_c0	3.16	3.17	3.49	2.5	2.36	2.31	1.88	Q5U2P1	CNNM2_RAT	Metal transporter CNNM2	Rattus norvegicus (Rat).	0
comp213393_c0	3.16	1.5	0.96	0.35	2.31	2.04	1.92	Q9BZC7	ABCA2_HUMAN	ATP-binding cassette sub-family A member 2	Homo sapiens (Human).	2e-65
comp225546_c1	3.15	2.22	2.91	1.88	2.24	2.44	2.96	Q8BHT6	B3GLT_MOUSE	Beta-1,3-glucosyltransferase	Mus musculus (Mouse).	2e-154
comp220767_c0	3.14	2.94	4.41	7.04	6.33	5.01	7.47	Q9W0T1	NU301_DROME	Nucleosome-remodeling factor subunit NURF301	Drosophila melanogaster (Fruit f	1e-107
comp224123_c0	3.14	1.5	2.13	4.58	7.16	6.34	12.03	Q5ZKD5	RRP12_CHICK	RRP12-like protein	Gallus gallus (Chicken).	0
comp222002_c2	3.14	1	2.52	1.74	1.1	1.77	4.62	P48763	SL9A2_RAT	Sodium/hydrogen exchanger 2	Rattus norvegicus (Rat).	8e-135
comp222292_c0	3.13	5.94	6.73	7.39	7.51	8.27	10.06	Q61239	FNTA_MOUSE	Protein farnesyltransferase/geranylgeranyltransferase type-1 subunit alpha	Mus musculus (Mouse).	2e-123
comp224319_c0	3.12	1.95	3.52	3.11	6.56	5.41	3.63	D3YYI7	RN217_MOUSE	Probable E3 ubiquitin-protein ligase RNF217	Mus musculus (Mouse).	3e-74
comp212319_c0	3.1	17.66	5.46	8.52	2.08	4.31	7.34	Q9VRJ2	FITM_DROME	FIT family protein CG10671	Drosophila melanogaster (Fruit f	6e-65
comp223837_c0	3.1	1.64	6.34	7.85	24.1	24.72	26.1	Q6IRB2	HES1A_XENLA	Transcription factor HES-1-A	Xenopus laevis (African clawed f	5e-50
comp220997_c0	3.1	1.56	1.28	0.56	0.41	0.34	0.26	P23469	PTPRE_HUMAN	Receptor-type tyrosine-protein phosphatase epsilon	Homo sapiens (Human).	8e-93
comp223599_c0	3.09	2.88	1.32	0.48	0.29	0.57	0.5	P11167	GTR1_RAT	Solute carrier family 2, facilitated glucose transporter member 1	Rattus norvegicus (Rat).	8e-131
comp221506_c0	3.08	3.75	2.84	3.59	1.48	0.86	1.95	O60921	HUS1_HUMAN	Checkpoint protein HUS1	Homo sapiens (Human).	3e-112
comp217483_c6	3.06	2.8	4.72	6.59	3.28	3.28	7.74	Q5U4U5	TIM22_XENLA	Mitochondrial import inner membrane translocase subunit Tim22	Xenopus laevis (African clawed f	3e-55
comp221147_c0	3.06	0.32	0.92	0.93	0.53	1.02	1.25	Q98ST7	MOXD1_CHICK	DBH-like monooxygenase protein 1	Gallus gallus (Chicken).	3e-96
comp226113_c0	3.04	3.9	4.01	2.94	2.17	2.82	4.27	Q8R4Y8	RTTN_MOUSE	Rotatin	Mus musculus (Mouse).	3e-157
comp226084_c1	3.04	2.64	2.44	5.89	6.85	8.58	5.91	Q80YE4	LMTK1_MOUSE	Serine/threonine-protein kinase LMTK1	Mus musculus (Mouse).	8e-81
comp224693_c0	3.02	11.15	13.52	17.44	12.52	9.42	8.52	O00559	RCAS1_HUMAN	Receptor-binding cancer antigen expressed on SiSo cells	Homo sapiens (Human).	1e-30
comp220058_c1	3.02	8.64	12.71	17.61	13.88	11.61	19.09	O35704	SPTC1_MOUSE	Serine palmitoyltransferase 1	Mus musculus (Mouse).	0
comp218289_c0	3.02	0.89	1.32	1.44	3.36	2.78	2.18	Q3UHH8	GXLT1_MOUSE	Glucoside xylosyltransferase 1	Mus musculus (Mouse).	2e-108
comp226241_c1	3	5.12	4.7	6.35	8.11	10.52	16.02	Q80U56	AVL9_MOUSE	Late secretory pathway protein AVL9 homolog	Mus musculus (Mouse).	1e-95
comp215461_c8	3	2.49	2.04	2.69	1.59	0.96	2.4	B3DJK0	TM160_DANRE	Transmembrane protein 160	Danio rerio (Zebrafish) (Brachyd	3e-11
comp225363_c1	2.99	7.75	8.51	17.08	12.18	12.94	21.96	Q08BG1	TMPPE_DANRE	Transmembrane protein with metallophosphoesterase domain	Danio rerio (Zebrafish) (Brachyd	2e-107
comp219830_c0	2.97	3.15	10.15	24.24	46.54	55.56	61.15	Q9HD45	TM9S3_HUMAN	Transmembrane 9 superfamily member 3	Homo sapiens (Human).	0
comp217012_c0	2.97	1.49	1.87	0.96	1.12	0.44	1.22	Q9VCA2	ORCT_DROME	Organic cation transporter protein	Drosophila melanogaster (Fruit f	2e-83
comp224603_c0	2.96	2.11	4.59	14.61	3.31	2.18	1.13	Q6DI48	DLLA_DANRE	Delta-like protein A	Danio rerio (Zebrafish) (Brachyd	8e-43
comp219260_c1	2.95	5.5	4.1	6.42	7.96	8.09	9.94	Q5UR67	YR617_MIMIV	Uncharacterized protein R617	Acanthamoeba polyphaga mimivirus	2e-22
comp222319_c0	2.95	3.96	5.52	11.29	14.79	9.8	4.64	Q91ZN5	S35B2_MOUSE	Adenosine 3'-phospho 5'-phosphosulfate transporter 1	Mus musculus (Mouse).	2e-143
comp214181_c0	2.95	0.81	2.6	2.41	0.5	0.59	0.43	O88923	LPHN2_RAT	Latrophilin-2	Rattus norvegicus (Rat).	8e-06
comp224987_c0	2.95	0.38	1.37	0.95	0.6	0.43	0.18	Q16280	CNGA2_HUMAN	Cyclic nucleotide-gated olfactory channel	Homo sapiens (Human).	6e-37
comp212507_c0	2.94	7.18	5.72	6.03	2.33	2.04	1.47	P83088	FUCTC_DROME	Alpha-(1,3)-fucosyltransferase C	Drosophila melanogaster (Fruit f	3e-43
comp200590_c0	2.94	1.71	5.09	2.36	0.47	0.43	0.22	Q6DDL7	UN93A_XENLA	Protein unc-93 homolog A	Xenopus laevis (African clawed f	1e-26
comp218442_c0	2.93	4.07	2.71	3.2	3	2.59	2.35	Q4R7R1	D42E1_MACFA	Short-chain dehydrogenase/reductase family 42E member 1	Macaca fascicularis (Crab-eating	5e-167
comp223923_c1	2.93	1.46	1.71	2.84	3.8	3.89	3.34	P59240	NPHP4_MOUSE	Nephrocystin-4	Mus musculus (Mouse).	0
comp224949_c2	2.92	2.26	2.51	1.95	1.98	1.67	1.54	O93248	OPA1_ONCMA	Dynamin-like 120 kDa protein, mitochondrial	Oncorhynchus masou (Cherry salmo	3e-09
comp215088_c4	2.92	1.37	2.04	2.92	2.8	2.29	2.08	P10076	ZFP26_MOUSE	Zinc finger protein 26	Mus musculus (Mouse).	1e-42
comp221505_c2	2.91	2.41	7.36	8.32	11.15	11.29	12.48	Q9BW72	HIG2A_HUMAN	HIG1 domain family member 2A, mitochondrial	Homo sapiens (Human).	4e-22
comp222781_c0	2.91	1.05	0.28	0.48	0.19	0.34	0.34	O75096	LRP4_HUMAN	Low-density lipoprotein receptor-related protein 4	Homo sapiens (Human).	0
comp222560_c2	2.9	1.92	6.18	5.65	2.91	4.05	7.01	Q6AXL5	HBAP1_DANRE	HSPB1-associated protein 1 homolog	Danio rerio (Zebrafish) (Brachyd	3e-85
comp224317_c1	2.89	2.55	2.78	0.99	1.63	2.46	0.71	A6QLU6	GP133_BOVIN	Probable G-protein coupled receptor 133	Bos taurus (Bovine).	7e-25
comp216866_c1	2.89	1.22	0.9	2.47	0.53	0.12	0.21	Q80SX5	OTOP2_MOUSE	Otopetrin-2	Mus musculus (Mouse).	2e-07
comp222392_c0	2.89	1.15	2.06	2.21	2.5	3.54	6.89	Q06003	GOLI_DROME	Protein goliath	Drosophila melanogaster (Fruit f	8e-16
comp215117_c4	2.88	4.3	2.01	2.58	14.01	17.11	14.04	Q9R186	TRPV6_RAT	Transient receptor potential cation channel subfamily V member 6	Rattus norvegicus (Rat).	3e-68
comp223637_c6	2.87	3.45	1.14	1.94	6.87	8.01	10.12	P55772	ENTP1_MOUSE	Ectonucleoside triphosphate diphosphohydrolase 1	Mus musculus (Mouse).	4e-28
comp224700_c0	2.87	1.53	0.93	0.91	0.45	0.39	0.25	Q6P1C6	LRIG3_MOUSE	Leucine-rich repeats and immunoglobulin-like domains protein 3	Mus musculus (Mouse).	4e-34
comp217981_c0	2.87	0.95	0.42	0.18	0.31	0.14	0.16	Q8IZF6	GP112_HUMAN	Probable G-protein coupled receptor 112	Homo sapiens (Human).	6e-76
comp225720_c4	2.85	3.47	3.03	2.43	0.95	1.31	3.76	Q6NUT3	MFS12_HUMAN	Major facilitator superfamily domain-containing protein 12	Homo sapiens (Human).	6e-69
comp223198_c4	2.85	3.16	11.5	15.39	3.57	4.05	6.29	Q8K2C9	HACD3_MOUSE	Very-long-chain (3R)-3-hydroxyacyl-[acyl-carrier protein] dehydratase 3	Mus musculus (Mouse).	8e-82
comp217305_c0	2.84	1.98	1.43	2.53	2.34	4.37	6.87	Q99MS0	S14L2_RAT	SEC14-like protein 2	Rattus norvegicus (Rat).	4e-98
comp220534_c0	2.84	1.52	0.77	0.32	0.22	0.1	0.04	Q8BYF6	SC5A8_MOUSE	Sodium-coupled monocarboxylate transporter 1	Mus musculus (Mouse).	4e-154
comp207140_c1	2.84	1.29	0.61	0.89	0.39	0.31	0.18	P43245	MDR1_RAT	Multidrug resistance protein 1	Rattus norvegicus (Rat).	0
comp219744_c0	2.83	3.33	6.59	5.46	4.39	4.92	10.36	Q9P1Z9	CI174_HUMAN	Uncharacterized protein C9orf174	Homo sapiens (Human).	8e-37
comp226272_c0	2.82	0.25	0.12	0.12	1.11	0.76	0.94	Q8NF91	SYNE1_HUMAN	Nesprin-1	Homo sapiens (Human).	0
comp226005_c0	2.81	2.19	3.33	6.28	4.43	3.49	5.8	Q13045	FLII_HUMAN	Protein flightless-1 homolog	Homo sapiens (Human).	0
comp222266_c0	2.8	2.45	4.2	4.92	3.44	2.28	3.3	Q9C0B7	TMCO7_HUMAN	Transmembrane and coiled-coil domain-containing protein 7	Homo sapiens (Human).	2e-92
comp214142_c1	2.8	2.29	1.95	4.67	5.37	5.31	3.64	Q9WVD5	ORNT1_MOUSE	Mitochondrial ornithine transporter 1	Mus musculus (Mouse).	6e-55
comp213818_c0	2.8	2.23	2.37	4.32	5.04	3.03	5.89	Q9D0L6	BAMBI_MOUSE	BMP and activin membrane-bound inhibitor homolog	Mus musculus (Mouse).	9e-37
comp211466_c0	2.8	1.81	1.54	2.41	4.94	5.34	14.14	Q18297	TRPA1_CAEEL	Transient receptor potential cation channel subfamily A member 1 homolog	Caenorhabditis elegans.	1e-106
comp222775_c1	2.79	5.54	10.18	7.99	10.55	10.6	9.41	Q5RDC9	S35D2_PONAB	UDP-N-acetylglucosamine/UDP-glucose/GDP-mannose transporter	Pongo abelii (Sumatran orangutan	6e-121
comp220949_c0	2.78	2.94	5.19	2.53	1.92	1.34	1.12	Q99MS0	S14L2_RAT	SEC14-like protein 2	Rattus norvegicus (Rat).	2e-105
comp219092_c1	2.78	0.89	0.83	0.85	0.36	0.35	0.46	Q6GNV7	DIRC2_XENLA	Disrupted in renal carcinoma protein 2 homolog	Xenopus laevis (African clawed f	2e-89
comp217862_c0	2.76	2.84	1.91	2.73	1.86	3.13	3.68	Q5RBZ6	CHSTA_PONAB	Carbohydrate sulfotransferase 10	Pongo abelii (Sumatran orangutan	1e-11
comp224643_c3	2.76	0.26	0.83	0.05	0.43	0.18	0.02	P51840	GUC2E_RAT	Guanylyl cyclase GC-E	Rattus norvegicus (Rat).	9e-59
comp211559_c0	2.75	7.66	7.41	5.44	2.39	1.72	1.73	O45870	NSMA_CAEEL	Putative neutral sphingomyelinase	Caenorhabditis elegans.	1e-86
comp224682_c1	2.75	5.69	5.04	6.21	10.74	10.07	10.29	P28799	GRN_HUMAN	Granulins	Homo sapiens (Human).	9e-124
comp218942_c3	2.75	1.07	3.28	9.01	9.72	11.46	20.65	Q6NXT6	TAPT1_HUMAN	Transmembrane anterior posterior transformation protein 1 homolog	Homo sapiens (Human).	0
comp225343_c0	2.74	3.55	4.71	2.55	8.18	5.74	2.76	Q8TCQ1	MARH1_HUMAN	E3 ubiquitin-protein ligase MARCH1	Homo sapiens (Human).	1e-93
comp225717_c0	2.74	2.37	3.74	6.86	11.36	8.11	7.69	O94966	UBP19_HUMAN	Ubiquitin carboxyl-terminal hydrolase 19	Homo sapiens (Human).	0
comp215020_c8	2.74	0.56	0.72	0.51	4.14	6.17	11.51	P11881	ITPR1_MOUSE	Inositol 1,4,5-trisphosphate receptor type 1	Mus musculus (Mouse).	7e-77
comp214619_c0	2.7	2.93	2.24	1.22	0.31	0.32	0.18	O70247	SC5A6_RAT	Sodium-dependent multivitamin transporter	Rattus norvegicus (Rat).	3e-109
comp221646_c0	2.69	0.55	0.86	2.7	3.12	4.86	5.27	Q5R6S0	ABHGA_PONAB	Abhydrolase domain-containing protein 16A	Pongo abelii (Sumatran orangutan	1e-176
comp216566_c5	2.68	1.38	1.67	1.01	0.37	0.46	0.9	Q8K078	SO4A1_MOUSE	Solute carrier organic anion transporter family member 4A1	Mus musculus (Mouse).	3e-135
comp219103_c0	2.68	0.66	1.68	2.56	3.63	2.55	1.91	Q9Y561	LRP12_HUMAN	Low-density lipoprotein receptor-related protein 12	Homo sapiens (Human).	3e-67
comp219560_c0	2.67	0.2	2.24	1.79	3.73	5.6	4.18	P98164	LRP2_HUMAN	Low-density lipoprotein receptor-related protein 2	Homo sapiens (Human).	9e-09
comp220487_c2	2.66	3.6	7.38	4.97	3.71	4.33	5.57	P04634	LIPG_RAT	Gastric triacylglycerol lipase	Rattus norvegicus (Rat).	3e-123
comp220426_c0	2.66	2.67	2.32	2.69	1.7	0.82	1.28	Q8N8M0	NAT16_HUMAN	Putative N-acetyltransferase 16	Homo sapiens (Human).	3e-11
comp215604_c0	2.65	4.42	1.54	0.16	1.73	0.39	0.73	Q9R0Q8	CLC4E_MOUSE	C-type lectin domain family 4 member E	Mus musculus (Mouse).	7e-06
comp215610_c1	2.65	1.44	0.43	0.29	0.11	0.03	0.1	Q9VZW5	FMAR_DROME	FMRFamide receptor	Drosophila melanogaster (Fruit f	3e-26
comp220377_c0	2.64	0.81	1.29	0.52	0.46	0.36	0.32	P15541	AMPN_RABIT	Aminopeptidase N	Oryctolagus cuniculus (Rabbit).	0
comp211969_c0	2.64	0.43	2.54	1.07	0.14	0.28	0.5	Q5W8I7	VGL2B_DANRE	Vesicular glutamate transporter 2.2	Danio rerio (Zebrafish) (Brachyd	2e-29
comp225133_c0	2.63	1.41	2.29	4.07	7.6	5.47	3.79	O75689	ADAP1_HUMAN	Arf-GAP with dual PH domain-containing protein 1	Homo sapiens (Human).	2e-129
comp214967_c2	2.63	1	0.91	0.99	3.04	2.73	0.77	Q1RMU8	NPY1R_BOVIN	Neuropeptide Y receptor type 1	Bos taurus (Bovine).	9e-09
comp212816_c4	2.62	4.25	2.8	2.65	0.95	0.78	0.74	P42325	NCAH_DROME	Neurocalcin homolog	Drosophila melanogaster (Fruit f	1e-65
comp218552_c1	2.62	0.98	0.76	0.9	0.3	0.45	0.36	Q21974	UNC8_CAEEL	Degenerin unc-8	Caenorhabditis elegans.	3e-40
comp222450_c0	2.61	0.75	1.62	0.61	0.68	0.79	1.14	Q03412	UNC7_CAEEL	Innexin unc-7	Caenorhabditis elegans.	1e-64
comp219495_c0	2.6	1.89	2.21	3.31	3.19	4.03	7.24	Q8R507	FKTN_MOUSE	Fukutin	Mus musculus (Mouse).	2e-120
comp218629_c0	2.6	0.52	1.64	8.3	5.52	5.4	7.31	Q5SGD2	PPM1L_HUMAN	Protein phosphatase 1L	Homo sapiens (Human).	4e-115
comp223071_c2	2.59	2.38	3.81	4.55	3.38	4.48	4.86	Q9D2V8	MFS10_MOUSE	Major facilitator superfamily domain-containing protein 10	Mus musculus (Mouse).	8e-126
comp226107_c0	2.59	1.89	3.72	6.28	5.41	5.3	9.74	O14981	BTAF1_HUMAN	TATA-binding protein-associated factor 172	Homo sapiens (Human).	0
comp222297_c3	2.58	3.56	1.07	1.18	0.33	0.72	0.83	P09849	LPH_RABIT	Lactase-phlorizin hydrolase	Oryctolagus cuniculus (Rabbit).	1e-150
comp226071_c0	2.58	1.79	2.6	3.46	1.87	1.55	1.64	A2RV80	GRAM4_XENLA	GRAM domain-containing protein 4	Xenopus laevis (African clawed f	2e-87
comp218342_c1	2.57	1.25	0.67	0.93	0.8	0.97	1.55	Q95209	SORL_RABIT	Sortilin-related receptor	Oryctolagus cuniculus (Rabbit).	2e-06
comp218112_c0	2.56	3.52	1	0.39	0.66	0.93	0.95	Q9HC56	PCDH9_HUMAN	Protocadherin-9	Homo sapiens (Human).	4e-117
comp223690_c0	2.56	1.82	4.12	7.37	7.11	9.03	8.36	Q5F364	MRP1_CHICK	Multidrug resistance-associated protein 1	Gallus gallus (Chicken).	0
comp219397_c0	2.56	1.21	0.8	2.13	11.59	15.29	28.71	A2A7Z8	ADCL3_MOUSE	Arylacetamide deacetylase-like 3	Mus musculus (Mouse).	1e-44
comp225544_c0	2.56	1.19	3.02	2.97	4.29	3.38	3.55	Q8TEQ8	PIGO_HUMAN	GPI ethanolamine phosphate transferase 3	Homo sapiens (Human).	7e-167
comp222738_c1	2.54	3.19	3.2	4.05	3.59	5.31	6.52	Q5U2Q4	PAR16_RAT	Mono [ADP-ribose] polymerase PARP16	Rattus norvegicus (Rat).	7e-89
comp213600_c1	2.54	1.31	1.5	1.41	0.66	0.66	1.48	Q09435	GCY1_CAEEL	Guanylate cyclase receptor-type gcy-1	Caenorhabditis elegans.	2e-60
comp222294_c1	2.53	1.94	1.83	0.45	0.7	0.17	0.31	Q7T3Q2	CRIM1_DANRE	Cysteine-rich motor neuron 1 protein	Danio rerio (Zebrafish) (Brachyd	1e-113
comp218745_c2	2.53	1.53	1.37	1.07	0.93	0.84	2.04	Q9Y6A2	CP46A_HUMAN	Cholesterol 24-hydroxylase	Homo sapiens (Human).	2e-90
comp218578_c0	2.52	1.19	1.56	0.78	0.42	0.24	0.13	Q49B93	SC5AC_MOUSE	Sodium-coupled monocarboxylate transporter 2	Mus musculus (Mouse).	1e-58
comp226232_c0	2.51	2.67	0.43	0.22	0.16	0.17	0.2	Q6V0I7	FAT4_HUMAN	Protocadherin Fat 4	Homo sapiens (Human).	1e-174
comp219156_c2	2.51	1.68	0.44	0.21	0.4	0.85	1.17	Q9TTC7	FUT2_HYLLA	Galactoside 2-alpha-L-fucosyltransferase 2	Hylobates lar (Common gibbon) (W	1e-18
comp217103_c2	2.5	3.6	14.51	23.59	8.19	7.94	14.84	P56705	WNT4_HUMAN	Protein Wnt-4	Homo sapiens (Human).	5e-110
comp224803_c1	2.5	2.03	2.38	4.06	1.51	1.51	1.68	Q5I7T1	AG10B_HUMAN	Putative Dol-P-Glc:Glc(2)Man(9)GlcNAc(2)-PP-Dol alpha-1,2-glucosyltransferase	Homo sapiens (Human).	6e-114
comp214366_c2	2.5	1.82	3.05	5.29	3.64	4.1	8.49	Q5XJW2	G45IP_RAT	Growth arrest and DNA damage-inducible proteins-interacting protein 1	Rattus norvegicus (Rat).	6e-15
comp226199_c2	2.49	2.6	3.67	3.6	6.22	6.42	8.23	Q96T60	PNKP_HUMAN	Bifunctional polynucleotide phosphatase/kinase	Homo sapiens (Human).	2e-133
comp216650_c2	2.47	1.68	2.21	2.79	4.13	4.8	4.43	O75452	RDH16_HUMAN	Retinol dehydrogenase 16	Homo sapiens (Human).	8e-77
comp214392_c2	2.46	0.48	0.7	0.74	1.05	1.98	1.88	O15439	MRP4_HUMAN	Multidrug resistance-associated protein 4	Homo sapiens (Human).	0
comp222460_c1	2.45	1.21	1.36	2.16	2.85	7.25	13.78	Q9QZD8	DIC_MOUSE	Mitochondrial dicarboxylate carrier	Mus musculus (Mouse).	3e-87
comp219727_c0	2.42	2.75	2.84	0.94	4.62	3.96	0.43	O43184	ADA12_HUMAN	Disintegrin and metalloproteinase domain-containing protein 12	Homo sapiens (Human).	1e-136
comp220414_c1	2.42	0.07	0.62	0.89	0.23	0.88	2.27	Q9HC56	PCDH9_HUMAN	Protocadherin-9	Homo sapiens (Human).	4e-107
comp216940_c0	2.41	2.16	4.05	5.41	4.66	5.56	5.72	Q32PP1	CE045_DANRE	UPF0544 protein C5orf45 homolog	Danio rerio (Zebrafish) (Brachyd	9e-23
comp215753_c0	2.41	1.72	2.57	0.14	0.31	0.46	0.37	Q9QYP1	LRP4_RAT	Low-density lipoprotein receptor-related protein 4	Rattus norvegicus (Rat).	9e-15
comp224414_c0	2.4	1.69	1.19	0.79	0.82	1.08	0.94	P98073	ENTK_HUMAN	Enteropeptidase	Homo sapiens (Human).	2e-52
comp221770_c6	2.37	3.95	1.91	3.97	1.09	1.81	2.18	Q86T96	RN180_HUMAN	E3 ubiquitin-protein ligase RNF180	Homo sapiens (Human).	8e-18
comp215471_c0	2.37	0.85	1.77	32.82	39.25	12.32	5.93	Q8N3J6	CADM2_HUMAN	Cell adhesion molecule 2	Homo sapiens (Human).	9e-06
comp215584_c0	2.37	0.11	0.28	0.73	1.17	2.31	4.07	Q1JQ66	S35E3_DANRE	Solute carrier family 35 member E3	Danio rerio (Zebrafish) (Brachyd	5e-121
comp216023_c0	2.36	0.55	0.47	0.19	1.03	0.8	0.5	Q9ZCN5	Y688_RICPR	Uncharacterized protein RP688	Rickettsia prowazekii (strain Ma	5e-11
comp214768_c0	2.36	0.2	0.51	0.47	1.5	1.49	0.82	P07099	HYEP_HUMAN	Epoxide hydrolase 1	Homo sapiens (Human).	2e-145
comp216502_c1	2.35	1.82	5.33	8.05	12.22	12.25	7.49	Q6IRP4	ABHDD_XENLA	Alpha/beta hydrolase domain-containing protein 13	Xenopus laevis (African clawed f	1e-93
comp225698_c0	2.34	0.98	0.93	5.73	3.39	2.23	4.24	Q5SPC5	OTOF_DANRE	Otoferlin	Danio rerio (Zebrafish) (Brachyd	0
comp221674_c2	2.32	2.75	2.44	5.39	13.35	19.49	22.54	O14975	S27A2_HUMAN	Very long-chain acyl-CoA synthetase	Homo sapiens (Human).	0
comp224284_c0	2.31	19.23	37.92	12.06	15.41	9.76	3.87	Q9DGD1	MGT4C_CHICK	Alpha-1,3-mannosyl-glycoprotein 4-beta-N-acetylglucosaminyltransferase C	Gallus gallus (Chicken).	1e-95
comp211482_c0	2.31	1.87	1.27	1.71	0.38	0.17	0.21	Q7RTX9	MOT14_HUMAN	Monocarboxylate transporter 14	Homo sapiens (Human).	7e-41
comp219964_c1	2.3	2.82	2.49	3.36	9.34	5.57	5.79	Q8IDX6	RBP2A_PLAF7	Reticulocyte-binding protein 2 homolog a	Plasmodium falciparum (isolate 3	2e-15
comp221391_c0	2.3	2.69	16.06	24.39	8.08	7.79	11.66	Q9UQ90	SPG7_HUMAN	Paraplegin	Homo sapiens (Human).	0
comp216961_c4	2.3	1.53	2.48	2.84	5.37	12.82	31.46	Q8CDT7	CJ107_MOUSE	Uncharacterized protein C10orf107 homolog	Mus musculus (Mouse).	9e-30
comp213722_c1	2.3	0.57	0.65	0.13	0.37	1.04	1.78	A8Y1P7	BRE4_CAEBR	Beta-1,4-N-acetylgalactosaminyltransferase bre-4	Caenorhabditis briggsae.	3e-15
comp211043_c0	2.28	2.3	3.82	1.31	2.04	0.55	0.81	Q9UA35	S28A3_EPTST	Solute carrier family 28 member 3	Eptatretus stoutii (Pacific hagf	1e-113
comp224452_c0	2.28	1.29	2.55	0.85	4.02	3.04	1.13	O43909	EXTL3_HUMAN	Exostosin-like 3	Homo sapiens (Human).	0
comp226205_c0	2.26	2.97	3.16	2.85	1.86	1.9	1.78	Q80V03	ADCK5_MOUSE	Uncharacterized aarF domain-containing protein kinase 5	Mus musculus (Mouse).	2e-169
comp224991_c0	2.25	3.88	2.93	2.93	6.63	7.75	6.18	O35083	PLCA_MOUSE	1-acyl-sn-glycerol-3-phosphate acyltransferase alpha	Mus musculus (Mouse).	6e-65
comp217963_c1	2.25	2.59	1.49	1.23	0.95	0.19	0.34	P58875	S14L2_BOVIN	SEC14-like protein 2	Bos taurus (Bovine).	6e-106
comp217237_c0	2.25	2.05	5.63	3.6	2.88	2.15	3	Q6P5P5	MEST_RAT	Mesoderm-specific transcript homolog protein	Rattus norvegicus (Rat).	6e-55
comp215884_c0	2.25	1.62	4.34	4.31	4.55	6.25	11.4	Q5RBL0	YIPF1_PONAB	Protein YIPF1	Pongo abelii (Sumatran orangutan	6e-85
comp161104_c0	2.25	0.96	1.02	0.05	0.27	0.13	0.14	P24507	SY63_DIPOM	Synaptotagmin-C	Diplobatis ommata (Ocellated ele	7e-33
comp223893_c0	2.25	0.63	0.6	0.56	0.52	1.43	3.31	Q71M42	PC11X_PANTR	Protocadherin-11 X-linked	Pan troglodytes (Chimpanzee).	2e-123
comp215373_c1	2.24	1.04	0.48	0.06	1.43	3.57	4.09	P08037	B4GT1_BOVIN	Beta-1,4-galactosyltransferase 1	Bos taurus (Bovine).	1e-49
comp220993_c0	2.24	1.01	0.7	0.52	2.17	4.01	6.35	P57103	NAC3_HUMAN	Sodium/calcium exchanger 3	Homo sapiens (Human).	4e-132
comp218334_c0	2.24	0.58	2.43	0.72	1.66	0.15	0.42	Q6Q473	CLCA4_MOUSE	Calcium-activated chloride channel regulator 4	Mus musculus (Mouse).	7e-105
comp211173_c5	2.22	6.08	1.2	0.51	0.65	0.05	0.36	O62735	AQP2_SHEEP	Aquaporin-2	Ovis aries (Sheep).	2e-20
comp218988_c3	2.22	4.05	3.97	1.78	2.37	4.1	6.96	Q9V4N3	CYB5_DROME	Cytochrome b5	Drosophila melanogaster (Fruit f	2e-22
comp218831_c0	2.22	3	1.43	2.77	1.28	3.56	4.09	Q9Y4C4	MFHA1_HUMAN	Malignant fibrous histiocytoma-amplified sequence 1	Homo sapiens (Human).	3e-41
comp221185_c1	2.22	2.89	1.83	1.55	1.37	1.22	1.13	Q9UHC1	MLH3_HUMAN	DNA mismatch repair protein Mlh3	Homo sapiens (Human).	2e-89
comp207476_c0	2.22	1.72	2.88	2.78	1.04	0.46	0.01	P09849	LPH_RABIT	Lactase-phlorizin hydrolase	Oryctolagus cuniculus (Rabbit).	8e-47
comp213708_c0	2.2	2.88	2.73	2.85	1.72	1.42	0.7	Q27963	VMAT2_BOVIN	Synaptic vesicular amine transporter	Bos taurus (Bovine).	2e-72
comp214538_c2	2.19	1.6	1.04	1.03	0.36	0.32	0.31	Q99N28	CADM3_MOUSE	Cell adhesion molecule 3	Mus musculus (Mouse).	1e-07
comp213747_c3	2.18	0.3	1.04	0.49	0.21	0.09	0.08	Q8L9T5	ATL2_ARATH	RING-H2 finger protein ATL2	Arabidopsis thaliana (Mouse-ear	2e-06
comp220975_c2	2.17	1.57	3.09	1	1.23	4.36	6.01	Q6INU7	FRRS1_XENLA	Putative ferric-chelate reductase 1	Xenopus laevis (African clawed f	1e-31
comp220308_c0	2.17	0.84	0.91	0.77	1.3	0.93	1.03	P33527	MRP1_HUMAN	Multidrug resistance-associated protein 1	Homo sapiens (Human).	0
comp225383_c0	2.16	1.85	3.28	1.77	3.45	4.04	3.47	Q6P1A2	MBOA5_HUMAN	Lysophospholipid acyltransferase 5	Homo sapiens (Human).	3e-127
comp225651_c0	2.15	6.02	7.6	18.71	14.79	19.33	28.75	Q8VHE0	SEC63_MOUSE	Translocation protein SEC63 homolog	Mus musculus (Mouse).	0
comp222234_c0	2.15	3.08	2.95	3.98	3.18	3.16	3.48	Q9DB05	SNAA_MOUSE	Alpha-soluble NSF attachment protein	Mus musculus (Mouse).	1e-149
comp215058_c0	2.15	1.17	1.43	0.45	0.41	0.14	0.17	Q52KR2	LRIG2_MOUSE	Leucine-rich repeats and immunoglobulin-like domains protein 2	Mus musculus (Mouse).	1e-26
comp119371_c0	2.15	0.78	1.33	1.09	0.23	0.02	0.07	Q6ZNA5	FRRS1_HUMAN	Ferric-chelate reductase 1	Homo sapiens (Human).	3e-10
comp226190_c0	2.14	0.88	1.97	4	8.36	8.73	9.67	Q9ES00	UBE4B_MOUSE	Ubiquitin conjugation factor E4 B	Mus musculus (Mouse).	0
comp225853_c0	2.14	0.53	1.23	0.97	4.52	3.81	2.92	P16056	MET_MOUSE	Hepatocyte growth factor receptor	Mus musculus (Mouse).	1e-124
comp215558_c0	2.14	0.45	0.65	0.23	0.05	0.05	0.03	Q550A6	CRTP2_DICDI	Crt homolog 2	Dictyostelium discoideum (Slime	1e-07
comp221589_c0	2.13	1.33	2	1.12	2.2	1.84	2.5	Q8BYF6	SC5A8_MOUSE	Sodium-coupled monocarboxylate transporter 1	Mus musculus (Mouse).	6e-137
comp219657_c0	2.13	0.5	1.26	1.72	3.57	3.83	3.44	Q69ZN6	GNPTA_MOUSE	N-acetylglucosamine-1-phosphotransferase subunits alpha/beta	Mus musculus (Mouse).	9e-132
comp207007_c2	2.12	2.11	2.63	14.89	9.34	9.32	9.54	Q5JUQ0	FA78A_HUMAN	Protein FAM78A	Homo sapiens (Human).	4e-68
comp219388_c2	2.12	0.96	0.49	1.92	1.4	1.22	2.51	P13355	GTR1_RABIT	Solute carrier family 2, facilitated glucose transporter member 1	Oryctolagus cuniculus (Rabbit).	2e-106
comp219704_c2	2.11	11.63	2.7	2.33	4.75	3.97	4.5	Q96MB7	HARB1_HUMAN	Putative nuclease HARBI1	Homo sapiens (Human).	6e-28
comp222905_c1	2.11	1.84	1.18	1.42	1.09	0.93	0.33	Q5HZQ9	PCX4_XENLA	Pecanex-like protein 4	Xenopus laevis (African clawed f	0
comp221697_c0	2.11	0.96	1.15	1.83	1.63	2.04	2.82	Q10PP8	MTP4_ORYSJ	Metal tolerance protein 4	Oryza sativa subsp. japonica (Ri	4e-83
comp226150_c1	2.1	1.41	2.29	3.23	2.87	3.04	4.32	Q9HAU5	RENT2_HUMAN	Regulator of nonsense transcripts 2	Homo sapiens (Human).	0
comp220546_c1	2.09	1.88	2.65	1.89	0.86	1.05	0.63	Q6P8Y1	CAPSL_MOUSE	Calcyphosin-like protein	Mus musculus (Mouse).	6e-42
comp224499_c0	2.09	1.18	1.3	0.72	2.15	1.3	0.74	Q9HCF6	TRPM3_HUMAN	Transient receptor potential cation channel subfamily M member 3	Homo sapiens (Human).	0
comp214927_c1	2.08	1.41	1.77	2.41	3.22	1.55	2.73	A8WQK3	ACH1_CAEBR	Acetylcholine receptor subunit alpha-type acr-16	Caenorhabditis briggsae.	5e-38
comp224855_c2	2.08	0.84	0.51	0.44	1.07	1.9	2.28	Q26473	SEM1A_SCHAM	Semaphorin-1A	Schistocerca americana (American	0
comp219123_c3	2.08	0.02	2.8	21.32	6.22	4.9	5.05	Q9JJ06	C1GLT_MOUSE	Glycoprotein-N-acetylgalactosamine 3-beta-galactosyltransferase 1	Mus musculus (Mouse).	3e-67
comp224007_c0	2.07	2.66	2.52	2.86	6.22	6.54	6.51	P97603	NEO1_RAT	Neogenin	Rattus norvegicus (Rat).	1e-159
comp225277_c2	2.07	1.01	4.56	11.55	17.96	23.52	31.08	Q6DED0	TR1L1_XENLA	Translocating chain-associated membrane protein 1-like 1	Xenopus laevis (African clawed f	2e-128
comp223146_c1	2.06	1.05	1.33	1.05	1.7	1.98	1.67	P05099	MATN1_CHICK	Cartilage matrix protein	Gallus gallus (Chicken).	1e-15
comp220252_c1	2.05	2.07	13.39	85.61	61.05	39.54	29.07	P42519	STAR_DROME	Protein Star	Drosophila melanogaster (Fruit f	6e-16
comp215294_c0	2.05	1.93	3.08	8.63	5.81	4.1	5.61	Q8WV83	S35F5_HUMAN	Solute carrier family 35 member F5	Homo sapiens (Human).	4e-159
comp219004_c2	2.05	1.66	3.54	12.81	11.73	11.68	10.04	Q5E9H7	DHB12_BOVIN	Estradiol 17-beta-dehydrogenase 12	Bos taurus (Bovine).	2e-99
comp221429_c0	2.04	3.03	7.25	7.85	11.97	10.54	9.88	Q7ZU13	SPNS1_DANRE	Protein spinster homolog 1	Danio rerio (Zebrafish) (Brachyd	6e-159
comp217192_c1	2.04	1.91	4	7.53	19.6	23.78	30.71	Q6P0C6	LHPL2_DANRE	Lipoma HMGIC fusion partner-like 2 protein	Danio rerio (Zebrafish) (Brachyd	9e-58
comp223601_c2	2.03	2.87	3.43	6.46	7.18	10.81	14.5	Q5EA43	SFXN2_BOVIN	Sideroflexin-2	Bos taurus (Bovine).	9e-115
comp209827_c0	2.03	1.67	3.34	4.22	2.09	2.16	4.95	Q7KZN9	COX15_HUMAN	Cytochrome c oxidase assembly protein COX15 homolog	Homo sapiens (Human).	2e-126
comp225615_c2	2.03	0.29	1.08	11.68	11.51	8.24	17.37	O15439	MRP4_HUMAN	Multidrug resistance-associated protein 4	Homo sapiens (Human).	0
comp204958_c2	2.03	0	0	0.02	0.13	0.37	1	Q19200	STO1_CAEEL	Stomatin-1	Caenorhabditis elegans.	1e-67
comp214775_c0	2.02	1.27	1.72	1.88	1.27	0.8	1.8	Q9D8Y1	T126A_MOUSE	Transmembrane protein 126A	Mus musculus (Mouse).	3e-12
comp214523_c0	2.02	0.79	0.7	0.38	0.44	0.69	0.44	Q90610	NEO1_CHICK	Neogenin	Gallus gallus (Chicken).	3e-76
comp221267_c0	2.01	5.11	6.53	3.83	5.01	2.77	1.51	Q9CPU9	COPT2_MOUSE	Probable low affinity copper uptake protein 2	Mus musculus (Mouse).	3e-10
comp220205_c0	2.01	1.29	1.77	1.37	0.37	0.14	0.19	Q7T392	T179B_DANRE	Transmembrane protein 179B	Danio rerio (Zebrafish) (Brachyd	9e-16
comp215653_c0	2	2.43	2.44	1.7	2.61	1.55	2.19	Q8BZG5	RRNAD_MOUSE	Protein RRNAD1	Mus musculus (Mouse).	3e-75
comp225551_c1	2	1.43	3.66	2.91	3.45	2.5	1.53	Q8BRK9	MA2A2_MOUSE	Alpha-mannosidase 2x	Mus musculus (Mouse).	0
comp213300_c0	2	1.01	0.29	0.12	0.13	0.14	0.12	Q1XA76	ASIC1_CHICK	Acid-sensing ion channel 1	Gallus gallus (Chicken).	1e-53
comp214982_c2	1.99	1.93	1.57	2.52	2.25	2.23	1.75	Q9HCK4	ROBO2_HUMAN	Roundabout homolog 2	Homo sapiens (Human).	2e-171
comp217718_c0	1.99	1.19	1.66	1.47	6.93	5.99	8.08	Q7L1S5	CHST9_HUMAN	Carbohydrate sulfotransferase 9	Homo sapiens (Human).	3e-36
comp217571_c0	1.99	0.98	0.9	0.4	2.8	2.25	3.12	Q8BGC3	MOT12_MOUSE	Monocarboxylate transporter 12	Mus musculus (Mouse).	2e-46
comp215004_c0	1.98	4.25	10.2	21.75	46.93	59.38	70.83	Q29RM3	REEP5_BOVIN	Receptor expression-enhancing protein 5	Bos taurus (Bovine).	4e-63
comp226163_c1	1.98	3.12	2.72	2	2.46	3.17	5.01	P28715	ERCC5_HUMAN	DNA repair protein complementing XP-G cells	Homo sapiens (Human).	9e-91
comp213080_c0	1.98	0.09	0.41	0.15	0.14	0.4	0.04	P24460	CP2BB_CANFA	Cytochrome P450 2B11	Canis familiaris (Dog) (Canis lu	4e-107
comp222922_c0	1.97	2.71	0.98	1	1.27	0.78	0.85	Q91WU4	TMCO4_MOUSE	Transmembrane and coiled-coil domain-containing protein 4	Mus musculus (Mouse).	2e-128
comp215630_c1	1.96	1.21	1.2	4.96	4.52	2.62	3.63	O15439	MRP4_HUMAN	Multidrug resistance-associated protein 4	Homo sapiens (Human).	5e-126
comp215029_c1	1.95	3.09	6.74	7.07	4.63	5.04	6.67	Q9D3B1	HACD2_MOUSE	Very-long-chain (3R)-3-hydroxyacyl-[acyl-carrier protein] dehydratase 2	Mus musculus (Mouse).	5e-75
comp210587_c9	1.95	0.26	1.45	1.29	0.87	1.02	1	Q06HQ7	PLB1_MONDO	Phospholipase B1, membrane-associated	Monodelphis domestica (Gray shor	6e-90
comp214777_c0	1.94	3.19	5.12	9.85	6.57	6.89	11.16	Q6PJW8	CNST_HUMAN	Consortin	Homo sapiens (Human).	4e-07
comp213233_c2	1.94	1.23	2.15	2.32	1.68	2.27	6.45	Q09621	LACT2_CAEEL	Beta-lactamase domain-containing protein 2	Caenorhabditis elegans.	7e-65
comp211113_c3	1.94	0	0.52	0.2	0.1	0.03	0.07	Q9PTS8	ACHA9_CHICK	Neuronal acetylcholine receptor subunit alpha-9	Gallus gallus (Chicken).	6e-33
comp217895_c0	1.93	2.73	3.46	3.43	2.43	2.23	2.71	Q91W34	CP058_MOUSE	UPF0420 protein C16orf58 homolog	Mus musculus (Mouse).	3e-113
comp221783_c0	1.92	10.35	16.85	14.55	19.8	21.24	13.51	Q6GNG3	TMX3_XENLA	Protein disulfide-isomerase TMX3	Xenopus laevis (African clawed f	9e-94
comp220011_c0	1.92	1.28	2.31	3.16	4	3.63	2.51	P13355	GTR1_RABIT	Solute carrier family 2, facilitated glucose transporter member 1	Oryctolagus cuniculus (Rabbit).	3e-141
comp215557_c0	1.92	1.14	0.91	0.57	0.21	0.14	0.19	Q80T91	MEG11_MOUSE	Multiple epidermal growth factor-like domains protein 11	Mus musculus (Mouse).	3e-27
comp220663_c0	1.92	0.02	0.65	0.19	0.41	2.42	3.86	Q9P2K9	PTHD2_HUMAN	Patched domain-containing protein 2	Homo sapiens (Human).	5e-25
comp223190_c0	1.91	1.53	0.35	0.31	0.22	0.49	0.22	Q9QYP1	LRP4_RAT	Low-density lipoprotein receptor-related protein 4	Rattus norvegicus (Rat).	0
comp217984_c0	1.91	1.45	0.96	0.59	0.28	0.16	0.1	P50482	SL9A2_RABIT	Sodium/hydrogen exchanger 2	Oryctolagus cuniculus (Rabbit).	5e-140
comp209981_c0	1.9	8.19	1.72	0.78	0.15	0.14	0.05	Q2WGJ8	TM249_HUMAN	Transmembrane protein 249	Homo sapiens (Human).	1e-13
comp225179_c3	1.9	6.24	6.57	5.41	4.66	4.77	4.32	Q5ZKJ0	CLP1L_CHICK	Cleft lip and palate transmembrane protein 1-like protein	Gallus gallus (Chicken).	0
comp209527_c0	1.9	4.92	4.76	5.43	3.48	1.91	0.82	Q2TBF2	WSCD2_HUMAN	WSC domain-containing protein 2	Homo sapiens (Human).	3e-12
comp222997_c0	1.9	2.71	1.27	2.3	5.02	5.01	3.94	Q8CH36	S36A4_MOUSE	Proton-coupled amino acid transporter 4	Mus musculus (Mouse).	9e-101
comp223658_c4	1.9	1.17	1.64	2.5	6.67	6.48	8.97	P18257	ACHN3_CARAU	Neuronal acetylcholine receptor subunit non-alpha-3	Carassius auratus (Goldfish).	1e-70
comp222530_c1	1.9	1.12	0.74	0.74	0.75	1.25	0.89	Q8K1C7	MOT14_MOUSE	Monocarboxylate transporter 14	Mus musculus (Mouse).	9e-40
comp222855_c0	1.9	0.59	6.45	4.54	4.57	3.64	3.96	A5PKW4	PSD1_HUMAN	PH and SEC7 domain-containing protein 1	Homo sapiens (Human).	4e-07
comp224655_c0	1.88	4.72	1.02	2.1	1.81	0.93	0.43	Q9VKA4	Y1760_DROME	Probable G-protein coupled receptor CG31760	Drosophila melanogaster (Fruit f	4e-66
comp215728_c1	1.88	1.17	2.76	21.02	29.66	30.93	48.86	P27824	CALX_HUMAN	Calnexin	Homo sapiens (Human).	0
comp222700_c0	1.86	0.98	0.5	1.22	0.65	0.27	0.17	Q90VY2	EDAR_ORYLA	Tumor necrosis factor receptor superfamily member EDAR	Oryzias latipes (Medaka fish) (J	5e-07
comp225399_c0	1.86	0.29	0.42	0.28	1.28	3.32	4.43	P20905	5HT1R_DROME	5-hydroxytryptamine receptor 1	Drosophila melanogaster (Fruit f	6e-112
comp217499_c1	1.86	0.18	0.11	0.1	0.07	0.01	0.05	Q25011	FANA_HELAS	FMRFamide-activated amiloride-sensitive sodium channel	Helix aspersa (Brown garden snai	3e-56
comp218906_c5	1.85	3.47	1.78	0.72	0.22	0.31	0.75	P16066	ANPRA_HUMAN	Atrial natriuretic peptide receptor 1	Homo sapiens (Human).	3e-170
comp224971_c0	1.85	0.82	0.3	0.13	0.65	2.08	3.08	Q6DN14	MCTP1_HUMAN	Multiple C2 and transmembrane domain-containing protein 1	Homo sapiens (Human).	0
comp223521_c0	1.85	0.79	0.85	0.51	0.45	0.26	0.12	Q9VZW5	FMAR_DROME	FMRFamide receptor	Drosophila melanogaster (Fruit f	2e-08
comp213170_c0	1.84	2.89	4.46	3.41	0.85	0.36	0.4	Q86BJ3	PIPE_DROME	Heparan sulfate 2-O-sulfotransferase pipe	Drosophila melanogaster (Fruit f	5e-21
comp216326_c1	1.84	0.51	0.46	0.3	0.2	0.2	0.34	Q9NR61	DLL4_HUMAN	Delta-like protein 4	Homo sapiens (Human).	3e-29
comp219208_c4	1.83	13.65	5.42	3.73	7.09	5.96	5.83	O94910	LPHN1_HUMAN	Latrophilin-1	Homo sapiens (Human).	7e-12
comp223369_c0	1.83	0.96	1.04	1.12	1.29	0.97	0.93	Q6GMF8	RHDF1_DANRE	Inactive rhomboid protein 1	Danio rerio (Zebrafish) (Brachyd	0
comp225136_c0	1.83	0.23	0.71	0.72	1.42	1.76	1.55	Q8K135	K319L_MOUSE	Dyslexia-associated protein KIAA0319-like protein	Mus musculus (Mouse).	0
comp220183_c1	1.82	6.12	6.61	4.07	13.19	12.17	9.38	Q5FWL7	ZDH15_XENLA	Palmitoyltransferase ZDHHC15	Xenopus laevis (African clawed f	2e-96
comp225871_c0	1.82	2.84	3.63	3.15	3.23	2.51	3.01	Q8BTW8	CK5P1_MOUSE	CDK5 regulatory subunit-associated protein 1	Mus musculus (Mouse).	0
comp221859_c0	1.82	1	0.65	0.69	0.23	0.17	0.12	O43451	MGA_HUMAN	Maltase-glucoamylase, intestinal	Homo sapiens (Human).	0
comp223342_c0	1.82	0.49	1.32	4.16	11.28	13.01	13.93	Q5RFT1	CB018_PONAB	Transmembrane protein C2orf18 homolog	Pongo abelii (Sumatran orangutan	3e-124
comp220815_c2	1.81	3.1	1.5	5.45	4.52	5.11	5.22	Q7T352	CL023_DANRE	UPF0444 transmembrane protein C12orf23 homolog	Danio rerio (Zebrafish) (Brachyd	2e-09
comp222879_c2	1.81	2.55	2.11	3.87	8.49	9.79	13.26	Q8BYF6	SC5A8_MOUSE	Sodium-coupled monocarboxylate transporter 1	Mus musculus (Mouse).	4e-166
comp211891_c0	1.81	0.41	0.48	0.45	0.09	0.1	0.08	P38977	ANTA_HYDVU	Antistasin	Hydra vulgaris (Hydra) (Hydra at	5e-24
comp212349_c0	1.8	3.35	10.6	27.91	21.32	31.03	83.49	Q5Q995	KTAP2_IXOSC	Protein KRTCAP2 homolog	Ixodes scapularis (Black-legged	5e-09
comp216866_c0	1.8	1.07	0.75	1.8	0.24	0.08	0.13	Q80UF9	OTOP3_MOUSE	Otopetrin-3	Mus musculus (Mouse).	2e-07
comp219926_c0	1.79	5.31	8.02	2.54	2.79	2.06	1.79	Q96AJ9	VTI1A_HUMAN	Vesicle transport through interaction with t-SNAREs homolog 1A	Homo sapiens (Human).	2e-57
comp222675_c1	1.79	1.3	0.79	0.33	0.26	0.53	0.78	Q9WTR0	MMP16_MOUSE	Matrix metalloproteinase-16	Mus musculus (Mouse).	2e-52
comp213822_c4	1.78	2.86	8.08	7.34	2.91	7.12	3.26	Q9VZW5	FMAR_DROME	FMRFamide receptor	Drosophila melanogaster (Fruit f	5e-16
comp221337_c0	1.77	2.6	4.8	2.72	2.45	3.08	2.37	O89016	ABCD4_MOUSE	ATP-binding cassette sub-family D member 4	Mus musculus (Mouse).	4e-180
comp221934_c2	1.77	1.25	1.61	5.51	11.51	9.86	7.85	Q18297	TRPA1_CAEEL	Transient receptor potential cation channel subfamily A member 1 homolog	Caenorhabditis elegans.	8e-70
comp212437_c0	1.76	1.52	4	0.15	0.14	0.06	0.01	P48180	ACH1_CAEEL	Acetylcholine receptor subunit alpha-type acr-16	Caenorhabditis elegans.	2e-58
comp216938_c1	1.75	0.8	5.06	20.59	19.39	23.27	41.26	Q9Y6M5	ZNT1_HUMAN	Zinc transporter 1	Homo sapiens (Human).	7e-91
comp220283_c2	1.75	0.58	2.75	3.1	1.67	1.89	0.46	Q99N43	KREM1_MOUSE	Kremen protein 1	Mus musculus (Mouse).	8e-06
comp223743_c1	1.75	0.27	1.16	0.34	2	5.56	22.26	Q9CXI3	MOXD1_MOUSE	DBH-like monooxygenase protein 1	Mus musculus (Mouse).	2e-38
comp222677_c0	1.74	5.65	3.79	2.78	4.51	5.99	3.71	Q99LQ7	TM189_MOUSE	Transmembrane protein 189	Mus musculus (Mouse).	3e-69
comp211132_c1	1.74	0.42	0.95	0.51	0.22	0.14	0.23	P15535	B4GT1_MOUSE	Beta-1,4-galactosyltransferase 1	Mus musculus (Mouse).	1e-29
comp223788_c0	1.73	3.81	3.36	10.3	9.35	11.27	6.9	Q9CR58	KMCP1_MOUSE	Kidney mitochondrial carrier protein 1	Mus musculus (Mouse).	5e-139
comp224149_c1	1.73	2.45	2.25	3.18	6.31	4.1	4.86	Q9HC56	PCDH9_HUMAN	Protocadherin-9	Homo sapiens (Human).	3e-115
comp215476_c0	1.73	1.64	0.89	1.58	0.58	0.8	0.69	Q9VZW5	FMAR_DROME	FMRFamide receptor	Drosophila melanogaster (Fruit f	8e-10
comp219344_c1	1.73	1.57	3.77	6.22	13.94	9.44	12.15	P97564	GPAT1_RAT	Glycerol-3-phosphate acyltransferase 1, mitochondrial	Rattus norvegicus (Rat).	1e-136
comp206495_c0	1.73	0.85	1.25	2.98	2.55	2.03	2.22	Q9EPZ8	RN103_RAT	E3 ubiquitin-protein ligase RNF103	Rattus norvegicus (Rat).	6e-158
comp214471_c0	1.73	0.41	0.12	0.1	0.04	0.04	0.1	P33450	FAT_DROME	Cadherin-related tumor suppressor	Drosophila melanogaster (Fruit f	1e-69
comp216683_c0	1.72	1.23	3.05	1.96	1.34	0.87	0.33	Q8R4F0	MCLN3_MOUSE	Mucolipin-3	Mus musculus (Mouse).	2e-136
comp211091_c0	1.72	0.68	1.18	1.72	2.56	5.15	12.94	Q8BTV1	TUSC3_MOUSE	Tumor suppressor candidate 3	Mus musculus (Mouse).	2e-153
comp212711_c0	1.72	0.48	0.7	0.37	0.1	0.04	0.09	Q9I8C7	ACH10_CHICK	Neuronal acetylcholine receptor subunit alpha-10	Gallus gallus (Chicken).	3e-102
comp225497_c0	1.71	2.06	3.25	3.34	3.13	3.67	3.72	Q3UVK0	ERMP1_MOUSE	Endoplasmic reticulum metallopeptidase 1	Mus musculus (Mouse).	0
comp212532_c0	1.71	0.97	1.51	0.15	0.17	0.28	0.16	O77504	S22A1_RABIT	Solute carrier family 22 member 1	Oryctolagus cuniculus (Rabbit).	2e-12
comp220623_c0	1.71	0.67	0.72	0.33	0.25	0.31	0.25	P98164	LRP2_HUMAN	Low-density lipoprotein receptor-related protein 2	Homo sapiens (Human).	1e-168
comp224493_c0	1.71	0.58	1.01	0.66	3.16	1.31	1.11	A4QN56	NAGT1_DANRE	Sodium-dependent glucose transporter 1	Danio rerio (Zebrafish) (Brachyd	7e-42
comp213426_c0	1.7	2.58	2.67	3.47	7.63	7.12	7.37	O77735	SCAM1_PIG	Secretory carrier-associated membrane protein 1	Sus scrofa (Pig).	1e-97
comp210119_c0	1.7	1.96	0.52	0.65	0.14	0.11	0.04	Q9FKS8	LHT1_ARATH	Lysine histidine transporter 1	Arabidopsis thaliana (Mouse-ear	1e-14
comp225012_c1	1.7	0.81	0.63	0.82	2.16	1.89	2.84	Q8BIZ1	ANS1B_MOUSE	Ankyrin repeat and sterile alpha motif domain-containing protein 1B	Mus musculus (Mouse).	9e-106
comp222908_c0	1.7	0.3	0.19	0.27	0.29	0.22	0.84	Q9TUI8	FAAH1_PIG	Fatty-acid amide hydrolase 1	Sus scrofa (Pig).	2e-97
comp212401_c0	1.69	3.37	3.26	4.16	6.62	6.24	5.99	Q8AVF4	MLECB_XENLA	Malectin-B	Xenopus laevis (African clawed f	1e-84
comp222570_c1	1.68	0.94	1.33	1.42	0.37	0.35	1.03	Q99N10	M4A8A_MOUSE	Membrane-spanning 4-domains subfamily A member 8A	Mus musculus (Mouse).	1e-09
comp225230_c0	1.67	1.74	2.06	1.24	1.56	2.48	3.71	A2RT91	ANKAR_MOUSE	Ankyrin and armadillo repeat-containing protein	Mus musculus (Mouse).	0
comp221321_c4	1.67	1.49	4.27	8.4	14.81	15.37	12.79	Q9JLB0	MPP6_MOUSE	MAGUK p55 subfamily member 6	Mus musculus (Mouse).	0
comp223166_c1	1.67	0.93	0.45	0.59	1.33	1.28	1.21	Q8TDY8	IGDC4_HUMAN	Immunoglobulin superfamily DCC subclass member 4	Homo sapiens (Human).	3e-79
comp214571_c2	1.67	0.6	0.75	1.88	2.39	2.28	3.35	Q7L985	LIGO2_HUMAN	Leucine-rich repeat and immunoglobulin-like domain-containing nogo receptor-interacting protein 2	Homo sapiens (Human).	5e-47
comp224250_c0	1.66	10.65	4.82	1.75	2.22	1.48	1.42	Q9DBY4	TRIL_MOUSE	TLR4 interactor with leucine rich repeats	Mus musculus (Mouse).	2e-18
comp210127_c0	1.66	4.02	3.03	1.08	0.59	0.06	1.61	Q91VS7	MGST1_MOUSE	Microsomal glutathione S-transferase 1	Mus musculus (Mouse).	4e-35
comp213798_c2	1.66	0.75	1.84	25.48	31.95	36.05	44.74	Q805E5	CHSTE_DANRE	Carbohydrate sulfotransferase 14	Danio rerio (Zebrafish) (Brachyd	7e-30
comp225759_c0	1.65	3.32	2.92	2.35	4.28	3.59	2.62	Q92673	SORL_HUMAN	Sortilin-related receptor	Homo sapiens (Human).	3e-17
comp211235_c0	1.65	3.31	3.58	4.82	0.34	0.37	0.24	P49109	FMO5_CAVPO	Dimethylaniline monooxygenase [N-oxide-forming] 5	Cavia porcellus (Guinea pig).	0
comp216398_c0	1.64	3.15	3.76	4.88	10.3	9.36	6.92	P49256	LMAN2_CANFA	Vesicular integral-membrane protein VIP36	Canis familiaris (Dog) (Canis lu	9e-114
comp220760_c1	1.64	0.4	0.95	0.62	0.69	0.65	0.48	Q5PQZ3	ZNT9_DANRE	Zinc transporter 9	Danio rerio (Zebrafish) (Brachyd	1e-165
comp213632_c0	1.64	0.27	1.05	0.58	0.16	0.25	0.06	B0JZG0	S23A2_XENTR	Solute carrier family 23 member 2	Xenopus tropicalis (Western claw	2e-111
comp224796_c1	1.63	1.08	1.35	3.6	8.71	9.23	4.92	A8WHP3	SC5A9_DANRE	Sodium/glucose cotransporter 4	Danio rerio (Zebrafish) (Brachyd	0
comp225617_c0	1.62	2.31	0.98	2.1	1.41	0.92	0.56	Q9PTE6	TPST1_DANRE	Protein-tyrosine sulfotransferase 1	Danio rerio (Zebrafish) (Brachyd	4e-125
comp224596_c0	1.62	1.14	1.62	2.62	2	1.11	2.05	Q99MZ4	GGT7_RAT	Gamma-glutamyltransferase 7	Rattus norvegicus (Rat).	6e-55
comp220375_c0	1.62	0.56	1.24	0.58	4.87	4.54	1.95	Q07E48	MET_DASNO	Hepatocyte growth factor receptor	Dasypus novemcinctus (Nine-bande	5e-30
comp222314_c0	1.61	1.34	3.67	2.43	14.1	6.4	4.21	Q0P4Y8	LMF2_XENTR	Lipase maturation factor 2	Xenopus tropicalis (Western claw	0
comp219148_c0	1.61	0.82	1.08	0.87	1.45	1.28	1.5	Q6A051	ATRN1_MOUSE	Attractin-like protein 1	Mus musculus (Mouse).	1e-168
comp215732_c0	1.6	0.51	1.45	0.52	0.15	0.24	0.66	Q59I64	YLAT2_DANRE	Y+L amino acid transporter 2	Danio rerio (Zebrafish) (Brachyd	1e-114
comp212550_c0	1.59	0.19	0.64	0.52	0.3	0.65	0.34	O15973	OPSD1_MIZYE	Rhodopsin, GQ-coupled	Mizuhopecten yessoensis (Japanes	1e-113
comp223125_c1	1.58	2.07	2.22	3.41	5.96	5.6	3.73	Q18515	C1GLT_CAEEL	Glycoprotein-N-acetylgalactosamine 3-beta-galactosyltransferase 1	Caenorhabditis elegans.	2e-97
comp223328_c1	1.58	0.89	1.32	2.48	8.84	8.96	9.11	Q9JJ09	NPT2B_RAT	Sodium-dependent phosphate transport protein 2B	Rattus norvegicus (Rat).	0
comp223056_c0	1.58	0.26	1.63	1.33	3.33	3.81	1.43	Q8BMD6	CN101_MOUSE	UPF0679 protein C14orf101 homolog	Mus musculus (Mouse).	3e-172
comp215410_c0	1.57	0.96	0.91	0.83	0.51	0.38	0.42	F7E235	FAXC_XENTR	Failed axon connections homolog	Xenopus tropicalis (Western claw	1e-42
comp222944_c3	1.57	0.49	0.06	0.18	1.2	1.19	1.74	Q96J84	KIRR1_HUMAN	Kin of IRRE-like protein 1	Homo sapiens (Human).	2e-69
comp210579_c2	1.57	0.24	1.38	3.97	2.38	1.64	2.64	F4KD71	DUR3_ARATH	Urea-proton symporter DUR3	Arabidopsis thaliana (Mouse-ear	2e-124
comp222584_c0	1.56	4.92	4.07	4.59	9.88	10.92	10.92	Q9Y673	ALG5_HUMAN	Dolichyl-phosphate beta-glucosyltransferase	Homo sapiens (Human).	5e-144
comp224181_c1	1.56	1.01	1.12	1.96	2.52	1.64	2.08	O88307	SORL_MOUSE	Sortilin-related receptor	Mus musculus (Mouse).	0
comp218279_c0	1.56	0.67	0.25	0.28	0.24	0.36	0.13	P07207	NOTCH_DROME	Neurogenic locus Notch protein	Drosophila melanogaster (Fruit f	3e-57
comp224137_c0	1.55	0.92	1.68	4.58	5.88	6.79	7.21	Q3B7D3	TECT2_RAT	Tectonic-2	Rattus norvegicus (Rat).	3e-19
comp217759_c0	1.55	0.68	1.34	1.11	0.7	0.44	0.29	Q49B93	SC5AC_MOUSE	Sodium-coupled monocarboxylate transporter 2	Mus musculus (Mouse).	5e-109
comp220791_c0	1.54	3.11	1.34	0.57	3.84	9.14	9.56	Q8BGC3	MOT12_MOUSE	Monocarboxylate transporter 12	Mus musculus (Mouse).	4e-69
comp223667_c1	1.54	2.69	4.99	3.93	8.6	10.92	8.34	Q99442	SEC62_HUMAN	Translocation protein SEC62	Homo sapiens (Human).	6e-54
comp219718_c0	1.54	2.28	3.26	3.54	3.01	2.13	1.76	Q9ULX7	CAH14_HUMAN	Carbonic anhydrase 14	Homo sapiens (Human).	2e-45
comp223157_c3	1.54	1.61	2.43	3.33	2.13	2.5	4.6	Q9WUW9	S1C2A_RAT	Sulfotransferase 1C2A	Rattus norvegicus (Rat).	1e-51
comp224230_c2	1.53	3.49	2.23	1.61	1.63	1.78	1.29	P08049	NEP_RABIT	Neprilysin	Oryctolagus cuniculus (Rabbit).	0
comp224881_c0	1.53	2.69	1.83	2.89	3.48	2.97	3.99	A6H8I0	UBP22_DANRE	Ubiquitin carboxyl-terminal hydrolase 22	Danio rerio (Zebrafish) (Brachyd	0
comp215581_c6	1.53	1.82	2.29	3.32	3.84	4.13	6.38	Q32PY6	HENMT_RAT	Small RNA 2'-O-methyltransferase	Rattus norvegicus (Rat).	1e-56
comp213155_c0	1.53	1.74	1.42	1.09	0.51	0.34	0.2	Q80UF9	OTOP3_MOUSE	Otopetrin-3	Mus musculus (Mouse).	4e-06
comp222511_c0	1.53	1.48	1.51	2.09	3.2	3.54	3.54	Q6UW02	CP20A_HUMAN	Cytochrome P450 20A1	Homo sapiens (Human).	4e-91
comp219883_c0	1.51	1.81	2.15	1.93	3.36	4.47	5.86	O88446	S22A3_RAT	Solute carrier family 22 member 3	Rattus norvegicus (Rat).	8e-73
comp219336_c1	1.51	0.28	0.39	0.43	1.1	0.93	0.3	Q9Y210	TRPC6_HUMAN	Short transient receptor potential channel 6	Homo sapiens (Human).	0
comp216494_c1	1.5	4.59	10.3	8.65	9.1	5.97	6.49	O70439	STX7_MOUSE	Syntaxin-7	Mus musculus (Mouse).	1e-73
comp224686_c0	1.49	0.94	0.59	0.27	0.86	0.48	0.11	Q967D7	TUTL_DROME	Protein turtle	Drosophila melanogaster (Fruit f	5e-161
comp224863_c0	1.49	0.75	2.08	16.69	23.8	29.71	34.57	Q32N32	CASC4_XENLA	Protein casc4	Xenopus laevis (African clawed f	6e-06
comp221259_c0	1.49	0.73	0.6	0.22	2.56	4.47	5.73	Q6DEL1	S38A7_DANRE	Putative sodium-coupled neutral amino acid transporter 7	Danio rerio (Zebrafish) (Brachyd	2e-82
comp226268_c1	1.48	2.25	3.95	2.11	5.96	4.79	5.43	P97353	SEC1_MOUSE	Galactoside 2-alpha-L-fucosyltransferase 3	Mus musculus (Mouse).	7e-43
comp221635_c0	1.48	0.55	0.66	2.62	3.85	6.37	7.96	Q5TZ24	MOXD1_DANRE	DBH-like monooxygenase protein 1 homolog	Danio rerio (Zebrafish) (Brachyd	8e-61
comp225647_c0	1.47	0.24	0.13	0.05	0.06	0.04	0.2	O75445	USH2A_HUMAN	Usherin	Homo sapiens (Human).	0
comp218913_c0	1.46	3.5	8.48	3.73	4.59	5.65	5.74	Q29S14	F18B1_BOVIN	Protein FAM18B1	Bos taurus (Bovine).	2e-77
comp219401_c2	1.46	1.78	2.73	3.61	1.43	2.18	2.26	Q09621	LACT2_CAEEL	Beta-lactamase domain-containing protein 2	Caenorhabditis elegans.	2e-44
comp223033_c1	1.46	1.62	2.64	3.17	1.82	1.67	2.05	P70428	EXT2_MOUSE	Exostosin-2	Mus musculus (Mouse).	0
comp216878_c2	1.45	1.18	1.56	2.67	1.81	1.58	1.13	Q0VC84	C1GLT_BOVIN	Glycoprotein-N-acetylgalactosamine 3-beta-galactosyltransferase 1	Bos taurus (Bovine).	3e-36
comp216382_c1	1.44	1.6	0.98	1.13	0.92	0.87	1.95	Q24155	TRUNK_DROME	Protein trunk	Drosophila melanogaster (Fruit f	5e-14
comp218700_c0	1.44	1.1	1.33	0.49	0.3	0.29	0.12	Q93YS4	AB22G_ARATH	ABC transporter G family member 22	Arabidopsis thaliana (Mouse-ear	2e-91
comp222251_c1	1.44	0.55	0.51	0.26	0.45	0.57	0.42	Q5ZJI0	TPST2_CHICK	Protein-tyrosine sulfotransferase 2	Gallus gallus (Chicken).	3e-157
comp222458_c2	1.44	0.39	0.63	0.87	2.62	3.39	4.54	Q9P0L9	PK2L1_HUMAN	Polycystic kidney disease 2-like 1 protein	Homo sapiens (Human).	1e-16
comp220162_c2	1.43	1.13	1.85	2.4	5.7	5.61	7	Q5T2E6	CJ076_HUMAN	UPF0668 protein C10orf76	Homo sapiens (Human).	0
comp218419_c2	1.43	0.94	1.73	1.1	1.85	3.71	6.13	P13667	PDIA4_HUMAN	Protein disulfide-isomerase A4	Homo sapiens (Human).	6e-48
comp224514_c0	1.43	0.68	0.87	0.98	8.48	7.97	4.94	Q16739	CEGT_HUMAN	Ceramide glucosyltransferase	Homo sapiens (Human).	3e-101
comp225349_c0	1.43	0.58	0.87	1.96	2.42	4.99	8.95	Q80Y56	RBNS5_MOUSE	Rabenosyn-5	Mus musculus (Mouse).	3e-104
comp219319_c3	1.43	0.3	0.45	0.51	1.65	1.37	0.72	P46023	GR101_LYMST	G-protein coupled receptor GRL101	Lymnaea stagnalis (Great pond sn	7e-101
comp223113_c0	1.42	1.82	4.72	8.71	22.47	24.9	26.17	P98155	VLDLR_HUMAN	Very low-density lipoprotein receptor	Homo sapiens (Human).	0
comp212848_c0	1.42	1.22	0.67	1.4	0.37	0.09	0.12	B5X4H8	RFT2_SALSA	Riboflavin transporter 2	Salmo salar (Atlantic salmon).	1e-113
comp218684_c2	1.42	0.93	1.12	2.04	1.5	0.81	0.62	Q80T79	CSMD3_MOUSE	CUB and sushi domain-containing protein 3	Mus musculus (Mouse).	6e-35
comp217172_c2	1.42	0.68	0.89	0.44	1.22	3.63	8.65	Q9U2C4	GALT9_CAEEL	Probable N-acetylgalactosaminyltransferase 9	Caenorhabditis elegans.	2e-82
comp212566_c1	1.42	0.42	0.68	5.02	2.98	2.34	3.05	Q76B49	CD63_FELCA	CD63 antigen	Felis catus (Cat) (Felis silvest	7e-26
comp220213_c0	1.41	3.39	4.81	0.56	1.57	0.45	0.93	Q90805	CNG1_CHICK	Cyclic nucleotide-gated channel cone photoreceptor subunit alpha	Gallus gallus (Chicken).	4e-134
comp210490_c0	1.41	0.55	0.92	0.63	0.07	0.27	0.81	P10620	MGST1_HUMAN	Microsomal glutathione S-transferase 1	Homo sapiens (Human).	7e-32
comp200220_c0	1.4	1.71	5.37	4.28	0.01	0.99	0.45	Q9UBG0	MRC2_HUMAN	C-type mannose receptor 2	Homo sapiens (Human).	2e-07
comp209389_c0	1.4	0.04	1.18	0.96	0.37	0.44	0.69	Q90578	VDHAP_CHICK	Vitamin D3 hydroxylase-associated protein	Gallus gallus (Chicken).	1e-78
comp218764_c0	1.38	1.19	0.88	1.03	2.84	7.39	14.43	Q9LQU4	PCR2_ARATH	Protein PLANT CADMIUM RESISTANCE 2	Arabidopsis thaliana (Mouse-ear	6e-10
comp224313_c0	1.38	0.95	1.53	0.84	1.89	1.84	0.92	Q5HZI9	S2551_MOUSE	Solute carrier family 25 member 51	Mus musculus (Mouse).	1e-97
comp224115_c1	1.37	1.86	1.33	0.67	2.14	1.54	0.99	Q7TT36	GP125_MOUSE	Probable G-protein coupled receptor 125	Mus musculus (Mouse).	4e-179
comp217580_c0	1.37	1.08	1.01	1.88	3.02	2.83	5.57	Q80UK8	INT2_MOUSE	Integrator complex subunit 2	Mus musculus (Mouse).	0
comp221813_c1	1.36	3.87	2.7	6.12	3.38	3.41	3.69	P51871	CP4F6_RAT	Cytochrome P450 4F6	Rattus norvegicus (Rat).	4e-134
comp217077_c0	1.36	1.22	0.96	0.33	0.47	0.57	0.16	Q3UP23	TMM26_MOUSE	Transmembrane protein 26	Mus musculus (Mouse).	2e-38
comp215177_c1	1.36	1.08	0.6	0.99	1.8	2.76	5.58	D3ZH22	SWET1_RAT	Sugar transporter SWEET1	Rattus norvegicus (Rat).	2e-23
comp216984_c1	1.36	1	2.91	14.44	14.35	14.65	15.38	A2VD01	CR3L2_XENLA	Cyclic AMP-responsive element-binding protein 3-like protein 2	Xenopus laevis (African clawed f	2e-50
comp213649_c1	1.36	0.52	2.35	18.41	2.66	0.24	0.58	O42449	IOD1_ORENI	Type I iodothyronine deiodinase	Oreochromis niloticus (Nile tila	2e-29
comp217864_c1	1.35	1.48	1.69	1.42	0.71	0.76	0.55	O75581	LRP6_HUMAN	Low-density lipoprotein receptor-related protein 6	Homo sapiens (Human).	5e-26
comp225731_c2	1.35	1.24	2.31	5.01	3.7	4.13	5.42	Q27968	DNJC3_BOVIN	DnaJ homolog subfamily C member 3	Bos taurus (Bovine).	7e-172
comp217120_c4	1.35	0.63	1.2	1.9	0.97	2.1	4.07	P09849	LPH_RABIT	Lactase-phlorizin hydrolase	Oryctolagus cuniculus (Rabbit).	3e-59
comp216199_c0	1.35	0.05	0.48	0.98	0.53	0.23	0.5	Q3TBT3	TM173_MOUSE	Transmembrane protein 173	Mus musculus (Mouse).	1e-13
comp218017_c0	1.34	1.3	1.57	1.42	1.85	1.93	1.38	O14511	NRG2_HUMAN	Pro-neuregulin-2, membrane-bound isoform	Homo sapiens (Human).	2e-07
comp209228_c1	1.34	1.07	0.58	0.91	0.05	0.1	0.15	Q8BYF6	SC5A8_MOUSE	Sodium-coupled monocarboxylate transporter 1	Mus musculus (Mouse).	1e-109
comp216538_c0	1.34	0.21	0.33	0.24	0.19	0.18	0.02	Q9VQH2	DUOX_DROME	Dual oxidase	Drosophila melanogaster (Fruit f	0
comp224212_c0	1.33	1.94	8.07	17.64	38.89	39.8	26.81	Q66HG5	TM9S2_RAT	Transmembrane 9 superfamily member 2	Rattus norvegicus (Rat).	0
comp218985_c0	1.33	1.3	1.88	2.31	1.83	2.01	1.89	Q3SZ01	SH3Y1_BOVIN	SH3 domain-containing YSC84-like protein 1	Bos taurus (Bovine).	5e-105
comp210608_c2	1.33	0.2	0.07	0.05	0.1	0.13	0.22	O08852	PKD1_MOUSE	Polycystin-1	Mus musculus (Mouse).	1e-32
comp215581_c4	1.32	0.44	2.09	5.65	4.51	4.13	7.84	Q8IYT2	FTSJ1_HUMAN	FtsJ methyltransferase domain-containing protein 1	Homo sapiens (Human).	8e-81
comp217796_c1	1.31	11.97	11.8	2.53	1.18	1.3	3.31	Q9UBI4	STML1_HUMAN	Stomatin-like protein 1	Homo sapiens (Human).	3e-40
comp217722_c0	1.31	0.94	0.84	0.7	0.21	0.24	0.13	Q9HCX4	TRPC7_HUMAN	Short transient receptor potential channel 7	Homo sapiens (Human).	2e-103
comp207553_c1	1.3	2.45	3.51	5.31	1.58	0.97	1.35	Q75W84	ANR_EISFO	Annetocin receptor	Eisenia foetida (Common brandlin	3e-110
comp218132_c0	1.3	2.28	2.27	3.86	0.07	0.2	0.23	Q9XI62	APY3_ARATH	Probable apyrase 3	Arabidopsis thaliana (Mouse-ear	1e-46
comp220544_c2	1.3	2.08	1.64	2.7	2.08	2.41	3.14	Q92685	ALG3_HUMAN	Dol-P-Man:Man(5)GlcNAc(2)-PP-Dol alpha-1,3-mannosyltransferase	Homo sapiens (Human).	5e-148
comp210772_c0	1.3	1.14	0.89	0.69	0.22	0.05	0.2	A2ARI4	LGR4_MOUSE	Leucine-rich repeat-containing G-protein coupled receptor 4	Mus musculus (Mouse).	3e-15
comp220887_c0	1.29	1.85	5.87	2.04	2.74	2.17	2.29	A6QPF8	T120B_BOVIN	Transmembrane protein 120B	Bos taurus (Bovine).	3e-120
comp213195_c1	1.29	1.76	1.43	1.39	0.71	0.27	0.45	Q6W5P4	NPSR1_HUMAN	Neuropeptide S receptor	Homo sapiens (Human).	2e-13
comp219496_c2	1.29	1.39	2.19	3.75	1.97	2.26	2.18	Q96B96	TM159_HUMAN	Promethin	Homo sapiens (Human).	4e-06
comp222614_c1	1.29	0.82	1.97	3.91	5.83	9.32	10.04	Q8BGF9	S2544_MOUSE	Solute carrier family 25 member 44	Mus musculus (Mouse).	3e-83
comp201136_c1	1.29	0.63	0.28	0.36	0.12	0.08	0.11	Q9EQ09	OLR1_MOUSE	Oxidized low-density lipoprotein receptor 1	Mus musculus (Mouse).	5e-06
comp214392_c4	1.29	0.26	2.36	4.43	1.95	2.1	1.87	O15439	MRP4_HUMAN	Multidrug resistance-associated protein 4	Homo sapiens (Human).	8e-43
comp214634_c5	1.29	0.24	0.59	0.42	0.57	0.32	0.41	Q8BLQ7	CTR4_MOUSE	Cationic amino acid transporter 4	Mus musculus (Mouse).	9e-158
comp221972_c7	1.28	1.49	1.72	2.16	5.89	8.7	10.06	Q2TAV2	TM248_XENLA	Transmembrane protein 248	Xenopus laevis (African clawed f	1e-59
comp247710_c0	1.28	0.01	0.13	0	0.01	0	0.03	Q923Y1	TAA7G_RAT	Trace amine-associated receptor 7g	Rattus norvegicus (Rat).	7e-13
comp218999_c1	1.27	0.82	1.13	0.68	0.68	0.46	0.56	Q07E01	MET_ORNAN	Hepatocyte growth factor receptor	Ornithorhynchus anatinus (Duckbi	2e-65
comp216556_c0	1.27	0.44	2.28	1.38	1.2	1.84	6.14	Q7Z020	TRPA1_DROME	Transient receptor potential cation channel subfamily A member 1	Drosophila melanogaster (Fruit f	0
comp214648_c0	1.25	0.39	1.38	1.57	1.16	1.6	3.6	P00690	AMYP_PIG	Pancreatic alpha-amylase	Sus scrofa (Pig).	0
comp214075_c0	1.24	2.22	0.4	1.22	0.45	0.32	0.19	Q9VZU2	HHAT_DROME	Protein-cysteine N-palmitoyltransferase Rasp	Drosophila melanogaster (Fruit f	4e-39
comp221561_c0	1.24	1.66	2.04	2.29	2.18	2.85	3.61	Q5XGE0	OGFD3_XENTR	2-oxoglutarate and iron-dependent oxygenase domain-containing protein 3	Xenopus tropicalis (Western claw	8e-96
comp224455_c0	1.24	1.45	1.77	3.6	11.51	18.56	20.59	Q6PC64	ELOV6_DANRE	Elongation of very long chain fatty acids protein 6	Danio rerio (Zebrafish) (Brachyd	7e-89
comp214740_c1	1.24	1.26	1.05	0.92	0.85	0.85	0.9	Q0IJ33	TM129_XENTR	Transmembrane protein 129	Xenopus tropicalis (Western claw	1e-140
comp223186_c0	1.23	0.85	1.19	1.39	1.77	1.93	2.3	Q8BH01	TMCO3_MOUSE	Transmembrane and coiled-coil domain-containing protein 3	Mus musculus (Mouse).	1e-175
comp216290_c2	1.23	0.82	3.25	2.25	0.68	0.38	0.74	Q9XT82	PE2R2_CANFA	Prostaglandin E2 receptor EP2 subtype	Canis familiaris (Dog) (Canis lu	8e-10
comp214658_c3	1.23	0.7	0.92	0.99	0.6	0.63	0.68	P18910	ANPRA_RAT	Atrial natriuretic peptide receptor 1	Rattus norvegicus (Rat).	7e-103
comp215650_c0	1.23	0.4	3.62	15.78	24.55	31.09	120.04	Q96BI1	S22AI_HUMAN	Solute carrier family 22 member 18	Homo sapiens (Human).	2e-28
comp223581_c1	1.22	3.77	12.53	3.99	3.98	3.26	2.36	Q9NIV1	E2AK3_DROME	Eukaryotic translation initiation factor 2-alpha kinase	Drosophila melanogaster (Fruit f	6e-60
comp117635_c0	1.22	0.1	0.32	0.28	0.28	0.12	0.07	O62735	AQP2_SHEEP	Aquaporin-2	Ovis aries (Sheep).	2e-19
comp217756_c0	1.21	1.61	1	1.89	0.69	0.36	1.68	P23414	ACH1_SCHGR	Acetylcholine receptor subunit alpha-L1	Schistocerca gregaria (Desert lo	2e-61
comp215778_c1	1.21	1.24	1.52	1.13	3.63	2.71	1.21	Q9BZH6	WDR11_HUMAN	WD repeat-containing protein 11	Homo sapiens (Human).	0
comp216621_c0	1.21	0.7	0.58	0.65	0.2	0.2	0.09	Q5IS75	ACHB3_PANTR	Neuronal acetylcholine receptor subunit beta-3	Pan troglodytes (Chimpanzee).	2e-44
comp218995_c0	1.21	0.5	2.7	1.76	3.18	3.67	4.52	Q6DG32	S2536_DANRE	Solute carrier family 25 member 36-A	Danio rerio (Zebrafish) (Brachyd	2e-91
comp210320_c0	1.21	0.23	0.21	0.12	0	0.02	0.29	Q9NUR3	TM74B_HUMAN	Transmembrane protein 74B	Homo sapiens (Human).	1e-06
comp224205_c0	1.2	2.97	2.2	0.91	1.6	2.14	0.94	Q09427	ABCC8_CRICR	ATP-binding cassette sub-family C member 8	Cricetus cricetus (Black-bellied	0
comp224281_c0	1.2	2.58	5.83	10.41	14.6	15.73	14.69	Q5JPE7	NOMO2_HUMAN	Nodal modulator 2	Homo sapiens (Human).	0
comp221780_c2	1.2	1.97	2.35	2.68	7.47	7.79	7.93	Q61542	STAR3_MOUSE	StAR-related lipid transfer protein 3	Mus musculus (Mouse).	2e-70
comp210093_c0	1.2	0.62	0.61	0.44	0.23	0.11	0.09	Q8BG39	SV2B_MOUSE	Synaptic vesicle glycoprotein 2B	Mus musculus (Mouse).	2e-154
comp224755_c2	1.2	0.58	0.53	0.5	0.77	1.46	1.92	Q8VHC8	MA2B1_CAVPO	Lysosomal alpha-mannosidase	Cavia porcellus (Guinea pig).	0
comp219416_c1	1.2	0.39	0.7	0.64	2.57	2.23	4.52	Q6NSJ0	K1161_HUMAN	Uncharacterized family 31 glucosidase KIAA1161	Homo sapiens (Human).	9e-147
comp206793_c3	1.2	0.34	0.61	1.06	10.42	20.08	44.05	Q9SZR9	AB9G_ARATH	ABC transporter G family member 9	Arabidopsis thaliana (Mouse-ear	2e-20
comp222138_c2	1.2	0.16	0.14	0.1	0.1	0.07	0.08	Q8N2C7	UNC80_HUMAN	Protein unc-80 homolog	Homo sapiens (Human).	3e-63
comp210540_c0	1.2	0.11	0.61	0.95	0.23	0.05	0.19	O88572	LRP6_MOUSE	Low-density lipoprotein receptor-related protein 6	Mus musculus (Mouse).	2e-55
comp221268_c0	1.19	2.03	3.15	12.1	14.24	12.16	14.82	Q98930	SORL_CHICK	Sortilin-related receptor	Gallus gallus (Chicken).	3e-14
comp221485_c4	1.19	1.49	2.97	4.13	2.74	3.26	5.42	Q8VCL5	S17A9_MOUSE	Solute carrier family 17 member 9	Mus musculus (Mouse).	4e-107
comp221283_c2	1.19	0.88	1.12	1.33	3.91	2.9	2.86	Q29486	PPBT_FELCA	Alkaline phosphatase, tissue-nonspecific isozyme	Felis catus (Cat) (Felis silvest	3e-142
comp222504_c0	1.19	0.62	0.47	0.28	4.07	3.71	6.83	P18910	ANPRA_RAT	Atrial natriuretic peptide receptor 1	Rattus norvegicus (Rat).	5e-161
comp223840_c0	1.18	1.2	5.32	54.94	30.99	17.8	20.72	Q761V0	SC6A5_MOUSE	Sodium- and chloride-dependent glycine transporter 2	Mus musculus (Mouse).	1e-130
comp222540_c1	1.18	1.1	0.59	2.03	3.88	7.64	12.91	F7J220	SRCR1_ASTPE	Scavenger receptor cysteine-rich domain superfamily protein	Asterina pectinifera (Starfish)	3e-08
comp219410_c0	1.18	0.56	2.05	3.03	0.74	1.44	1.1	A1L1P9	S47A1_DANRE	Multidrug and toxin extrusion protein 1	Danio rerio (Zebrafish) (Brachyd	2e-105
comp218144_c0	1.16	0.55	2.46	0.52	0.91	0.26	2.69	P18293	ANPRA_MOUSE	Atrial natriuretic peptide receptor 1	Mus musculus (Mouse).	7e-149
comp216751_c0	1.16	0.42	0.64	0.22	0.37	0.58	0.54	P14740	DPP4_RAT	Dipeptidyl peptidase 4	Rattus norvegicus (Rat).	2e-168
comp216630_c0	1.15	0.74	1.04	1.77	1.22	0.77	0.73	A7Y2W8	SC6A9_XENLA	Sodium- and chloride-dependent glycine transporter 1	Xenopus laevis (African clawed f	8e-109
comp221939_c1	1.15	0.7	2.59	0.72	0.6	0.35	0.15	P43006	EAA2_MOUSE	Excitatory amino acid transporter 2	Mus musculus (Mouse).	1e-106
comp209971_c0	1.15	0.44	0.98	0.45	0.43	0.6	0.38	Q6NUB3	S22AF_XENLA	Solute carrier family 22 member 15	Xenopus laevis (African clawed f	7e-53
comp218260_c0	1.15	0.4	0.7	0.61	1.52	1.12	1.04	O08746	MATN2_MOUSE	Matrilin-2	Mus musculus (Mouse).	2e-09
comp215145_c0	1.14	0.7	2.09	8.94	4.3	2.74	4.66	P28683	OPSG_CHICK	Green-sensitive opsin	Gallus gallus (Chicken).	2e-16
comp224766_c1	1.14	0.69	1.09	0.86	3.77	2.33	0.94	Q8VHG2	AMOT_MOUSE	Angiomotin	Mus musculus (Mouse).	5e-61
comp219416_c2	1.13	2.18	4.69	9.81	9.05	4.69	7.04	Q6P135	TMUB1_DANRE	Transmembrane and ubiquitin-like domain-containing protein 1	Danio rerio (Zebrafish) (Brachyd	2e-28
comp219898_c0	1.13	0.5	0.34	0.22	0.56	0.42	0.35	O75845	SC5D_HUMAN	Lathosterol oxidase	Homo sapiens (Human).	3e-132
comp217243_c0	1.13	0.17	0.27	1.43	0.25	0.28	4.55	P08682	CP2E1_RABIT	Cytochrome P450 2E1	Oryctolagus cuniculus (Rabbit).	8e-53
comp216712_c0	1.12	1.03	4.44	8.26	3.71	2.41	5.04	Q9DEB5	FZ10A_XENLA	Frizzled-10-A	Xenopus laevis (African clawed f	0
comp222118_c1	1.12	0.7	1.67	3.3	4.13	4.36	6.45	Q9QXX4	CMC2_MOUSE	Calcium-binding mitochondrial carrier protein Aralar2	Mus musculus (Mouse).	0
comp224780_c2	1.12	0.53	0.5	1.19	1.73	1.12	0.56	Q96MT1	RN145_HUMAN	RING finger protein 145	Homo sapiens (Human).	1e-10
comp223613_c0	1.12	0.36	1.74	3.29	9.23	8.93	12.37	Q9HD20	AT131_HUMAN	Probable cation-transporting ATPase 13A1	Homo sapiens (Human).	0
comp215082_c1	1.11	0.58	0.51	0.71	0.84	0.82	1.03	Q8WMX5	S15A1_CANFA	Solute carrier family 15 member 1	Canis familiaris (Dog) (Canis lu	7e-178
comp209722_c0	1.11	0.55	0.04	0.13	0.05	0.02	0.05	Q98931	LRP8_CHICK	Low-density lipoprotein receptor-related protein 8	Gallus gallus (Chicken).	3e-26
comp220435_c5	1.11	0.52	0.88	0.91	2.08	3.18	2.61	Q5R941	FKB14_PONAB	Peptidyl-prolyl cis-trans isomerase FKBP14	Pongo abelii (Sumatran orangutan	6e-47
comp224597_c0	1.11	0.41	1.14	1.7	2.51	2.15	1.89	Q7T2L7	I17RD_CHICK	Interleukin-17 receptor D	Gallus gallus (Chicken).	5e-25
comp224327_c3	1.1	2.85	4.22	1.88	4.6	3.86	2.08	Q924X6	LRP8_MOUSE	Low-density lipoprotein receptor-related protein 8	Mus musculus (Mouse).	2e-45
comp218676_c0	1.1	2.19	4.09	6.97	8.08	8.14	10.65	Q6PAX2	ATD3B_XENLA	ATPase family AAA domain-containing protein 3-B	Xenopus laevis (African clawed f	0
comp219479_c0	1.1	0.98	1.33	0.91	0.31	0.24	0.66	O60669	MOT2_HUMAN	Monocarboxylate transporter 2	Homo sapiens (Human).	3e-30
comp206137_c3	1.09	0.87	0.6	0.79	0.6	0.45	0.35	A4QN56	NAGT1_DANRE	Sodium-dependent glucose transporter 1	Danio rerio (Zebrafish) (Brachyd	1e-38
comp214301_c0	1.08	0.48	0.59	0.75	0.55	2.09	4.6	D3Z5L6	S18B1_MOUSE	MFS-type transporter SLC18B1	Mus musculus (Mouse).	3e-49
comp207544_c0	1.08	0.03	1.49	1.84	0.64	0.27	0.19	Q9CZR2	NALD2_MOUSE	N-acetylated-alpha-linked acidic dipeptidase 2	Mus musculus (Mouse).	0
comp224083_c0	1.07	2.54	3.34	9.21	31.73	38.13	38.75	Q90631	KTN1_CHICK	Kinectin	Gallus gallus (Chicken).	2e-29
comp215521_c4	1.07	0.6	1.17	0.86	0.96	1.17	2.32	O54991	CNTP1_MOUSE	Contactin-associated protein 1	Mus musculus (Mouse).	2e-21
comp216179_c0	1.06	2.09	2.8	1.5	1.3	2.05	4.81	O44252	ROST_DROME	Protein rolling stone	Drosophila melanogaster (Fruit f	3e-09
comp217668_c0	1.06	1.85	8.21	6.06	4.19	2.22	4.92	P83088	FUCTC_DROME	Alpha-(1,3)-fucosyltransferase C	Drosophila melanogaster (Fruit f	1e-43
comp221807_c0	1.06	0.33	0.39	0.5	0.49	0.32	0.2	P98165	VLDLR_CHICK	Very low-density lipoprotein receptor	Gallus gallus (Chicken).	4e-06
comp216516_c1	1.05	1.14	0.49	0.78	0.49	2.04	6.18	Q16602	CALRL_HUMAN	Calcitonin gene-related peptide type 1 receptor	Homo sapiens (Human).	4e-102
comp193129_c0	1.05	0.35	0.18	0.25	0.13	0.07	0.02	Q9MZD1	S17A5_SHEEP	Sialin	Ovis aries (Sheep).	2e-94
comp225694_c0	1.04	0.47	0.72	1.47	6.4	6.46	8.59	Q07113	MPRI_MOUSE	Cation-independent mannose-6-phosphate receptor	Mus musculus (Mouse).	0
comp211293_c0	1.04	0.23	0.52	0.62	0.24	0.18	0.35	P20693	FCER2_MOUSE	Low affinity immunoglobulin epsilon Fc receptor	Mus musculus (Mouse).	2e-10
comp217890_c0	1.04	0.19	1.18	1.43	1.33	0.64	1.22	P51476	OPSP_COLLI	Pinopsin	Columba livia (Domestic pigeon).	4e-60
comp206454_c0	1.04	0.19	0.09	0.21	0.21	0.04	0.05	Q7RTX9	MOT14_HUMAN	Monocarboxylate transporter 14	Homo sapiens (Human).	7e-35
comp224606_c1	1.03	1.44	0.65	2.09	6.73	8.52	14.51	Q6GMF8	RHDF1_DANRE	Inactive rhomboid protein 1	Danio rerio (Zebrafish) (Brachyd	4e-147
comp218648_c1	1.03	1.02	2.44	5.61	6.18	7.06	5.96	Q86WC4	OSTM1_HUMAN	Osteopetrosis-associated transmembrane protein 1	Homo sapiens (Human).	7e-31
comp220551_c1	1.03	0.68	0.62	0.59	0.36	0.25	0.31	P23978	SC6A1_RAT	Sodium- and chloride-dependent GABA transporter 1	Rattus norvegicus (Rat).	0
comp211416_c0	1.03	0.18	0.04	0.04	0	0.04	0.04	Q91ZI0	CELR3_MOUSE	Cadherin EGF LAG seven-pass G-type receptor 3	Mus musculus (Mouse).	2e-52
comp219712_c10	1.02	1.88	2.04	2.04	9.72	16.85	46.77	Q27433	MEC2_CAEEL	Mechanosensory protein 2	Caenorhabditis elegans.	6e-117
comp225678_c0	1.02	1.12	2.3	1.91	5.06	6.71	2.43	Q7ZX75	LMBRL_XENLA	Protein LMBR1L	Xenopus laevis (African clawed f	9e-166
comp219610_c2	1.02	0.18	0.14	3.01	5.42	7.34	13.15	Q25011	FANA_HELAS	FMRFamide-activated amiloride-sensitive sodium channel	Helix aspersa (Brown garden snai	2e-40
comp226130_c0	1.01	0.66	0.77	1.82	7.23	7.56	7.3	Q9QY01	ULK2_MOUSE	Serine/threonine-protein kinase ULK2	Mus musculus (Mouse).	0
comp224818_c0	1.01	0.3	0.48	1.79	1.84	1.55	1.81	Q8N6U8	GP161_HUMAN	G-protein coupled receptor 161	Homo sapiens (Human).	1e-37
comp207307_c0	1.01	0.16	0	0.17	0.43	0.14	0.16	Q9NR16	C163B_HUMAN	Scavenger receptor cysteine-rich type 1 protein M160	Homo sapiens (Human).	2e-36
comp223868_c0	1.01	0.09	0.07	0.07	0.71	0.94	2.35	Q28677	S12A4_RABIT	Solute carrier family 12 member 4	Oryctolagus cuniculus (Rabbit).	0
comp220129_c1	1	1.71	5.57	13.12	8.23	7.25	8.55	P49283	MVL_DROME	Protein Malvolio	Drosophila melanogaster (Fruit f	0
comp219734_c4	1	0.97	1.08	1.03	0.49	0.42	0.8	Q9VCA2	ORCT_DROME	Organic cation transporter protein	Drosophila melanogaster (Fruit f	4e-91
comp208767_c0	1	0.06	0.6	0.16	0.35	0.12	0.55	Q9UGT4	SUSD2_HUMAN	Sushi domain-containing protein 2	Homo sapiens (Human).	3e-17
comp219764_c0	0.99	0.65	0.63	0.83	0.34	0.38	0.65	Q18297	TRPA1_CAEEL	Transient receptor potential cation channel subfamily A member 1 homolog	Caenorhabditis elegans.	3e-102
comp212789_c0	0.99	0.63	0.46	0	0.19	0.04	0.04	Q43469	SLD1_HELAN	Delta(8)-fatty-acid desaturase	Helianthus annuus (Common sunflo	4e-42
comp214367_c1	0.99	0.23	0.35	0.29	3.07	2.43	0.5	P30932	CD9_BOVIN	CD9 antigen	Bos taurus (Bovine).	4e-28
comp226225_c0	0.98	2.21	2.24	3.01	4.15	4.1	5.74	Q9NU19	TB22B_HUMAN	TBC1 domain family member 22B	Homo sapiens (Human).	0
comp224117_c1	0.98	0.72	0.87	0.53	2.06	3.75	3.72	P18714	ZG20_XENLA	Gastrula zinc finger protein xFG20-1	Xenopus laevis (African clawed f	6e-29
comp221945_c0	0.98	0.47	1.39	0.68	1.63	0.61	0.69	Q49B93	SC5AC_MOUSE	Sodium-coupled monocarboxylate transporter 2	Mus musculus (Mouse).	1e-112
comp215986_c0	0.98	0.05	0.04	0.62	2.79	2.74	4.48	Q9BWV1	BOC_HUMAN	Brother of CDO	Homo sapiens (Human).	7e-40
comp217354_c1	0.97	1.46	1.28	1.01	0.38	0.42	0.37	Q8HXQ5	MRP1_BOVIN	Multidrug resistance-associated protein 1	Bos taurus (Bovine).	2e-17
comp211658_c0	0.97	0.5	0.33	0.57	0.12	0.19	0.26	Q7RTX9	MOT14_HUMAN	Monocarboxylate transporter 14	Homo sapiens (Human).	1e-35
comp214818_c0	0.97	0.21	0.98	0.67	0.33	0.29	0.62	P51546	KGCY_HEDDI	Glycocyamine kinase	Hediste diversicolor (Sandworm)	0
comp203326_c0	0.97	0.16	0.29	0.43	0.08	0.06	0.05	Q8NER1	TRPV1_HUMAN	Transient receptor potential cation channel subfamily V member 1	Homo sapiens (Human).	8e-12
comp220471_c3	0.96	3.93	6.84	7.83	2.52	2.52	1.89	Q5ZLL6	MSMO1_CHICK	Methylsterol monooxygenase 1	Gallus gallus (Chicken).	4e-102
comp223274_c1	0.96	1.94	1.21	0.83	2.49	2.34	2.15	Q14DG7	T132B_HUMAN	Transmembrane protein 132B	Homo sapiens (Human).	7e-91
comp221658_c0	0.96	1.46	3.71	5.76	6.65	8.7	8.74	Q5ZIF1	APMAP_CHICK	Adipocyte plasma membrane-associated protein	Gallus gallus (Chicken).	2e-102
comp214016_c1	0.96	1.3	3.08	2.52	4.14	6.07	8.73	B5DEI4	UBE2W_RAT	Ubiquitin-conjugating enzyme E2 W	Rattus norvegicus (Rat).	3e-87
comp222004_c0	0.96	0.76	1.19	0.77	1.69	1.19	1.26	P09478	ACH1_DROME	Acetylcholine receptor subunit alpha-like 1	Drosophila melanogaster (Fruit f	3e-95
comp218777_c0	0.96	0.65	1.15	3.94	3.52	3.95	6.63	Q7ZYA0	LMBD2_XENLA	LMBR1 domain-containing protein 2	Xenopus laevis (African clawed f	0
comp214312_c0	0.96	0.51	0.81	0.82	0.61	1	1.71	O97742	SCNNB_RABIT	Amiloride-sensitive sodium channel subunit beta	Oryctolagus cuniculus (Rabbit).	4e-45
comp218106_c5	0.96	0.36	1.35	2.6	0.77	0.49	0.62	Q65AC2	S26A2_HORSE	Sulfate transporter	Equus caballus (Horse).	6e-111
comp208501_c0	0.96	0.26	1.06	0.6	0.61	0.35	0.1	O75311	GLRA3_HUMAN	Glycine receptor subunit alpha-3	Homo sapiens (Human).	9e-94
comp117480_c0	0.96	0.26	0.42	0.1	0.17	0.12	0.02	Q64729	TGFR1_MOUSE	TGF-beta receptor type-1	Mus musculus (Mouse).	2e-122
comp220328_c0	0.95	1.77	2	1.49	2.97	2.86	2.32	Q7ZX53	S22FL_XENLA	Solute carrier family 22 member 15-like	Xenopus laevis (African clawed f	4e-22
comp211099_c3	0.95	1.43	1.17	0.87	0.4	0.72	2.19	O88563	MRP3_RAT	Canalicular multispecific organic anion transporter 2	Rattus norvegicus (Rat).	1e-44
comp213234_c0	0.95	1.12	1.83	3.16	1.11	1.08	2.65	Q8BUY5	TIDC1_MOUSE	Translocase of inner mitochondrial membrane domain-containing protein 1	Mus musculus (Mouse).	3e-21
comp221717_c4	0.95	0.87	1.41	1.33	1.36	1.62	1.72	P16056	MET_MOUSE	Hepatocyte growth factor receptor	Mus musculus (Mouse).	3e-65
comp185827_c0	0.94	3.57	0.04	0.82	0.02	0.13	0	P58307	OX1R_MOUSE	Orexin receptor type 1	Mus musculus (Mouse).	9e-06
comp221669_c1	0.94	1.45	2.98	6.59	4.79	8.29	5.81	P51168	SCNNB_HUMAN	Amiloride-sensitive sodium channel subunit beta	Homo sapiens (Human).	2e-47
comp212961_c1	0.94	0.47	2.71	1.5	0.23	0.45	0.24	Q7RTY1	MOT9_HUMAN	Monocarboxylate transporter 9	Homo sapiens (Human).	1e-21
comp218406_c3	0.94	0.19	0.23	0.57	1.81	1.33	1.03	Q2VJ60	RN19A_PIG	E3 ubiquitin-protein ligase RNF19A	Sus scrofa (Pig).	0
comp209085_c1	0.94	0.14	0.45	0.93	0.23	0.19	0.11	Q7TN88	PK1L2_MOUSE	Polycystic kidney disease protein 1-like 2	Mus musculus (Mouse).	4e-43
comp211774_c0	0.94	0.14	0.18	0.17	0.04	0	0.02	A8XMW6	CED1_CAEBR	Cell death abnormality protein 1	Caenorhabditis briggsae.	6e-25
comp211894_c1	0.93	1.09	3.67	14.29	14.72	28.5	46.41	Q5VTT2	CI135_HUMAN	Uncharacterized protein C9orf135	Homo sapiens (Human).	9e-36
comp221479_c1	0.93	0.58	0.51	0.87	1.99	1.47	1.62	A2VDL9	T184B_BOVIN	Transmembrane protein 184B	Bos taurus (Bovine).	8e-173
comp220354_c0	0.93	0.41	1.04	0.25	1.89	3.06	13.86	Q25011	FANA_HELAS	FMRFamide-activated amiloride-sensitive sodium channel	Helix aspersa (Brown garden snai	3e-41
comp186529_c0	0.93	0.14	0.22	0.45	0.26	0.12	0.03	Q61830	MRC1_MOUSE	Macrophage mannose receptor 1	Mus musculus (Mouse).	1e-07
comp224044_c0	0.93	0.1	0.08	0.27	0.58	0.47	0.39	P35054	TGBR3_PIG	Transforming growth factor beta receptor type 3	Sus scrofa (Pig).	1e-58
comp214877_c4	0.92	2.28	2	1.71	0.4	0.53	0.62	Q03567	YLD2_CAEEL	Uncharacterized transporter C38C10.2	Caenorhabditis elegans.	4e-128
comp211948_c0	0.92	0.75	0.72	0.54	0.07	0.08	0.11	O75581	LRP6_HUMAN	Low-density lipoprotein receptor-related protein 6	Homo sapiens (Human).	3e-07
comp210675_c1	0.92	0.5	0.3	0.22	0.08	0.02	0.02	Q3MHI3	S2548_BOVIN	Solute carrier family 25 member 48	Bos taurus (Bovine).	6e-29
comp218836_c0	0.92	0.4	0.2	0.47	0.14	0.06	0.08	O35214	OPSX_MOUSE	Visual pigment-like receptor peropsin	Mus musculus (Mouse).	6e-12
comp216512_c0	0.92	0.39	0.91	1.08	0.25	0.46	0.69	O73853	CP17A_ICTPU	Steroid 17-alpha-hydroxylase/17,20 lyase	Ictalurus punctatus (Channel cat	7e-87
comp205281_c0	0.92	0.08	0.23	0.4	0.07	0.08	0.03	Q6QNK2	GP133_HUMAN	Probable G-protein coupled receptor 133	Homo sapiens (Human).	3e-57
comp214497_c3	0.91	1.41	2.06	1.26	1.59	3.13	5	P53454	DRD5L_TAKRU	D(5)-like dopamine receptor	Takifugu rubripes (Japanese puff	1e-07
comp223450_c0	0.91	0.49	0.46	0.93	1.22	1.66	2.46	Q5R5M1	PRDM4_PONAB	PR domain zinc finger protein 4	Pongo abelii (Sumatran orangutan	5e-89
comp222201_c0	0.91	0.45	0.56	0.97	1.59	2.97	2.26	P52800	EFNB2_MOUSE	Ephrin-B2	Mus musculus (Mouse).	2e-27
comp217500_c0	0.9	0.92	1.02	5.5	12.41	15.66	16.34	Q7TQE6	MACOI_MOUSE	Macoilin	Mus musculus (Mouse).	6e-89
comp225645_c0	0.9	0.7	2.59	5.94	19.91	26.07	37.58	P79110	TXTP_BOVIN	Tricarboxylate transport protein, mitochondrial	Bos taurus (Bovine).	8e-140
comp212913_c0	0.9	0.66	0.65	0.56	0.22	0.17	0.05	P30599	CHS2_USTMA	Chitin synthase 2	Ustilago maydis (strain 521 / FG	4e-07
comp113110_c0	0.9	0.08	0.1	0.09	0	0	0	Q924X6	LRP8_MOUSE	Low-density lipoprotein receptor-related protein 8	Mus musculus (Mouse).	1e-14
comp215199_c0	0.89	11.42	3.15	1.45	1.79	1.41	1.02	Q9D3D0	TTPAL_MOUSE	Alpha-tocopherol transfer protein-like	Mus musculus (Mouse).	2e-40
comp223295_c2	0.89	2.3	1.63	4.98	40.13	33.7	51.22	Q6R5J2	DISP1_DANRE	Protein dispatched homolog 1	Danio rerio (Zebrafish) (Brachyd	3e-175
comp220297_c1	0.89	0.55	0.69	1.78	1.73	1.32	3.34	Q64435	UD16_MOUSE	UDP-glucuronosyltransferase 1-6	Mus musculus (Mouse).	5e-67
comp212078_c0	0.89	0.5	0.19	0.09	0.07	0.07	0.02	Q569T7	NAGT1_XENLA	Sodium-dependent glucose transporter 1	Xenopus laevis (African clawed f	1e-17
comp219116_c0	0.88	0.7	1.03	1.9	5.99	16.19	36.26	Q09621	LACT2_CAEEL	Beta-lactamase domain-containing protein 2	Caenorhabditis elegans.	1e-79
comp218410_c0	0.88	0.67	0.47	0.35	0.06	0.06	0.13	B2RU80	PTPRB_MOUSE	Receptor-type tyrosine-protein phosphatase beta	Mus musculus (Mouse).	2e-120
comp218349_c0	0.88	0.51	0.91	2.95	7.14	6.8	4.72	Q18297	TRPA1_CAEEL	Transient receptor potential cation channel subfamily A member 1 homolog	Caenorhabditis elegans.	7e-89
comp219641_c1	0.88	0.24	0.19	0.36	0.43	1.39	1.71	Q0V8S9	CNTP5_CHICK	Contactin-associated protein-like 5	Gallus gallus (Chicken).	2e-11
comp225798_c0	0.87	1.44	1.05	0.5	1.03	1.09	0.77	P34678	GALT3_CAEEL	Polypeptide N-acetylgalactosaminyltransferase 3	Caenorhabditis elegans.	3e-107
comp220403_c4	0.87	0.74	33.7	61.41	35.48	37.69	83.18	Q8TAB3	PCD19_HUMAN	Protocadherin-19	Homo sapiens (Human).	3e-45
comp216139_c2	0.87	0.57	1.33	1.57	0.41	0.61	0.61	P49193	RALB_TODPA	Retinal-binding protein	Todarodes pacificus (Japanese fl	1e-85
comp219379_c0	0.87	0.04	0.05	0.11	0.02	0.01	0.06	Q9JHS6	ASIC4_RAT	Acid-sensing ion channel 4	Rattus norvegicus (Rat).	3e-24
comp213693_c0	0.86	0.84	1.98	4.39	1.34	1.06	2.33	Q9D2Y9	ELOV7_MOUSE	Elongation of very long chain fatty acids protein 7	Mus musculus (Mouse).	3e-91
comp212151_c0	0.86	0.27	0.11	0.05	0.26	0.02	0.14	Q9UBG0	MRC2_HUMAN	C-type mannose receptor 2	Homo sapiens (Human).	7e-09
comp225754_c0	0.85	1.8	2.12	2.5	4.72	4.46	4.86	Q9BT22	ALG1_HUMAN	Chitobiosyldiphosphodolichol beta-mannosyltransferase	Homo sapiens (Human).	4e-169
comp220604_c1	0.85	0.24	0.85	0.99	1.39	2.99	0.45	Q90Y54	JAG1B_DANRE	Protein jagged-1b	Danio rerio (Zebrafish) (Brachyd	0
comp219889_c0	0.84	1.26	0.42	0.71	1.44	3.55	4.7	Q6AX44	FBCDA_XENLA	Fibrinogen C domain-containing protein 1-A	Xenopus laevis (African clawed f	8e-47
comp223344_c2	0.84	0.49	0.64	0.59	1.41	1.13	0.98	P59889	S39A1_DANRE	Zinc transporter ZIP1	Danio rerio (Zebrafish) (Brachyd	3e-35
comp217296_c0	0.84	0.32	0.54	0.26	0.18	0.04	0.51	P48180	ACH1_CAEEL	Acetylcholine receptor subunit alpha-type acr-16	Caenorhabditis elegans.	2e-64
comp244924_c0	0.84	0.2	0.02	0.03	0.33	0.22	0	P16065	GCY_STRPU	Speract receptor	Strongylocentrotus purpuratus (P	7e-110
comp214667_c0	0.83	0.6	1.11	1.02	0.58	0.66	0.71	Q4V7Q8	TM220_XENLA	Transmembrane protein 220	Xenopus laevis (African clawed f	5e-27
comp222774_c0	0.82	1.22	0.17	1.77	0.44	1.31	2.54	O35454	CLCN6_MOUSE	Chloride transport protein 6	Mus musculus (Mouse).	6e-96
comp217575_c0	0.82	1.03	0.88	0.32	0.49	0.51	0.06	P57727	TMPS3_HUMAN	Transmembrane protease serine 3	Homo sapiens (Human).	2e-51
comp207384_c0	0.82	0.75	4.86	0.94	0.98	1.83	0.43	Q569T7	NAGT1_XENLA	Sodium-dependent glucose transporter 1	Xenopus laevis (African clawed f	1e-05
comp221382_c2	0.81	1.55	2.94	3.8	4.29	4.44	1.57	Q96HH4	TM169_HUMAN	Transmembrane protein 169	Homo sapiens (Human).	1e-50
comp215551_c0	0.81	1.08	4.4	2.39	1.01	1.56	3.06	P21328	RTJK_DROME	RNA-directed DNA polymerase from mobile element jockey	Drosophila melanogaster (Fruit f	6e-20
comp225163_c0	0.81	1.01	3.56	3.57	5.74	6.58	7.61	Q9VXT2	DJC25_DROME	DnaJ homolog subfamily C member 25 homolog	Drosophila melanogaster (Fruit f	4e-77
comp213591_c2	0.81	0.62	2.56	2.13	4.9	8.81	13.28	Q9D8N3	TM86A_MOUSE	Lysoplasmalogenase-like protein TMEM86A	Mus musculus (Mouse).	5e-24
comp212341_c3	0.8	3.15	1.67	1.51	0.11	0.07	0.09	P27810	KTR1_YEAST	Alpha-1,2 mannosyltransferase KTR1	Saccharomyces cerevisiae (strain	7e-33
comp213789_c0	0.8	1.76	5.05	7.45	1.61	1.69	2.19	C1C524	CISD2_LITCT	CDGSH iron-sulfur domain-containing protein 2	Lithobates catesbeiana (American	6e-26
comp201098_c0	0.8	0.47	0.61	0.6	1	1.21	2.9	A6QQP7	DYSF_BOVIN	Dysferlin	Bos taurus (Bovine).	2e-21
comp209489_c1	0.8	0.18	0.48	0.37	0.57	0.66	0.49	Q9M1C7	AB9C_ARATH	ABC transporter C family member 9	Arabidopsis thaliana (Mouse-ear	4e-12
comp213532_c0	0.8	0.06	0.22	0.27	0.1	0.08	0.03	Q6PDJ1	CAHD1_MOUSE	VWFA and cache domain-containing protein 1	Mus musculus (Mouse).	1e-17
comp221063_c2	0.8	0.02	0.17	0.78	0.62	0.63	0.98	Q61102	ABCB7_MOUSE	ATP-binding cassette sub-family B member 7, mitochondrial	Mus musculus (Mouse).	1e-48
comp224338_c0	0.79	1.4	1.87	2.06	2.13	2.22	2.54	Q66IJ4	PIGM_XENTR	GPI mannosyltransferase 1	Xenopus tropicalis (Western claw	8e-120
comp226240_c0	0.79	0.65	1.35	2.11	2.62	2.55	3.43	Q5U430	UBR3_MOUSE	E3 ubiquitin-protein ligase UBR3	Mus musculus (Mouse).	0
comp218845_c4	0.79	0.64	0.35	0.4	0.4	0.44	0.54	Q8NBP5	MFSD9_HUMAN	Major facilitator superfamily domain-containing protein 9	Homo sapiens (Human).	4e-82
comp213821_c0	0.79	0.49	0.32	0.67	0.23	0.08	0.14	Q8N695	SC5A8_HUMAN	Sodium-coupled monocarboxylate transporter 1	Homo sapiens (Human).	2e-49
comp223069_c1	0.79	0.39	0.98	2.51	2.65	4.58	5.11	Q58091	Y678_METJA	Uncharacterized protein MJ0678	JCM 10045 / NBRC 100440) (Methan	3e-06
comp219203_c2	0.79	0.36	1.04	1.92	4.22	5.01	2.92	Q8R3U1	HRSL3_MOUSE	HRAS-like suppressor 3	Mus musculus (Mouse).	1e-17
comp223124_c0	0.78	0.99	1.34	0.92	2.54	2.17	1.65	Q1JQ66	S35E3_DANRE	Solute carrier family 35 member E3	Danio rerio (Zebrafish) (Brachyd	4e-136
comp222316_c0	0.78	0.77	1.51	2.48	3.78	4.08	5.68	Q0VFM0	ZFPL1_XENTR	Zinc finger protein-like 1	Xenopus tropicalis (Western claw	2e-102
comp221635_c3	0.78	0.25	0.24	2.66	4.06	7.3	8.36	Q5TZ24	MOXD1_DANRE	DBH-like monooxygenase protein 1 homolog	Danio rerio (Zebrafish) (Brachyd	9e-74
comp214078_c1	0.78	0.19	0.23	0.4	0.17	0.03	0.08	Q9ESQ4	NMUR2_RAT	Neuromedin-U receptor 2	Rattus norvegicus (Rat).	1e-14
comp221514_c2	0.77	0.84	1.07	2.17	5.13	4.59	3.23	Q5F3X0	LCLT1_CHICK	Lysocardiolipin acyltransferase 1	Gallus gallus (Chicken).	3e-98
comp223571_c0	0.77	0.33	0.41	0.35	0.55	3.1	9.94	Q62962	ASIC2_RAT	Acid-sensing ion channel 2	Rattus norvegicus (Rat).	2e-45
comp214255_c1	0.77	0.23	0.41	0.64	0.54	0.42	0.42	A8WHP3	SC5A9_DANRE	Sodium/glucose cotransporter 4	Danio rerio (Zebrafish) (Brachyd	1e-155
comp222995_c0	0.77	0.18	0.26	1.17	1.27	2.16	2.79	Q3UR85	MRF_MOUSE	Myelin gene regulatory factor	Mus musculus (Mouse).	6e-12
comp218083_c0	0.77	0.08	0.89	0.74	1.44	10	32.71	Q7PWV1	AQP_ANOGA	Aquaporin AQPAn.G	Anopheles gambiae (African malar	3e-26
comp225441_c0	0.76	1	1.46	1.01	2.53	2.62	4.21	Q69ZN7	MYOF_MOUSE	Myoferlin	Mus musculus (Mouse).	0
comp223085_c1	0.76	0.94	3.06	6.12	3.87	4.48	4.51	Q640M6	GDPD5_MOUSE	Glycerophosphodiester phosphodiesterase domain-containing protein 5	Mus musculus (Mouse).	1e-97
comp217428_c2	0.76	0.73	1.42	0.42	0.15	0.08	0.03	Q6R5J2	DISP1_DANRE	Protein dispatched homolog 1	Danio rerio (Zebrafish) (Brachyd	1e-146
comp220991_c1	0.76	0.62	0.79	1.49	0.71	1.12	3.08	Q4V8E5	MFSD3_RAT	Major facilitator superfamily domain-containing protein 3	Rattus norvegicus (Rat).	3e-35
comp200153_c0	0.76	0.48	0.43	0.55	0.08	0.08	0.08	Q9Z2J0	S23A1_MOUSE	Solute carrier family 23 member 1	Mus musculus (Mouse).	8e-124
comp219632_c0	0.76	0.17	0.11	0.36	0.58	0.73	1.08	Q66IV1	MRF_XENLA	Myelin gene regulatory factor	Xenopus laevis (African clawed f	0
comp211071_c0	0.76	0.06	0.28	0.29	0.1	0.23	2.19	Q5R5M4	MOT9_PONAB	Monocarboxylate transporter 9	Pongo abelii (Sumatran orangutan	2e-15
comp192498_c0	0.75	0.88	0.61	0.45	0.06	0.05	0.03	P49109	FMO5_CAVPO	Dimethylaniline monooxygenase [N-oxide-forming] 5	Cavia porcellus (Guinea pig).	0
comp214292_c5	0.75	0.82	0.69	1.84	5.56	5.12	3.34	Q24157	BRN_DROME	Beta-1,3-galactosyltransferase brn	Drosophila melanogaster (Fruit f	6e-49
comp213145_c3	0.75	0.44	1.23	0.85	0.69	0.71	1.53	Q4KLZ1	TM186_RAT	Transmembrane protein 186	Rattus norvegicus (Rat).	9e-31
comp221573_c5	0.75	0.39	0.22	0.58	7.69	11.01	12.69	P16066	ANPRA_HUMAN	Atrial natriuretic peptide receptor 1	Homo sapiens (Human).	0
comp220206_c2	0.75	0.15	0.54	1.92	2.72	2.93	3.14	Q8BG19	TMTC4_MOUSE	Transmembrane and TPR repeat-containing protein 4	Mus musculus (Mouse).	0
comp220484_c5	0.75	0.14	0.08	0.19	3.6	7.37	6.64	P24628	DRD2A_XENLA	D(2) dopamine receptor A	Xenopus laevis (African clawed f	7e-52
comp213024_c0	0.74	1.28	1.36	0.25	0.69	1.12	2.65	O77750	AQP4_BOVIN	Aquaporin-4	Bos taurus (Bovine).	1e-17
comp220158_c4	0.74	0.94	1.89	0.95	0.74	0.98	1.44	A4VCH0	SAC1B_DANRE	Phosphatidylinositide phosphatase SAC1-B	Danio rerio (Zebrafish) (Brachyd	2e-68
comp225675_c0	0.74	0.63	1.02	2.11	8.31	12.89	19.37	Q8MI28	LBN_BOVIN	Limbin	Bos taurus (Bovine).	2e-27
comp205034_c0	0.74	0.35	0.7	0.15	0.11	0.13	0.07	Q8R5M3	LRC15_RAT	Leucine-rich repeat-containing protein 15	Rattus norvegicus (Rat).	8e-22
comp217388_c3	0.73	3.27	3.82	5.6	6.8	6.71	2.21	Q7Z429	LFG1_HUMAN	Protein lifeguard 1	Homo sapiens (Human).	4e-66
comp224264_c0	0.73	1.25	3.21	1.87	4.9	4.05	1.89	Q9H2Y9	SO5A1_HUMAN	Solute carrier organic anion transporter family member 5A1	Homo sapiens (Human).	9e-150
comp216094_c5	0.73	0.98	1.43	1.36	1.99	7.4	22.67	Q16739	CEGT_HUMAN	Ceramide glucosyltransferase	Homo sapiens (Human).	2e-112
comp216802_c0	0.73	0.84	0.59	0.55	1.42	1.65	1.06	B2RU80	PTPRB_MOUSE	Receptor-type tyrosine-protein phosphatase beta	Mus musculus (Mouse).	5e-75
comp221452_c1	0.73	0.81	0.52	0.91	1.59	2.16	2.11	Q8BZ00	SL9A9_MOUSE	Sodium/hydrogen exchanger 9	Mus musculus (Mouse).	0
comp208508_c0	0.73	0.39	0.67	0.4	0.22	0.11	0.15	Q66PG1	LARG2_DANRE	Glycosyltransferase-like protein LARGE2	Danio rerio (Zebrafish) (Brachyd	6e-38
comp211630_c2	0.73	0.07	0.41	0.83	0.81	1.61	2.19	P18293	ANPRA_MOUSE	Atrial natriuretic peptide receptor 1	Mus musculus (Mouse).	2e-168
comp217975_c0	0.72	0.58	1.46	0.82	0.45	0.26	0.27	Q866C5	FUT1_CALBN	Galactoside 2-alpha-L-fucosyltransferase 1	Callicebus brunneus (Brown titi)	3e-32
comp221569_c0	0.72	0.55	0.71	0.56	0.83	0.43	0.63	Q8R3S2	TSN33_MOUSE	Tetraspanin-33	Mus musculus (Mouse).	4e-61
comp195530_c1	0.72	0.46	0.7	0.38	0.1	0.15	0.1	Q8LC69	ATL8_ARATH	RING-H2 finger protein ATL8	Arabidopsis thaliana (Mouse-ear	2e-10
comp208280_c1	0.72	0.36	0.38	0.51	0.31	0.12	0.25	Q61830	MRC1_MOUSE	Macrophage mannose receptor 1	Mus musculus (Mouse).	6e-17
comp223818_c0	0.72	0.35	0.39	0.32	0.65	1.39	1.11	Q66PG1	LARG2_DANRE	Glycosyltransferase-like protein LARGE2	Danio rerio (Zebrafish) (Brachyd	4e-35
comp210155_c0	0.72	0.07	0.16	0.32	0.18	0.12	0.24	Q6V0L0	CP26C_HUMAN	Cytochrome P450 26C1	Homo sapiens (Human).	6e-17
comp220903_c3	0.71	0.03	0.11	0.55	1.01	3.2	2.31	Q99758	ABCA3_HUMAN	ATP-binding cassette sub-family A member 3	Homo sapiens (Human).	0
comp212594_c1	0.7	0.93	1.34	1.54	0.51	0.39	0.18	Q5GH73	XKR6_HUMAN	XK-related protein 6	Homo sapiens (Human).	2e-31
comp225756_c0	0.7	0.87	0.41	0.38	3.41	5.37	3.81	Q9Y2H6	FND3A_HUMAN	Fibronectin type-III domain-containing protein 3A	Homo sapiens (Human).	0
comp210369_c0	0.7	0.68	0.69	0.5	0.71	0.16	0.23	Q8TC57	CB065_HUMAN	Uncharacterized protein C2orf65	Homo sapiens (Human).	4e-32
comp225316_c0	0.7	0.61	0.82	4.14	4.58	3.58	4.04	Q03001	DYST_HUMAN	Dystonin	Homo sapiens (Human).	0
comp224981_c0	0.7	0.44	9.8	69.4	38.6	36.29	37.42	Q95NT6	MTH2_DROYA	G-protein coupled receptor Mth2	Drosophila yakuba (Fruit fly).	2e-27
comp213571_c0	0.7	0.33	0	0.45	0.09	0.04	0.03	Q9VCA2	ORCT_DROME	Organic cation transporter protein	Drosophila melanogaster (Fruit f	4e-94
comp211294_c0	0.7	0.15	0.02	0.22	0.31	0.13	0.01	Q09225	NRF6_CAEEL	Nose resistant to fluoxetine protein 6	Caenorhabditis elegans.	1e-30
comp206913_c0	0.69	5.85	2.81	0.97	0.78	1.23	0.79	Q11082	YT66_CAEEL	Probable G-protein coupled receptor B0563.6	Caenorhabditis elegans.	8e-16
comp214631_c1	0.69	1.07	1.05	0.74	0.81	0.47	0.43	Q9JLB5	ACH10_RAT	Neuronal acetylcholine receptor subunit alpha-10	Rattus norvegicus (Rat).	7e-32
comp222526_c2	0.68	1.45	0.52	3.32	4.37	4.55	4.14	Q8RWN2	ZIF1_ARATH	Protein ZINC INDUCED FACILITATOR 1	Arabidopsis thaliana (Mouse-ear	6e-31
comp221732_c2	0.68	1.24	0.55	1.12	0.59	0.42	2.74	Q9Y2P4	S27A6_HUMAN	Long-chain fatty acid transport protein 6	Homo sapiens (Human).	4e-149
comp213848_c4	0.68	0.89	1.15	4.3	7.59	5.71	4.74	P98165	VLDLR_CHICK	Very low-density lipoprotein receptor	Gallus gallus (Chicken).	3e-26
comp203115_c0	0.68	0.5	0.51	0.41	0.07	0.09	0.09	P22456	ACHAA_XENLA	Acetylcholine receptor subunit alpha-1-A	Xenopus laevis (African clawed f	5e-28
comp223302_c0	0.68	0.38	0.58	1.53	5.86	6.28	6.58	Q6AXF6	SIDT1_MOUSE	SID1 transmembrane family member 1	Mus musculus (Mouse).	0
comp201055_c0	0.68	0.14	0.47	0.32	0.16	0.11	0.18	P34576	MUA3_CAEEL	Transmembrane cell adhesion receptor mua-3	Caenorhabditis elegans.	1e-07
comp208821_c0	0.68	0.14	0.37	0.42	0.03	0.11	0.18	Q9UA35	S28A3_EPTST	Solute carrier family 28 member 3	Eptatretus stoutii (Pacific hagf	6e-60
comp167392_c0	0.68	0.12	0.25	0.23	0.02	0	0.04	Q8K385	FRRS1_MOUSE	Ferric-chelate reductase 1	Mus musculus (Mouse).	9e-09
comp208571_c0	0.68	0.08	0.6	1.03	0.15	0.22	0.21	Q9CXI3	MOXD1_MOUSE	DBH-like monooxygenase protein 1	Mus musculus (Mouse).	1e-40
comp181327_c1	0.68	0.03	0.03	0.01	0.02	0	0.01	Q19417	YSNK_CAEEL	UPF0392 protein F13G3.3	Caenorhabditis elegans.	2e-06
comp224746_c1	0.67	1.5	3.71	2.25	2.91	2.04	2.1	Q9VE46	SC5A7_DROME	High-affinity choline transporter 1	Drosophila melanogaster (Fruit f	6e-113
comp217721_c0	0.67	1.02	0.49	0.32	0.16	0.93	1.87	Q8CJ61	CKLF4_MOUSE	CKLF-like MARVEL transmembrane domain-containing protein 4	Mus musculus (Mouse).	1e-08
comp225619_c0	0.67	0.58	0.83	1.31	1.9	2.57	3.38	Q9PTS8	ACHA9_CHICK	Neuronal acetylcholine receptor subunit alpha-9	Gallus gallus (Chicken).	4e-57
comp217042_c0	0.67	0.54	0.79	0.94	0.52	0.95	1.55	Q8GUK6	PIS2_ARATH	Probable CDP-diacylglycerol--inositol 3-phosphatidyltransferase 2	Arabidopsis thaliana (Mouse-ear	9e-13
comp222268_c1	0.67	0.17	2.04	23.62	10.05	4.34	3.59	Q68F72	S15A4_XENLA	Solute carrier family 15 member 4	Xenopus laevis (African clawed f	3e-125
comp220968_c2	0.66	2.32	3.04	2.32	7.75	6.67	7.55	Q5R6J7	GPAT4_PONAB	Glycerol-3-phosphate acyltransferase 4	Pongo abelii (Sumatran orangutan	7e-161
comp213020_c0	0.66	0.49	0.57	0.3	2.42	3.24	2.26	P52187	IRK12_MOUSE	ATP-sensitive inward rectifier potassium channel 12	Mus musculus (Mouse).	3e-104
comp222001_c0	0.66	0.41	0.19	0.25	0.92	0.65	0.72	E1BD52	TM245_BOVIN	Transmembrane protein 245	Bos taurus (Bovine).	0
comp218770_c1	0.66	0.28	0.56	1.67	1.81	3.67	2.07	Q9VCA2	ORCT_DROME	Organic cation transporter protein	Drosophila melanogaster (Fruit f	3e-98
comp215578_c3	0.66	0.07	0.16	0.1	0.26	0.4	0.08	Q80T79	CSMD3_MOUSE	CUB and sushi domain-containing protein 3	Mus musculus (Mouse).	2e-29
comp222354_c0	0.65	1.36	4.83	19.66	30.79	44.42	74.09	Q9DAK2	PACRG_MOUSE	Parkin coregulated gene protein homolog	Mus musculus (Mouse).	5e-125
comp216935_c1	0.65	0.74	0.56	0.56	0.41	0.49	0.67	Q5RE98	AOFB_PONAB	Amine oxidase [flavin-containing] B	Pongo abelii (Sumatran orangutan	3e-142
comp220511_c0	0.65	0.68	2.35	4.77	2.02	2.28	3.93	Q3TZM9	ALG11_MOUSE	GDP-Man:Man(3)GlcNAc(2)-PP-Dol alpha-1,2-mannosyltransferase	Mus musculus (Mouse).	0
comp208880_c2	0.65	0.48	1.26	4.41	7.07	5.46	4.72	Q5ZK33	LETM1_CHICK	LETM1 and EF-hand domain-containing protein 1, mitochondrial	Gallus gallus (Chicken).	2e-164
comp223688_c1	0.65	0.35	0.73	0.38	1.57	2.82	5.5	P08799	MYS2_DICDI	Myosin-2 heavy chain	Dictyostelium discoideum (Slime	9e-32
comp215252_c0	0.64	1.67	1.08	0.37	0.33	0.94	2.55	O44252	ROST_DROME	Protein rolling stone	Drosophila melanogaster (Fruit f	6e-26
comp224995_c0	0.64	1.21	3.25	5.89	10.7	8.2	5.45	Q8R173	ZDHC3_MOUSE	Palmitoyltransferase ZDHHC3	Mus musculus (Mouse).	5e-125
comp215491_c0	0.64	0.92	0.05	1.09	0.69	5.25	3.72	P21251	CALM_STIJA	Calmodulin	Stichopus japonicus (Sea cucumbe	2e-67
comp225657_c0	0.64	0.65	1.39	1.25	1.93	3.93	5.67	Q5VY43	PEAR1_HUMAN	Platelet endothelial aggregation receptor 1	Homo sapiens (Human).	2e-14
comp191832_c0	0.64	0.31	0.45	0.25	0.12	0.18	0.54	Q7TPD3	ROBO2_MOUSE	Roundabout homolog 2	Mus musculus (Mouse).	1e-05
comp207137_c1	0.64	0.22	0.33	0.59	0.19	0.15	0.65	Q5G872	SCUB2_DANRE	Signal peptide, CUB and EGF-like domain-containing protein 2	Danio rerio (Zebrafish) (Brachyd	7e-12
comp217342_c3	0.64	0.19	0.46	0.41	6.66	5.99	5.26	Q6AXM1	CHSTA_DANRE	Carbohydrate sulfotransferase 10	Danio rerio (Zebrafish) (Brachyd	4e-14
comp212496_c0	0.64	0.16	0.06	0.24	0.08	0.1	0.02	P51840	GUC2E_RAT	Guanylyl cyclase GC-E	Rattus norvegicus (Rat).	4e-77
comp223455_c2	0.64	0	0.1	3.97	2.57	1.25	0.88	Q6DDK3	DOXA1_XENLA	Dual oxidase maturation factor 1	Xenopus laevis (African clawed f	8e-37
comp221750_c0	0.63	0.69	1.7	3.07	9.52	8.79	5.23	A8MXE2	YI036_HUMAN	Putative UDP-GlcNAc:betaGal beta-1,3-N-acetylglucosaminyltransferase LOC402377	Homo sapiens (Human).	2e-10
comp209773_c1	0.63	0.68	1.83	1.21	1.11	0.63	0.33	Q01345	NHEB_ONCMY	Na(+)/H(+) exchanger beta	Oncorhynchus mykiss (Rainbow tro	3e-118
comp217675_c0	0.63	0.49	1.13	0.79	0.65	0.54	0.37	Q9JL27	FUT2_MOUSE	Galactoside 2-alpha-L-fucosyltransferase 2	Mus musculus (Mouse).	4e-30
comp117284_c0	0.63	0.49	0.5	0.11	0.18	0.12	0.22	Q28635	SGCB_RABIT	Beta-sarcoglycan	Oryctolagus cuniculus (Rabbit).	3e-31
comp224392_c1	0.63	0.32	0.28	1.6	3.07	3.59	3.73	Q7T2Z5	UNC5C_CHICK	Netrin receptor UNC5C	Gallus gallus (Chicken).	0
comp217261_c0	0.63	0.15	0.59	0.31	0.29	1.08	2.28	P48060	GLIP1_HUMAN	Glioma pathogenesis-related protein 1	Homo sapiens (Human).	2e-17
comp226073_c0	0.63	0.09	0.39	2.83	8.26	6.98	9.07	Q5T4S7	UBR4_HUMAN	E3 ubiquitin-protein ligase UBR4	Homo sapiens (Human).	0
comp221042_c2	0.63	0.06	0.32	0.74	1.09	1.31	4.13	Q5ZM41	TEX10_CHICK	Testis-expressed sequence 10 protein homolog	Gallus gallus (Chicken).	2e-79
comp226185_c2	0.62	2.3	1.02	1.54	1.5	1.01	1.78	O45870	NSMA_CAEEL	Putative neutral sphingomyelinase	Caenorhabditis elegans.	3e-63
comp223945_c0	0.62	1.75	2.02	3.76	5.55	4.81	4.87	Q7Z3C6	ATG9A_HUMAN	Autophagy-related protein 9A	Homo sapiens (Human).	0
comp218273_c0	0.62	1.08	1.04	2.93	4.01	2.43	1.58	Q10470	MGAT3_MOUSE	Beta-1,4-mannosyl-glycoprotein 4-beta-N-acetylglucosaminyltransferase	Mus musculus (Mouse).	4e-77
comp218621_c0	0.62	1.06	1.51	3.16	2.29	2.55	3.28	A8MXE2	YI036_HUMAN	Putative UDP-GlcNAc:betaGal beta-1,3-N-acetylglucosaminyltransferase LOC402377	Homo sapiens (Human).	2e-39
comp214916_c1	0.62	0.92	0.71	0.7	0.52	0.41	0.33	O54750	CP2J6_MOUSE	Cytochrome P450 2J6	Mus musculus (Mouse).	2e-103
comp223123_c2	0.62	0.85	0.59	0.55	0.56	0.3	0.45	Q8BSY0	ASPH_MOUSE	Aspartyl/asparaginyl beta-hydroxylase	Mus musculus (Mouse).	1e-162
comp212195_c0	0.62	0.58	0.51	0.5	0.1	0.14	0.19	Q9GLD9	UDB33_MACMU	UDP-glucuronosyltransferase 2B33	Macaca mulatta (Rhesus macaque).	2e-54
comp207955_c0	0.62	0.44	0.33	0.23	0.33	0.1	0.13	Q9Y2C2	UST_HUMAN	Uronyl 2-sulfotransferase	Homo sapiens (Human).	8e-34
comp201949_c0	0.62	0.28	0.2	0.17	0.05	0.01	0	O14084	IMT1_SCHPO	Inositol phosphoceramide mannosyltransferase 1	Schizosaccharomyces pombe (strai	2e-20
comp226153_c0	0.62	0.22	0.1	0.21	1.12	0.59	0.4	Q2PZL6	FAT4_MOUSE	Protocadherin Fat 4	Mus musculus (Mouse).	0
comp218625_c0	0.61	0	0.71	0.51	1.56	2.25	2.48	Q6K1J1	UDB31_CANFA	UDP-glucuronosyltransferase 2B31	Canis familiaris (Dog) (Canis lu	1e-58
comp218954_c1	0.6	1.97	0.92	0.84	0.13	0.34	0.1	P22411	DPP4_PIG	Dipeptidyl peptidase 4	Sus scrofa (Pig).	8e-120
comp215827_c2	0.6	1.97	0.53	0.45	0.07	0.03	0.11	Q6VVW5	ANPRB_MOUSE	Atrial natriuretic peptide receptor 2	Mus musculus (Mouse).	9e-79
comp222467_c2	0.6	1.55	0.57	1.85	1.21	0.21	0.94	P32297	ACHA3_HUMAN	Neuronal acetylcholine receptor subunit alpha-3	Homo sapiens (Human).	2e-47
comp222037_c0	0.6	0.75	1.15	1.02	1.13	0.46	0.12	Q6CGU8	MCH1_YARLI	Probable transporter MCH1	lipolytica).	2e-06
comp220211_c0	0.6	0.75	0.72	0.81	0.68	0.5	0.82	Q2XWK0	SVOP_XENLA	Synaptic vesicle 2-related protein	Xenopus laevis (African clawed f	5e-136
comp214506_c0	0.6	0.62	0.44	0.09	0.17	0.09	0.16	Q10058	YAM3_SCHPO	Putative oxidoreductase C1F5.03c	Schizosaccharomyces pombe (strai	2e-43
comp219709_c4	0.6	0.54	0.51	0.62	2.06	1.72	2.5	Q6NUB3	S22AF_XENLA	Solute carrier family 22 member 15	Xenopus laevis (African clawed f	9e-112
comp212912_c0	0.6	0.42	0.9	0.67	0.43	0.49	0.4	P70259	GP143_MOUSE	G-protein coupled receptor 143	Mus musculus (Mouse).	1e-34
comp193920_c0	0.6	0.32	0.23	0.24	0.05	0.06	0.09	O77408	OAR1_LYMST	Octopamine receptor 1	Lymnaea stagnalis (Great pond sn	1e-12
comp222924_c2	0.6	0.26	2.01	3.08	3.54	6.13	11.31	Q5YCC5	TMC7_CHICK	Transmembrane channel-like protein 7	Gallus gallus (Chicken).	2e-87
comp221827_c0	0.59	0.24	0.15	0.34	0.2	1.35	1.88	O14522	PTPRT_HUMAN	Receptor-type tyrosine-protein phosphatase T	Homo sapiens (Human).	2e-100
comp216836_c2	0.59	0.17	0.36	0.46	8.32	20.74	48.5	Q7M370	AAAD_RABIT	Arylacetamide deacetylase	Oryctolagus cuniculus (Rabbit).	2e-40
comp199041_c0	0.59	0.05	0	0.02	0	0.01	0.01	Q9NYQ7	CELR3_HUMAN	Cadherin EGF LAG seven-pass G-type receptor 3	Homo sapiens (Human).	6e-16
comp218678_c2	0.58	2.3	3.37	4.31	4.58	3.93	4.13	Q64464	CP3AD_MOUSE	Cytochrome P450 3A13	Mus musculus (Mouse).	1e-78
comp222142_c1	0.58	0.89	1.97	6.64	15.64	14.71	16.54	P25286	VPP1_RAT	V-type proton ATPase 116 kDa subunit a isoform 1	Rattus norvegicus (Rat).	0
comp217805_c3	0.58	0.69	2.43	6.01	9.63	5.94	5.15	P29216	A4_MACMU	Amyloid beta A4 protein	Macaca mulatta (Rhesus macaque).	8e-16
comp221883_c1	0.58	0.55	7.89	22.07	3.48	3.64	7.5	Q9GZV3	SC5A7_HUMAN	High affinity choline transporter 1	Homo sapiens (Human).	0
comp214897_c0	0.58	0.49	0.24	0.28	1.38	2.57	4.63	Q12908	NTCP2_HUMAN	Ileal sodium/bile acid cotransporter	Homo sapiens (Human).	4e-18
comp212156_c3	0.58	0.4	16.59	31.6	34.9	39.5	32.98	Q90Y57	JAG1A_DANRE	Protein jagged-1a	Danio rerio (Zebrafish) (Brachyd	4e-13
comp223079_c0	0.58	0.26	0.75	1.74	2.5	2.53	2.78	Q6DCX5	PCFT_XENLA	Proton-coupled folate transporter	Xenopus laevis (African clawed f	2e-18
comp216726_c0	0.58	0.15	0.14	0.13	0.14	0.05	0.03	A1XQX8	NR3AA_DANRE	Neurexin-3a-alpha	Danio rerio (Zebrafish) (Brachyd	5e-45
comp216079_c0	0.57	0.83	0.85	0.56	0.3	0.42	0.86	Q4G1G8	CH25H_PIG	Cholesterol 25-hydroxylase	Sus scrofa (Pig).	3e-22
comp212174_c2	0.57	0.62	0.23	0.41	0.14	0.13	0.11	Q7T384	SC5AC_DANRE	Sodium-coupled monocarboxylate transporter 2	Danio rerio (Zebrafish) (Brachyd	2e-94
comp220103_c3	0.57	0.34	1.94	0.78	0.56	0.43	0.3	Q9Y2C2	UST_HUMAN	Uronyl 2-sulfotransferase	Homo sapiens (Human).	1e-28
comp222879_c4	0.57	0.28	0.36	0.6	0.15	0.16	0.09	Q9ET66	PI16_MOUSE	Peptidase inhibitor 16	Mus musculus (Mouse).	5e-11
comp220566_c3	0.57	0.27	0.27	0.5	0.68	0.7	0.68	B1H3H9	PTSS1_XENTR	Phosphatidylserine synthase 1	Xenopus tropicalis (Western claw	1e-16
comp223640_c2	0.56	2	2.97	10.95	5.84	9.25	16.54	Q80SX5	OTOP2_MOUSE	Otopetrin-2	Mus musculus (Mouse).	9e-09
comp220046_c0	0.56	0.36	0.63	0.42	0.23	0.6	1.37	B1AT66	MOT7_MOUSE	Monocarboxylate transporter 7	Mus musculus (Mouse).	6e-30
comp189875_c0	0.56	0.36	0.01	0.13	0	0	0.01	P0C0W8	GP139_RAT	Probable G-protein coupled receptor 139	Rattus norvegicus (Rat).	1e-10
comp215405_c0	0.56	0.35	0.49	0.29	0.63	2.41	4.69	Q6IQH6	LPPR1_DANRE	Lipid phosphate phosphatase-related protein type 1	Danio rerio (Zebrafish) (Brachyd	3e-40
comp211074_c0	0.56	0.11	0.4	0.3	0.14	0.1	0.05	Q6AYR9	TSN1_RAT	Tetraspanin-1	Rattus norvegicus (Rat).	5e-11
comp210604_c0	0.56	0.01	0.38	0.12	0.2	0.11	0.13	P51840	GUC2E_RAT	Guanylyl cyclase GC-E	Rattus norvegicus (Rat).	1e-77
comp214503_c1	0.55	1.56	1.33	0.01	0.01	0.06	0.34	P03952	KLKB1_HUMAN	Plasma kallikrein	Homo sapiens (Human).	4e-35
comp220402_c0	0.55	1.31	0.12	3.05	8.85	11.75	17.17	Q9XSM3	TRPV5_RABIT	Transient receptor potential cation channel subfamily V member 5	Oryctolagus cuniculus (Rabbit).	2e-61
comp222938_c0	0.55	0.87	0.58	0.45	1.77	1.89	1.84	P58659	EVA1C_MOUSE	Protein eva-1 homolog C	Mus musculus (Mouse).	9e-31
comp220379_c1	0.55	0.68	0.95	0.62	0.39	0.75	0.95	Q28IN4	MT21B_XENTR	Protein-lysine methyltransferase METTL21B	Xenopus tropicalis (Western claw	1e-20
comp223291_c0	0.55	0.65	1.89	3.45	2.54	3.74	8	Q8R500	MFN2_RAT	Mitofusin-2	Rattus norvegicus (Rat).	0
comp221750_c2	0.55	0.55	1.24	3.78	8.86	6.62	6.15	Q6P6B7	ANR16_HUMAN	Ankyrin repeat domain-containing protein 16	Homo sapiens (Human).	5e-91
comp212376_c0	0.55	0.41	0.39	0.26	0.04	0.13	0.09	Q8MRC9	GALT9_DROME	Putative polypeptide N-acetylgalactosaminyltransferase 9	Drosophila melanogaster (Fruit f	6e-95
comp218015_c3	0.55	0.35	1.32	2.1	2.93	5.66	11.97	Q5RF07	SIM14_PONAB	Small integral membrane protein 14	Pongo abelii (Sumatran orangutan	4e-30
comp222423_c4	0.55	0.18	1.63	10.65	26.14	43.97	101.31	Q96XE0	ADH_SULTO	NAD-dependent alcohol dehydrogenase	Sulfolobus tokodaii (strain DSM	3e-36
comp215251_c2	0.54	1.6	0.61	0.15	0.36	0.43	0.58	Q9Y4C5	CHST2_HUMAN	Carbohydrate sulfotransferase 2	Homo sapiens (Human).	4e-09
comp214325_c0	0.54	0.99	2.38	2.24	0.89	0.88	1.27	Q76KB1	HS2ST_CHICK	Heparan sulfate 2-O-sulfotransferase 1	Gallus gallus (Chicken).	4e-19
comp212001_c0	0.54	0.87	0.31	0.48	0.22	0.2	0.24	Q96PH1	NOX5_HUMAN	NADPH oxidase 5	Homo sapiens (Human).	2e-163
comp218064_c0	0.54	0.78	0.87	0.63	0.5	0.85	1.98	Q95SX7	RTBS_DROME	Probable RNA-directed DNA polymerase from transposon BS	Drosophila melanogaster (Fruit f	3e-21
comp221558_c0	0.54	0.74	1.06	2.15	2.75	2.44	2.09	Q8WVQ1	CANT1_HUMAN	Soluble calcium-activated nucleotidase 1	Homo sapiens (Human).	1e-129
comp225020_c0	0.54	0.55	0.79	1.07	4.02	4.83	4.81	Q99L43	CDS2_MOUSE	Phosphatidate cytidylyltransferase 2	Mus musculus (Mouse).	0
comp212545_c2	0.54	0.43	0.05	0.06	0.05	0.03	0.05	Q0KK59	UNC79_MOUSE	Protein unc-79 homolog	Mus musculus (Mouse).	0
comp218347_c2	0.54	0.23	1.85	4.1	2.56	2.36	4.87	Q9H6U8	ALG9_HUMAN	Alpha-1,2-mannosyltransferase ALG9	Homo sapiens (Human).	3e-133
comp208822_c0	0.54	0.23	0.33	0.17	0.14	0.35	0.33	Q92673	SORL_HUMAN	Sortilin-related receptor	Homo sapiens (Human).	6e-41
comp223440_c2	0.54	0.15	0.41	0.4	0.59	0.57	0.08	Q49B93	SC5AC_MOUSE	Sodium-coupled monocarboxylate transporter 2	Mus musculus (Mouse).	7e-113
comp221137_c1	0.53	0.63	0.94	7.41	4.83	4.72	5.63	B9EJV3	GRB1L_MOUSE	GREB1-like protein	Mus musculus (Mouse).	9e-15
comp216649_c0	0.53	0.44	1.52	0.92	1.42	1.56	1.67	P0C7B7	ELIC_ERWCH	Cys-loop ligand-gated ion channel	Erwinia chrysanthemi.	1e-13
comp218644_c2	0.53	0.32	0.47	11.69	13.36	39.2	51.32	Q7ZWG6	PCFT_DANRE	Proton-coupled folate transporter	Danio rerio (Zebrafish) (Brachyd	6e-50
comp213124_c0	0.53	0.19	0.19	0.27	0.29	0.15	0.07	P98158	LRP2_RAT	Low-density lipoprotein receptor-related protein 2	Rattus norvegicus (Rat).	1e-71
comp215492_c0	0.53	0.1	1.72	5.18	1.02	1.11	1.42	Q9JIA7	SPHK2_MOUSE	Sphingosine kinase 2	Mus musculus (Mouse).	1e-103
comp217049_c4	0.53	0.07	0.55	0.48	0.12	0.18	0.3	Q61830	MRC1_MOUSE	Macrophage mannose receptor 1	Mus musculus (Mouse).	1e-08
comp218333_c0	0.52	0.84	1.1	2.32	6.1	8.63	7.95	Q9DC11	PXDC2_MOUSE	Plexin domain-containing protein 2	Mus musculus (Mouse).	7e-93
comp220358_c0	0.52	0.54	0.43	0.73	0.69	0.21	0.17	Q80WN7	B4GT4_CRIGR	Beta-1,4-galactosyltransferase 4	Cricetulus griseus (Chinese hams	6e-57
comp221941_c2	0.52	0.37	5.82	10.66	4.48	3.08	3.48	P58027	AOFA_CANFA	Amine oxidase [flavin-containing] A	Canis familiaris (Dog) (Canis lu	7e-83
comp217052_c0	0.52	0.18	0.36	0.39	0.38	0.18	0.14	Q9UHI5	LAT2_HUMAN	Large neutral amino acids transporter small subunit 2	Homo sapiens (Human).	6e-101
comp204906_c0	0.52	0.06	0.13	0.46	0.34	0.57	0.4	P42519	STAR_DROME	Protein Star	Drosophila melanogaster (Fruit f	7e-19
comp202889_c0	0.52	0.02	0.14	0.17	0.13	0.17	0.37	Q09621	LACT2_CAEEL	Beta-lactamase domain-containing protein 2	Caenorhabditis elegans.	1e-20
comp220988_c1	0.51	1.5	4.51	2.28	2.77	2.77	2.49	P43679	ACHB3_CHICK	Neuronal acetylcholine receptor subunit beta-3	Gallus gallus (Chicken).	3e-58
comp225638_c1	0.51	1.28	2.49	4.07	7.87	9.95	4.35	Q6ZXV5	TMTC3_HUMAN	Transmembrane and TPR repeat-containing protein 3	Homo sapiens (Human).	0
comp213449_c0	0.51	0.63	0.74	0.68	0.31	0.19	0.18	F4KD71	DUR3_ARATH	Urea-proton symporter DUR3	Arabidopsis thaliana (Mouse-ear	2e-52
comp206883_c0	0.51	0.43	0.41	0.11	0.08	0.06	0.1	O35214	OPSX_MOUSE	Visual pigment-like receptor peropsin	Mus musculus (Mouse).	4e-23
comp219210_c0	0.51	0.39	0.66	0.59	1.34	1.15	4.6	A4QN56	NAGT1_DANRE	Sodium-dependent glucose transporter 1	Danio rerio (Zebrafish) (Brachyd	2e-21
comp211434_c1	0.51	0.36	0.31	0.16	0.16	0.13	0.1	Q8IZT8	HS3S5_HUMAN	Heparan sulfate glucosamine 3-O-sulfotransferase 5	Homo sapiens (Human).	2e-101
comp224733_c0	0.51	0.16	0.2	0.36	0.98	1.67	1.56	Q6ZSM3	MOT12_HUMAN	Monocarboxylate transporter 12	Homo sapiens (Human).	2e-50
comp187617_c1	0.51	0.04	0.07	0.06	0.01	0.01	0	P16065	GCY_STRPU	Speract receptor	Strongylocentrotus purpuratus (P	0
comp220153_c0	0.5	9.13	17.72	19.83	7.35	8.71	11.05	Q05062	CDC42_CAEEL	Cell division control protein 42 homolog	Caenorhabditis elegans.	5e-82
comp215944_c0	0.5	2.87	4.34	4.39	0.73	0.5	0.53	B0JZG0	S23A2_XENTR	Solute carrier family 23 member 2	Xenopus tropicalis (Western claw	2e-173
comp214106_c1	0.5	1.99	0.95	0.34	0.68	0.11	0.55	Q3ZBG9	PLS2_BOVIN	Phospholipid scramblase 2	Bos taurus (Bovine).	5e-77
comp223741_c0	0.5	1.54	3.55	3.53	5.58	3.92	3.8	Q8BRK9	MA2A2_MOUSE	Alpha-mannosidase 2x	Mus musculus (Mouse).	0
comp209008_c0	0.5	1.23	0.39	0.2	0.16	0.41	0.12	O35811	P2RY4_RAT	P2Y purinoceptor 4	Rattus norvegicus (Rat).	3e-12
comp226177_c1	0.5	1.19	0.62	0.78	0.94	0.95	0.87	A4IHW3	S35A4_XENTR	Probable UDP-sugar transporter protein SLC35A4	Xenopus tropicalis (Western claw	4e-54
comp219908_c6	0.5	0.9	2.45	16.18	11.03	14.77	21.08	P23654	NRT_DROME	Neurotactin	Drosophila melanogaster (Fruit f	6e-48
comp217392_c2	0.5	0.89	1.36	1.64	2.02	1.8	1.69	Q8VCS3	XYLK_MOUSE	Glycosaminoglycan xylosylkinase	Mus musculus (Mouse).	1e-142
comp217886_c0	0.5	0.86	1.42	1.2	1.46	1.67	3.33	Q7L985	LIGO2_HUMAN	Leucine-rich repeat and immunoglobulin-like domain-containing nogo receptor-interacting protein 2	Homo sapiens (Human).	3e-40
comp211483_c0	0.5	0.04	0.2	0.31	0.19	0.3	1.9	Q9ES87	PRSS8_RAT	Prostasin	Rattus norvegicus (Rat).	9e-38
comp218959_c1	0.49	1.87	0.98	0.23	0.33	0.17	0.11	Q9HCF6	TRPM3_HUMAN	Transient receptor potential cation channel subfamily M member 3	Homo sapiens (Human).	3e-100
comp224052_c1	0.49	1.43	4.69	13.61	19.49	16.87	19.29	Q5JRA6	MIA3_HUMAN	Melanoma inhibitory activity protein 3	Homo sapiens (Human).	4e-48
comp211941_c2	0.49	1.24	1.68	2	0.7	1	1.24	P46197	ANPRB_BOVIN	Atrial natriuretic peptide receptor 2	Bos taurus (Bovine).	0
comp214164_c0	0.49	0.72	1.01	0.77	1.4	1.09	0.98	Q8BRU6	VMAT2_MOUSE	Synaptic vesicular amine transporter	Mus musculus (Mouse).	2e-60
comp207977_c1	0.49	0.48	0.28	0.15	0.03	0.01	0.05	Q7Z408	CSMD2_HUMAN	CUB and sushi domain-containing protein 2	Homo sapiens (Human).	2e-09
comp203116_c1	0.49	0.46	5.63	1.77	0.51	0.45	0.95	P46197	ANPRB_BOVIN	Atrial natriuretic peptide receptor 2	Bos taurus (Bovine).	2e-51
comp210225_c0	0.49	0.39	0.5	0.39	0.11	0.1	0.05	P83456	PPB_GADMO	Alkaline phosphatase	Gadus morhua (Atlantic cod).	1e-62
comp219939_c0	0.49	0.25	1.21	0.37	1.08	1.22	0.48	Q9Z1G4	VPP1_MOUSE	V-type proton ATPase 116 kDa subunit a isoform 1	Mus musculus (Mouse).	0
comp216117_c0	0.49	0.1	0.14	0.12	0.17	0.11	0.08	Q5VYJ5	CJ112_HUMAN	MAM and LDL-receptor class A domain-containing protein C10orf112	Homo sapiens (Human).	3e-35
comp226242_c0	0.49	0.08	0.05	0.06	1.64	1.58	1.63	Q8NF91	SYNE1_HUMAN	Nesprin-1	Homo sapiens (Human).	0
comp215411_c2	0.48	1.7	1.48	0.7	51.53	66.37	62.94	B5X3B2	APMAP_SALSA	Adipocyte plasma membrane-associated protein	Salmo salar (Atlantic salmon).	1e-78
comp217962_c0	0.48	0.84	4.47	4.68	7.78	11.78	16.48	Q28H54	CEPT1_XENTR	Choline/ethanolaminephosphotransferase 1	Xenopus tropicalis (Western claw	1e-140
comp215519_c0	0.48	0.64	1.48	2.39	1.41	0.78	0.39	P34586	TRPL_CAEEL	Transient-receptor-potential-like protein	Caenorhabditis elegans.	6e-154
comp218175_c1	0.48	0.48	0.81	2.26	4.17	3.79	4.1	Q5REF6	ENTP7_PONAB	Ectonucleoside triphosphate diphosphohydrolase 7	Pongo abelii (Sumatran orangutan	3e-171
comp214984_c0	0.48	0.25	1.87	1.85	0.17	0.05	0.07	P12391	ACHB3_RAT	Neuronal acetylcholine receptor subunit beta-3	Rattus norvegicus (Rat).	2e-45
comp164084_c0	0.48	0.25	0.09	0.06	0.01	0	0.02	P09241	OPSD_ENTDO	Rhodopsin	Enteroctopus dofleini (Giant oct	4e-80
comp217491_c0	0.48	0.23	0.51	1.06	4.58	3.38	2.61	Q9Z2B5	E2AK3_MOUSE	Eukaryotic translation initiation factor 2-alpha kinase 3	Mus musculus (Mouse).	6e-111
comp220168_c2	0.48	0.2	0.21	0.19	0.09	0.05	0.11	Q6P2X9	MOT12_XENTR	Monocarboxylate transporter 12	Xenopus tropicalis (Western claw	5e-16
comp199080_c1	0.48	0.2	0.21	0.13	0.14	0.11	0.16	Q9NPF2	CHSTB_HUMAN	Carbohydrate sulfotransferase 11	Homo sapiens (Human).	7e-30
comp210472_c0	0.48	0.2	0.19	0.33	0.14	0.05	0.01	Q6P2X9	MOT12_XENTR	Monocarboxylate transporter 12	Xenopus tropicalis (Western claw	9e-40
comp203581_c0	0.48	0.18	0.41	0.35	0.13	0.02	0.11	O42329	GNRR2_CLAGA	Gonadotropin-releasing hormone II receptor	catfish).	7e-34
comp208343_c0	0.48	0.08	0.03	0.01	0.01	0.01	0.03	Q9R0M0	CELR2_MOUSE	Cadherin EGF LAG seven-pass G-type receptor 2	Mus musculus (Mouse).	2e-44
comp219403_c0	0.47	0.64	0.83	0.37	0.18	0.09	0.08	A7MBD8	SC5AC_BOVIN	Sodium-coupled monocarboxylate transporter 2	Bos taurus (Bovine).	1e-70
comp215906_c1	0.47	0.53	1.72	8.2	10.82	7.88	5	Q6AXR5	S35A3_RAT	UDP-N-acetylglucosamine transporter	Rattus norvegicus (Rat).	1e-91
comp212640_c1	0.47	0.49	0.32	0.06	0.11	0.08	0.06	Q68EK2	CALRL_DANRE	Calcitonin gene-related peptide type 1 receptor	Danio rerio (Zebrafish) (Brachyd	5e-68
comp215486_c3	0.47	0.41	0.18	0.22	1.24	2.14	2.04	Q866F1	FUT1_SAISC	Galactoside 2-alpha-L-fucosyltransferase 1	Saimiri sciureus (Common squirre	5e-25
comp214961_c0	0.47	0.2	0.7	0.41	0.8	0.24	0.99	Q99M80	PTPRT_MOUSE	Receptor-type tyrosine-protein phosphatase T	Mus musculus (Mouse).	1e-90
comp211428_c1	0.47	0.15	0.17	0.29	0.32	0.19	0.27	P29465	CHS3_YEAST	Chitin synthase 3	Saccharomyces cerevisiae (strain	2e-18
comp214658_c2	0.47	0.06	0.11	0.14	0.03	0.04	0.08	P10730	ANPRC_BOVIN	Atrial natriuretic peptide receptor 3	Bos taurus (Bovine).	1e-23
comp221063_c0	0.47	0	0.11	0.69	0.95	0.65	0.91	O75027	ABCB7_HUMAN	ATP-binding cassette sub-family B member 7, mitochondrial	Homo sapiens (Human).	4e-76
comp218148_c0	0.46	1.64	2.82	0.19	0.36	0.51	0.84	Q3URE9	LIGO2_MOUSE	Leucine-rich repeat and immunoglobulin-like domain-containing nogo receptor-interacting protein 2	Mus musculus (Mouse).	6e-33
comp225120_c0	0.46	1	7.32	5.71	1.98	0.45	0.55	Q9VCA2	ORCT_DROME	Organic cation transporter protein	Drosophila melanogaster (Fruit f	2e-70
comp219034_c2	0.46	0.39	0.49	1.73	1.27	1.41	2.48	Q9JI67	B3GT5_MOUSE	Beta-1,3-galactosyltransferase 5	Mus musculus (Mouse).	4e-28
comp215428_c0	0.46	0.29	0.27	0.25	0.15	0.06	0.09	Q9UA35	S28A3_EPTST	Solute carrier family 28 member 3	Eptatretus stoutii (Pacific hagf	3e-105
comp212545_c1	0.46	0.19	0.03	0.04	0.02	0.01	0.04	Q9P2D8	UNC79_HUMAN	Protein unc-79 homolog	Homo sapiens (Human).	2e-176
comp223269_c3	0.46	0.18	3.91	21.01	16.19	36.64	50.18	Q9GZV3	SC5A7_HUMAN	High affinity choline transporter 1	Homo sapiens (Human).	6e-134
comp214374_c12	0.46	0.1	0.11	0.25	0.15	0.08	0.03	Q75W84	ANR_EISFO	Annetocin receptor	Eisenia foetida (Common brandlin	3e-113
comp206661_c0	0.46	0.1	0.09	1.03	2.03	0.29	0.81	Q7K4B6	TMTC3_DROME	Transmembrane and TPR repeat-containing protein CG4050	Drosophila melanogaster (Fruit f	3e-46
comp224437_c0	0.46	0.05	0.08	0.4	2.85	4.18	6.82	Q9P1Z9	CI174_HUMAN	Uncharacterized protein C9orf174	Homo sapiens (Human).	1e-72
comp198213_c0	0.46	0.04	0.15	0.26	0.12	0.13	0.06	Q8N695	SC5A8_HUMAN	Sodium-coupled monocarboxylate transporter 1	Homo sapiens (Human).	2e-146
comp197205_c0	0.45	0.9	2.6	1.65	4.72	7.93	18.28	Q4A3R3	DMBT1_PIG	Deleted in malignant brain tumors 1 protein	Sus scrofa (Pig).	6e-12
comp214438_c0	0.45	0.81	2.26	2.53	1.02	0.33	0.66	P18910	ANPRA_RAT	Atrial natriuretic peptide receptor 1	Rattus norvegicus (Rat).	5e-90
comp216521_c0	0.45	0.36	0.68	0.27	0.45	0.59	0.24	Q7RTX9	MOT14_HUMAN	Monocarboxylate transporter 14	Homo sapiens (Human).	2e-37
comp222676_c0	0.45	0.32	0.28	0.62	2.28	4.04	1.55	Q6VVW5	ANPRB_MOUSE	Atrial natriuretic peptide receptor 2	Mus musculus (Mouse).	3e-68
comp207722_c0	0.45	0.16	0.14	0.06	0.16	0.11	0.05	A8E5V9	TM173_XENTR	Transmembrane protein 173	Xenopus tropicalis (Western claw	4e-13
comp214027_c0	0.45	0.12	0.52	1.59	0.69	0.59	0.64	Q6VVW5	ANPRB_MOUSE	Atrial natriuretic peptide receptor 2	Mus musculus (Mouse).	9e-75
comp217820_c1	0.45	0.06	0.22	0.22	0.51	0.35	0.18	Q91287	FGFR3_PLEWA	Fibroblast growth factor receptor 3	Pleurodeles waltl (Iberian ribbe	2e-65
comp200185_c1	0.45	0	0.06	0.04	0.01	0.03	0.05	Q24488	ROR1_DROME	Tyrosine-protein kinase transmembrane receptor Ror	Drosophila melanogaster (Fruit f	9e-11
comp224455_c1	0.44	0.55	0.88	2.07	2.46	3.11	3.39	Q0IHI1	TXD15_XENLA	Thioredoxin domain-containing protein 15	Xenopus laevis (African clawed f	9e-40
comp222126_c2	0.44	0.27	0.32	0.67	2.57	3.55	4.13	Q8NBI5	S43A3_HUMAN	Solute carrier family 43 member 3	Homo sapiens (Human).	2e-101
comp210607_c2	0.44	0.24	0.25	0.51	0.36	0.18	0.12	O15439	MRP4_HUMAN	Multidrug resistance-associated protein 4	Homo sapiens (Human).	0
comp198587_c0	0.44	0.22	0.57	0.32	0.31	0.29	0.32	Q86YT5	S13A5_HUMAN	Solute carrier family 13 member 5	Homo sapiens (Human).	3e-125
comp218428_c0	0.44	0.1	0.23	0.51	1.51	1.86	4.68	Q9BZA8	PC11Y_HUMAN	Protocadherin-11 Y-linked	Homo sapiens (Human).	7e-118
comp208504_c0	0.44	0.1	0.07	0.03	0.01	0.01	0.01	P79222	CALCR_RABIT	Calcitonin receptor	Oryctolagus cuniculus (Rabbit).	1e-23
comp215324_c0	0.43	1.09	1.97	3.02	2.17	1.64	1.01	O14084	IMT1_SCHPO	Inositol phosphoceramide mannosyltransferase 1	Schizosaccharomyces pombe (strai	1e-17
comp217581_c1	0.43	1.02	0.69	0.33	0.35	0.52	1.09	Q32NJ7	LRG2B_XENLA	Glycosyltransferase-like protein LARGE2-B	Xenopus laevis (African clawed f	9e-30
comp214875_c1	0.43	0.94	2.54	2.16	3.01	3.07	4.28	Q5UQ88	UBC3_MIMIV	Probable ubiquitin-conjugating enzyme E2 R521	Acanthamoeba polyphaga mimivirus	5e-84
comp221197_c0	0.43	0.63	1.54	1.28	3.13	3.18	2.15	Q5U1V9	TSN31_RAT	Tetraspanin-31	Rattus norvegicus (Rat).	6e-79
comp217136_c0	0.43	0.46	13.17	33.55	5.14	3.15	7.13	Q9JK41	COPT1_RAT	High affinity copper uptake protein 1	Rattus norvegicus (Rat).	2e-12
comp220530_c2	0.43	0.41	0.85	18.43	44.14	46.21	114.2	Q06HQ7	PLB1_MONDO	Phospholipase B1, membrane-associated	Monodelphis domestica (Gray shor	4e-80
comp216894_c0	0.43	0.2	0.23	0.13	0.17	0.25	0.28	P45844	ABCG1_HUMAN	ATP-binding cassette sub-family G member 1	Homo sapiens (Human).	0
comp205828_c0	0.43	0.2	0.1	0.25	0.13	0.39	0.02	O97831	LPHN1_BOVIN	Latrophilin-1	Bos taurus (Bovine).	9e-09
comp192909_c0	0.43	0.16	0.12	0.14	0.17	0.16	0.09	Q2VLH6	C163A_MOUSE	Scavenger receptor cysteine-rich type 1 protein M130	Mus musculus (Mouse).	3e-11
comp221063_c6	0.42	7.34	5.13	1.39	2.06	1.94	0.97	O75027	ABCB7_HUMAN	ATP-binding cassette sub-family B member 7, mitochondrial	Homo sapiens (Human).	7e-65
comp222913_c1	0.42	2.13	0.18	0.59	0.19	0.39	0.49	P55926	ASIC1_RAT	Acid-sensing ion channel 1	Rattus norvegicus (Rat).	4e-31
comp208140_c1	0.42	1.19	0.57	0.23	0.04	0.03	0.06	Q06019	MIP_RANPI	Lens fiber major intrinsic protein	Rana pipiens (Northern leopard f	1e-22
comp226165_c0	0.42	0.94	1.12	3.02	1.67	1.48	1.82	Q8NCG7	DGLB_HUMAN	Sn1-specific diacylglycerol lipase beta	Homo sapiens (Human).	2e-137
comp220818_c0	0.42	0.61	1.76	3.96	3.2	3	3.36	P42519	STAR_DROME	Protein Star	Drosophila melanogaster (Fruit f	9e-19
comp222239_c0	0.42	0.46	0.54	1.01	1.36	1.4	1.19	Q5RAK3	RN180_PONAB	E3 ubiquitin-protein ligase RNF180	Pongo abelii (Sumatran orangutan	8e-19
comp220566_c1	0.42	0.37	0.39	0.53	0.91	0.73	0.82	Q803C9	PTSS1_DANRE	Phosphatidylserine synthase 1	Danio rerio (Zebrafish) (Brachyd	2e-157
comp215314_c2	0.42	0.31	0.1	0.26	0.1	0.34	0.48	P23469	PTPRE_HUMAN	Receptor-type tyrosine-protein phosphatase epsilon	Homo sapiens (Human).	4e-75
comp215218_c0	0.42	0.27	0.27	0.17	0.27	0.53	1.17	Q7Z442	PK1L2_HUMAN	Polycystic kidney disease protein 1-like 2	Homo sapiens (Human).	3e-43
comp219054_c0	0.42	0.23	1.04	0.82	0.55	1.12	2.23	Q8H569	AKT3_ORYSJ	Potassium channel AKT3	Oryza sativa subsp. japonica (Ri	2e-06
comp222936_c0	0.42	0.18	0.21	0.12	0.66	0.57	0.71	Q8BGC3	MOT12_MOUSE	Monocarboxylate transporter 12	Mus musculus (Mouse).	7e-48
comp223613_c2	0.42	0.15	0.51	1.09	1.97	1.51	3.54	P90747	YE56_CAEEL	Probable cation-transporting ATPase C10C6.6	Caenorhabditis elegans.	5e-19
comp212075_c1	0.42	0.08	0.59	0.36	0.11	0.04	0.03	Q04799	FMO5_RABIT	Dimethylaniline monooxygenase [N-oxide-forming] 5	Oryctolagus cuniculus (Rabbit).	0
comp216993_c3	0.42	0.06	0.26	0.25	13.47	15.25	18	O35240	ASIC3_RAT	Acid-sensing ion channel 3	Rattus norvegicus (Rat).	3e-43
comp222343_c0	0.42	0.05	0.46	1.27	5.07	8.05	24.28	Q9I8C7	ACH10_CHICK	Neuronal acetylcholine receptor subunit alpha-10	Gallus gallus (Chicken).	2e-102
comp205048_c0	0.42	0.02	0.1	0.43	0.1	0.08	0.09	Q90Y54	JAG1B_DANRE	Protein jagged-1b	Danio rerio (Zebrafish) (Brachyd	9e-15
comp207039_c1	0.42	0.01	0.07	0.03	0.07	0.04	0.01	Q14435	GALT3_HUMAN	Polypeptide N-acetylgalactosaminyltransferase 3	Homo sapiens (Human).	2e-65
comp222680_c0	0.41	0.98	0.23	0.83	7	10.94	11.69	Q3TZZ7	ESYT2_MOUSE	Extended synaptotagmin-2	Mus musculus (Mouse).	2e-177
comp213825_c5	0.41	0.59	0.31	0.31	0.07	0.07	0.13	Q704V6	TLR6_BOVIN	Toll-like receptor 6	Bos taurus (Bovine).	4e-22
comp220838_c0	0.41	0.53	0.66	0.71	0.75	0.27	1.01	Q9H611	PIF1_HUMAN	ATP-dependent DNA helicase PIF1	Homo sapiens (Human).	8e-30
comp212255_c0	0.41	0.53	0.09	0.05	0.03	0.1	0.13	O14084	IMT1_SCHPO	Inositol phosphoceramide mannosyltransferase 1	Schizosaccharomyces pombe (strai	1e-09
comp213126_c0	0.41	0.38	0.48	0.48	1.09	1.4	1.1	Q9Z0R9	FADS2_MOUSE	Fatty acid desaturase 2	Mus musculus (Mouse).	2e-128
comp212366_c9	0.41	0.29	0.72	0.68	1.1	0.88	0.4	Q6UJY2	SL9C1_MOUSE	Sodium/hydrogen exchanger 10	Mus musculus (Mouse).	4e-58
comp214687_c0	0.41	0.15	0.49	0.23	0.12	0.12	0.08	P34576	MUA3_CAEEL	Transmembrane cell adhesion receptor mua-3	Caenorhabditis elegans.	5e-06
comp221809_c0	0.41	0.14	0.33	1.29	3.76	3.13	2.98	Q9NY64	GTR8_HUMAN	Solute carrier family 2, facilitated glucose transporter member 8	Homo sapiens (Human).	1e-96
comp180315_c0	0.41	0.12	0.16	0.07	0.02	0.02	0.01	P19328	ADA2B_RAT	Alpha-2B adrenergic receptor	Rattus norvegicus (Rat).	3e-09
comp212426_c1	0.41	0.06	0.11	0.14	4.13	9.48	15.6	Q805E5	CHSTE_DANRE	Carbohydrate sulfotransferase 14	Danio rerio (Zebrafish) (Brachyd	2e-35
comp214526_c2	0.41	0.01	0.22	0.14	0.08	0.14	0.24	Q6NT16	S18B1_HUMAN	MFS-type transporter SLC18B1	Homo sapiens (Human).	4e-51
comp130027_c0	0.41	0	0	0	0.07	0	0	Q98931	LRP8_CHICK	Low-density lipoprotein receptor-related protein 8	Gallus gallus (Chicken).	2e-10
comp218878_c8	0.4	1.06	0.57	0.21	0.48	0.7	0.99	Q95SX7	RTBS_DROME	Probable RNA-directed DNA polymerase from transposon BS	Drosophila melanogaster (Fruit f	9e-25
comp216568_c0	0.4	0.59	0.72	0.78	3.45	5.2	5	Q8IDX6	RBP2A_PLAF7	Reticulocyte-binding protein 2 homolog a	Plasmodium falciparum (isolate 3	5e-08
comp174219_c0	0.4	0.29	0.18	0.1	0.05	0.11	0.06	Q8K467	TMIE_MOUSE	Transmembrane inner ear expressed protein	Mus musculus (Mouse).	4e-07
comp213741_c0	0.4	0.24	1.7	0.24	0.08	0.09	0.08	Q7YQK4	LAT1_RABIT	Large neutral amino acids transporter small subunit 1	Oryctolagus cuniculus (Rabbit).	8e-101
comp217461_c1	0.39	0.57	0.66	0.58	1.89	2.85	2.51	B5X4H8	RFT2_SALSA	Riboflavin transporter 2	Salmo salar (Atlantic salmon).	5e-110
comp222624_c0	0.39	0.46	0.16	0.32	0.05	0.05	0.26	P58158	B3GA3_MOUSE	Galactosylgalactosylxylosylprotein 3-beta-glucuronosyltransferase 3	Mus musculus (Mouse).	9e-36
comp215264_c1	0.39	0.41	0.57	0.69	1.18	0.48	0.47	P14381	YTX2_XENLA	Transposon TX1 uncharacterized 149 kDa protein	Xenopus laevis (African clawed f	2e-89
comp207058_c0	0.39	0.35	0.14	0.26	0.22	0.01	0.15	Q9ES87	PRSS8_RAT	Prostasin	Rattus norvegicus (Rat).	2e-50
comp212096_c0	0.39	0.25	0.17	0.11	0.07	0.01	0.06	Q8BUB6	UST_MOUSE	Uronyl 2-sulfotransferase	Mus musculus (Mouse).	1e-25
comp203124_c1	0.39	0.2	0.32	0.25	0.16	0.09	0.09	Q49B93	SC5AC_MOUSE	Sodium-coupled monocarboxylate transporter 2	Mus musculus (Mouse).	4e-108
comp225117_c0	0.39	0.2	0.26	0.09	0.77	0.58	0.83	Q62371	DDR2_MOUSE	Discoidin domain-containing receptor 2	Mus musculus (Mouse).	5e-127
comp225070_c1	0.39	0.16	0.16	0.16	0.54	0.8	0.74	Q66K14	TBC9B_HUMAN	TBC1 domain family member 9B	Homo sapiens (Human).	2e-18
comp212545_c0	0.39	0.14	0	0.02	0.01	0.01	0	Q0KK59	UNC79_MOUSE	Protein unc-79 homolog	Mus musculus (Mouse).	2e-93
comp160957_c0	0.39	0.05	0.11	0.07	0.04	0.04	0.1	P25931	NPYR_DROME	Neuropeptide Y receptor	Drosophila melanogaster (Fruit f	1e-58
comp211221_c0	0.39	0.01	0.3	0.2	0.1	0.08	0.05	P20241	NRG_DROME	Neuroglian	Drosophila melanogaster (Fruit f	6e-31
comp216899_c0	0.38	0.82	0.93	1.03	1.89	2	1.47	Q561T9	OBRG_DANRE	Leptin receptor gene-related protein	Danio rerio (Zebrafish) (Brachyd	3e-52
comp221828_c1	0.38	0.37	0.19	0.23	0.17	0.95	2.44	Q28620	NPT2A_RABIT	Sodium-dependent phosphate transport protein 2A	Oryctolagus cuniculus (Rabbit).	5e-55
comp224519_c2	0.38	0.3	0.82	3.56	9.01	10.09	9.03	Q61543	GSLG1_MOUSE	Golgi apparatus protein 1	Mus musculus (Mouse).	0
comp214225_c1	0.38	0.22	0.62	0.53	0.24	0.21	0.19	Q66PG1	LARG2_DANRE	Glycosyltransferase-like protein LARGE2	Danio rerio (Zebrafish) (Brachyd	1e-33
comp205854_c0	0.38	0.2	0.36	0.2	0.42	0.65	2.91	Q86WI1	PKHL1_HUMAN	Fibrocystin-L	Homo sapiens (Human).	0
comp219016_c0	0.38	0.14	0.59	0.26	0.29	0.14	0.1	Q9BQS2	SYT15_HUMAN	Synaptotagmin-15	Homo sapiens (Human).	9e-42
comp224660_c1	0.38	0.13	5.11	2.54	0.6	0.92	0.84	O88871	GABR2_RAT	Gamma-aminobutyric acid type B receptor subunit 2	Rattus norvegicus (Rat).	8e-62
comp216350_c2	0.38	0.09	0.22	0.16	0.52	0.22	0.14	Q80ZA4	PKHL1_MOUSE	Fibrocystin-L	Mus musculus (Mouse).	1e-70
comp211587_c0	0.38	0.06	0.27	0.09	0.01	0.02	0.04	Q61830	MRC1_MOUSE	Macrophage mannose receptor 1	Mus musculus (Mouse).	2e-09
comp221063_c5	0.38	0.05	0.06	0.58	1.35	1.19	0.98	Q704E8	ABCB7_RAT	ATP-binding cassette sub-family B member 7, mitochondrial	Rattus norvegicus (Rat).	8e-14
comp206757_c2	0.38	0.01	0.32	0.47	0.03	0.05	0.13	Q9MYW9	OPRM_MACMU	Mu-type opioid receptor	Macaca mulatta (Rhesus macaque).	8e-16
comp218390_c4	0.37	0.25	1	0.75	0.57	1.05	2.21	Q5F364	MRP1_CHICK	Multidrug resistance-associated protein 1	Gallus gallus (Chicken).	0
comp217077_c2	0.37	0.21	0.34	0.1	0.23	0.38	0.61	Q80TR1	LPHN1_MOUSE	Latrophilin-1	Mus musculus (Mouse).	8e-25
comp218749_c0	0.37	0.13	0.09	0.06	0.14	0.02	0.09	Q6IP19	TMM47_XENLA	Transmembrane protein 47	Xenopus laevis (African clawed f	4e-08
comp206942_c0	0.37	0.04	0.15	0.04	0.04	0	0.02	P18293	ANPRA_MOUSE	Atrial natriuretic peptide receptor 1	Mus musculus (Mouse).	1e-139
comp160406_c0	0.37	0	0.09	0.04	0.03	0.01	0.02	P20849	CO9A1_HUMAN	Collagen alpha-1(IX) chain	Homo sapiens (Human).	2e-12
comp223815_c2	0.36	1.11	1.02	0.44	0.69	1.41	2.67	P20241	NRG_DROME	Neuroglian	Drosophila melanogaster (Fruit f	2e-153
comp225034_c0	0.36	0.75	0.58	5.03	2.07	1.15	0.33	Q68ED2	GRM7_MOUSE	Metabotropic glutamate receptor 7	Mus musculus (Mouse).	2e-51
comp225787_c0	0.36	0.69	3.06	4.03	8.36	7.55	8.88	A2AJ88	PLPL7_MOUSE	Patatin-like phospholipase domain-containing protein 7	Mus musculus (Mouse).	0
comp212876_c0	0.36	0.58	0.44	0.68	0.19	0.11	0.14	P30937	SSR4_RAT	Somatostatin receptor type 4	Rattus norvegicus (Rat).	4e-76
comp219284_c0	0.36	0.45	0.61	0.83	1.01	1.12	2.85	O88422	GALT5_RAT	Polypeptide N-acetylgalactosaminyltransferase 5	Rattus norvegicus (Rat).	4e-95
comp222207_c3	0.36	0.42	0.17	0.17	0.87	1.31	0.54	Q7TN84	SYT14_MOUSE	Synaptotagmin-14	Mus musculus (Mouse).	5e-131
comp210750_c0	0.36	0.29	0.16	0.3	0.06	0.04	0.04	Q60754	MARCO_MOUSE	Macrophage receptor MARCO	Mus musculus (Mouse).	2e-23
comp223134_c2	0.36	0.21	1.03	31.86	63.94	53.28	112.11	Q91280	UGT3_PLEPL	UDP-glucuronosyltransferase	Pleuronectes platessa (European	7e-72
comp215366_c0	0.36	0.12	0.32	0.3	0.17	0.08	0.04	Q804Q2	OPN4B_GADMO	Melanopsin-B	Gadus morhua (Atlantic cod).	5e-16
comp205744_c0	0.36	0.05	0.24	0.14	0.08	0.01	0.11	Q90218	GLRK_ANAPL	Probable glutamate receptor	Anas platyrhynchos (Domestic duc	5e-07
comp139753_c0	0.36	0.02	0.04	0.03	0	0.01	0	A8WHP3	SC5A9_DANRE	Sodium/glucose cotransporter 4	Danio rerio (Zebrafish) (Brachyd	1e-107
comp159668_c0	0.36	0.01	0.29	0.06	0.23	0.37	0.16	Q0EEE2	PTHD3_MOUSE	Patched domain-containing protein 3	Mus musculus (Mouse).	4e-127
comp213540_c5	0.35	1.61	0.04	1.55	0.28	0.15	0	Q9PTS8	ACHA9_CHICK	Neuronal acetylcholine receptor subunit alpha-9	Gallus gallus (Chicken).	1e-50
comp223927_c0	0.35	0.84	1.6	4.92	10.71	10.77	8.42	Q9BSE4	HERP2_HUMAN	Homocysteine-responsive endoplasmic reticulum-resident ubiquitin-like domain member 2 protein	Homo sapiens (Human).	8e-72
comp202297_c0	0.35	0.83	1.05	0.41	0.07	0.08	0.45	Q91Y63	S13A3_MOUSE	Solute carrier family 13 member 3	Mus musculus (Mouse).	4e-116
comp224965_c0	0.35	0.41	0.47	0.29	1.02	1.07	0.57	Q3MHW6	MOT1_BOVIN	Monocarboxylate transporter 1	Bos taurus (Bovine).	2e-39
[truncated: 2,058 more rows]

## Sheet: nucleus
ID	2h	4h	6h	8h	10h	12h	14h	Uniprot AC	Gene name short	Protein name	Species	Evalue
comp211543_c0	2525.3	884.49	673.92	471.86	404.85	311.35	249.52	P24861	CCNA_PATVU	G2/mitotic-specific cyclin-A	Patella vulgata (Common limpet).	1e-135
comp217269_c0	1553.77	1360.81	949.39	665.85	277.76	210.98	199.06	P24862	CCNB_PATVU	G2/mitotic-specific cyclin-B	Patella vulgata (Common limpet).	7e-142
comp212326_c0	1549.56	1769.68	1539.19	1007.37	632.72	634.2	706.41	Q91WJ8	FUBP1_MOUSE	Far upstream element-binding protein 1	Mus musculus (Mouse).	2e-13
comp208486_c1	1181.89	502.7	509.81	431.92	124.33	96.61	104.87	Q60FX9	CCNB2_ANGJA	G2/mitotic-specific cyclin-B2	Anguilla japonica (Japanese eel)	3e-60
comp213501_c1	991.16	893.27	919.76	985.05	224.28	213.41	496.91	P62752	RL23A_RAT	60S ribosomal protein L23a	Rattus norvegicus (Rat).	2e-59
comp205986_c0	911.43	857.96	731.3	650.77	232.14	197.54	422.76	P18101	RL40_DROME	Ubiquitin-60S ribosomal protein L40	Drosophila melanogaster (Fruit f	3e-88
comp220721_c0	894.09	329.25	365.02	294.92	119.79	108.71	80.3	Q5VW36	FOCAD_HUMAN	Focadhesin	Homo sapiens (Human).	0
comp210301_c0	866.23	552.8	507.58	577.83	467.61	443.18	941.04	P62630	EF1A1_RAT	Elongation factor 1-alpha 1	Rattus norvegicus (Rat).	0
comp219763_c1	793.66	1061.23	979.69	762.81	275.43	232.66	238.79	O08583	THOC4_MOUSE	THO complex subunit 4	Mus musculus (Mouse).	9e-61
comp206901_c0	720.03	454.96	544.69	452.63	157.47	111.49	244.14	Q9XSJ0	UCHL5_BOVIN	Ubiquitin carboxyl-terminal hydrolase isozyme L5	Bos taurus (Bovine).	5e-160
comp209918_c1	708.99	656.45	581.68	513.16	129.58	112.15	290.84	Q95V34	RS4_SPOFR	40S ribosomal protein S4	Spodoptera frugiperda (Fall army	2e-160
comp211780_c0	582.95	706.38	650.8	476.67	239.88	221.6	359.14	Q8N3Y7	RDHE2_HUMAN	Epidermal retinol dehydrogenase 2	Homo sapiens (Human).	3e-101
comp219793_c0	582.18	510.3	479.94	501.06	80.61	71.99	288.25	P45842	RL34_AEDAL	60S ribosomal protein L34	Aedes albopictus (Asian tiger mo	3e-42
comp219862_c0	577.5	403.95	283.34	340.32	145.17	124.39	123.86	P34743	BTG1_CHICK	Protein BTG1	Gallus gallus (Chicken).	3e-48
comp214250_c1	510.11	282.09	227.41	178.35	176.02	167.99	231.8	Q6NX31	MCM7_XENTR	DNA replication licensing factor mcm7	Xenopus tropicalis (Western claw	0
comp212818_c0	508.11	315.51	263.42	392.35	183.32	142.6	251.71	Q3ZM03	RSSA_XENLA	40S ribosomal protein SA	Xenopus laevis (African clawed f	1e-142
comp204562_c0	500.88	742.96	729.45	517.43	234.65	262.32	407.92	Q6P823	H33_XENTR	Histone H3.3	Xenopus tropicalis (Western claw	1e-93
comp213226_c1	481.47	656.98	600.49	521.02	236.78	265.33	485.31	Q640A2	HNRDL_XENTR	Heterogeneous nuclear ribonucleoprotein D-like	Xenopus tropicalis (Western claw	6e-63
comp224201_c5	465.86	861.52	876.87	612.95	386.49	334.29	353.08	P49321	NASP_HUMAN	Nuclear autoantigenic sperm protein	Homo sapiens (Human).	6e-27
comp210866_c0	455.96	421.51	316.04	370.52	154.85	128.05	262.91	P63245	GBLP_RAT	Guanine nucleotide-binding protein subunit beta-2-like 1	Rattus norvegicus (Rat).	0
comp118751_c0	446.09	840.95	669.79	484.6	190.47	219.91	401.28	Q5BJ65	H2AV_XENTR	Histone H2A.V	Xenopus tropicalis (Western claw	1e-81
comp216007_c0	435.46	869.62	830.12	695.34	349.05	323.02	373.31	P49321	NASP_HUMAN	Nuclear autoantigenic sperm protein	Homo sapiens (Human).	9e-49
comp225214_c0	425.33	25.42	27.32	14.48	22.61	12.6	9.67	Q62415	ASPP1_MOUSE	Apoptosis-stimulating of p53 protein 1	Mus musculus (Mouse).	1e-93
comp215247_c0	384.92	500.5	435.96	334.68	167.29	199.3	291.93	Q6NYV5	SP30L_DANRE	Histone deacetylase complex subunit SAP30L	Danio rerio (Zebrafish) (Brachyd	4e-79
comp208566_c0	369.91	387.88	286.4	215.01	123.94	93.6	95.83	O43347	MSI1H_HUMAN	RNA-binding protein Musashi homolog 1	Homo sapiens (Human).	3e-61
comp220360_c1	362.37	274.96	173.26	98.53	129.06	119.57	69.82	Q9VFK6	SETD8_DROME	Histone-lysine N-methyltransferase pr-set7	Drosophila melanogaster (Fruit f	1e-57
comp213806_c0	348.47	394.13	330.88	187.12	85	63.45	62.2	Q28165	PABP2_BOVIN	Polyadenylate-binding protein 2	Bos taurus (Bovine).	2e-77
comp214857_c0	334.95	354.69	221.09	193.43	116.23	107.32	128.97	P55008	AIF1_HUMAN	Allograft inflammatory factor 1	Homo sapiens (Human).	1e-49
comp215951_c5	324.51	321.8	291.79	303.68	81.02	69.52	177.71	P07607	TYSY_MOUSE	Thymidylate synthase	Mus musculus (Mouse).	2e-144
comp223105_c0	316.07	153.83	92.93	75.67	57.78	45.74	34.76	P39963	CCNB3_CHICK	G2/mitotic-specific cyclin-B3	Gallus gallus (Chicken).	1e-96
comp214250_c0	312.03	264.25	203.77	115.94	149.42	141.54	150.19	Q9XYU0	MCM7_DROME	DNA replication licensing factor Mcm7	Drosophila melanogaster (Fruit f	4e-86
comp213855_c0	311.12	480.8	460.51	296.47	73.54	60.05	84.94	P15308	B4_XENLA	Protein B4	Xenopus laevis (African clawed f	1e-13
comp223422_c0	305.89	249.55	115.32	60.33	56.83	43.92	55.34	Q27746	DNMT1_PARLI	DNA (cytosine-5)-methyltransferase PliMCI	Paracentrotus lividus (Common se	0
comp215868_c0	282.37	316.9	273.13	237.92	188.12	185.39	255.26	Q28F07	ANM1_XENTR	Protein arginine N-methyltransferase 1	Xenopus tropicalis (Western claw	0
comp218254_c1	278.3	14.11	21.4	22.88	28.89	23.04	23.08	P20483	MPIP_DROME	M-phase inducer phosphatase	Drosophila melanogaster (Fruit f	1e-72
comp223611_c0	270.59	313.97	326.86	304.75	75.21	47.18	28.47	Q5R7X9	RAD1_PONAB	Cell cycle checkpoint protein RAD1	Pongo abelii (Sumatran orangutan	6e-145
comp224315_c4	256.36	273.52	215.1	148.04	100.01	88.28	111	Q14151	SAFB2_HUMAN	Scaffold attachment factor B2	Homo sapiens (Human).	1e-53
comp214000_c1	251.95	210.18	148.05	144.64	100.38	95.57	104.62	Q5R6K8	PP4C_PONAB	Serine/threonine-protein phosphatase 4 catalytic subunit	Pongo abelii (Sumatran orangutan	0
comp214058_c0	250.57	410.02	300.33	130.34	66.92	53.85	64.91	Q9CQX4	PAF15_MOUSE	PCNA-associated factor	Mus musculus (Mouse).	4e-16
comp207602_c0	249.57	351.99	325.01	273.1	92.23	111.38	235.13	Q02427	RBP1_DROME	RNA-binding protein 1	Drosophila melanogaster (Fruit f	4e-34
comp222555_c0	245.26	166.36	146.64	137.43	72.99	69.94	95.67	Q75VN3	TCTP_BOMMO	Translationally-controlled tumor protein homolog	Bombyx mori (Silk moth).	3e-51
comp216709_c0	238.77	175.37	154.11	194.95	90.2	62.26	91.1	P17844	DDX5_HUMAN	Probable ATP-dependent RNA helicase DDX5	Homo sapiens (Human).	0
comp223842_c3	229.83	301.67	186.34	51.31	10.27	5.71	3.37	Q96Q27	ASB2_HUMAN	Ankyrin repeat and SOCS box protein 2	Homo sapiens (Human).	3e-13
comp223673_c1	226.29	145.23	111.18	74	111.9	90.31	52.07	Q96I24	FUBP3_HUMAN	Far upstream element-binding protein 3	Homo sapiens (Human).	2e-111
comp225050_c4	224.02	212.96	162.5	135.92	92.78	99.42	129.42	Q8C854	MYEF2_MOUSE	Myelin expression factor 2	Mus musculus (Mouse).	1e-45
comp220967_c0	223.73	222.83	218.16	202.32	83.97	91.28	149.69	Q00688	FKBP3_HUMAN	Peptidyl-prolyl cis-trans isomerase FKBP3	Homo sapiens (Human).	3e-75
comp203998_c0	223.56	256.28	315	324.86	265.23	258.83	285.49	P42558	RAN_CHICK	GTP-binding nuclear protein Ran	Gallus gallus (Chicken).	6e-144
comp211550_c0	207.3	226.33	229.99	149.86	102.67	110.99	166.91	Q8BL97	SRSF7_MOUSE	Serine/arginine-rich splicing factor 7	Mus musculus (Mouse).	9e-43
comp213412_c1	200.98	173.05	126.81	82.91	36.06	33.56	51.75	Q6NYU7	UPP_DANRE	Uracil phosphoribosyltransferase homolog	Danio rerio (Zebrafish) (Brachyd	2e-111
comp219216_c2	200.58	179.05	130.51	109.09	41.43	33.81	72.42	Q0P457	KTI12_DANRE	Protein KTI12 homolog	Danio rerio (Zebrafish) (Brachyd	3e-124
comp222826_c1	198.94	216.48	137.79	141.54	116.05	122.04	187.17	P13607	ATNA_DROME	Sodium/potassium-transporting ATPase subunit alpha	Drosophila melanogaster (Fruit f	0
comp223762_c1	189.83	33.82	52.87	37.29	10.18	6.41	2.65	Q29RY4	RNZ1_BOVIN	Zinc phosphodiesterase ELAC protein 1	Bos taurus (Bovine).	5e-83
comp212641_c1	189.29	173.19	91.63	45.18	25.35	22.44	21.38	Q5F356	PI42A_CHICK	Phosphatidylinositol 5-phosphate 4-kinase type-2 alpha	Gallus gallus (Chicken).	1e-172
comp220431_c0	182.52	231.58	214.45	184.09	74.27	81.48	110.08	Q2NKY7	SEPT2_BOVIN	Septin-2	Bos taurus (Bovine).	2e-173
comp216792_c2	180.65	156.28	90.75	48.77	19.67	14.78	14.11	Q0GGW5	STK11_CHICK	Serine/threonine-protein kinase STK11	Gallus gallus (Chicken).	1e-143
comp215468_c4	180.61	25.56	13.23	7.69	10.8	5.1	2.67	P42003	MAD_DROME	Protein mothers against dpp	Drosophila melanogaster (Fruit f	9e-103
comp209319_c0	178.93	228.08	210.6	178.26	72.21	76.87	117.12	C3Z1P5	RU1C_BRAFL	U1 small nuclear ribonucleoprotein C	Branchiostoma floridae (Florida	6e-42
comp224865_c0	177	30.63	16.34	11.28	19.16	14.78	8.53	Q0VEE6	ZN800_MOUSE	Zinc finger protein 800	Mus musculus (Mouse).	2e-21
comp219913_c0	176.84	169	129.62	155.78	104.81	78.76	148.53	Q91YR7	PRP6_MOUSE	Pre-mRNA-processing factor 6	Mus musculus (Mouse).	0
comp219772_c9	176.54	36.17	29.77	33.79	23.88	26.42	22.79	O43663	PRC1_HUMAN	Protein regulator of cytokinesis 1	Homo sapiens (Human).	2e-115
comp226043_c0	172.76	47.55	22.26	25.72	36.22	28.88	23.6	Q13123	RED_HUMAN	Protein Red	Homo sapiens (Human).	2e-108
comp222054_c0	170.53	137.98	90.58	190.24	49.24	52.97	110.33	Q8N6F8	WBS27_HUMAN	Williams-Beuren syndrome chromosomal region 27 protein	Homo sapiens (Human).	5e-20
comp226213_c1	170.24	120.41	80.49	38.07	36.08	24.92	17.68	O94985	CSTN1_HUMAN	Calsyntenin-1	Homo sapiens (Human).	0
comp213142_c0	168.17	93.96	40.27	14.62	22.81	18.05	13.88	Q8VEG6	CNO6L_MOUSE	CCR4-NOT transcription complex subunit 6-like	Mus musculus (Mouse).	0
comp215468_c5	168.15	24.41	12.82	7.88	10.47	6.38	3.12	P97454	SMAD5_MOUSE	Mothers against decapentaplegic homolog 5	Mus musculus (Mouse).	2e-147
comp225563_c1	164.95	34.71	5.32	7.23	10.78	6.91	7.02	Q9QZQ1	AFAD_MOUSE	Afadin	Mus musculus (Mouse).	7e-151
comp223810_c0	163.41	59.86	21.88	23.34	28.62	23.79	22.16	O15995	CCNE_HEMPU	G1/S-specific cyclin-E	pulcherrimus).	9e-139
comp222501_c2	162.47	230.1	144.88	70.81	49.13	43.75	47.25	Q9UKV3	ACINU_HUMAN	Apoptotic chromatin condensation inducer in the nucleus	Homo sapiens (Human).	3e-29
comp221409_c0	161.82	135.05	97.73	49.19	32.03	23.93	22.41	Q62940	NEDD4_RAT	E3 ubiquitin-protein ligase NEDD4	Rattus norvegicus (Rat).	0
comp218298_c0	161.67	283.49	194.22	142.72	65.98	65.59	82.53	Q9D0M2	CDCA7_MOUSE	Cell division cycle-associated protein 7	Mus musculus (Mouse).	5e-54
comp220382_c1	160.64	171.76	130.01	90.98	91.81	89.59	102.11	Q8BPB0	MOB1B_MOUSE	MOB kinase activator 1B	Mus musculus (Mouse).	1e-143
comp213890_c2	158.1	153.87	117.32	80.98	47.72	40.89	62.68	A5PK39	TPP2_BOVIN	Tripeptidyl-peptidase 2	Bos taurus (Bovine).	0
comp211650_c0	156.41	203.72	163.07	154.65	47.51	49.9	79.97	O55128	SAP18_MOUSE	Histone deacetylase complex subunit SAP18	Mus musculus (Mouse).	7e-64
comp222501_c1	155.75	185.94	125.33	75.37	47.74	48.48	72.41	Q9UKV3	ACINU_HUMAN	Apoptotic chromatin condensation inducer in the nucleus	Homo sapiens (Human).	1e-18
comp212066_c2	150.06	3.69	6.14	2.3	7.54	6.27	2.89	Q15417	CNN3_HUMAN	Calponin-3	Homo sapiens (Human).	1e-54
comp223979_c1	147.91	87.29	69.23	51.77	41.69	30.09	15.93	Q01085	TIAR_HUMAN	Nucleolysin TIAR	Homo sapiens (Human).	2e-124
comp224066_c0	146.74	28.42	9.55	3.5	10.93	8.13	3.31	P42568	AF9_HUMAN	Protein AF-9	Homo sapiens (Human).	4e-45
comp223722_c0	146.33	72.89	67.84	67.93	41.58	34.29	30.32	Q9Y345	SC6A5_HUMAN	Sodium- and chloride-dependent glycine transporter 2	Homo sapiens (Human).	0
comp219292_c1	145.5	217.24	204.26	240.84	108.6	90.12	89.15	P62997	TRA2B_RAT	Transformer-2 protein homolog beta	Rattus norvegicus (Rat).	1e-53
comp220332_c0	145.26	178.89	118.64	73	45.91	44.15	34.98	Q4V7C1	FR1OP_RAT	FGFR1 oncogene partner	Rattus norvegicus (Rat).	7e-49
comp219694_c0	145.04	78.11	49.46	38.57	16.4	11.18	12.95	Q2KI52	HYLS1_BOVIN	Hydrolethalus syndrome protein 1 homolog	Bos taurus (Bovine).	7e-26
comp136051_c0	144.61	141.41	107.18	62.38	41.2	36.01	40.51	A7YW98	SYRC_BOVIN	Arginine--tRNA ligase, cytoplasmic	Bos taurus (Bovine).	0
comp211956_c0	143.57	78.76	111.94	111.4	34.67	34.78	79.04	Q86VN1	VPS36_HUMAN	Vacuolar protein-sorting-associated protein 36	Homo sapiens (Human).	5e-157
comp223052_c2	143.36	147.83	166.67	225.86	78.17	83.3	120.76	P23800	RCC1_MESAU	Regulator of chromosome condensation	Mesocricetus auratus (Golden ham	3e-137
comp226072_c0	140.64	229.82	154.2	131.3	34.36	17.98	16.5	Q5TYW4	NBAS_DANRE	Neuroblastoma-amplified sequence	Danio rerio (Zebrafish) (Brachyd	0
comp220568_c0	139.74	56.34	40.72	41.36	32.35	26.02	29.78	Q6NZ22	MET14_DANRE	Methyltransferase-like protein 14	Danio rerio (Zebrafish) (Brachyd	1e-99
comp210374_c1	138.73	89.61	46.83	13.55	16.45	13.05	16.3	Q6P881	NSE1_XENTR	Non-structural maintenance of chromosomes element 1 homolog	Xenopus tropicalis (Western claw	1e-48
comp210042_c0	138.45	44.61	72.5	64.45	28.56	35.8	57.72	P30044	PRDX5_HUMAN	Peroxiredoxin-5, mitochondrial	Homo sapiens (Human).	2e-67
comp217574_c0	136.55	188.76	177.37	183.56	128.79	147.26	317.84	Q5ZML3	SRSF1_CHICK	Serine/arginine-rich splicing factor 1	Gallus gallus (Chicken).	3e-86
comp210719_c0	135.25	12.59	45.12	53.03	44.53	34.06	48.36	Q5ZID0	NMRL1_CHICK	NmrA-like family domain-containing protein 1	Gallus gallus (Chicken).	7e-29
comp225563_c0	135.14	20.2	3.3	4.95	6.46	3.73	5.04	Q9QZQ1	AFAD_MOUSE	Afadin	Mus musculus (Mouse).	0
comp219404_c2	133.79	61.63	59.53	40.26	39.87	28.02	26.25	Q6PBN5	AUP1_DANRE	Ancient ubiquitous protein 1	Danio rerio (Zebrafish) (Brachyd	9e-86
comp218050_c0	133.28	73.58	34.36	15.3	22.94	17.16	13.56	Q56A18	SMCE1_RAT	SWI/SNF-related matrix-associated actin-dependent regulator of chromatin subfamily E member 1	Rattus norvegicus (Rat).	2e-15
comp221141_c2	132.96	120.14	66.32	12.08	40.46	44.23	17.56	P78362	SRPK2_HUMAN	SRSF protein kinase 2	Homo sapiens (Human).	7e-84
comp213282_c3	132.69	111.32	104.41	90.06	44.71	40.95	51.91	Q68DI1	ZN776_HUMAN	Zinc finger protein 776	Homo sapiens (Human).	1e-15
comp222176_c0	131.15	68.78	67.63	49.44	48.59	34.83	36.46	Q99P88	NU155_MOUSE	Nuclear pore complex protein Nup155	Mus musculus (Mouse).	0
comp221868_c0	130.11	87.11	59.87	40.91	31.75	28.95	33.5	Q0R4F1	PIF1_XENLA	ATP-dependent DNA helicase PIF1	Xenopus laevis (African clawed f	0
comp224929_c0	129.5	230.94	169.33	140.19	63.75	53.48	55.57	P61972	NTF2_RAT	Nuclear transport factor 2	Rattus norvegicus (Rat).	3e-31
comp224055_c2	128.18	159.56	180.13	193.89	60.31	66.37	141.27	P45878	FKBP2_MOUSE	Peptidyl-prolyl cis-trans isomerase FKBP2	Mus musculus (Mouse).	5e-70
comp215412_c0	127.82	177.43	144.02	182.46	157.47	228.57	379.95	P0C6E5	HMG3M_HUMAN	Putative high mobility group protein B3-like protein	Homo sapiens (Human).	5e-25
comp222073_c1	127.44	99.58	155.83	240.64	249.84	303.82	496.73	P29341	PABP1_MOUSE	Polyadenylate-binding protein 1	Mus musculus (Mouse).	0
comp220483_c3	127.25	119.3	81.23	68.02	49.24	55.49	96.67	Q0VFL3	KHDR2_XENTR	KH domain-containing, RNA-binding, signal transduction-associated protein 2	Xenopus tropicalis (Western claw	4e-82
comp217868_c1	126.34	130.26	92.22	39.07	20.03	13.36	8.79	Q9BRS8	LARP6_HUMAN	La-related protein 6	Homo sapiens (Human).	6e-71
comp221947_c0	125.54	238.14	316.73	281.1	183.3	202.53	229.47	P84173	PHB_CHICK	Prohibitin	Gallus gallus (Chicken).	1e-148
comp220778_c0	124.91	7.35	4.61	5.01	8.09	5.45	4.71	Q8CEE6	PASK_MOUSE	PAS domain-containing serine/threonine-protein kinase	Mus musculus (Mouse).	2e-119
comp221112_c0	123.92	141.12	107.48	91.73	47.15	47	62.47	P62138	PP1A_RAT	Serine/threonine-protein phosphatase PP1-alpha catalytic subunit	Rattus norvegicus (Rat).	0
comp225827_c0	121.9	108.31	100.38	99.2	35.44	31.06	54.44	Q8IW35	CEP97_HUMAN	Centrosomal protein of 97 kDa	Homo sapiens (Human).	2e-113
comp219516_c2	121.07	76.94	41.17	18.49	42.34	48.32	16.43	A4FUB8	TM115_BOVIN	Transmembrane protein 115	Bos taurus (Bovine).	2e-49
comp226177_c6	120.19	62.18	50.86	58.54	44.35	42.98	53.09	Q6GQD0	NBP1B_XENLA	Nuclear cap-binding protein subunit 1-B	Xenopus laevis (African clawed f	0
comp222384_c2	118.36	59.93	73.86	52.99	19.77	16.48	15.14	Q6ZMW2	ZN782_HUMAN	Zinc finger protein 782	Homo sapiens (Human).	4e-84
comp223417_c0	117.75	89.87	46.08	22.88	7.71	5.37	2.84	Q8N2I9	STK40_HUMAN	Serine/threonine-protein kinase 40	Homo sapiens (Human).	1e-129
comp209828_c0	117.11	211.07	169.74	107.79	64.75	58.75	74.5	Q8QGH2	SUMO1_CHICK	Small ubiquitin-related modifier 1	Gallus gallus (Chicken).	5e-36
comp223804_c0	117	143.13	106.41	103.5	41.99	38.64	59.24	O95427	PIGN_HUMAN	GPI ethanolamine phosphate transferase 1	Homo sapiens (Human).	0
comp213198_c0	116.91	55.15	30.61	25.75	20.87	18.44	14.75	Q8C0Y1	TGIF2_MOUSE	Homeobox protein TGIF2	Mus musculus (Mouse).	4e-35
comp225479_c0	115.42	128.45	92.29	102.77	56.22	53.8	93.22	Q91VC3	IF4A3_MOUSE	Eukaryotic initiation factor 4A-III	Mus musculus (Mouse).	0
comp223916_c0	114.12	86	51.74	45.29	31.01	27.63	24.9	Q58D00	FBXW2_BOVIN	F-box/WD repeat-containing protein 2	Bos taurus (Bovine).	8e-90
comp211635_c0	112.78	78.72	54.92	45.67	11.99	7.44	17.84	Q9QY36	NAA10_MOUSE	N-alpha-acetyltransferase 10	Mus musculus (Mouse).	1e-103
comp224106_c1	112.23	151.77	132.76	87.36	49.71	51.52	60.7	Q6PBA8	MNS1_DANRE	Meiosis-specific nuclear structural protein 1	Danio rerio (Zebrafish) (Brachyd	1e-87
comp219150_c0	110.91	82.83	55.77	60.71	40.99	40.09	31.52	O43818	U3IP2_HUMAN	U3 small nucleolar RNA-interacting protein 2	Homo sapiens (Human).	1e-165
comp220495_c0	110.77	66.67	62.57	51.53	49.85	42.73	43.79	Q6AXY7	PR38B_RAT	Pre-mRNA-splicing factor 38B	Rattus norvegicus (Rat).	7e-102
comp219276_c0	110.44	1.22	11.35	10.71	4.96	7.17	14.72	O94788	AL1A2_HUMAN	Retinal dehydrogenase 2	Homo sapiens (Human).	0
comp223887_c2	110.09	76.56	78.09	51.24	39.46	28.6	21.89	Q28C55	DLG1_XENTR	Disks large homolog 1	Xenopus tropicalis (Western claw	0
comp221801_c0	108.99	68.84	39.57	30.16	33.29	27.75	34.35	Q8CGF7	TCRG1_MOUSE	Transcription elongation regulator 1	Mus musculus (Mouse).	0
comp224041_c1	108.4	44.31	20.52	16.29	17.49	12.8	16.02	Q7Z5K2	WAPL_HUMAN	Wings apart-like protein homolog	Homo sapiens (Human).	1e-137
comp221086_c0	106.99	106.84	113.16	73.23	45.55	36.32	53.53	P15170	ERF3A_HUMAN	Eukaryotic peptide chain release factor GTP-binding subunit ERF3A	Homo sapiens (Human).	0
comp211405_c1	106.34	39.96	40.53	46.24	35.58	32.86	34.94	Q8VIJ5	NCOAT_RAT	Bifunctional protein NCOAT	Rattus norvegicus (Rat).	0
comp219330_c0	105.76	91.4	123.54	186.72	179.99	213.93	315.47	Q8VDM6	HNRL1_MOUSE	Heterogeneous nuclear ribonucleoprotein U-like protein 1	Mus musculus (Mouse).	4e-166
comp225075_c2	105.74	30.88	15.77	7.56	17.94	14.76	12.7	P70399	TP53B_MOUSE	Tumor suppressor p53-binding protein 1	Mus musculus (Mouse).	5e-54
comp225207_c1	105.72	90.16	92.41	70.43	27.42	26.31	20.42	Q7ZXT3	EDC4_XENLA	Enhancer of mRNA-decapping protein 4	Xenopus laevis (African clawed f	9e-120
comp214157_c0	105.23	60.16	37.46	41.95	53.46	42.02	47.85	Q5YJC2	GSK3B_SPECI	Glycogen synthase kinase-3 beta	Spermophilus citellus (European	0
comp220800_c0	104.18	85.38	43.54	21.45	17.25	11.65	5.96	Q5TCY1	TTBK1_HUMAN	Tau-tubulin kinase 1	Homo sapiens (Human).	1e-155
comp222301_c1	104	57.45	31.51	6.75	8.2	6.16	4.08	Q5RF70	ZN501_PONAB	Zinc finger protein 501	Pongo abelii (Sumatran orangutan	1e-35
comp223188_c0	103.9	26.3	35.19	16.05	10.89	10.75	11.98	Q9P2K3	RCOR3_HUMAN	REST corepressor 3	Homo sapiens (Human).	7e-147
comp216162_c0	103.88	160.33	124.59	126.84	93.08	85.48	112.49	P51958	CDK1_CARAU	Cyclin-dependent kinase 1	Carassius auratus (Goldfish).	2e-173
comp219841_c2	102.95	14.17	11.36	12.25	11.55	10	5.45	Q6PD31	TRAK1_MOUSE	Trafficking kinesin-binding protein 1	Mus musculus (Mouse).	3e-129
comp207094_c0	102.21	138.23	121.06	108.71	30.45	28.57	53.16	P02599	CALM_DICDI	Calmodulin	Dictyostelium discoideum (Slime	4e-31
comp219863_c0	101.87	61.06	47.91	26.98	34.92	30.9	29.79	Q6P647	KC1D_XENTR	Casein kinase I isoform delta	Xenopus tropicalis (Western claw	0
comp222959_c0	101.44	34.92	18.67	35.45	47.5	38.75	31.95	Q9UBE8	NLK_HUMAN	Serine/threonine-protein kinase NLK	Homo sapiens (Human).	0
comp224405_c1	99.95	80.05	100.05	106.95	51.02	59.6	111.02	O43396	TXNL1_HUMAN	Thioredoxin-like protein 1	Homo sapiens (Human).	8e-91
comp225926_c0	99.38	19.24	11.74	11.36	19.12	15.25	15.74	Q498H0	PD5BA_XENLA	Sister chromatid cohesion protein PDS5 homolog B-A	Xenopus laevis (African clawed f	0
comp224662_c1	98.81	111.01	55.42	43.11	16.53	14.76	22.34	Q9CY21	WBS22_MOUSE	Uncharacterized methyltransferase WBSCR22	Mus musculus (Mouse).	6e-127
comp215396_c5	98.3	85.88	71.28	45.62	44.4	58.64	74.39	P58389	PTPA_MOUSE	Serine/threonine-protein phosphatase 2A activator	Mus musculus (Mouse).	6e-136
comp223475_c0	98.21	45.39	26.61	22.34	22.54	18.65	11.95	Q63802	WEE1_RAT	Wee1-like protein kinase	Rattus norvegicus (Rat).	3e-157
comp224525_c2	98	88.75	18.04	54.19	42.88	57.24	50.26	Q8NEZ4	MLL3_HUMAN	Histone-lysine N-methyltransferase MLL3	Homo sapiens (Human).	4e-70
comp224348_c0	97.65	77.96	65.11	41.47	41.69	40.78	28.7	Q9Z2V9	CCNI_MOUSE	Cyclin-I	Mus musculus (Mouse).	4e-77
comp219464_c1	97.51	76.72	48.82	27.96	24.01	16.68	16.13	Q9HCD5	NCOA5_HUMAN	Nuclear receptor coactivator 5	Homo sapiens (Human).	5e-36
comp221819_c0	97.03	25.24	14.35	12.21	23.33	15.92	12.84	O35625	AXIN1_MOUSE	Axin-1	Mus musculus (Mouse).	5e-126
comp222014_c3	96.06	29.28	17.74	24.64	18.51	15.36	14.58	Q5TYQ8	ZC3HE_DANRE	Zinc finger CCCH domain-containing protein 14	Danio rerio (Zebrafish) (Brachyd	2e-89
comp218809_c0	95.97	108.08	90.81	61.7	42.42	42.08	58.33	Q6DC04	CARM1_DANRE	Histone-arginine methyltransferase CARM1	Danio rerio (Zebrafish) (Brachyd	0
comp224819_c1	95.62	97.63	82.2	90.26	71.12	84.25	95.36	Q2TA25	PLK1_BOVIN	Serine/threonine-protein kinase PLK1	Bos taurus (Bovine).	3e-125
comp222993_c1	93.27	45.04	27.25	23.36	22.32	16.62	20.5	Q8QG61	CRY1_CHICK	Cryptochrome-1	Gallus gallus (Chicken).	0
comp225451_c0	93.17	160.93	99.16	99	49.82	49.32	67.09	Q9NRZ9	HELLS_HUMAN	Lymphoid-specific helicase	Homo sapiens (Human).	0
comp224129_c1	93.03	63.17	49.08	49.7	46.86	41.84	36.66	Q10741	ADA10_BOVIN	Disintegrin and metalloproteinase domain-containing protein 10	Bos taurus (Bovine).	0
comp212667_c0	92.89	75.22	46.51	21.99	7.82	4.24	3.43	Q5R667	STK40_PONAB	Serine/threonine-protein kinase 40	Pongo abelii (Sumatran orangutan	2e-48
comp220052_c1	92.5	35.84	81	90.62	26.86	23.34	62.29	P28024	PSB4_XENLA	Proteasome subunit beta type-4	Xenopus laevis (African clawed f	9e-114
comp225352_c0	92.42	30.03	27.79	17.6	23.44	22.35	21.96	Q5EA89	FA76A_BOVIN	Protein FAM76A	Bos taurus (Bovine).	3e-100
comp216792_c0	91.83	106.99	61.69	20.67	14.2	12.24	6.83	Q0GGW5	STK11_CHICK	Serine/threonine-protein kinase STK11	Gallus gallus (Chicken).	5e-11
comp220313_c0	91.57	11.82	6.74	10.99	9.55	8.02	3.29	B0V2S2	DCR1B_DANRE	5' exonuclease Apollo	Danio rerio (Zebrafish) (Brachyd	1e-65
comp221141_c0	89.7	50.3	31.39	10.24	20.1	19.03	9.06	Q96SB4	SRPK1_HUMAN	SRSF protein kinase 1	Homo sapiens (Human).	2e-123
comp222673_c0	88.05	50.89	74.7	38.03	36.21	39.7	39.41	Q9VAN6	SLBP_DROME	Histone RNA hairpin-binding protein	Drosophila melanogaster (Fruit f	2e-23
comp222163_c1	87.92	50.36	56.85	55.57	24.04	21.92	40.85	Q5U4U4	DONS_XENLA	Protein downstream neighbor of son homolog	Xenopus laevis (African clawed f	9e-84
comp222777_c0	86.52	109.02	91.19	74.39	55.02	64.67	82.82	P35659	DEK_HUMAN	Protein DEK	Homo sapiens (Human).	1e-19
comp218665_c0	86.12	38.26	14.54	7.89	14.86	11.23	12.19	Q8CDM1	ATAD2_MOUSE	ATPase family AAA domain-containing protein 2	Mus musculus (Mouse).	0
comp220970_c0	86.06	73.08	68.52	62.16	26.44	21.82	34.21	Q9NZC7	WWOX_HUMAN	WW domain-containing oxidoreductase	Homo sapiens (Human).	0
comp222926_c2	85.5	73.09	31.16	25.83	10.95	8.51	7.5	Q8N6D5	ANR29_HUMAN	Ankyrin repeat domain-containing protein 29	Homo sapiens (Human).	8e-92
comp223437_c2	85.41	70.54	53.46	53.07	35.37	22.71	17.17	Q32PW3	TAF2_DANRE	Transcription initiation factor TFIID subunit 2	Danio rerio (Zebrafish) (Brachyd	0
comp224005_c0	85.19	60.38	33.2	28.6	30.5	23.42	22.83	P35559	IDE_RAT	Insulin-degrading enzyme	Rattus norvegicus (Rat).	0
comp224915_c0	84.51	4.93	4.08	2.54	2.49	1.84	1.76	P49796	RGS3_HUMAN	Regulator of G-protein signaling 3	Homo sapiens (Human).	5e-34
comp225828_c1	84.13	52.53	51.56	38.44	29.74	30.57	25.81	Q6P6Y1	K1468_DANRE	LisH domain and HEAT repeat-containing protein KIAA1468 homolog	Danio rerio (Zebrafish) (Brachyd	0
comp222141_c2	83.25	65.05	35.44	19.16	11.21	10.94	10.8	P08630	BTKL_DROME	Tyrosine-protein kinase Btk29A	Drosophila melanogaster (Fruit f	4e-126
comp219763_c0	82.74	4.23	6.07	10.23	8.29	5.89	1.93	Q9Z2H1	RGS11_MOUSE	Regulator of G-protein signaling 11	Mus musculus (Mouse).	7e-74
comp220124_c2	82.38	58.87	33.89	19.41	16.32	13.73	12.72	O75319	DUS11_HUMAN	RNA/RNP complex-1-interacting phosphatase	Homo sapiens (Human).	1e-53
comp220346_c2	81.94	98.26	70.39	117.8	38.25	58.76	48.32	P03934	TC1A_CAEEL	Transposable element Tc1 transposase	Caenorhabditis elegans.	1e-45
comp216039_c0	81.47	106.83	86.99	73.27	55.3	68.6	95.75	Q6IQ97	RBM41_DANRE	RNA-binding protein 4.1	Danio rerio (Zebrafish) (Brachyd	5e-22
comp224599_c1	81.45	15.19	9.81	7.62	14.27	9.02	8.42	Q9ULL8	SHRM4_HUMAN	Protein Shroom4	Homo sapiens (Human).	5e-18
comp225765_c0	80.44	13.35	19.32	15.63	12.32	9.11	7.19	Q9D6Z0	ALKB7_MOUSE	Alpha-ketoglutarate-dependent dioxygenase alkB homolog 7	Mus musculus (Mouse).	3e-65
comp212118_c0	80.23	93.22	41.77	22.49	3.28	2.47	2.36	Q28HC7	COMD6_XENTR	COMM domain-containing protein 6	Xenopus tropicalis (Western claw	1e-24
comp225394_c0	80.15	17.37	10.13	4.02	6.02	4.12	2.34	Q5ZKN3	PHTF2_CHICK	Putative homeodomain transcription factor 2	Gallus gallus (Chicken).	4e-105
comp206558_c0	79.8	81.72	48.85	28.9	21.91	17.59	26.62	Q99502	EYA1_HUMAN	Eyes absent homolog 1	Homo sapiens (Human).	0
comp212329_c1	79.48	96.1	69.37	43.83	19.3	18.47	28.53	Q28H51	BIR51_XENTR	Baculoviral IAP repeat-containing protein 5.1	Xenopus tropicalis (Western claw	2e-35
comp214854_c1	79.29	27.76	18.83	7.94	9.74	4.97	1.05	Q15392	DHC24_HUMAN	Delta(24)-sterol reductase	Homo sapiens (Human).	0
comp188189_c0	79.09	24.55	20.45	25.1	16.87	12.44	9.98	Q5JVG2	ZN484_HUMAN	Zinc finger protein 484	Homo sapiens (Human).	3e-44
comp215369_c5	79	99.3	71.71	54.33	26.38	22.41	31.85	Q9Z255	UBE2A_MOUSE	Ubiquitin-conjugating enzyme E2 A	Mus musculus (Mouse).	2e-100
comp213367_c1	78.77	84.18	45.8	19.31	31.67	32.51	18.79	Q9UNH5	CC14A_HUMAN	Dual specificity protein phosphatase CDC14A	Homo sapiens (Human).	0
comp223495_c0	78.73	34.65	11.48	12.24	8.01	7.2	3.85	P47812	MK14_XENLA	Mitogen-activated protein kinase 14	Xenopus laevis (African clawed f	0
comp224187_c1	78.2	63.02	41.53	32.9	27.12	19.75	18.26	P47809	MP2K4_MOUSE	Dual specificity mitogen-activated protein kinase kinase 4	Mus musculus (Mouse).	0
comp226177_c2	77.65	42.48	31.69	37.14	33.64	30.7	30.89	Q6DIE2	NCBP1_XENTR	Nuclear cap-binding protein subunit 1	Xenopus tropicalis (Western claw	4e-142
comp225067_c0	77.49	22.29	18.1	26.31	19.82	16.83	20.49	Q4QY64	ATAD5_MOUSE	ATPase family AAA domain-containing protein 5	Mus musculus (Mouse).	1e-66
comp225591_c0	77.47	20.13	18.55	11.06	6.84	5.62	4.73	Q28HN9	CENPL_XENTR	Centromere protein L	Xenopus tropicalis (Western claw	1e-39
comp226265_c0	77.45	13.99	18.77	21.02	24.61	26.32	34.19	Q86TV6	TTC7B_HUMAN	Tetratricopeptide repeat protein 7B	Homo sapiens (Human).	0
comp224378_c3	77.07	26.31	27.02	41.9	37.13	32.09	41.88	Q9HAW4	CLSPN_HUMAN	Claspin	Homo sapiens (Human).	5e-58
comp214270_c0	76.98	14.06	15.42	9.4	6.61	3.34	2.55	Q8K203	NEIL3_MOUSE	Endonuclease 8-like 3	Mus musculus (Mouse).	2e-96
comp223409_c0	76.97	59.48	41.2	37.64	34.8	30.94	30.77	Q06335	APLP2_MOUSE	Amyloid-like protein 2	Mus musculus (Mouse).	1e-93
comp224042_c0	76.37	4.53	2.89	2.39	6.2	4.3	2.48	Q15678	PTN14_HUMAN	Tyrosine-protein phosphatase non-receptor type 14	Homo sapiens (Human).	2e-109
comp220979_c0	76.35	25.23	27.42	32.77	21.98	20.31	9.25	P51986	CCNA_HYDVD	G2/mitotic-specific cyclin-A	Hydra viridissima (Green hydra)	3e-32
comp208502_c0	75.05	65.37	49.62	41.74	45.28	47.63	50.48	O95758	PTBP3_HUMAN	Polypyrimidine tract-binding protein 3	Homo sapiens (Human).	0
comp223289_c0	74.26	25.04	62.29	61.99	44.1	37.66	55.68	Q04688	ELG_DROME	DNA-binding protein Ets97D	Drosophila melanogaster (Fruit f	9e-51
comp221673_c0	74.12	55.71	29.79	15.92	8.1	5.83	5.39	P52815	RM12_HUMAN	39S ribosomal protein L12, mitochondrial	Homo sapiens (Human).	5e-38
comp220999_c0	73.57	20.26	9.54	9.21	18.09	14.85	11.48	P16554	NUMB_DROME	Protein numb	Drosophila melanogaster (Fruit f	1e-115
comp204338_c0	72.84	95.49	72.11	56.43	33.2	29.77	50.48	Q9NWZ5	UCKL1_HUMAN	Uridine-cytidine kinase-like 1	Homo sapiens (Human).	0
comp224374_c0	72.77	43.52	63.46	66.33	56.18	64.21	122.88	P41824	YBOXH_APLCA	Y-box factor homolog	Aplysia californica (California	9e-59
comp220210_c3	72.45	76.42	52.87	31.44	17.37	13.59	11.05	Q9NXX6	NSE4A_HUMAN	Non-structural maintenance of chromosomes element 4 homolog A	Homo sapiens (Human).	1e-47
comp220813_c0	71.97	33.06	13.03	16.9	14.67	16.71	30.84	Q8BTM8	FLNA_MOUSE	Filamin-A	Mus musculus (Mouse).	0
comp224436_c1	71.93	34.72	31.88	36.35	20.46	15.93	17.75	Q8N6V9	TEX9_HUMAN	Testis-expressed sequence 9 protein	Homo sapiens (Human).	2e-78
comp218759_c1	71.55	58.58	32.54	19.63	21.97	18.2	18.75	Q99PP2	ZN318_MOUSE	Zinc finger protein 318	Mus musculus (Mouse).	8e-43
comp219890_c0	71.28	19.27	18.83	24.96	16.11	16.74	16.76	Q6P3R1	KIF22_XENTR	Kinesin-like protein KIF22	Xenopus tropicalis (Western claw	4e-143
comp214938_c5	71.05	91	74.37	58.59	25.34	28.05	32.06	P13437	THIM_RAT	3-ketoacyl-CoA thiolase, mitochondrial	Rattus norvegicus (Rat).	0
comp222777_c1	71.01	76.03	66.72	64.28	21.02	20.94	69.99	Q6AXS3	DEK_RAT	Protein DEK	Rattus norvegicus (Rat).	1e-12
comp224675_c0	70.86	36.22	23.38	23.57	19.25	16.84	20.15	P26446	PARP1_CHICK	Poly [ADP-ribose] polymerase 1	Gallus gallus (Chicken).	0
comp222210_c0	70.76	7.29	3.87	4.26	11.78	9.09	7.57	Q9ULJ6	ZMIZ1_HUMAN	Zinc finger MIZ domain-containing protein 1	Homo sapiens (Human).	0
comp225911_c1	70.53	49.63	44.62	23.57	11.66	9.7	9.14	Q08CD5	TMEM5_DANRE	Transmembrane protein 5	Danio rerio (Zebrafish) (Brachyd	1e-127
comp224635_c0	69.79	6.68	3.66	5.74	10.2	8.2	6.97	Q9H9B1	EHMT1_HUMAN	Histone-lysine N-methyltransferase EHMT1	Homo sapiens (Human).	0
comp220974_c0	68.99	33.25	38.72	36.96	45.01	35.41	34.7	E2RYF8	TPX2_ASTPE	Targeting protein for Xklp2 homolog	Asterina pectinifera (Starfish)	6e-112
comp225725_c0	68.97	10.99	6.52	5.56	10.84	6.97	7.39	O60318	MCM3A_HUMAN	80 kDa MCM3-associated protein	Homo sapiens (Human).	0
comp213208_c0	68.54	110.1	136.29	126.05	45.93	39.93	56.62	Q5VVH5	IKBP1_HUMAN	Interleukin-1 receptor-associated kinase 1-binding protein 1	Homo sapiens (Human).	1e-54
comp222438_c2	68.41	16.63	23.26	19.27	25.81	24.44	24.32	Q8BL06	UBP54_MOUSE	Inactive ubiquitin carboxyl-terminal hydrolase 54	Mus musculus (Mouse).	3e-119
comp226172_c0	67.88	3.66	6.14	7.22	9.45	6.61	6.13	Q25637	PER_PERAM	Period circadian protein	Periplaneta americana (American	1e-53
comp221030_c0	67.19	6.33	4.73	4.71	8.85	6.93	5.8	P57781	ESR2_MICUN	Estrogen receptor beta	Micropogonias undulatus (Atlanti	3e-60
comp225470_c0	66.4	35.78	56.79	47.85	40.28	42.93	47.1	Q0MQI6	NDUV1_PANTR	NADH dehydrogenase [ubiquinone] flavoprotein 1, mitochondrial	Pan troglodytes (Chimpanzee).	0
comp222252_c0	66.04	16.32	17.72	45.24	19.75	18.85	10.24	A0JNB1	ZN227_BOVIN	Zinc finger protein 227	Bos taurus (Bovine).	2e-21
comp218497_c0	65.68	60.7	26.03	7.9	4.85	3.12	2.04	Q7ZU90	CHD1L_DANRE	Chromodomain-helicase-DNA-binding protein 1-like	Danio rerio (Zebrafish) (Brachyd	0
comp202260_c0	64.41	79.67	81.37	69.09	26.01	24.03	42.52	O57383	DPOLB_XENLA	DNA polymerase beta	Xenopus laevis (African clawed f	9e-164
comp219910_c2	63.91	39.1	16.41	10.65	7.26	5.94	8.61	Q9ESJ0	XPO4_MOUSE	Exportin-4	Mus musculus (Mouse).	0
comp222533_c2	63.46	26.84	34.5	28.43	21.3	20.56	21.25	Q5R4T3	MLF1_PONAB	Myeloid leukemia factor 1	Pongo abelii (Sumatran orangutan	6e-21
comp224173_c0	63.06	37.12	39.4	48.72	25.02	23.55	29.19	P00727	AMPL_BOVIN	Cytosol aminopeptidase	Bos taurus (Bovine).	6e-178
comp217435_c0	62.94	76.87	73.16	54.52	36.34	41.97	49.23	Q9Y243	AKT3_HUMAN	RAC-gamma serine/threonine-protein kinase	Homo sapiens (Human).	0
comp221898_c0	62.53	60.21	57.82	28.56	19.39	17.35	11.59	Q5SPR8	ESCO2_DANRE	N-acetyltransferase ESCO2	Danio rerio (Zebrafish) (Brachyd	1e-46
comp217065_c2	62.46	26.54	49.32	65.55	27.29	25.89	18.37	Q13360	ZN177_HUMAN	Zinc finger protein 177	Homo sapiens (Human).	4e-52
comp217467_c0	62.36	11.25	31.84	33.93	17.34	16.48	43.27	Q3MHN0	PSB6_BOVIN	Proteasome subunit beta type-6	Bos taurus (Bovine).	4e-105
comp214234_c1	62.22	14.77	20.14	11.74	9.53	4.38	3.74	Q969V5	MUL1_HUMAN	Mitochondrial ubiquitin ligase activator of NFKB 1	Homo sapiens (Human).	1e-62
comp215137_c1	62.14	75.2	78.32	110.87	72.11	77.58	118.39	P83941	ELOC_RAT	Transcription elongation factor B polypeptide 1	Rattus norvegicus (Rat).	7e-74
comp222391_c1	61.12	86.08	98.26	90.24	80.79	74.94	82.7	Q6DH23	V26BL_DANRE	Vacuolar protein sorting-associated protein 26B-like	Danio rerio (Zebrafish) (Brachyd	0
comp223366_c1	60.79	20.41	48.12	43.18	27.59	23.44	36.1	Q96GD3	SCMH1_HUMAN	Polycomb protein SCMH1	Homo sapiens (Human).	3e-130
comp218135_c1	60.66	73.55	56.88	63.49	31.36	34.92	58.58	P30352	SRSF2_CHICK	Serine/arginine-rich splicing factor 2	Gallus gallus (Chicken).	7e-54
comp224685_c0	60.39	48.14	45.96	27.81	19.03	14.48	14.7	Q96FI4	NEIL1_HUMAN	Endonuclease 8-like 1	Homo sapiens (Human).	4e-92
comp216928_c6	60.26	49.7	38.28	25.21	12.41	9.05	10.31	O75346	ZN253_HUMAN	Zinc finger protein 253	Homo sapiens (Human).	8e-23
comp215564_c0	58.89	83.32	75.92	102.56	47.36	64.11	115.63	Q9GPH3	ATFC_BOMMO	Activating transcription factor of chaperone	Bombyx mori (Silk moth).	8e-16
comp224555_c0	57.58	48.84	60.11	72.32	42.44	30.91	37.01	Q9CQS5	RIOK2_MOUSE	Serine/threonine-protein kinase RIO2	Mus musculus (Mouse).	3e-176
comp216774_c2	57.29	26.26	16.06	10.93	15.67	17.42	14.12	Q9R1A8	RFWD2_MOUSE	E3 ubiquitin-protein ligase RFWD2	Mus musculus (Mouse).	0
comp217238_c0	57.17	56.14	62.81	59.81	24.95	26.7	64.08	Q5ZKH3	EED_CHICK	Polycomb protein EED	Gallus gallus (Chicken).	0
comp211777_c0	57.14	84.98	71.29	67.51	23.07	25.61	46.14	Q0VC92	MGN2_BOVIN	Protein mago nashi homolog 2	Bos taurus (Bovine).	1e-96
comp225873_c0	56.84	29.69	21.42	10.56	15.64	10.17	9.31	Q5R7T9	MTF2_PONAB	Metal-response element-binding transcription factor 2	Pongo abelii (Sumatran orangutan	2e-119
comp216256_c0	56.32	37.88	29.56	19.04	4.55	3.27	2.36	Q7YS61	TRDMT_BOVIN	tRNA (cytosine-5-)-methyltransferase	Bos taurus (Bovine).	1e-71
comp216998_c0	56.09	69.63	55.12	43.27	25.2	20.99	21.33	P70403	CASP_MOUSE	Protein CASP	Mus musculus (Mouse).	0
comp224176_c4	55.98	64.16	69.27	107.05	45.16	44.11	80.87	Q962X9	BUD31_BRABE	Protein BUD31 homolog	Branchiostoma belcheri (Amphioxu	2e-97
comp220294_c0	55.9	14.61	16.87	24.59	49.74	59.4	72.14	Q7ZXZ0	MCM3Z_XENLA	Zygotic DNA replication licensing factor mcm3	Xenopus laevis (African clawed f	0
comp223070_c0	55.61	46.79	30.67	22.77	12.07	9.2	9.51	A7MBL8	PKN2_DANRE	Serine/threonine-protein kinase N2	Danio rerio (Zebrafish) (Brachyd	1e-160
comp225601_c2	55.58	56.63	64.13	74.52	29.53	29.92	63.65	Q6P8C4	NHP2_XENTR	H/ACA ribonucleoprotein complex subunit 2-like protein	Xenopus tropicalis (Western claw	2e-54
comp218832_c1	55.02	31.69	39.21	41.61	28.48	33.57	69.81	Q9EQ20	MMSA_MOUSE	Methylmalonate-semialdehyde dehydrogenase [acylating], mitochondrial	Mus musculus (Mouse).	0
comp220428_c0	54.86	48.33	50.46	46.34	46.74	42.44	38.83	Q6P5F9	XPO1_MOUSE	Exportin-1	Mus musculus (Mouse).	0
comp226112_c1	54.52	62.29	49.49	26.26	17.11	15.81	14.92	Q6IMM1	DJC27_CHICK	DnaJ homolog subfamily C member 27	Gallus gallus (Chicken).	6e-126
comp224179_c1	54.3	37.61	32.95	38.95	30.01	24.95	21.34	Q4R9C4	G2E3_MACFA	G2/M phase-specific E3 ubiquitin-protein ligase	Macaca fascicularis (Crab-eating	3e-92
comp223357_c1	54.3	15.3	9.25	10.24	6.4	4.83	3.6	Q924H5	RA51C_MOUSE	DNA repair protein RAD51 homolog 3	Mus musculus (Mouse).	6e-135
comp220852_c2	54	14.53	13.67	20.22	12.96	10.23	7.55	O43313	ATMIN_HUMAN	ATM interactor	Homo sapiens (Human).	1e-26
comp223984_c0	53.65	41.33	31.24	21.79	20.73	15.76	19.08	Q3ZBH0	TCPB_BOVIN	T-complex protein 1 subunit beta	Bos taurus (Bovine).	0
comp217825_c3	53.36	53.22	30.46	19.99	13.36	16.91	33.39	Q90YK5	HPSE_CHICK	Heparanase	Gallus gallus (Chicken).	1e-81
comp210361_c0	53.36	43.91	41.43	34.72	6.43	5.86	8.89	Q28BK1	HACE1_XENTR	E3 ubiquitin-protein ligase HACE1	Xenopus tropicalis (Western claw	0
comp218360_c3	53.12	37.08	18.33	6.46	5.42	4.34	2.47	Q6ZWJ1	STXB4_HUMAN	Syntaxin-binding protein 4	Homo sapiens (Human).	4e-58
comp199378_c0	52.8	94.49	81.96	63.45	26.7	26.33	42.6	P61759	PFD3_MOUSE	Prefoldin subunit 3	Mus musculus (Mouse).	8e-80
comp225830_c1	52.05	30.18	51.52	41.64	13.77	10.79	14.05	P51523	ZNF84_HUMAN	Zinc finger protein 84	Homo sapiens (Human).	4e-84
comp222437_c0	51.99	47.8	98.8	58.54	56.97	52.85	44.41	P48430	SOX2_CHICK	Transcription factor SOX-2	Gallus gallus (Chicken).	5e-68
comp219888_c0	51.97	77.54	73.42	51.21	28.2	24.82	36.28	P49005	DPOD2_HUMAN	DNA polymerase delta subunit 2	Homo sapiens (Human).	8e-105
comp224061_c4	51.91	37.84	47.6	52.66	22.26	23.39	52.57	Q5RBZ2	MEP50_PONAB	Methylosome protein 50	Pongo abelii (Sumatran orangutan	1e-62
comp220655_c1	51.7	31.41	23.8	23.5	16.6	15.11	20.62	Q99JX7	NXF1_MOUSE	Nuclear RNA export factor 1	Mus musculus (Mouse).	1e-140
comp225885_c2	51.67	11.46	12.56	10.54	19.7	15.54	15.44	O75521	ECI2_HUMAN	Enoyl-CoA delta isomerase 2, mitochondrial	Homo sapiens (Human).	6e-117
comp223747_c0	51.55	28.23	39.92	29.38	17.42	14.12	14.72	Q6TJY3	KS6B1_BOVIN	Ribosomal protein S6 kinase beta-1	Bos taurus (Bovine).	0
comp224544_c0	51.47	27.77	18.06	15.62	15.21	8.47	6	Q9Z1L0	PK3CB_RAT	Phosphatidylinositol 4,5-bisphosphate 3-kinase catalytic subunit beta isoform	Rattus norvegicus (Rat).	4e-113
comp211291_c0	51.35	11.94	7.16	6.74	8.56	5.54	6.25	O95049	ZO3_HUMAN	Tight junction protein ZO-3	Homo sapiens (Human).	1e-06
comp221208_c0	50.89	79.61	89.31	94.57	87.49	71.39	85.42	A1XQU1	PSB7_PIG	Proteasome subunit beta type-7	Sus scrofa (Pig).	2e-147
comp225243_c0	50.88	10	5.1	5.13	6.58	5.41	7.35	Q5ZLC6	ANR10_CHICK	Ankyrin repeat domain-containing protein 10	Gallus gallus (Chicken).	5e-19
comp224819_c0	50.76	45.08	54.63	67.17	39.21	36.81	47.46	Q07832	PLK1_MOUSE	Serine/threonine-protein kinase PLK1	Mus musculus (Mouse).	2e-156
comp217839_c0	50.51	15.79	47	50.03	22.51	19.02	31.59	Q3T0B6	C1QBP_BOVIN	Complement component 1 Q subcomponent-binding protein, mitochondrial	Bos taurus (Bovine).	3e-41
comp224369_c3	50.43	32.04	14.38	8.82	10.3	9.17	10.38	Q9Y2W6	TDRKH_HUMAN	Tudor and KH domain-containing protein	Homo sapiens (Human).	2e-15
comp213979_c0	48.87	59.89	42.03	29.15	20.54	21.09	21.87	Q8N0Z6	TTC5_HUMAN	Tetratricopeptide repeat protein 5	Homo sapiens (Human).	4e-124
comp214304_c0	48.58	46.82	56.14	43.36	25.64	28.33	51.09	Q2HJ97	PHB2_BOVIN	Prohibitin-2	Bos taurus (Bovine).	3e-156
comp225938_c0	48.57	31.07	10.98	5.18	6.12	4.46	2.43	Q5R5R4	RUFY2_PONAB	RUN and FYVE domain-containing protein 2	Pongo abelii (Sumatran orangutan	0
comp218130_c6	48.53	37.47	35.32	34.35	15.85	14.94	22.52	Q5XGF1	CENPN_XENTR	Centromere protein N	Xenopus tropicalis (Western claw	4e-26
comp216571_c0	48.51	61.7	41.98	38.05	28.36	22.87	27.58	Q80Z25	OFD1_MOUSE	Oral-facial-digital syndrome 1 protein homolog	Mus musculus (Mouse).	5e-69
comp226078_c0	48.49	26.45	14.93	11.41	16.74	15.55	15.84	Q91784	KIF4_XENLA	Chromosome-associated kinesin KIF4	Xenopus laevis (African clawed f	0
comp219825_c1	48.46	60.54	64.07	72.65	44.59	43.3	60.39	Q6DGP2	SYF2_DANRE	Pre-mRNA-splicing factor syf2	Danio rerio (Zebrafish) (Brachyd	2e-99
comp208746_c0	48.42	17.59	39.03	53.31	32.72	32.96	70.52	F6P3G4	PS11A_DANRE	26S proteasome non-ATPase regulatory subunit 11A	Danio rerio (Zebrafish) (Brachyd	0
comp163315_c0	47.79	12.47	23.27	25.77	14.71	12.58	8.39	F1QBY1	NIPLB_DANRE	Nipped-B-like protein B	Danio rerio (Zebrafish) (Brachyd	8e-08
comp214849_c0	47.76	49.92	27.1	23.93	33.61	27.71	21.98	Q9H0H5	RGAP1_HUMAN	Rac GTPase-activating protein 1	Homo sapiens (Human).	6e-123
comp214146_c3	47.71	47.2	46.42	36.33	23.56	19.9	24.35	Q99615	DNJC7_HUMAN	DnaJ homolog subfamily C member 7	Homo sapiens (Human).	6e-180
comp214491_c3	47.69	66.69	48.55	32.54	19.65	13.81	22.28	Q499W2	SLD5_RAT	DNA replication complex GINS protein SLD5	Rattus norvegicus (Rat).	2e-79
comp218259_c3	47.58	51.3	42.6	41.12	14.81	9.74	11.33	Q5MCW4	ZN569_HUMAN	Zinc finger protein 569	Homo sapiens (Human).	1e-65
comp217967_c0	47.52	33.89	34.67	45.52	27.91	32.43	50.54	Q86UA1	PRP39_HUMAN	Pre-mRNA-processing factor 39	Homo sapiens (Human).	0
comp221778_c0	47.46	10.1	1.93	0.9	1.53	1.48	1.8	P11531	DMD_MOUSE	Dystrophin	Mus musculus (Mouse).	0
comp225674_c1	47.35	35	25.94	20.97	11.5	9.73	10.45	Q9Z0R0	HASP_MOUSE	Serine/threonine-protein kinase haspin	Mus musculus (Mouse).	2e-95
comp224054_c0	47.25	5.75	14.03	30.11	12.25	6.65	5.03	O88382	MAGI2_RAT	Membrane-associated guanylate kinase, WW and PDZ domain-containing protein 2	Rattus norvegicus (Rat).	4e-174
comp224040_c1	47.08	8.63	10.1	10.07	14.79	9.84	7.45	Q9QZ81	AGO2_RAT	Protein argonaute-2	Rattus norvegicus (Rat).	0
comp220477_c1	47	21.42	15.46	16.97	9.41	7.95	6.84	Q54BM2	PAP1A_DICDI	Polyadenylate-binding protein 1-A	Dictyostelium discoideum (Slime	4e-07
comp225418_c1	46.84	40.32	38.27	39.5	20.65	18.32	24.07	Q96JI7	SPTCS_HUMAN	Spatacsin	Homo sapiens (Human).	0
comp222334_c1	46.59	31.02	22.5	29.89	30.51	21.53	30.5	Q6P2K6	P4R3A_MOUSE	Serine/threonine-protein phosphatase 4 regulatory subunit 3A	Mus musculus (Mouse).	0
comp213940_c0	46.32	40.52	44.49	56.74	20.6	20.01	43.64	Q28C65	EIF3K_XENTR	Eukaryotic translation initiation factor 3 subunit K	Xenopus tropicalis (Western claw	4e-108
comp216411_c0	46.18	43.22	75.11	91.45	97.33	107.26	96.76	Q6IRN2	QKIB_XENLA	Protein quaking-B	Xenopus laevis (African clawed f	9e-102
comp225152_c1	46.15	17.46	7.5	6.93	11.62	8.66	8.32	Q3USH5	SFSWA_MOUSE	Splicing factor, suppressor of white-apricot homolog	Mus musculus (Mouse).	2e-64
comp225502_c2	45.93	17.59	20.48	8.9	12.94	8.51	4.49	Q14678	KANK1_HUMAN	KN motif and ankyrin repeat domain-containing protein 1	Homo sapiens (Human).	1e-90
comp206699_c0	45.43	74.2	41.12	12.76	17.42	20.62	26.68	O43805	SSNA1_HUMAN	Sjoegren syndrome nuclear autoantigen 1	Homo sapiens (Human).	2e-48
comp221877_c3	45.29	29.34	21.71	19.64	14.61	11.85	9.33	Q9H3C7	GGNB2_HUMAN	Gametogenetin-binding protein 2	Homo sapiens (Human).	1e-169
comp220577_c0	45.22	40.54	25.29	19.72	20.95	17.92	15.98	Q8BU30	SYIC_MOUSE	Isoleucine--tRNA ligase, cytoplasmic	Mus musculus (Mouse).	0
comp225909_c1	45.14	22.17	22.83	23.9	23.26	18.86	26.59	Q4U2R1	HERC2_MOUSE	E3 ubiquitin-protein ligase HERC2	Mus musculus (Mouse).	3e-61
comp221441_c2	44.96	94.38	187.16	100.65	35.38	22.13	5.86	Q68EA5	ZNF57_HUMAN	Zinc finger protein 57	Homo sapiens (Human).	6e-40
comp223046_c2	44.9	33.88	28.97	25.36	15.31	11.93	14.53	P55039	DRG2_HUMAN	Developmentally-regulated GTP-binding protein 2	Homo sapiens (Human).	0
comp223860_c6	44.89	11.28	24.48	32.25	18.92	21.24	41.48	A5GFN6	RAEL1_PIG	mRNA export factor	Sus scrofa (Pig).	0
comp215586_c0	44.54	79.18	111.83	62.43	32.74	33.74	47.07	P0C1J8	PIN1_RHIO9	Peptidyl-prolyl cis-trans isomerase pin1	43880) (Mucormycosis agent) (Rhi	5e-61
comp216729_c1	44.26	11.79	9.91	11.63	17.47	10.17	7.99	Q6ZNG1	ZN600_HUMAN	Zinc finger protein 600	Homo sapiens (Human).	3e-16
comp225104_c0	44.22	33.32	17.26	11.41	15.33	15.7	13.06	O15945	ARNT_DROME	Aryl hydrocarbon receptor nuclear translocator homolog	Drosophila melanogaster (Fruit f	0
comp223149_c1	44.03	30.18	10.16	10.78	10.88	10.77	9.34	Q91YT2	RN185_MOUSE	E3 ubiquitin-protein ligase RNF185	Mus musculus (Mouse).	1e-78
comp224724_c0	43.63	12.18	8.01	4.62	5.66	4.76	5.36	Q6NRP2	PSME4_XENLA	Proteasome activator complex subunit 4	Xenopus laevis (African clawed f	0
comp220145_c0	43.39	18.83	17.43	9.09	6.15	2.83	1.39	P10076	ZFP26_MOUSE	Zinc finger protein 26	Mus musculus (Mouse).	4e-57
comp209708_c0	43.38	14.44	38.12	54.94	30.36	33.51	79.88	Q9R1P4	PSA1_MOUSE	Proteasome subunit alpha type-1	Mus musculus (Mouse).	2e-142
comp225574_c0	43.09	29.6	15.6	11.63	11.12	10.67	8.05	Q5R9B8	DCAF6_PONAB	DDB1- and CUL4-associated factor 6	Pongo abelii (Sumatran orangutan	2e-131
comp222058_c0	43.07	21.42	13.3	7.59	17.62	17.33	27.27	Q04724	TLE1_HUMAN	Transducin-like enhancer protein 1	Homo sapiens (Human).	0
comp224277_c5	42.86	11.72	4.77	3.53	5.59	5.45	6.69	Q8VBX6	MPDZ_MOUSE	Multiple PDZ domain protein	Mus musculus (Mouse).	0
comp213810_c0	42.83	44.88	51.19	54.63	23.22	21.01	37.49	Q4KLC4	NGDNA_XENLA	Neuroguidin-A	Xenopus laevis (African clawed f	8e-73
comp219345_c0	42.77	28.12	10.29	9.7	3.58	2.41	1.99	Q96524	CRY2_ARATH	Cryptochrome-2	Arabidopsis thaliana (Mouse-ear	5e-80
comp224640_c1	42.73	28.27	26.37	16.74	14.42	10.04	9.26	Q5EAW4	MCM10_XENLA	Protein MCM10 homolog	Xenopus laevis (African clawed f	2e-60
comp224792_c0	42.72	38.52	38.01	40.87	45.64	32.47	19.89	Q13772	NCOA4_HUMAN	Nuclear receptor coactivator 4	Homo sapiens (Human).	9e-17
comp224333_c0	42.28	25.7	29.81	22.31	17.05	10.49	4.84	Q2KIN5	HEM3_BOVIN	Porphobilinogen deaminase	Bos taurus (Bovine).	1e-129
comp221084_c0	41.95	12.63	9.66	14.11	15.61	9.6	11.21	Q8NI77	KI18A_HUMAN	Kinesin-like protein KIF18A	Homo sapiens (Human).	0
comp220908_c4	41.74	25.44	15.88	11.6	10.44	11.39	11.6	F1M7Y5	KPCI_RAT	Protein kinase C iota type	Rattus norvegicus (Rat).	0
comp221456_c1	41.71	14.05	14.93	16.96	15.2	15.38	24.11	Q07598	NLTP_CHICK	Non-specific lipid-transfer protein	Gallus gallus (Chicken).	0
comp224569_c0	41.55	17.27	13.88	3.47	4.11	5.37	2.67	O70589	CSKP_MOUSE	Peripheral plasma membrane protein CASK	Mus musculus (Mouse).	0
comp215893_c0	41	25.49	32.87	37.64	18.53	14.32	25.58	Q64591	DECR_RAT	2,4-dienoyl-CoA reductase, mitochondrial	Rattus norvegicus (Rat).	2e-141
comp225456_c1	40.6	20.54	9.01	6.86	11.87	13.06	14.1	Q3V096	ANR42_MOUSE	Ankyrin repeat domain-containing protein 42	Mus musculus (Mouse).	2e-170
comp221388_c1	40.38	17.52	9.11	4.54	2.52	1.28	1.25	Q80X90	FLNB_MOUSE	Filamin-B	Mus musculus (Mouse).	7e-09
comp218774_c1	40.28	13.07	11.42	8.8	5.68	4.89	7.66	Q6P560	ZN182_MOUSE	Zinc finger protein 182	Mus musculus (Mouse).	3e-76
comp211286_c0	40.27	13.62	18.4	13.17	5.78	4.84	11.3	Q8BMG1	ATRIP_MOUSE	ATR-interacting protein	Mus musculus (Mouse).	5e-07
comp218392_c0	40.07	18.98	10.05	5.08	4.34	3.19	2.15	Q8C190	VP9D1_MOUSE	VPS9 domain-containing protein 1	Mus musculus (Mouse).	4e-53
comp225637_c0	39.76	34.8	19.95	17.15	9.34	6.75	9.32	Q29512	HMDH_RABIT	3-hydroxy-3-methylglutaryl-coenzyme A reductase	Oryctolagus cuniculus (Rabbit).	0
comp226220_c0	39.67	20.53	11.92	10.62	16.52	15.53	13.76	Q90XB6	SULF1_COTCO	Extracellular sulfatase Sulf-1	Coturnix coturnix (Common quail)	0
comp224830_c1	39.18	39.63	27.62	19.1	10.8	8.79	9.55	Q5XHZ9	PCH2_RAT	Pachytene checkpoint protein 2 homolog	Rattus norvegicus (Rat).	1e-160
comp214894_c0	38.87	21.5	31.99	62.99	114.04	127.4	228.97	Q6DIH3	MCM2_XENTR	DNA replication licensing factor mcm2	Xenopus tropicalis (Western claw	0
comp221913_c0	38.53	5.86	9.01	2.74	3.85	3.56	2.99	Q9HD15	SRA1_HUMAN	Steroid receptor RNA activator 1	Homo sapiens (Human).	4e-19
comp217803_c0	38.52	17.84	11.25	6.94	7.35	5.92	6.78	A6QQV6	ANM7_BOVIN	Protein arginine N-methyltransferase 7	Bos taurus (Bovine).	0
comp219402_c0	38.46	31.02	47.3	39.59	31.79	26.04	45.51	P51892	DNLI1_XENLA	DNA ligase 1	Xenopus laevis (African clawed f	0
comp215300_c0	38.38	70.7	88.81	93.91	37.57	39.37	73.38	Q08BM8	CNOT7_DANRE	CCR4-NOT transcription complex subunit 7	Danio rerio (Zebrafish) (Brachyd	2e-154
comp225611_c0	38.37	3.51	3.23	8.44	10.39	8.25	5.98	Q6A085	ZN629_MOUSE	Zinc finger protein 629	Mus musculus (Mouse).	1e-41
comp225738_c1	38.21	19.16	10.23	9.8	14.26	11.39	12.68	O95104	SFR15_HUMAN	Splicing factor, arginine/serine-rich 15	Homo sapiens (Human).	5e-34
comp221486_c2	38.1	11.95	7.06	6.32	11.4	11.03	6.62	Q498K0	GALC_XENLA	Galactocerebrosidase	Xenopus laevis (African clawed f	0
comp223915_c0	37.97	25.77	15.56	19.32	29.77	32.28	47.64	Q13330	MTA1_HUMAN	Metastasis-associated protein MTA1	Homo sapiens (Human).	0
comp226029_c1	37.69	36.27	54.11	85.49	41.79	33.35	43.95	Q9R1A0	CCNH_RAT	Cyclin-H	Rattus norvegicus (Rat).	1e-80
comp214105_c0	37.64	46.19	39.96	42.77	21.03	19.33	23.36	Q5M9G6	SNIP1_RAT	Smad nuclear interacting protein 1	Rattus norvegicus (Rat).	8e-90
comp219563_c3	37.63	22.28	18.81	13.18	14.9	17.55	20.84	Q811S7	UBIP1_MOUSE	Upstream-binding protein 1	Mus musculus (Mouse).	7e-134
comp221753_c1	37.52	55.89	55.01	50.51	39.75	37.61	72.81	Q8BW74	HLF_MOUSE	Hepatic leukemia factor	Mus musculus (Mouse).	8e-62
comp217584_c0	37.36	34.14	23.76	11.95	9.72	3.42	4.33	Q9NYT6	ZN226_HUMAN	Zinc finger protein 226	Homo sapiens (Human).	5e-61
comp219343_c0	37.31	34.77	39.56	53.37	44.68	41.86	52.77	Q9CYI4	LUC7L_MOUSE	Putative RNA-binding protein Luc7-like 1	Mus musculus (Mouse).	8e-119
comp208742_c0	37.06	63.84	66.46	61.87	40.94	43.12	67.26	Q9D1J3	SARNP_MOUSE	SAP domain-containing ribonucleoprotein	Mus musculus (Mouse).	3e-30
comp222140_c0	36.95	22.77	18.88	20.97	16.45	14.92	15.93	Q09838	PRZ1_SCHPO	Transcriptional regulator prz1	Schizosaccharomyces pombe (strai	1e-10
comp216077_c0	36.94	34.46	29.01	27.95	15.34	12.99	18.89	Q4ZIN3	MBRL_HUMAN	Membralin	Homo sapiens (Human).	0
comp224134_c1	36.94	25.78	34.55	57.13	33.79	29.8	38.7	P68037	UB2L3_MOUSE	Ubiquitin-conjugating enzyme E2 L3	Mus musculus (Mouse).	1e-87
comp220574_c2	36.64	51.62	49.69	42.15	16.49	14.21	24.16	B2RS91	RRN3_MOUSE	RNA polymerase I-specific transcription initiation factor RRN3	Mus musculus (Mouse).	3e-126
comp188134_c0	36.62	70.28	58.78	48.46	5.32	2.65	7.02	Q4S2L4	RCL_TETNG	Deoxyribonucleoside 5'-monophosphate N-glycosidase	nigroviridis).	9e-54
comp215403_c0	36.61	14.39	22.83	28.79	48.43	55.97	98.91	P55862	MCM5A_XENLA	DNA replication licensing factor mcm5-A	Xenopus laevis (African clawed f	0
comp221347_c0	36.54	33.6	25.25	13.91	12.21	10.79	7	Q96CW6	S7A6O_HUMAN	Probable RNA polymerase II nuclear localization protein SLC7A6OS	Homo sapiens (Human).	2e-08
comp223609_c0	36.49	28.76	10.9	9.02	6.22	3.89	3.27	A0JN53	RPAP1_BOVIN	RNA polymerase II-associated protein 1	Bos taurus (Bovine).	3e-125
comp223122_c1	36.37	34.89	23.28	14.76	8.58	4.68	7.75	Q99JW2	ACY1_MOUSE	Aminoacylase-1	Mus musculus (Mouse).	1e-177
comp224102_c0	36.28	24.6	33	19.21	17.67	14.87	13.33	Q292R5	KEN_DROPS	Transcription factor Ken	Drosophila pseudoobscura pseudoo	2e-13
comp217656_c0	36.21	62.7	60.44	26.73	8.94	7.47	8.59	A2AJ77	PRD12_MOUSE	PR domain zinc finger protein 12	Mus musculus (Mouse).	6e-100
comp220673_c1	36.07	18.27	13.96	11.14	8.74	5.51	6.2	O08586	PTEN_MOUSE	Phosphatidylinositol 3,4,5-trisphosphate 3-phosphatase and dual-specificity protein phosphatase PTEN	Mus musculus (Mouse).	4e-124
comp215257_c0	35.93	33.4	49.46	19.29	32.18	26.3	30.3	Q2T9X2	TCPD_BOVIN	T-complex protein 1 subunit delta	Bos taurus (Bovine).	0
comp215168_c0	35.91	15.6	6.88	6.46	3.91	2.92	2.76	P83510	TNIK_MOUSE	Traf2 and NCK-interacting protein kinase	Mus musculus (Mouse).	0
comp217976_c0	35.89	34.28	33.35	29.88	10.61	6.6	5.72	Q9UHJ9	PGAP2_HUMAN	Post-GPI attachment to proteins factor 2	Homo sapiens (Human).	6e-65
comp225760_c0	35.82	15.08	10.53	9.75	9.26	7.84	7.56	Q571C7	BDP1_MOUSE	Transcription factor TFIIIB component B'' homolog	Mus musculus (Mouse).	7e-32
comp226057_c0	35.71	9.8	11.58	49.04	37.4	22.99	30.5	Q9BX66	SRBS1_HUMAN	Sorbin and SH3 domain-containing protein 1	Homo sapiens (Human).	2e-39
comp221497_c1	35.61	33.72	17.98	11.97	12.19	11.08	6.64	A4IHG1	LRC58_XENTR	Leucine-rich repeat-containing protein 58	Xenopus tropicalis (Western claw	9e-97
comp221335_c0	35.47	62.32	38.21	28.59	31.41	24.47	26.9	Q3TIX9	SNUT2_MOUSE	U4/U6.U5 tri-snRNP-associated protein 2	Mus musculus (Mouse).	0
comp224887_c0	35.34	28.29	28.97	22.77	10.58	12.16	18.27	Q5REQ8	DCP2_PONAB	m7GpppN-mRNA hydrolase	Pongo abelii (Sumatran orangutan	9e-105
comp225941_c2	35.15	35.86	25.37	23.45	8.35	9.04	21.01	Q9D7M8	RPB4_MOUSE	DNA-directed RNA polymerase II subunit RPB4	Mus musculus (Mouse).	6e-77
comp224904_c0	35.04	21.16	16.27	10.77	8.58	5.72	3.86	Q9QW30	NOTC2_RAT	Neurogenic locus notch homolog protein 2	Rattus norvegicus (Rat).	1e-33
comp222868_c0	34.85	58.87	47.01	29.83	14.12	17.03	19.45	Q8BKE9	IFT74_MOUSE	Intraflagellar transport protein 74 homolog	Mus musculus (Mouse).	0
comp225504_c1	34.83	20.14	13.12	11.11	4.07	2.85	4.53	Q640V9	TATD1_XENLA	Putative deoxyribonuclease TATDN1	Xenopus laevis (African clawed f	5e-130
comp225971_c0	34.65	28	6.86	12.91	11.49	10.39	14.51	P58269	DPF3_MOUSE	Zinc finger protein DPF3	Mus musculus (Mouse).	2e-86
comp224798_c0	34.51	13.64	16.09	16.26	19.96	19.05	16.49	Q28I85	POC1A_XENTR	POC1 centriolar protein homolog A	Xenopus tropicalis (Western claw	0
comp220568_c1	34.3	15.13	13.27	14.18	10.04	9.21	11.28	Q5R5N4	MET14_PONAB	Methyltransferase-like protein 14	Pongo abelii (Sumatran orangutan	2e-67
comp215659_c0	34.29	43.9	40.55	58.29	54.39	70.7	59.29	Q24562	U2AF2_DROME	Splicing factor U2AF 50 kDa subunit	Drosophila melanogaster (Fruit f	0
comp212279_c0	34.19	30.22	22.39	31.01	22.39	20.99	32.15	Q6P4J8	SMU1_XENTR	WD40 repeat-containing protein SMU1	Xenopus tropicalis (Western claw	0
comp221503_c0	34.11	14.43	9.57	6.85	7.56	5.26	3.45	Q86TL2	TM110_HUMAN	Transmembrane protein 110	Homo sapiens (Human).	3e-73
comp222928_c0	33.83	6.44	19.84	19.74	13.12	16.7	31.02	Q15008	PSMD6_HUMAN	26S proteasome non-ATPase regulatory subunit 6	Homo sapiens (Human).	0
comp214978_c0	33.81	16.38	13.24	14.84	17.32	8.44	9.42	Q6PCD5	RFWD3_HUMAN	E3 ubiquitin-protein ligase RFWD3	Homo sapiens (Human).	2e-116
comp226133_c0	33.73	12.11	3.34	4.25	6.07	4.97	5.74	Q5XX13	FBW10_HUMAN	F-box/WD repeat-containing protein 10	Homo sapiens (Human).	9e-125
comp219619_c0	33.61	29.28	26.91	19.45	7.56	5.29	6.09	Q1LZ96	ATPF2_BOVIN	ATP synthase mitochondrial F1 complex assembly factor 2	Bos taurus (Bovine).	2e-85
comp225593_c0	33.55	15.35	26.3	27.73	11.73	9.66	12.63	O75419	CDC45_HUMAN	Cell division control protein 45 homolog	Homo sapiens (Human).	0
comp227963_c0	33.54	29.18	38.29	31.01	22.88	25.02	31.47	Q8R143	PTTG_MOUSE	Pituitary tumor-transforming gene 1 protein-interacting protein	Mus musculus (Mouse).	9e-19
comp216959_c0	33.54	27.95	8.04	3.14	1.29	1.49	1.65	Q9Z2V5	HDAC6_MOUSE	Histone deacetylase 6	Mus musculus (Mouse).	2e-96
comp210277_c0	33.54	4.35	9.59	11.21	10.14	10.74	27.89	Q16836	HCDH_HUMAN	Hydroxyacyl-coenzyme A dehydrogenase, mitochondrial	Homo sapiens (Human).	1e-123
comp208117_c0	33.36	24.27	19.14	10.32	9.76	5.15	2.69	Q9VGY6	SKEL1_DROME	Protein Skeletor, isoforms B/C	Drosophila melanogaster (Fruit f	4e-72
comp215090_c0	33.35	26.4	22.68	10.06	5	3	4.39	Q5ZJL7	DDB2_CHICK	DNA damage-binding protein 2	Gallus gallus (Chicken).	7e-114
comp225401_c0	33.22	21.66	17.36	16.52	14.43	13.5	12.12	Q5ZIL9	KBP_CHICK	KIF1-binding protein homolog	Gallus gallus (Chicken).	6e-159
comp221676_c2	32.89	31.2	42.52	58.08	45.09	44.36	80.14	Q9Y2S7	PDIP2_HUMAN	Polymerase delta-interacting protein 2	Homo sapiens (Human).	2e-153
comp225670_c1	32.69	20.65	17.53	11.07	12.08	10.31	7.54	Q4JIJ3	METH_BOVIN	Methionine synthase	Bos taurus (Bovine).	0
comp220643_c1	32.67	5.27	4.36	5.11	9.5	8.22	6.93	Q5REK1	ZN136_PONAB	Zinc finger protein 136	Pongo abelii (Sumatran orangutan	8e-18
comp223557_c0	32.53	64.77	57.13	89.37	44.53	42.83	66.32	Q9JMJ4	PRP19_RAT	Pre-mRNA-processing factor 19	Rattus norvegicus (Rat).	0
comp224832_c1	32.47	9.83	25.23	40.43	38.05	38.53	50.54	Q9D8W5	PSD12_MOUSE	26S proteasome non-ATPase regulatory subunit 12	Mus musculus (Mouse).	0
comp222495_c2	32.43	37.57	38.42	44.5	21.68	27	38.59	Q149N8	SHPRH_HUMAN	E3 ubiquitin-protein ligase SHPRH	Homo sapiens (Human).	0
comp224843_c1	32.42	7.11	5.65	4.43	7.86	6.44	2.76	A6QLI6	HEM1_BOVIN	5-aminolevulinate synthase, nonspecific, mitochondrial	Bos taurus (Bovine).	0
comp226097_c1	32.34	7.67	3.48	2.55	3.96	2.91	2.96	O46385	SVIL_BOVIN	Supervillin	Bos taurus (Bovine).	0
comp219079_c0	32.17	43.47	38.98	23.05	12.03	8.91	10.56	Q2PFU1	HYPK_MACFA	Huntingtin-interacting protein K	Macaca fascicularis (Crab-eating	2e-37
comp217851_c1	32.1	60.4	137.1	93.59	30.31	16.83	7.35	Q9EQB9	ZN287_MOUSE	Zinc finger protein 287	Mus musculus (Mouse).	6e-25
comp213007_c0	32.1	16.59	15.5	10.8	12.17	10.94	12.44	Q5ZKQ6	DPOE2_CHICK	DNA polymerase epsilon subunit 2	Gallus gallus (Chicken).	0
comp222990_c0	32.05	33.12	17.33	13.73	6.6	4.72	3.6	Q5E9Y5	DOM3Z_BOVIN	Protein Dom3Z	Bos taurus (Bovine).	3e-95
comp212334_c0	32.04	22.25	38.68	57.44	26.39	23.65	47.68	Q4SFA0	HDAC3_TETNG	Histone deacetylase 3	nigroviridis).	0
comp217262_c0	31.85	31.77	32.77	18.51	11.85	8.58	12.92	Q6PFL8	THYN1_DANRE	Thymocyte nuclear protein 1	Danio rerio (Zebrafish) (Brachyd	2e-99
comp221173_c3	31.65	23.32	13.79	11.62	12.85	10.27	10.31	Q8TDI0	CHD5_HUMAN	Chromodomain-helicase-DNA-binding protein 5	Homo sapiens (Human).	0
comp223097_c1	31.63	24.18	41.63	30.41	8.39	6.3	3.31	P17019	ZN708_HUMAN	Zinc finger protein 708	Homo sapiens (Human).	3e-89
comp224206_c0	31.6	38.79	33.29	24.51	12.54	17.34	24.85	P28289	TMOD1_HUMAN	Tropomodulin-1	Homo sapiens (Human).	2e-80
comp223510_c1	31.27	11.27	12.86	4.83	5.73	3.96	5.04	Q14929	ZN169_HUMAN	Zinc finger protein 169	Homo sapiens (Human).	2e-13
comp225789_c1	31.25	29.96	30.2	26.21	10.44	9.56	16.02	Q96S55	WRIP1_HUMAN	ATPase WRNIP1	Homo sapiens (Human).	1e-168
comp217658_c0	31.17	25.09	58.32	31.54	16.84	14.54	17.56	Q13257	MD2L1_HUMAN	Mitotic spindle assembly checkpoint protein MAD2A	Homo sapiens (Human).	4e-87
comp225974_c0	31.15	19.44	20.78	29.11	30.29	29.28	29.76	O00139	KIF2A_HUMAN	Kinesin-like protein KIF2A	Homo sapiens (Human).	0
comp219526_c0	31.09	39.93	47.14	42.09	44.64	43.42	56.52	P63329	PP2BA_RAT	Serine/threonine-protein phosphatase 2B catalytic subunit alpha isoform	Rattus norvegicus (Rat).	0
comp215946_c0	30.95	13.68	21.3	26.81	29.13	19.53	30.74	Q58DG1	MYG1_BOVIN	UPF0160 protein MYG1, mitochondrial	Bos taurus (Bovine).	2e-144
comp211882_c3	30.86	12.91	6.42	2.17	7.19	3.69	1.21	Q0VAW7	ZN112_MOUSE	Zinc finger protein 112	Mus musculus (Mouse).	7e-13
comp225494_c0	30.81	9.89	6.66	9.69	19.66	16.1	12.48	Q8TEK3	DOT1L_HUMAN	Histone-lysine N-methyltransferase, H3 lysine-79 specific	Homo sapiens (Human).	1e-158
comp223461_c0	30.46	36.18	24.36	20.48	13.92	15.75	13.94	Q0VFH3	LIPT2_XENTR	Putative lipoyltransferase 2, mitochondrial	Xenopus tropicalis (Western claw	3e-78
comp217230_c0	30.4	37.33	43.18	32.39	27.77	25.78	37.04	Q5RDE7	NFS1_PONAB	Cysteine desulfurase, mitochondrial	Pongo abelii (Sumatran orangutan	0
comp211633_c0	30.32	41.66	25.94	10.2	5.76	10.51	7.56	B0K019	BAG1_RAT	BAG family molecular chaperone regulator 1	Rattus norvegicus (Rat).	4e-28
comp207694_c0	30.09	23.21	16.37	15.87	10.02	10.95	15.44	Q6NUH3	NOSIP_XENLA	Nitric oxide synthase-interacting protein	Xenopus laevis (African clawed f	5e-123
comp221621_c0	30.05	11.31	7.89	7.5	6.56	5.96	2.08	F6UH96	SPRTN_XENTR	SprT-like domain-containing protein Spartan	Xenopus tropicalis (Western claw	2e-112
comp226001_c0	29.99	18.63	13.55	8.85	8.19	7.19	5.78	Q8K1A0	METL5_MOUSE	Methyltransferase-like protein 5	Mus musculus (Mouse).	2e-95
comp222041_c3	29.97	36.98	42.32	67.41	37.32	46.1	82.24	Q9DCM0	ETHE1_MOUSE	Protein ETHE1, mitochondrial	Mus musculus (Mouse).	4e-94
comp224068_c0	29.95	7.9	2.11	0.91	0.78	0.45	0.61	Q3UIL6	PKHA7_MOUSE	Pleckstrin homology domain-containing family A member 7	Mus musculus (Mouse).	3e-58
comp224178_c0	29.93	23.62	22.46	15.07	9.32	6.13	4.36	Q9Y6A2	CP46A_HUMAN	Cholesterol 24-hydroxylase	Homo sapiens (Human).	1e-123
comp223883_c0	29.85	12.65	12.07	12.72	17.02	16.02	16.18	Q9UPN4	AZI1_HUMAN	5-azacytidine-induced protein 1	Homo sapiens (Human).	0
comp224366_c0	29.69	10.96	12.46	10.63	16.76	12.42	5.71	Q9BWT3	PAPOG_HUMAN	Poly(A) polymerase gamma	Homo sapiens (Human).	0
comp215332_c1	29.53	15.15	7.33	8.24	11.91	12.48	30.78	Q9UBN7	HDAC6_HUMAN	Histone deacetylase 6	Homo sapiens (Human).	0
comp220756_c0	29.47	6.81	4.97	7.95	14.1	9.53	8.77	Q2TB10	ZN800_HUMAN	Zinc finger protein 800	Homo sapiens (Human).	2e-19
comp214484_c2	29.42	6.45	8.34	6	5.11	3.98	4.06	P53356	HTK16_HYDVU	Tyrosine-protein kinase HTK16	Hydra vulgaris (Hydra) (Hydra at	3e-159
comp216671_c0	29.37	9.02	10.25	6.49	8.73	10.71	15.19	Q5BIS9	AAKB1_BOVIN	5'-AMP-activated protein kinase subunit beta-1	Bos taurus (Bovine).	3e-84
comp217534_c1	29.16	14.29	12.56	9.52	8.55	7.61	8.71	Q8C5L6	INP5K_MOUSE	Inositol polyphosphate 5-phosphatase K	Mus musculus (Mouse).	6e-91
comp224452_c1	29.01	13.37	10.48	9.1	10.87	8.98	10.19	Q52KK4	NAF1_RAT	H/ACA ribonucleoprotein complex non-core subunit NAF1	Rattus norvegicus (Rat).	5e-46
comp215466_c0	28.86	22.42	41.73	90.54	53.1	57.65	92.22	P62716	PP2AB_RAT	Serine/threonine-protein phosphatase 2A catalytic subunit beta isoform	Rattus norvegicus (Rat).	0
comp219529_c1	28.81	6.06	3.89	2.4	5.15	3.42	1.93	P08043	ZFP2_MOUSE	Zinc finger protein 2	Mus musculus (Mouse).	1e-55
comp212148_c0	28.68	8.8	37.47	51.86	31.98	34.17	111	Q5R8S2	PSB5_PONAB	Proteasome subunit beta type-5	Pongo abelii (Sumatran orangutan	1e-122
comp215119_c0	28.42	7.79	6.22	5.38	10.79	7.55	5.39	Q5VZ89	DEN4C_HUMAN	DENN domain-containing protein 4C	Homo sapiens (Human).	0
comp218761_c4	28.37	21.77	23.76	11.86	10.77	7.81	6.87	Q96RE9	ZN300_HUMAN	Zinc finger protein 300	Homo sapiens (Human).	1e-63
comp214744_c0	28.33	20.06	17.79	22.06	8.71	8.63	6.15	O88843	CRADD_MOUSE	Death domain-containing protein CRADD	Mus musculus (Mouse).	3e-06
comp218309_c0	28.31	29.68	27.96	15.56	8.59	7.37	7.44	Q2T9W7	MSPD1_BOVIN	Motile sperm domain-containing protein 1	Bos taurus (Bovine).	3e-71
comp224903_c1	28.28	17.68	27.88	40.34	39.7	38.71	55.09	Q96BP3	PPWD1_HUMAN	Peptidylprolyl isomerase domain and WD repeat-containing protein 1	Homo sapiens (Human).	0
comp216428_c5	28.23	37.15	42.19	41.56	29.66	28.78	41.4	O35345	IMA7_MOUSE	Importin subunit alpha-7	Mus musculus (Mouse).	0
comp213624_c0	28.22	23.85	42.29	34.06	24.21	20.98	25.85	A1A4P5	PFD2_BOVIN	Prefoldin subunit 2	Bos taurus (Bovine).	2e-46
comp220236_c0	28.21	18.35	15	15.48	10.16	9.97	12.34	P13686	PPA5_HUMAN	Tartrate-resistant acid phosphatase type 5	Homo sapiens (Human).	8e-105
comp212838_c1	28.09	7.88	9.27	3.51	3.57	2.04	2.25	Q96IR2	ZN845_HUMAN	Zinc finger protein 845	Homo sapiens (Human).	6e-14
comp221310_c1	27.97	27.23	22.21	12.73	9.58	8.78	6.41	Q8BUG5	CAYP2_MOUSE	Calcyphosin-2	Mus musculus (Mouse).	9e-93
comp217557_c0	27.92	1.27	3.48	4	10.48	12.78	23.95	Q8BG99	PKNX2_MOUSE	Homeobox protein PKNOX2	Mus musculus (Mouse).	9e-102
comp219680_c2	27.9	55.96	52.86	33.5	19.71	18.56	17.43	P21328	RTJK_DROME	RNA-directed DNA polymerase from mobile element jockey	Drosophila melanogaster (Fruit f	2e-36
comp223580_c0	27.88	20.73	22.85	18.53	13.35	19.42	32.83	Q6GMB0	DCC1_XENLA	Sister chromatid cohesion protein DCC1	Xenopus laevis (African clawed f	1e-88
comp218863_c0	27.81	17.42	17.55	18.25	10.42	9.21	6.93	Q5R613	SNX6_PONAB	Sorting nexin-6	Pongo abelii (Sumatran orangutan	0
comp222662_c2	27.72	26.19	48.49	36.16	18.52	13.72	21.02	Q5R8I2	CN166_PONAB	UPF0568 protein C14orf166 homolog	Pongo abelii (Sumatran orangutan	7e-82
comp223816_c0	27.62	31.24	16.56	10.06	3.78	3.37	2.72	Q9BWT3	PAPOG_HUMAN	Poly(A) polymerase gamma	Homo sapiens (Human).	7e-75
comp225471_c1	27.55	21.91	12.27	10.43	9.82	8.92	8.52	Q92556	ELMO1_HUMAN	Engulfment and cell motility protein 1	Homo sapiens (Human).	0
comp226250_c0	27.47	5.47	5.69	7.03	11.78	8.44	8.62	Q8CJ27	ASPM_MOUSE	Abnormal spindle-like microcephaly-associated protein homolog	Mus musculus (Mouse).	0
comp225922_c0	27.4	25.57	15.6	11.43	10.09	7.94	5.7	Q9VWH4	IDH3A_DROME	Probable isocitrate dehydrogenase [NAD] subunit alpha, mitochondrial	Drosophila melanogaster (Fruit f	0
comp208065_c0	27.37	47.99	57.23	64.86	36.88	41.15	96.67	O14463	TRX1_SCHPO	Thioredoxin-1	Schizosaccharomyces pombe (strai	1e-35
comp219233_c0	27.36	24.91	25.36	25.02	26.67	23.49	21.34	P79145	CREM_CANFA	cAMP-responsive element modulator	Canis familiaris (Dog) (Canis lu	2e-62
comp223954_c0	27.35	20.02	14.39	9.35	8.31	6.17	4.46	O70437	SMAD4_RAT	Mothers against decapentaplegic homolog 4	Rattus norvegicus (Rat).	0
comp225860_c2	27.3	27.23	22.31	17.52	9.24	8.32	10.24	Q8BZ36	RINT1_MOUSE	RAD50-interacting protein 1	Mus musculus (Mouse).	0
comp224459_c0	27.27	17.11	9.89	6.79	11.58	7.89	2.99	Q60821	ZBT17_MOUSE	Zinc finger and BTB domain-containing protein 17	Mus musculus (Mouse).	4e-15
comp221580_c0	27.21	10.03	7.46	2.31	2.14	1.49	1.2	Q8BZI6	GUCD1_MOUSE	Protein GUCD1	Mus musculus (Mouse).	5e-62
comp219077_c7	27.01	39.84	34.4	15.01	7.93	5.96	6.34	Q6DHJ1	TYW3_DANRE	tRNA wybutosine-synthesizing protein 3 homolog	Danio rerio (Zebrafish) (Brachyd	2e-71
comp224837_c0	26.96	5.99	4.21	4.38	9.44	10.72	12.5	P46940	IQGA1_HUMAN	Ras GTPase-activating-like protein IQGAP1	Homo sapiens (Human).	0
comp225732_c1	26.92	21.01	21.55	32.27	36.03	31.49	24.39	O35344	IMA3_MOUSE	Importin subunit alpha-3	Mus musculus (Mouse).	0
comp225390_c1	26.67	27.4	24	14.66	12.4	9.95	9.06	A4IFD7	ZNT7_BOVIN	Zinc transporter 7	Bos taurus (Bovine).	7e-157
comp205232_c0	26.61	46.54	33.14	31.31	7.7	8.47	9.77	P41498	PPAC_RAT	Low molecular weight phosphotyrosine protein phosphatase	Rattus norvegicus (Rat).	1e-60
comp218486_c0	26.52	31.63	52.15	45.13	36.29	31.67	40.2	Q9UPY8	MARE3_HUMAN	Microtubule-associated protein RP/EB family member 3	Homo sapiens (Human).	1e-99
comp224631_c0	26.51	31.46	25.5	12.57	12.95	12.35	9.86	Q14674	ESPL1_HUMAN	Separin	Homo sapiens (Human).	2e-81
comp226191_c0	26.43	14.79	9.51	6.55	11.84	7.5	3.46	Q9BYG5	PAR6B_HUMAN	Partitioning defective 6 homolog beta	Homo sapiens (Human).	2e-103
comp221255_c1	26.3	14.94	14.54	17.7	17.1	12.88	15.62	Q04545	TDA9_YEAST	Probable transcription factor TDA9	Saccharomyces cerevisiae (strain	2e-10
comp223004_c0	26.25	28.17	21.59	20.23	9.75	14.48	26.84	Q13356	PPIL2_HUMAN	Peptidyl-prolyl cis-trans isomerase-like 2	Homo sapiens (Human).	0
comp214445_c0	26.21	5.78	4.14	2.79	4.06	3.32	1.26	P49021	TIM_DROME	Protein timeless	Drosophila melanogaster (Fruit f	4e-62
comp219392_c0	26.19	24.15	27.26	26.39	18.03	17.09	37.36	P53569	CEBPZ_MOUSE	CCAAT/enhancer-binding protein zeta	Mus musculus (Mouse).	2e-132
comp225011_c0	26.18	7.17	26.05	37.69	28.78	30.5	50.08	P46471	PRS7_MOUSE	26S protease regulatory subunit 7	Mus musculus (Mouse).	0
comp224548_c1	26.18	5.81	9.72	51.43	19.65	11.72	9.23	C3VPR6	NLRC5_MOUSE	Protein NLRC5	Mus musculus (Mouse).	9e-11
comp218707_c0	26.13	50.55	34.16	26.67	11.41	8.75	14.33	Q5R6I4	CRADD_PONAB	Death domain-containing protein CRADD	Pongo abelii (Sumatran orangutan	8e-13
comp215224_c1	26.07	13.12	25.16	28.56	12.32	12.95	26.05	Q9D0F6	RFC5_MOUSE	Replication factor C subunit 5	Mus musculus (Mouse).	0
comp217851_c3	25.97	20.76	17.89	14.48	3.22	4.37	3.88	P51786	ZN157_HUMAN	Zinc finger protein 157	Homo sapiens (Human).	1e-54
comp226194_c0	25.91	7.83	6.52	7.97	9.24	7.12	10.51	Q8N3X1	FNBP4_HUMAN	Formin-binding protein 4	Homo sapiens (Human).	1e-31
comp213334_c0	25.86	22.43	19.36	16.35	5.62	3.99	4.88	Q7T037	RF12B_XENLA	E3 ubiquitin-protein ligase RNF12-B	Xenopus laevis (African clawed f	7e-15
comp218928_c4	25.83	17.09	21.5	20.38	10.12	9.04	14.37	Q5R9W0	MIS12_PONAB	Protein MIS12 homolog	Pongo abelii (Sumatran orangutan	3e-10
comp224464_c0	25.77	43.45	32.13	11.97	12.05	8.43	6.82	Q90WU3	DDX1_CHICK	ATP-dependent RNA helicase DDX1	Gallus gallus (Chicken).	0
comp225249_c1	25.75	17.44	18.29	18.71	25.96	23.31	18.94	P29678	MP2K1_RABIT	Dual specificity mitogen-activated protein kinase kinase 1	Oryctolagus cuniculus (Rabbit).	3e-93
comp221093_c0	25.7	23.16	26.1	28.22	36.33	32.59	47.71	O46036	CTBP_DROME	C-terminal-binding protein	Drosophila melanogaster (Fruit f	0
comp225676_c0	25.7	19.18	20.9	16.49	18.4	11.22	7.09	Q96QF7	ACRC_HUMAN	Acidic repeat-containing protein	Homo sapiens (Human).	4e-49
comp214510_c2	25.69	33.85	39.79	33.37	9.26	10.02	5.92	P18729	ZG57_XENLA	Gastrula zinc finger protein XlCGF57.1	Xenopus laevis (African clawed f	6e-71
comp215288_c0	25.64	2.44	1.88	2.16	3.66	2.81	2.2	Q6A085	ZN629_MOUSE	Zinc finger protein 629	Mus musculus (Mouse).	1e-33
comp225350_c0	25.63	5.84	4.18	4.77	7.36	5.5	4.32	Q9Z1J2	NEK4_MOUSE	Serine/threonine-protein kinase Nek4	Mus musculus (Mouse).	1e-138
comp221779_c2	25.61	11.51	16.43	19.54	7.97	7.27	10.66	Q9D187	MIP18_MOUSE	Mitotic spindle-associated MMXD complex subunit MIP18	Mus musculus (Mouse).	5e-67
comp223766_c0	25.41	3.56	7.55	4.94	3.81	2.85	3.45	Q9Y253	POLH_HUMAN	DNA polymerase eta	Homo sapiens (Human).	1e-165
comp225482_c0	25.32	35.31	48.69	45.37	40.68	39.29	34.19	Q5R8Y3	RPR1A_PONAB	Regulation of nuclear pre-mRNA domain-containing protein 1A	Pongo abelii (Sumatran orangutan	2e-100
comp216770_c2	25.2	40.98	66.17	50.18	37.57	29.18	23.48	O94832	MYO1D_HUMAN	Unconventional myosin-Id	Homo sapiens (Human).	0
comp225793_c1	25.13	34.03	60.29	50.77	19.44	13.04	14.47	Q28GH3	SAE2_XENTR	SUMO-activating enzyme subunit 2	Xenopus tropicalis (Western claw	0
comp219426_c1	25.1	26.41	8.12	8.83	4.52	2.99	2.98	Q8NCE0	SEN2_HUMAN	tRNA-splicing endonuclease subunit Sen2	Homo sapiens (Human).	5e-57
comp223178_c1	25.09	0.87	1.01	2.42	4.38	3.66	3.2	Q5RGJ8	GNPTA_DANRE	N-acetylglucosamine-1-phosphotransferase subunits alpha/beta	Danio rerio (Zebrafish) (Brachyd	0
comp208141_c0	25.07	29.93	39.01	50.53	22.72	22.14	38.05	Q8R331	ZNHI1_MOUSE	Zinc finger HIT domain-containing protein 1	Mus musculus (Mouse).	6e-43
comp224287_c2	24.93	28.3	25.71	20.59	4.69	5.74	11.87	Q2T9S4	PGP_BOVIN	Phosphoglycolate phosphatase	Bos taurus (Bovine).	6e-58
comp214635_c3	24.84	20.11	10.17	8.12	3.35	3.56	2.71	Q7Z7L9	ZSCA2_HUMAN	Zinc finger and SCAN domain-containing protein 2	Homo sapiens (Human).	3e-61
comp223858_c0	24.72	23.77	15.07	19.72	25.28	26.88	35.29	Q32NQ8	RNF10_XENLA	RING finger protein 10	Xenopus laevis (African clawed f	1e-174
comp213231_c1	24.71	27.06	25.61	27.77	12.02	11.45	23.57	A7RWP6	EIF3E_NEMVE	Eukaryotic translation initiation factor 3 subunit E	Nematostella vectensis (Starlet	3e-127
comp225026_c0	24.67	38.87	41.68	38.28	27.48	24.17	35.31	Q8BG51	MIRO1_MOUSE	Mitochondrial Rho GTPase 1	Mus musculus (Mouse).	0
comp214155_c1	24.61	7.49	16.8	25.79	17.61	20.2	46.22	Q9CWH6	PSA7L_MOUSE	Proteasome subunit alpha type-7-like	Mus musculus (Mouse).	4e-146
comp225503_c2	24.6	27.59	6.35	9.8	11.33	12.42	12.85	B7P877	NCBP2_IXOSC	Nuclear cap-binding protein subunit 2	Ixodes scapularis (Black-legged	1e-85
comp226134_c0	24.6	4.6	8.55	4.2	3.2	3.45	4.67	P10076	ZFP26_MOUSE	Zinc finger protein 26	Mus musculus (Mouse).	2e-37
comp222668_c0	24.5	17.14	14.95	13.8	7.34	5.6	5.15	Q5I0S8	ILEU_XENTR	Leukocyte elastase inhibitor	Xenopus tropicalis (Western claw	5e-68
comp205540_c0	24.48	20.99	14.65	13.65	3.11	2.43	1.74	D3Z8D9	MD2L2_RAT	Mitotic spindle assembly checkpoint protein MAD2B	Rattus norvegicus (Rat).	4e-46
comp218818_c1	24.46	9.33	8.48	18.52	25	24.51	33.59	Q4KMP7	TB10B_HUMAN	TBC1 domain family member 10B	Homo sapiens (Human).	9e-157
comp225065_c0	24.37	24.76	21.96	29.88	30.92	29.45	34.79	B5DF89	CUL3_RAT	Cullin-3	Rattus norvegicus (Rat).	0
comp226154_c0	24.32	6.06	3.23	1.84	4.32	3.69	2.86	Q16513	PKN2_HUMAN	Serine/threonine-protein kinase N2	Homo sapiens (Human).	0
comp224368_c0	24.28	4.99	4.79	5.11	21.95	29.38	39.11	A4IIM2	CELF2_XENTR	CUGBP Elav-like family member 2	Xenopus tropicalis (Western claw	0
comp214244_c4	24.09	2.27	1.21	0.69	0.3	0.41	0.4	Q24732	GLAS_DROVI	Protein glass	Drosophila virilis (Fruit fly).	2e-12
comp211541_c0	24.09	0.05	76.68	63.87	8.55	5.58	28.81	O73888	HPGDS_CHICK	Hematopoietic prostaglandin D synthase	Gallus gallus (Chicken).	3e-33
comp222748_c1	24.07	10.46	2.17	1.8	3.22	2.74	1.12	P10076	ZFP26_MOUSE	Zinc finger protein 26	Mus musculus (Mouse).	7e-52
comp221051_c4	23.88	13.8	12.45	15.34	12.61	10.82	14.93	Q7Z3D4	LYSM3_HUMAN	LysM and putative peptidoglycan-binding domain-containing protein 3	Homo sapiens (Human).	3e-37
comp225985_c0	23.81	21.93	20.68	29.25	25.86	27.35	36.42	Q9R1C7	PR40A_MOUSE	Pre-mRNA-processing factor 40 homolog A	Mus musculus (Mouse).	3e-171
comp226067_c0	23.77	7.11	14.9	21.14	11.43	10.99	15.74	Q9HB75	PIDD_HUMAN	p53-induced protein with a death domain	Homo sapiens (Human).	6e-09
comp225502_c1	23.7	3.66	6.26	3.66	4.65	2.78	1.88	Q14678	KANK1_HUMAN	KN motif and ankyrin repeat domain-containing protein 1	Homo sapiens (Human).	6e-10
comp216983_c0	23.5	28.85	37.86	49.7	19	15.46	41.81	Q3ZBZ8	STIP1_BOVIN	Stress-induced-phosphoprotein 1	Bos taurus (Bovine).	1e-146
comp224537_c1	23.41	13.89	18.13	48.2	40.14	31.31	38.86	Q68CJ9	CR3L3_HUMAN	Cyclic AMP-responsive element-binding protein 3-like protein 3	Homo sapiens (Human).	1e-48
comp222942_c1	23.37	28.49	63.04	62.84	68.72	44.75	53.34	Q03168	ASPP_AEDAE	Lysosomal aspartic protease	Aedes aegypti (Yellowfever mosqu	0
comp216558_c0	23.36	49.29	31.7	12.74	16.27	16.6	9.8	O75340	PDCD6_HUMAN	Programmed cell death protein 6	Homo sapiens (Human).	2e-81
comp225835_c1	23.29	17.62	13.28	13.78	17.62	12.88	10.87	Q86VM9	ZCH18_HUMAN	Zinc finger CCCH domain-containing protein 18	Homo sapiens (Human).	3e-30
comp226223_c0	23.29	12.7	19.75	29.23	23.39	14.41	21.91	Q5TM26	PRC2A_MACMU	Protein PRRC2A	Macaca mulatta (Rhesus macaque).	1e-24
comp225460_c0	23.28	10.81	5.57	9.9	12.89	16.2	17.85	Q92630	DYRK2_HUMAN	Dual specificity tyrosine-phosphorylation-regulated kinase 2	Homo sapiens (Human).	0
comp225156_c0	23.28	9.74	8.26	6.24	3.51	2.73	2.23	P10688	PLCD1_RAT	1-phosphatidylinositol 4,5-bisphosphate phosphodiesterase delta-1	Rattus norvegicus (Rat).	0
comp225468_c0	23.26	26.23	10.42	8.86	3.39	1.18	1.54	Q9C5D2	FBL4_ARATH	F-box/LRR-repeat protein 4	Arabidopsis thaliana (Mouse-ear	2e-18
comp215908_c2	23.25	14.53	9.14	5.09	3.11	2.34	2.92	Q9NWT6	HIF1N_HUMAN	Hypoxia-inducible factor 1-alpha inhibitor	Homo sapiens (Human).	4e-147
comp219070_c1	23.21	22.12	13.06	20.34	11.79	9	7.67	Q9DCX1	MD2BP_MOUSE	MAD2L1-binding protein	Mus musculus (Mouse).	3e-10
comp213245_c1	23.16	6.85	3.78	2.95	1.71	2.54	5.06	P10076	ZFP26_MOUSE	Zinc finger protein 26	Mus musculus (Mouse).	3e-82
comp226132_c0	23.13	5.93	6.31	3.26	4.82	3.02	2.54	Q5EAJ7	MVP_STRPU	Major vault protein	Strongylocentrotus purpuratus (P	0
comp218790_c0	23.05	18.08	14.72	10.36	13.37	12.51	13.34	Q8SQ27	RBM12_MACMU	RNA-binding protein 12	Macaca mulatta (Rhesus macaque).	8e-15
comp219892_c0	23	29.48	43.14	57.02	26.52	29	44.14	Q6NVP6	PRP31_XENTR	U4/U6 small nuclear ribonucleoprotein Prp31	Xenopus tropicalis (Western claw	0
comp225158_c0	22.93	9.32	7.18	6.17	8.39	6.46	5.03	P50309	G6PI_CRIGR	Glucose-6-phosphate isomerase	Cricetulus griseus (Chinese hams	0
comp223604_c1	22.84	4.07	4.4	8.64	8.69	8.53	15.98	O54992	MAPK5_MOUSE	MAP kinase-activated protein kinase 5	Mus musculus (Mouse).	2e-158
comp223116_c0	22.81	6.08	3.25	3.01	4.02	4.3	5.54	Q9UPR0	PLCL2_HUMAN	Inactive phospholipase C-like protein 2	Homo sapiens (Human).	0
comp225932_c1	22.79	6.01	4.75	9.44	15.3	15.72	16.61	Q9BJZ5	FUSIL_DROME	RNA-binding protein fusilli	Drosophila melanogaster (Fruit f	0
comp223042_c6	22.74	8.09	4.63	2.6	4.97	5.89	5.5	B0JZV4	CBPC5_XENTR	Cytosolic carboxypeptidase-like protein 5	Xenopus tropicalis (Western claw	1e-139
comp202177_c2	22.65	28.09	29.77	34.17	22.94	22.77	28.87	Q8JH47	CDK8_DANRE	Cyclin-dependent kinase 8	Danio rerio (Zebrafish) (Brachyd	0
comp219199_c5	22.55	19.49	27.31	35.6	37.79	33.62	43.22	Q8WUA2	PPIL4_HUMAN	Peptidyl-prolyl cis-trans isomerase-like 4	Homo sapiens (Human).	7e-154
comp211537_c0	22.48	43.65	12.3	14.36	15.09	18.45	18.43	O73888	HPGDS_CHICK	Hematopoietic prostaglandin D synthase	Gallus gallus (Chicken).	2e-37
comp219667_c0	22.47	16.77	12.99	10.39	7.24	4.96	6.68	Q6ZMW2	ZN782_HUMAN	Zinc finger protein 782	Homo sapiens (Human).	1e-61
comp225406_c0	22.42	24.22	25.38	22.23	14.64	15.14	14.45	Q02040	AK17A_HUMAN	A-kinase anchor protein 17A	Homo sapiens (Human).	7e-140
comp223686_c0	22.24	22.71	21.13	14.56	8.08	6.63	7.77	Q3MHP0	RBM40_BOVIN	RNA-binding protein 40	Bos taurus (Bovine).	2e-107
comp221810_c0	22.16	30.37	27.27	30.63	22.93	25.36	34.03	Q62255	SALL3_MOUSE	Sal-like protein 3	Mus musculus (Mouse).	1e-05
comp219402_c1	22.02	18.54	28.88	24.07	17.33	12.91	29.54	P51892	DNLI1_XENLA	DNA ligase 1	Xenopus laevis (African clawed f	4e-67
comp222310_c0	22.01	17.81	16.32	16.05	6.99	7.47	9.69	Q3TD49	SPP2B_MOUSE	Signal peptide peptidase-like 2B	Mus musculus (Mouse).	4e-150
comp225739_c2	21.92	12.15	20.96	26.22	24.52	29.62	54.24	O08700	VPS45_RAT	Vacuolar protein sorting-associated protein 45	Rattus norvegicus (Rat).	0
comp221037_c0	21.88	21.74	16.97	13.76	6.61	4.89	8.86	O43324	MCA3_HUMAN	Eukaryotic translation elongation factor 1 epsilon-1	Homo sapiens (Human).	7e-35
comp225704_c0	21.74	8.44	5.26	1.84	2.16	1.26	1.4	Q9CPR8	MAGG1_MOUSE	Melanoma-associated antigen G1	Mus musculus (Mouse).	2e-39
comp216569_c0	21.73	23.64	13.85	8.64	2.58	2.14	1.23	Q24312	EWG_DROME	DNA-binding protein Ewg	Drosophila melanogaster (Fruit f	6e-06
comp224963_c1	21.72	8.22	29.35	43.31	19.23	15.88	18.26	Q3KR37	GRM1B_HUMAN	GRAM domain-containing protein 1B	Homo sapiens (Human).	2e-152
comp220429_c0	21.71	6.08	3.22	1.57	5.86	7.23	10.56	Q86TI0	TBCD1_HUMAN	TBC1 domain family member 1	Homo sapiens (Human).	2e-167
comp225028_c0	21.6	27.58	32.34	20.69	10.42	14.46	20.21	Q6P5U7	K1239_MOUSE	Leucine-rich repeat and WD repeat-containing protein KIAA1239	Mus musculus (Mouse).	2e-113
comp220866_c2	21.59	1.09	1.03	1.69	2.36	3.66	2.37	Q9ES74	NEK7_MOUSE	Serine/threonine-protein kinase Nek7	Mus musculus (Mouse).	0
comp216744_c0	21.57	14.74	13.51	9.54	6.18	5.86	5.24	Q3MHN8	TRM5_BOVIN	tRNA (guanine(37)-N1)-methyltransferase	Bos taurus (Bovine).	4e-132
comp217541_c1	21.55	18.82	10.7	4.58	13.48	12.42	8.06	Q6PI78	TMM65_HUMAN	Transmembrane protein 65	Homo sapiens (Human).	7e-46
comp196669_c1	21.41	7.39	22.25	51.25	23.19	22.1	29.45	A1L2F3	NUSAP_DANRE	Nucleolar and spindle-associated protein 1	Danio rerio (Zebrafish) (Brachyd	9e-13
comp219164_c1	21.27	24.54	47.38	81.98	109.12	132.58	154.77	Q9EQU5	SET_MOUSE	Protein SET	Mus musculus (Mouse).	2e-116
comp212141_c1	21.2	22.41	15.34	13.71	14.6	12.26	14.77	Q8MQJ9	BRAT_DROME	Brain tumor protein	Drosophila melanogaster (Fruit f	2e-54
comp221182_c1	21.2	12.43	8.04	5.81	4.98	3.68	3.08	Q6JP77	AKA7G_RAT	A-kinase anchor protein 7 isoforms delta and gamma	Rattus norvegicus (Rat).	1e-33
comp225062_c0	21.18	14.35	9.93	4.29	3.73	3.06	2.17	Q99LW6	YAF2_MOUSE	YY1-associated factor 2	Mus musculus (Mouse).	5e-40
comp225989_c0	21.11	24.61	21	13.08	8.92	7.19	10.99	P53590	SUCB2_PIG	Succinyl-CoA ligase [GDP-forming] subunit beta, mitochondrial	Sus scrofa (Pig).	0
comp220015_c0	21.08	11.59	8.68	5.81	7.38	5.86	3.16	O94892	ZN432_HUMAN	Zinc finger protein 432	Homo sapiens (Human).	1e-68
comp218662_c0	21.07	7.12	25.59	8.02	6.65	6.32	6.29	Q96NN9	AIFM3_HUMAN	Apoptosis-inducing factor 3	Homo sapiens (Human).	5e-132
comp219280_c0	21.05	5.81	7.72	16	22.81	22.71	25.31	Q9NZN8	CNOT2_HUMAN	CCR4-NOT transcription complex subunit 2	Homo sapiens (Human).	5e-138
comp225135_c0	20.99	22.08	45.01	25.78	9.94	7.2	6.98	P26186	MGMT_CRIGR	Methylated-DNA--protein-cysteine methyltransferase	Cricetulus griseus (Chinese hams	6e-31
comp222688_c2	20.98	8.46	8.61	11.15	9.22	8.33	7.97	Q8VDD9	PHIP_MOUSE	PH-interacting protein	Mus musculus (Mouse).	2e-16
comp222378_c1	20.97	20.77	21.72	22.07	15.53	18.46	19.76	E9QBI7	OMA1_DANRE	Metalloendopeptidase OMA1, mitochondrial	Danio rerio (Zebrafish) (Brachyd	2e-90
comp226186_c0	20.96	2.69	4	3.92	10.42	6.61	7.06	O95714	HERC2_HUMAN	E3 ubiquitin-protein ligase HERC2	Homo sapiens (Human).	0
comp215819_c0	20.93	7	9.43	10.96	10.47	9.55	11.83	Q1KKX5	HXB1A_TAKRU	Homeobox protein Hox-B1a	Takifugu rubripes (Japanese puff	2e-08
comp214405_c1	20.73	13.34	29.2	49.38	42.22	46.95	87.28	Q3C1E9	ASF1_CHICK	Histone chaperone ASF1	Gallus gallus (Chicken).	6e-85
comp222829_c1	20.72	20.24	13.43	11.91	6.96	5.82	8.91	P48553	TPC10_HUMAN	Trafficking protein particle complex subunit 10	Homo sapiens (Human).	0
comp217576_c1	20.68	16.33	11.21	11.25	5.66	4.15	3.34	Q96MG7	MAGG1_HUMAN	Melanoma-associated antigen G1	Homo sapiens (Human).	2e-47
comp219032_c0	20.66	17.16	14.51	14.31	4.65	7.17	19.49	A4FLW9	RHMD_SACEN	L-rhamnonate dehydratase	Saccharopolyspora erythraea (str	4e-146
comp225673_c0	20.51	32.35	9.06	6.21	4.76	3.06	2.72	Q90577	SRCA_CHICK	Sarcalumenin	Gallus gallus (Chicken).	2e-176
comp225270_c0	20.51	6.27	7.53	7.89	13.45	14.03	8.38	Q569C3	UBP1_RAT	Ubiquitin carboxyl-terminal hydrolase 1	Rattus norvegicus (Rat).	8e-36
comp215221_c2	20.43	11.34	11.13	27.21	32.66	50.56	92.09	Q6GL62	ID4_XENTR	DNA-binding protein inhibitor ID-4	Xenopus tropicalis (Western claw	1e-15
comp221731_c0	20.41	12.39	5.33	2.12	5.37	4.28	1.18	Q8ND76	CCNY_HUMAN	Cyclin-Y	Homo sapiens (Human).	5e-144
comp225354_c0	20.38	10.49	14.63	20.79	21.05	15.08	6.93	Q9NR55	BATF3_HUMAN	Basic leucine zipper transcriptional factor ATF-like 3	Homo sapiens (Human).	8e-08
comp216946_c3	20.27	35.37	17.07	25.25	9.72	12.16	24.29	Q99595	TI17A_HUMAN	Mitochondrial import inner membrane translocase subunit Tim17-A	Homo sapiens (Human).	5e-74
comp219031_c0	20.22	30.62	52.78	47.79	30.55	36.71	50.24	Q5ZJK8	TCPH_CHICK	T-complex protein 1 subunit eta	Gallus gallus (Chicken).	0
comp222098_c0	20.2	12.86	9.06	13.59	15.98	12.86	12.67	Q8K368	FANCI_MOUSE	Fanconi anemia group I protein homolog	Mus musculus (Mouse).	0
comp216687_c0	20.18	11.2	30.56	38.72	28.49	31.8	68.01	P48601	PRS4_DROME	26S protease regulatory subunit 4	Drosophila melanogaster (Fruit f	0
comp223961_c0	20.09	6.88	3.25	2.7	4.08	2.6	1.34	Q8N895	ZN366_HUMAN	Zinc finger protein 366	Homo sapiens (Human).	3e-08
comp223136_c1	20.06	11.55	11.22	11.1	8.05	5.67	4.87	Q9NRH2	SNRK_HUMAN	SNF-related serine/threonine-protein kinase	Homo sapiens (Human).	0
comp225552_c0	20.04	10.46	12.12	14.13	8.66	7.64	11.75	A7MB63	CTNS_BOVIN	Cystinosin	Bos taurus (Bovine).	7e-71
comp220086_c0	20.03	3.99	13.64	21.53	14.16	17.13	42.06	P23004	QCR2_BOVIN	Cytochrome b-c1 complex subunit 2, mitochondrial	Bos taurus (Bovine).	8e-105
comp223219_c2	20.01	24.4	16.41	18.02	7.44	9.02	12.88	Q53GS7	GLE1_HUMAN	Nucleoporin GLE1	Homo sapiens (Human).	3e-81
comp220080_c0	20.01	14.03	10.09	5.88	5.61	6.11	7.2	Q6ZVD7	STOX1_HUMAN	Storkhead-box protein 1	Homo sapiens (Human).	2e-32
comp222754_c0	19.96	13.66	15.07	19.04	8.27	7.88	12.42	Q5RC74	DERL2_PONAB	Derlin-2	Pongo abelii (Sumatran orangutan	1e-140
comp225779_c0	19.87	15.02	14.09	15.06	16.55	13.52	15.86	Q5ZL98	RPC1_CHICK	DNA-directed RNA polymerase III subunit RPC1	Gallus gallus (Chicken).	0
comp226093_c0	19.85	8.52	6.68	6.86	9.87	9.64	9.35	O43295	SRGP3_HUMAN	SLIT-ROBO Rho GTPase-activating protein 3	Homo sapiens (Human).	0
comp215050_c2	19.84	2.74	2.2	1.99	3.07	1.98	1.81	P51523	ZNF84_HUMAN	Zinc finger protein 84	Homo sapiens (Human).	4e-28
comp225735_c0	19.75	5.5	3.36	2.32	1.7	2.44	1.12	P70627	FOLH1_RAT	Glutamate carboxypeptidase 2	Rattus norvegicus (Rat).	2e-89
comp226129_c0	19.69	13.58	15.76	12.91	9.47	10.8	13.86	P56616	UBE2C_XENLA	Ubiquitin-conjugating enzyme E2 C	Xenopus laevis (African clawed f	7e-85
comp220384_c0	19.69	1.96	6.9	5.34	7.56	6.41	7.05	A9JRZ0	SMUF2_DANRE	E3 ubiquitin-protein ligase SMURF2	Danio rerio (Zebrafish) (Brachyd	0
comp225360_c0	19.63	7.67	3.74	5.85	3.27	3.05	3.85	Q17QJ3	DUS26_BOVIN	Dual specificity protein phosphatase 26	Bos taurus (Bovine).	2e-41
comp212020_c1	19.59	30.73	31.65	22.88	5.71	7.29	13.38	Q9WTV5	PSMD9_RAT	26S proteasome non-ATPase regulatory subunit 9	Rattus norvegicus (Rat).	1e-63
comp225651_c1	19.59	9.52	8.8	8.65	12.81	10.97	10.67	Q9UKI8	TLK1_HUMAN	Serine/threonine-protein kinase tousled-like 1	Homo sapiens (Human).	0
comp221123_c4	19.55	25.86	19.08	14.73	7.02	6.45	8.86	Q802U2	MIO_DANRE	WD repeat-containing protein mio	Danio rerio (Zebrafish) (Brachyd	0
comp215054_c0	19.49	5.4	3.77	3.97	8.8	6.83	3.61	Q8VEB1	GRK5_MOUSE	G protein-coupled receptor kinase 5	Mus musculus (Mouse).	0
comp225621_c1	19.48	11.8	9.42	15.07	32.78	29.76	26.19	Q8AV28	PCM1_CHICK	Pericentriolar material 1 protein	Gallus gallus (Chicken).	3e-92
comp217614_c0	19.45	5.18	11.11	12.23	6.87	6.63	12.63	Q8TCD6	PHOP2_HUMAN	Pyridoxal phosphate phosphatase PHOSPHO2	Homo sapiens (Human).	2e-64
comp225548_c0	19.44	32.44	28.19	19.4	25.7	18.49	16.66	A3KN83	SBNO1_HUMAN	Protein strawberry notch homolog 1	Homo sapiens (Human).	0
comp221672_c1	19.4	17.06	18.85	11.26	8.16	9.54	11.11	A4FUY7	MOC2B_BOVIN	Molybdopterin synthase catalytic subunit	Bos taurus (Bovine).	7e-66
comp218207_c1	19.3	10.77	9.49	9.11	4.17	6.35	4.69	Q62255	SALL3_MOUSE	Sal-like protein 3	Mus musculus (Mouse).	4e-10
comp207968_c1	19.29	25.57	53.56	55.38	18.54	17.46	21.64	P45478	PPT1_BOVIN	Palmitoyl-protein thioesterase 1	Bos taurus (Bovine).	6e-123
comp224607_c3	19.2	9.35	8.28	4.65	9.17	7.4	5.81	C9JN71	ZN878_HUMAN	Zinc finger protein 878	Homo sapiens (Human).	2e-18
comp217260_c0	19.17	8.91	18.57	24.89	25.2	27.14	35.55	Q6NZ09	ADRM1_DANRE	Proteasomal ubiquitin receptor ADRM1	Danio rerio (Zebrafish) (Brachyd	2e-120
comp225718_c0	19.07	15.6	12.07	14.52	21.18	20.47	23.52	Q5REX3	ZFR_PONAB	Zinc finger RNA-binding protein	Pongo abelii (Sumatran orangutan	0
comp225488_c0	19	9.53	12.19	17.8	10.91	7.77	8.07	Q7SXS7	SETD3_DANRE	Histone-lysine N-methyltransferase setd3	Danio rerio (Zebrafish) (Brachyd	2e-146
comp223394_c2	18.91	18.54	26.07	26.79	20.39	21.69	36.91	P20004	ACON_BOVIN	Aconitate hydratase, mitochondrial	Bos taurus (Bovine).	3e-174
comp226211_c0	18.89	5.21	6.33	8.35	8.2	8.39	8.65	Q0VGB7	PP4R2_MOUSE	Serine/threonine-protein phosphatase 4 regulatory subunit 2	Mus musculus (Mouse).	3e-40
comp216017_c0	18.72	16.28	14.34	11.19	1.84	2.3	2.79	Q6ZN57	ZFP2_HUMAN	Zinc finger protein 2 homolog	Homo sapiens (Human).	5e-53
comp223516_c0	18.72	6.26	7.12	12.54	15.8	15.14	17.8	O42611	HIRA_TAKRU	Protein HIRA	Takifugu rubripes (Japanese puff	0
comp224502_c0	18.62	17.3	28.93	31.43	16.42	13	28.38	Q14690	RRP5_HUMAN	Protein RRP5 homolog	Homo sapiens (Human).	7e-176
comp224200_c0	18.61	11.39	13.15	14.84	6.86	7.26	14.14	Q9BZ67	FRMD8_HUMAN	FERM domain-containing protein 8	Homo sapiens (Human).	7e-66
comp221759_c0	18.59	11.64	10.65	10.51	6.86	5.2	8.46	Q05AM5	ELP2_DANRE	Elongator complex protein 2	Danio rerio (Zebrafish) (Brachyd	0
comp225648_c0	18.55	2.43	1.75	5.94	2.76	2.26	4.29	Q8WWI1	LMO7_HUMAN	LIM domain only protein 7	Homo sapiens (Human).	1e-36
comp212699_c0	18.52	9.09	19.64	23.76	9.14	8.63	16.85	Q5E9K1	COMD5_BOVIN	COMM domain-containing protein 5	Bos taurus (Bovine).	3e-52
comp222424_c2	18.49	25.03	42.29	37.46	75.34	78.32	55.14	P79126	PPM1G_BOVIN	Protein phosphatase 1G	Bos taurus (Bovine).	6e-90
comp216777_c0	18.45	10.17	20.3	10.21	6.32	3.75	6.01	P10076	ZFP26_MOUSE	Zinc finger protein 26	Mus musculus (Mouse).	9e-37
comp225408_c1	18.39	20.39	12.22	19.47	25.99	24.99	12.54	Q5FWR0	SMRCD_XENTR	SWI/SNF-related matrix-associated actin-dependent regulator of chromatin subfamily A containing DEAD/H box 1	Xenopus tropicalis (Western claw	0
comp221679_c2	18.36	7.13	6.54	7.61	5.99	4.97	4.73	A1L1J6	ZN652_RAT	Zinc finger protein 652	Rattus norvegicus (Rat).	1e-19
comp222173_c11	18.32	6.04	6.93	6.65	4.95	4.42	4.85	P36404	ARL2_HUMAN	ADP-ribosylation factor-like protein 2	Homo sapiens (Human).	6e-110
comp225412_c0	18.27	3.79	2.58	1.39	4.96	6	2.48	P62501	T22D1_RAT	TSC22 domain family protein 1	Rattus norvegicus (Rat).	2e-25
comp226550_c0	18.21	44.6	57.06	43.37	18.59	18.56	29.96	Q6NUB2	CW15A_XENLA	Protein CWC15 homolog A	Xenopus laevis (African clawed f	2e-44
comp222484_c1	18.19	16.91	11.73	4.81	4.42	3.75	3.95	Q9Y345	SC6A5_HUMAN	Sodium- and chloride-dependent glycine transporter 2	Homo sapiens (Human).	0
comp227948_c0	18.17	13.79	35.75	56.65	30.01	30.07	79.4	Q2TBX6	PSB1_BOVIN	Proteasome subunit beta type-1	Bos taurus (Bovine).	7e-112
comp217292_c5	18.11	4.47	3.47	2.35	2.3	2.55	2.66	Q9UDY8	MALT1_HUMAN	Mucosa-associated lymphoid tissue lymphoma translocation protein 1	Homo sapiens (Human).	1e-36
comp220725_c0	17.88	19.04	23.03	13.76	13.18	15.77	19	Q92506	DHB8_HUMAN	Estradiol 17-beta-dehydrogenase 8	Homo sapiens (Human).	5e-88
comp225681_c0	17.85	9.83	2.13	1.43	1.51	1.18	1.53	Q8IUD2	RB6I2_HUMAN	ELKS/Rab6-interacting/CAST family member 1	Homo sapiens (Human).	2e-162
comp223744_c0	17.64	14.01	14.53	9.4	8.84	8.57	9.67	Q803R5	MTR1_DANRE	Cap-specific mRNA (nucleoside-2'-O-)-methyltransferase 1	Danio rerio (Zebrafish) (Brachyd	0
comp214675_c0	17.55	12.05	19.9	48.49	16.65	16.31	5.24	Q8BJ90	ZN771_MOUSE	Zinc finger protein 771	Mus musculus (Mouse).	5e-35
comp215166_c1	17.53	6.22	4.68	3.62	2.25	4.2	1.11	Q80W31	ZN569_MOUSE	Zinc finger protein 569	Mus musculus (Mouse).	4e-71
comp213052_c1	17.5	19.96	28.79	39.08	23.49	16.66	13.72	O60290	ZN862_HUMAN	Zinc finger protein 862	Homo sapiens (Human).	1e-33
comp218384_c1	17.48	9.12	12.62	13.96	5.29	6.57	19.36	P02255	H1_DROME	Histone H1	Drosophila melanogaster (Fruit f	7e-29
comp225507_c2	17.47	22.19	20.66	18.69	10.97	8.81	8.02	Q9UKU7	ACAD8_HUMAN	Isobutyryl-CoA dehydrogenase, mitochondrial	Homo sapiens (Human).	0
comp223572_c1	17.28	6.32	5.51	10.09	8.66	6.38	8.01	Q7Z4H7	HAUS6_HUMAN	HAUS augmin-like complex subunit 6	Homo sapiens (Human).	8e-35
comp218099_c0	17.28	5.77	16.5	26.96	36.52	47.4	74.65	Q8C1D8	IWS1_MOUSE	Protein IWS1 homolog	Mus musculus (Mouse).	4e-113
comp218964_c0	17.23	21.45	19.81	31.26	32.26	33.17	32.95	Q99MS0	S14L2_RAT	SEC14-like protein 2	Rattus norvegicus (Rat).	4e-150
comp225819_c0	17.22	10.38	10.88	10.61	14.45	19.71	19.93	Q5S1U6	IFRD1_PIG	Interferon-related developmental regulator 1	Sus scrofa (Pig).	1e-116
comp224118_c0	17.14	16.52	4.57	3.5	3.84	2.86	2.4	Q8NB78	KDM1B_HUMAN	Lysine-specific histone demethylase 1B	Homo sapiens (Human).	0
comp223404_c0	17.07	3.22	1.83	0.97	4.05	2.9	1.77	Q96S53	TESK2_HUMAN	Dual specificity testis-specific protein kinase 2	Homo sapiens (Human).	6e-126
comp206862_c0	17.04	17.58	22.8	37.77	27.36	20.25	38.74	Q5ZM16	RBM22_CHICK	Pre-mRNA-splicing factor RBM22	Gallus gallus (Chicken).	0
comp213181_c1	17.03	9.79	6.41	3.38	3.64	3.66	2.66	Q5MCW4	ZN569_HUMAN	Zinc finger protein 569	Homo sapiens (Human).	6e-26
comp226214_c0	16.98	13.34	17.84	20.91	36.32	36.62	30.77	Q1L994	PPR37_DANRE	Protein phosphatase 1 regulatory subunit 37	Danio rerio (Zebrafish) (Brachyd	8e-170
comp224379_c0	16.95	9.03	11.65	12.16	26.27	20.97	18.18	B2GUZ1	UBP4_RAT	Ubiquitin carboxyl-terminal hydrolase 4	Rattus norvegicus (Rat).	0
comp221491_c0	16.88	17.93	15.74	10.72	16.14	14.02	7.65	A2A432	CUL4B_MOUSE	Cullin-4B	Mus musculus (Mouse).	0
comp226062_c0	16.84	4.53	10.55	13.86	23.52	29.92	52.75	P08183	MDR1_HUMAN	Multidrug resistance protein 1	Homo sapiens (Human).	0
comp216876_c0	16.82	8.09	7.98	11.21	5.42	1.95	2.57	B4JRX2	MTNA_DROGR	Methylthioribose-1-phosphate isomerase	Drosophila grimshawi (Fruit fly)	5e-151
comp222585_c6	16.82	5.75	9.62	20.82	17.14	17.03	12.91	Q7ZUW7	MDM4_DANRE	Protein Mdm4	Danio rerio (Zebrafish) (Brachyd	3e-19
comp215400_c3	16.79	10.67	14.29	10.71	18.63	15.6	18.01	Q861W0	IKBL1_PANTR	NF-kappa-B inhibitor-like protein 1	Pan troglodytes (Chimpanzee).	2e-12
comp225799_c2	16.78	20.47	17.1	4.71	3.94	8.01	2.67	O02703	BAX_BOVIN	Apoptosis regulator BAX	Bos taurus (Bovine).	5e-31
comp222678_c0	16.73	34.81	11.43	24.42	19.89	17.35	16.47	O43663	PRC1_HUMAN	Protein regulator of cytokinesis 1	Homo sapiens (Human).	4e-103
comp223054_c0	16.73	6.15	9	11.44	22.67	19.17	10.47	Q96S59	RANB9_HUMAN	Ran-binding protein 9	Homo sapiens (Human).	1e-63
comp226208_c0	16.71	3.33	5.2	4.28	4.55	3.13	2.22	Q61967	ZFP90_MOUSE	Zinc finger protein 90	Mus musculus (Mouse).	6e-41
comp219437_c1	16.69	2.84	1.2	2.27	3.14	3.02	4.25	Q9Y4B6	VPRBP_HUMAN	Protein VPRBP	Homo sapiens (Human).	0
comp224132_c0	16.61	2.37	3.48	3.39	2.93	1.81	1.78	O88986	KBL_MOUSE	2-amino-3-ketobutyrate coenzyme A ligase, mitochondrial	Mus musculus (Mouse).	0
comp211304_c1	16.56	8.38	5.96	4.87	3.41	2.93	1.77	Q4PZA2	ECE1_MOUSE	Endothelin-converting enzyme 1	Mus musculus (Mouse).	0
comp220851_c4	16.53	16.12	20.94	22.18	7.66	7.17	3.11	P51814	ZNF41_HUMAN	Zinc finger protein 41	Homo sapiens (Human).	1e-42
comp211832_c0	16.51	9.96	13.55	11.63	3.83	4.95	9.62	A4IFH4	PSF1_BOVIN	DNA replication complex GINS protein PSF1	Bos taurus (Bovine).	3e-88
comp205339_c1	16.5	17.08	12.41	6.71	21.1	21.65	16.12	P58003	SESN1_XENLA	Sestrin-1	Xenopus laevis (African clawed f	1e-176
comp224842_c1	16.44	4.82	3.39	2.73	6.01	3.74	1.77	Q9BY84	DUS16_HUMAN	Dual specificity protein phosphatase 16	Homo sapiens (Human).	8e-109
comp224687_c0	16.4	7.47	7.64	7.26	7.06	5.55	7.75	Q8NEZ5	FBX22_HUMAN	F-box only protein 22	Homo sapiens (Human).	6e-45
comp224994_c0	16.34	6.78	10.95	22.38	55.91	67.08	88.9	P30664	MCM4B_XENLA	DNA replication licensing factor mcm4-B	Xenopus laevis (African clawed f	0
comp216937_c1	16.21	13.57	5.15	3.95	2.2	1.81	1.8	Q7A5L8	TDCB_STAAN	L-threonine dehydratase catabolic TdcB	Staphylococcus aureus (strain N3	9e-62
comp226206_c0	16.21	10.12	14.09	11.58	14.46	11.4	8.47	Q8BGQ2	CSRN2_MOUSE	Cysteine/serine-rich nuclear protein 2	Mus musculus (Mouse).	3e-58
comp222920_c1	16.19	14.49	24.81	19.17	9.29	8	4.43	Q6AY97	CCD91_RAT	Coiled-coil domain-containing protein 91	Rattus norvegicus (Rat).	2e-39
comp217112_c0	16.1	17.08	12.26	8.62	4.98	3.4	3.25	Q8BYM8	SYCM_MOUSE	Probable cysteine--tRNA ligase, mitochondrial	Mus musculus (Mouse).	6e-170
comp224105_c0	16	10.38	5.32	10.38	5.56	5.17	4.28	Q5E9N9	APEX2_BOVIN	DNA-(apurinic or apyrimidinic site) lyase 2	Bos taurus (Bovine).	3e-84
comp223704_c0	16	8.63	7.81	9.89	8.23	8.37	10.77	C3XRY1	NO66_BRAFL	Bifunctional lysine-specific demethylase and histidyl-hydroxylase NO66	Branchiostoma floridae (Florida	0
comp213714_c0	15.87	21.97	36.31	52.67	27.77	30.75	62.91	Q6NV31	WDR82_DANRE	WD repeat-containing protein 82	Danio rerio (Zebrafish) (Brachyd	9e-167
comp218635_c0	15.83	13.61	31.55	16.99	9.76	6	4.27	Q96MU6	ZN778_HUMAN	Zinc finger protein 778	Homo sapiens (Human).	1e-47
comp223221_c1	15.8	9.22	9.03	9.92	6.87	5.33	8.61	B3DLE8	SPDLY_XENTR	Protein Spindly	Xenopus tropicalis (Western claw	6e-52
comp225070_c0	15.78	18.08	17.95	11.39	2.76	3.02	5.49	Q3UYK3	TBCD9_MOUSE	TBC1 domain family member 9	Mus musculus (Mouse).	0
comp205581_c1	15.78	10.69	8.27	13.76	27.97	25	31.95	Q99081	HTF4_HUMAN	Transcription factor 12	Homo sapiens (Human).	3e-69
comp223689_c4	15.77	5.51	2.99	9.12	14.63	13.08	16.96	P53603	FTCD_PIG	Formimidoyltransferase-cyclodeaminase	Sus scrofa (Pig).	0
comp216125_c0	15.77	3.24	2.12	2.14	6.28	4.62	4.96	O15014	ZN609_HUMAN	Zinc finger protein 609	Homo sapiens (Human).	1e-62
comp218296_c4	15.74	13.13	8.68	10.48	5.46	8.67	9.96	Q9CR89	ERGI2_MOUSE	Endoplasmic reticulum-Golgi intermediate compartment protein 2	Mus musculus (Mouse).	1e-123
comp223744_c1	15.74	9.56	12.18	7.42	7.15	5.98	6.68	Q803R5	MTR1_DANRE	Cap-specific mRNA (nucleoside-2'-O-)-methyltransferase 1	Danio rerio (Zebrafish) (Brachyd	2e-65
comp204790_c0	15.62	0.67	0.29	0.5	1.1	0.78	1.06	O00750	P3C2B_HUMAN	Phosphatidylinositol 4-phosphate 3-kinase C2 domain-containing subunit beta	Homo sapiens (Human).	2e-171
comp221661_c0	15.58	2.65	0.94	0.91	2.83	1.95	1.15	C0RW22	CDK14_DASNO	Cyclin-dependent kinase 14	Dasypus novemcinctus (Nine-bande	3e-169
comp210892_c1	15.5	8.89	15.81	14.33	7.09	5.28	9.72	Q5XGC5	PSMG2_XENTR	Proteasome assembly chaperone 2	Xenopus tropicalis (Western claw	9e-62
comp220641_c3	15.48	2.78	4.55	7.36	11.58	8	5.91	Q90268	PAX2A_DANRE	Paired box protein Pax-2a	Danio rerio (Zebrafish) (Brachyd	3e-82
comp216578_c1	15.46	0.99	9.32	16.75	6.77	9.37	14.32	Q94555	H12_DROVI	Histone H1.2	Drosophila virilis (Fruit fly).	2e-29
comp214640_c0	15.22	15.19	23.42	28.99	23.26	22.76	30.35	P68101	IF2A_RAT	Eukaryotic translation initiation factor 2 subunit 1	Rattus norvegicus (Rat).	6e-159
comp225495_c0	15.22	11.55	7.13	4.16	9.87	6.61	5.93	Q02224	CENPE_HUMAN	Centromere-associated protein E	Homo sapiens (Human).	2e-119
comp217275_c0	15.1	15.28	21.54	20.33	11.93	10.87	11.22	O70279	DGC14_MOUSE	Protein DGCR14	Mus musculus (Mouse).	4e-120
comp225125_c0	15.09	7.56	4.57	4.38	4.78	3.41	2.26	Q864S8	BRCA2_FELCA	Breast cancer type 2 susceptibility protein homolog	Felis catus (Cat) (Felis silvest	4e-67
comp222216_c0	15.07	9.04	17.02	26.23	24.46	26.05	38.89	Q6NRB5	TAD2B_XENLA	Transcriptional adapter 2-beta	Xenopus laevis (African clawed f	3e-109
comp225893_c0	14.98	2.19	2.69	2.74	9.71	7.24	4.06	Q9H609	ZN576_HUMAN	Zinc finger protein 576	Homo sapiens (Human).	2e-06
comp223263_c2	14.96	6.14	4.44	1.01	3.72	1.62	0.58	Q9NZJ4	SACS_HUMAN	Sacsin	Homo sapiens (Human).	1e-78
comp216099_c2	14.91	27.97	19.95	11.1	8.98	6.44	2.77	Q8C0P7	ZN451_MOUSE	Zinc finger protein 451	Mus musculus (Mouse).	4e-39
comp216922_c0	14.91	20.88	16.71	25.46	16.37	16.36	28.78	P21127	CD11B_HUMAN	Cyclin-dependent kinase 11B	Homo sapiens (Human).	0
comp219840_c0	14.89	4.2	4.5	4.34	7.19	5.86	3.8	Q2LZ59	MOB2_DROPS	MOB kinase activator-like 2	Drosophila pseudoobscura pseudoo	4e-80
comp214030_c9	14.86	15.85	15.08	12.04	4.69	1.93	1.92	Q14191	WRN_HUMAN	Werner syndrome ATP-dependent helicase	Homo sapiens (Human).	7e-49
comp220456_c3	14.86	2.56	3.13	5.6	2.01	2.47	3.48	Q9H611	PIF1_HUMAN	ATP-dependent DNA helicase PIF1	Homo sapiens (Human).	2e-66
comp223567_c2	14.84	15.12	13.76	12.32	17.37	17.09	10.06	Q96AB6	NTAN1_HUMAN	Protein N-terminal asparagine amidohydrolase	Homo sapiens (Human).	7e-75
comp220301_c0	14.84	4.17	2.69	1.47	1.23	1.04	0.48	O94362	YHOF_SCHPO	Uncharacterized GTP-binding protein C428.15	Schizosaccharomyces pombe (strai	1e-76
comp223162_c0	14.82	7.59	11.76	19.4	32.09	30.48	20.38	Q7TT28	REXO1_MOUSE	RNA exonuclease 1 homolog	Mus musculus (Mouse).	5e-134
comp214244_c2	14.77	2.9	3.21	1.82	0.89	0.45	0.51	P17032	ZN37A_HUMAN	Zinc finger protein 37A	Homo sapiens (Human).	4e-53
comp221158_c6	14.64	47.46	184.4	117.11	94.18	73.96	53.79	Q8K4R9	DLGP5_MOUSE	Disks large-associated protein 5	Mus musculus (Mouse).	5e-43
comp220624_c5	14.64	11.64	20.88	13.41	8.64	7.98	12.6	Q24583	VATF1_DROME	V-type proton ATPase subunit F 1	Drosophila melanogaster (Fruit f	3e-62
comp226204_c0	14.62	12.04	12.22	11.47	9.37	10.41	10.36	A9JR78	TONSL_DANRE	Tonsoku-like protein	Danio rerio (Zebrafish) (Brachyd	7e-160
comp224262_c0	14.6	3.35	5.78	6.65	4.8	3.28	2.47	Q96S44	PRPK_HUMAN	TP53-regulating kinase	Homo sapiens (Human).	4e-79
comp222333_c0	14.52	7.49	4.16	4.07	1.94	1.58	0.96	Q9Y6Q3	ZFP37_HUMAN	Zinc finger protein 37 homolog	Homo sapiens (Human).	1e-66
comp217882_c0	14.48	17.6	17.03	14.12	13.13	19.93	33.53	Q7Z9I2	YCP9_SCHPO	Uncharacterized oxidoreductase C663.09c	Schizosaccharomyces pombe (strai	8e-29
comp226149_c0	14.47	3.86	3.67	2.08	3.74	3.09	3.87	Q3T8J9	GON4L_HUMAN	GON-4-like protein	Homo sapiens (Human).	9e-38
comp221164_c0	14.45	3.93	5.36	8.9	12.41	9.3	9.53	Q9H8V3	ECT2_HUMAN	Protein ECT2	Homo sapiens (Human).	0
comp216168_c2	14.38	25.69	16.83	35.23	16.97	25.39	33.94	Q5ZK10	NSF1C_CHICK	NSFL1 cofactor p47	Gallus gallus (Chicken).	1e-67
comp224873_c4	14.33	13.18	12.76	10.52	11.56	11.53	12.09	Q7ZY47	DDX42_XENLA	ATP-dependent RNA helicase DDX42	Xenopus laevis (African clawed f	0
comp217140_c0	14.27	7.97	44.36	98.1	52.07	47.45	50.71	O54784	DAPK3_MOUSE	Death-associated protein kinase 3	Mus musculus (Mouse).	3e-116
comp224318_c0	14.24	9.46	7.62	5.03	18.56	20.68	12.96	Q6GLC9	FMR1_XENTR	Fragile X mental retardation protein 1 homolog	Xenopus tropicalis (Western claw	2e-141
comp226095_c0	14.24	4.44	6.08	2.38	6.13	5.25	2.11	Q96FA3	PELI1_HUMAN	E3 ubiquitin-protein ligase pellino homolog 1	Homo sapiens (Human).	0
comp218933_c0	14.21	14.82	10.2	12.38	2.84	3.61	3.01	P46424	GSTP1_CRILO	Glutathione S-transferase P	hamster).	1e-24
comp216811_c2	14.15	20.76	20.17	26.44	38.99	40.31	48.43	Q20655	14332_CAEEL	14-3-3-like protein 2	Caenorhabditis elegans.	2e-125
comp222117_c0	14.12	3.65	1.89	3.73	5.22	5.27	5.19	Q8BUZ3	TIGD4_MOUSE	Tigger transposable element-derived protein 4	Mus musculus (Mouse).	7e-17
comp222550_c1	14.08	31.91	12.44	8.08	5.29	6.71	10.6	Q9H845	ACAD9_HUMAN	Acyl-CoA dehydrogenase family member 9, mitochondrial	Homo sapiens (Human).	0
comp217032_c3	14.02	15.39	22.41	25.16	7.98	7.79	18.56	A6H791	TRM61_BOVIN	tRNA (adenine(58)-N(1))-methyltransferase catalytic subunit TRMT61A	Bos taurus (Bovine).	2e-102
comp217482_c3	14	10.03	13.7	21.74	30.37	25.08	22.5	Q5H9R7	PP6R3_HUMAN	Serine/threonine-protein phosphatase 6 regulatory subunit 3	Homo sapiens (Human).	0
comp226156_c2	13.94	27.6	24.4	16.08	7.9	7.2	7.45	Q9WUU7	CATZ_MOUSE	Cathepsin Z	Mus musculus (Mouse).	2e-125
comp223878_c1	13.92	5.51	3.62	3.48	3.76	4.05	2.89	O43345	ZN208_HUMAN	Zinc finger protein 208	Homo sapiens (Human).	6e-116
comp215088_c3	13.82	8.43	7.19	3.92	1.74	0.75	0.32	Q8NB50	ZFP62_HUMAN	Zinc finger protein 62 homolog	Homo sapiens (Human).	5e-41
comp223767_c1	13.74	43.16	24.44	7.95	4.42	3.92	4.06	P99029	PRDX5_MOUSE	Peroxiredoxin-5, mitochondrial	Mus musculus (Mouse).	4e-48
comp219182_c0	13.73	15.3	15.74	15.38	10.45	10.11	17.59	Q9FYP9	IMA2_ORYSJ	Importin subunit alpha-2	Oryza sativa subsp. japonica (Ri	3e-43
comp214664_c0	13.71	3.96	13.62	29.25	27.36	33.5	70.51	Q63569	PRS6A_RAT	26S protease regulatory subunit 6A	Rattus norvegicus (Rat).	0
comp224219_c3	13.71	2.89	2.35	2.79	7.53	6.23	5.36	Q5ZKN5	FA53A_CHICK	Protein FAM53A	Gallus gallus (Chicken).	2e-13
comp222889_c1	13.69	10.19	15.94	18.26	7.11	7.13	7.39	Q8MJJ7	DCPS_BOVIN	m7GpppX diphosphatase	Bos taurus (Bovine).	5e-101
comp213472_c0	13.62	18.08	5.96	6.56	1.64	0.32	0.97	Q12068	GRE2_YEAST	NADPH-dependent methylglyoxal reductase GRE2	Saccharomyces cerevisiae (strain	7e-18
comp219197_c4	13.61	1.83	6.32	5.08	6.13	7.96	8.14	Q80UJ7	RB3GP_MOUSE	Rab3 GTPase-activating protein catalytic subunit	Mus musculus (Mouse).	0
comp220573_c1	13.55	8.03	19.25	9.36	14.55	16.8	10.98	Q3UM45	PP1R7_MOUSE	Protein phosphatase 1 regulatory subunit 7	Mus musculus (Mouse).	1e-118
comp213868_c0	13.54	10.86	13.61	12.77	6.45	5.75	10.58	Q9WUQ2	PREB_MOUSE	Prolactin regulatory element-binding protein	Mus musculus (Mouse).	1e-72
comp226025_c0	13.5	13.09	10.79	5.21	6.09	6.61	3.54	Q5M824	SHC1_RAT	SHC-transforming protein 1	Rattus norvegicus (Rat).	8e-119
comp222390_c1	13.49	20.12	19.04	16.5	28.02	21.72	17.14	O97159	CHDM_DROME	Chromodomain-helicase-DNA-binding protein Mi-2 homolog	Drosophila melanogaster (Fruit f	0
comp226040_c0	13.34	5.85	4.07	3.87	6.89	4.52	4.21	Q6EEF3	TTLL5_CHLAE	Tubulin polyglutamylase TTLL5	Chlorocebus aethiops (Green monk	0
comp224209_c0	13.33	9.59	10.92	14.27	9.33	8.77	10.29	Q8CFK2	TF3B_MOUSE	Transcription factor IIIB 90 kDa subunit	Mus musculus (Mouse).	0
comp225534_c2	13.32	2.37	1.81	0.98	1.32	0.96	0.48	P45447	E78C_DROME	Ecdysone-induced protein 78C	Drosophila melanogaster (Fruit f	3e-22
comp215860_c1	13.27	3.88	3.71	3.24	5.44	5.16	4.67	Q9Z2A0	PDPK1_MOUSE	3-phosphoinositide-dependent protein kinase 1	Mus musculus (Mouse).	1e-163
comp217874_c0	13.19	8.05	6.17	3.91	4.43	4.79	2.09	Q80XN0	BDH_MOUSE	D-beta-hydroxybutyrate dehydrogenase, mitochondrial	Mus musculus (Mouse).	1e-65
comp225277_c1	13.14	2.21	2.35	2.59	6.51	7.4	5.01	Q8IY51	TIGD4_HUMAN	Tigger transposable element-derived protein 4	Homo sapiens (Human).	2e-13
comp218931_c0	13.13	6.28	8.7	15.87	21.72	32.54	29.97	Q8K450	SPG16_MOUSE	Sperm-associated antigen 16 protein	Mus musculus (Mouse).	0
comp221623_c1	13.02	5.38	27.96	41.32	23.37	24.13	32.36	Q96I25	SPF45_HUMAN	Splicing factor 45	Homo sapiens (Human).	2e-93
comp224339_c0	12.98	16.41	13.65	12.61	12.99	12.28	16.04	Q9NWY4	CD027_HUMAN	UPF0609 protein C4orf27	Homo sapiens (Human).	2e-111
comp222038_c0	12.98	5.98	26.68	43.28	19.07	17.21	13.35	Q99MK9	RASF1_MOUSE	Ras association domain-containing protein 1	Mus musculus (Mouse).	7e-60
comp224552_c0	12.93	4.69	2.9	2.39	4.13	4.29	3.27	Q6AXU7	MI4GD_RAT	MIF4G domain-containing protein	Rattus norvegicus (Rat).	3e-16
comp210999_c1	12.93	4.16	4.21	2.85	3.05	3.2	5.93	Q8K1S5	KLF11_MOUSE	Krueppel-like factor 11	Mus musculus (Mouse).	1e-51
comp226254_c0	12.87	7.81	8.26	8.11	9.27	10.16	10.9	Q96HN2	SAHH3_HUMAN	Putative adenosylhomocysteinase 3	Homo sapiens (Human).	0
comp220640_c0	12.85	2.95	13.67	10.18	8.03	6.96	4.96	Q32EQ7	END4_SHIDS	Probable endonuclease 4	Shigella dysenteriae serotype 1	1e-100
comp215729_c0	12.81	5.64	11.15	11.77	6.98	6.87	13.71	P20911	CDK7_XENLA	Cyclin-dependent kinase 7	Xenopus laevis (African clawed f	5e-175
comp220447_c0	12.78	6	10.99	7.77	15.74	11.66	12.96	A2A5Z6	SMUF2_MOUSE	E3 ubiquitin-protein ligase SMURF2	Mus musculus (Mouse).	1e-91
comp222015_c0	12.73	5.67	12.68	15.54	9.01	10.89	22.5	Q9Z2U1	PSA5_MOUSE	Proteasome subunit alpha type-5	Mus musculus (Mouse).	4e-125
comp223468_c0	12.61	5.54	18.72	17.84	19.3	15.01	5.92	Q9R1X4	TIM_MOUSE	Protein timeless homolog	Mus musculus (Mouse).	0
comp217228_c7	12.57	22.5	85.16	111.84	27.32	18.8	4.78	Q96RE9	ZN300_HUMAN	Zinc finger protein 300	Homo sapiens (Human).	4e-31
comp222448_c0	12.57	7.91	8.52	13.76	13.82	9.32	15.45	P36956	SRBP1_HUMAN	Sterol regulatory element-binding protein 1	Homo sapiens (Human).	0
comp204790_c1	12.56	3.24	1.21	0.64	1.81	1.75	1.02	O00443	P3C2A_HUMAN	Phosphatidylinositol 4-phosphate 3-kinase C2 domain-containing subunit alpha	Homo sapiens (Human).	2e-164
comp225730_c0	12.52	8.33	8.06	5.92	6.26	7.09	8.45	Q2PZI1	D19L1_HUMAN	Protein dpy-19 homolog 1	Homo sapiens (Human).	0
comp216971_c2	12.52	2.61	8.35	11.61	6.91	7.39	13.04	Q8R323	RFC3_MOUSE	Replication factor C subunit 3	Mus musculus (Mouse).	0
comp225768_c1	12.44	2.69	5.88	10.06	15.39	15.32	13.02	P48147	PPCE_HUMAN	Prolyl endopeptidase	Homo sapiens (Human).	0
comp222643_c0	12.43	20.29	29.93	44.65	32.49	42.32	79.04	Q26630	IDLC_STRPU	33 kDa inner dynein arm light chain, axonemal	Strongylocentrotus purpuratus (P	3e-157
comp215488_c0	12.4	16.76	39.49	38.38	18.64	17.73	24.35	Q91628	ORC2_XENLA	Origin recognition complex subunit 2	Xenopus laevis (African clawed f	3e-136
comp213021_c2	12.32	13.48	8.85	4.9	2.69	2.04	2.3	A8MQ14	ZN850_HUMAN	Zinc finger protein 850	Homo sapiens (Human).	5e-29
comp216160_c5	12.31	9.8	8.99	7.22	2.3	1.67	2.91	P13055	E75BB_DROME	Ecdysone-induced protein 75B, isoform B	Drosophila melanogaster (Fruit f	2e-26
comp225796_c0	12.27	4.24	2.65	1.03	3.15	2.96	2.58	Q6WKZ8	UBR2_MOUSE	E3 ubiquitin-protein ligase UBR2	Mus musculus (Mouse).	0
comp223082_c0	12.27	4.09	8.15	10.68	6.6	6.17	18.93	Q6AZ28	PIAS2_RAT	E3 SUMO-protein ligase PIAS2	Rattus norvegicus (Rat).	1e-167
comp223511_c0	12.22	5.82	5.87	6.75	4.96	5.42	6.08	O93257	XRCC6_CHICK	X-ray repair cross-complementing protein 5	Gallus gallus (Chicken).	0
comp214265_c2	12.17	12.48	10.78	6.8	13.31	10.03	5.72	Q80Y20	ALKB8_MOUSE	Alkylated DNA repair protein alkB homolog 8	Mus musculus (Mouse).	0
comp225423_c0	12.09	5.18	4.59	9.4	12.62	10.21	11.57	Q8SX83	SPEN_DROME	Protein split ends	Drosophila melanogaster (Fruit f	6e-18
comp222452_c0	12.08	11.25	10.81	5.74	6.18	4.64	3.8	Q96S59	RANB9_HUMAN	Ran-binding protein 9	Homo sapiens (Human).	0
comp218483_c0	12.08	5.48	6.78	3.31	2.4	2.15	2.76	Q75R65	JAK2_CHICK	Tyrosine-protein kinase JAK2	Gallus gallus (Chicken).	1e-42
comp220510_c2	12.07	5.15	12.85	5.31	7.01	7.46	9.48	P38942	CAT2_CLOK5	4-hydroxybutyrate coenzyme A transferase	Clostridium kluyveri (strain ATC	5e-125
comp225044_c0	12.04	13.98	11.18	8.14	8.85	7	4.42	Q8TCT0	CERK1_HUMAN	Ceramide kinase	Homo sapiens (Human).	7e-40
comp216715_c0	12.03	4.04	5.46	10.08	11.52	10.24	12.41	Q4LE39	ARI4B_HUMAN	AT-rich interactive domain-containing protein 4B	Homo sapiens (Human).	1e-103
comp212872_c0	12.02	19.89	29.61	25.07	17.95	18.17	21.07	P62916	TF2B_RAT	Transcription initiation factor IIB	Rattus norvegicus (Rat).	4e-171
comp226088_c0	12	7.64	6.64	6.96	9.46	8.78	6.74	P61963	DCAF7_MOUSE	DDB1- and CUL4-associated factor 7	Mus musculus (Mouse).	0
comp171024_c0	11.99	8.21	14.59	17.38	11.82	12.2	19.55	O18413	PRS8_DROME	26S protease regulatory subunit 8	Drosophila melanogaster (Fruit f	0
comp221831_c0	11.99	3.55	1.81	1.7	2.86	1.81	0.83	Q9DCD5	TJAP1_MOUSE	Tight junction-associated protein 1	Mus musculus (Mouse).	1e-29
comp225771_c1	11.98	10.83	7.9	5.94	3.03	2.32	2.15	Q99JF5	MVD1_MOUSE	Diphosphomevalonate decarboxylase	Mus musculus (Mouse).	8e-165
comp224020_c1	11.95	8.1	10.71	11.98	9.07	9.6	12.55	A4QNG5	SETD6_XENTR	N-lysine methyltransferase setd6	Xenopus tropicalis (Western claw	3e-114
comp223253_c1	11.93	7.34	15.5	15.51	9.35	9.85	8.57	Q2KJC9	AL7A1_BOVIN	Alpha-aminoadipic semialdehyde dehydrogenase	Bos taurus (Bovine).	0
comp225904_c0	11.92	5.34	3.03	2.99	3.59	4.55	7.2	Q24270	CAC1D_DROME	Voltage-dependent calcium channel type D subunit alpha-1	Drosophila melanogaster (Fruit f	0
comp219794_c0	11.91	18.41	22.9	19.18	13.34	15.42	29.28	Q2HJ56	PWP1_BOVIN	Periodic tryptophan protein 1 homolog	Bos taurus (Bovine).	1e-114
comp224458_c1	11.9	1.19	2.02	5.2	6.01	3.36	6.24	Q9UL36	ZN236_HUMAN	Zinc finger protein 236	Homo sapiens (Human).	1e-14
comp214675_c13	11.87	4.56	3.84	3.81	2.75	1.3	1.04	P51523	ZNF84_HUMAN	Zinc finger protein 84	Homo sapiens (Human).	3e-50
comp213069_c0	11.86	4.59	9.18	12.02	4.65	4.86	5.25	Q8N895	ZN366_HUMAN	Zinc finger protein 366	Homo sapiens (Human).	7e-17
comp224106_c0	11.82	15.58	39.53	50.83	32.92	33.98	51.59	Q6GNJ8	VPS72_XENLA	Vacuolar protein sorting-associated protein 72 homolog	Xenopus laevis (African clawed f	1e-76
comp223842_c2	11.81	37.94	26.35	4.38	6.67	5.33	9.21	A2A6M5	CACO2_MOUSE	Calcium-binding and coiled-coil domain-containing protein 2	Mus musculus (Mouse).	4e-07
comp221151_c0	11.79	7.5	12.66	10	7.04	7.47	4.53	Q3KRD0	SYDM_RAT	Aspartate--tRNA ligase, mitochondrial	Rattus norvegicus (Rat).	8e-168
comp217059_c0	11.77	17.59	24.58	29.26	26.31	22.8	22.83	P49760	CLK2_HUMAN	Dual specificity protein kinase CLK2	Homo sapiens (Human).	1e-133
comp213988_c0	11.69	7.17	6.53	5.22	1.58	0.74	0.7	O94739	CALM_PLEOS	Calmodulin	Pleurotus ostreatus (Oyster mush	7e-63
comp217569_c1	11.66	1.03	2.96	0.79	1.07	2.06	3.41	O43236	SEPT4_HUMAN	Septin-4	Homo sapiens (Human).	7e-164
comp215293_c2	11.64	14.01	16.09	15.08	5.76	4	7.5	Q8VCC1	PGDH_MOUSE	15-hydroxyprostaglandin dehydrogenase [NAD(+)]	Mus musculus (Mouse).	3e-61
comp224256_c0	11.61	19.76	3.83	2.45	3.78	2.6	2.49	P50464	UNC97_CAEEL	LIM domain-containing protein unc-97	Caenorhabditis elegans.	9e-123
comp219929_c2	11.6	15.64	20.28	23.45	15.28	13.98	16.29	P35293	RAB18_MOUSE	Ras-related protein Rab-18	Mus musculus (Mouse).	1e-113
comp218545_c0	11.5	8.41	5.53	3.24	3.4	2.87	2.05	Q28DZ1	IKKA_XENTR	Inhibitor of nuclear factor kappa-B kinase subunit alpha	Xenopus tropicalis (Western claw	3e-165
comp207331_c0	11.49	7.16	8.15	8.48	6.84	5.2	6.07	Q6VUC1	DPH3_CRIGR	DPH3 homolog	Cricetulus griseus (Chinese hams	2e-32
comp221232_c0	11.48	9.18	10.35	10.12	9.74	10.44	9.32	O54926	SIVA_MOUSE	Apoptosis regulatory protein Siva	Mus musculus (Mouse).	3e-12
comp221024_c0	11.42	9.84	9.14	14.29	16.61	14.44	19.32	A0JMV4	RBM5A_XENLA	RNA-binding protein 5-A	Xenopus laevis (African clawed f	7e-121
comp220056_c3	11.37	8.03	9.05	13.26	22.14	19.64	15.76	Q28653	2A5D_RABIT	Serine/threonine-protein phosphatase 2A 56 kDa regulatory subunit delta isoform	Oryctolagus cuniculus (Rabbit).	0
comp216407_c0	11.35	10.28	5.76	2.66	1.33	0.86	1.04	Q14106	TOB2_HUMAN	Protein Tob2	Homo sapiens (Human).	8e-60
comp217264_c0	11.32	33.35	33.07	35.71	24.91	19.6	26.76	Q6AXX4	SAS10_RAT	Something about silencing protein 10	Rattus norvegicus (Rat).	7e-71
comp214060_c2	11.28	14.77	15.98	16.42	18.46	16	21.87	P85834	EFTU_RAT	Elongation factor Tu, mitochondrial	Rattus norvegicus (Rat).	0
comp224656_c0	11.22	19.6	39.73	76.95	85.2	121.41	158.74	Q8VIG3	RSPH1_MOUSE	Radial spoke head 1 homolog	Mus musculus (Mouse).	3e-85
comp225196_c0	11.2	6.63	3.79	1.51	2.27	1.43	0.66	Q9TT01	DMRT1_PIG	Doublesex- and mab-3-related transcription factor 1	Sus scrofa (Pig).	1e-17
comp221493_c1	11.19	8.48	9.08	9.93	9.69	8.69	9.72	O88544	CSN4_MOUSE	COP9 signalosome complex subunit 4	Mus musculus (Mouse).	0
comp208568_c1	11.18	7.3	11.28	11.05	5.24	4.55	11.73	Q16RX1	MED21_AEDAE	Mediator of RNA polymerase II transcription subunit 21	Aedes aegypti (Yellowfever mosqu	4e-49
comp215701_c0	11.11	7.86	6.1	6.49	3.19	2.76	1.3	Q7L3S4	ZN771_HUMAN	Zinc finger protein 771	Homo sapiens (Human).	1e-46
comp220288_c0	11.09	9.48	16.68	15.11	7.93	7.35	12.52	Q7SXL3	TBP_DANRE	TATA-box-binding protein	Danio rerio (Zebrafish) (Brachyd	5e-128
comp224694_c0	10.99	5.54	2.4	2.27	3.58	2.39	1.47	Q9TUZ0	STA5B_PIG	Signal transducer and activator of transcription 5B	Sus scrofa (Pig).	0
comp222320_c0	10.96	8.54	12.53	16.78	18.67	17.39	21.27	Q80YF0	MD1L1_CRIGR	Mitotic spindle assembly checkpoint protein MAD1	Cricetulus griseus (Chinese hams	2e-81
comp208389_c2	10.95	11.27	22.31	31.63	26.09	25.45	34.88	Q9YGY3	BUB3_XENLA	Mitotic checkpoint protein BUB3	Xenopus laevis (African clawed f	0
comp223503_c0	10.95	10.67	12.45	9.85	23.54	30.86	45.26	Q29599	OAS1_PIG	2'-5'-oligoadenylate synthase 1	Sus scrofa (Pig).	2e-13
comp223354_c0	10.93	5.64	2.64	2.37	5.04	5.07	3.08	Q9NQL2	RRAGD_HUMAN	Ras-related GTP-binding protein D	Homo sapiens (Human).	0
comp221178_c5	10.88	3.98	5.08	12.8	22.12	27.23	47.26	Q5TCS8	AKD1_HUMAN	Adenylate kinase domain-containing protein 1	Homo sapiens (Human).	0
comp220217_c1	10.86	3.23	1.65	3.41	3.54	1.71	4.01	I0IUP3	MCM8_CHICK	DNA helicase MCM8	Gallus gallus (Chicken).	0
comp224069_c0	10.85	9.12	7.09	4.56	6.59	5.16	7.01	Q9HCS5	E41LA_HUMAN	Band 4.1-like protein 4A	Homo sapiens (Human).	1e-81
comp214308_c3	10.83	7.91	7.26	7.8	6.93	2.38	1.47	A1YF12	ZNF16_GORGO	Zinc finger protein 16	Gorilla gorilla gorilla (Lowland	2e-18
comp221187_c1	10.83	3.38	4.85	3.78	7.03	6.3	6.23	Q24400	MLP2_DROME	Muscle LIM protein Mlp84B	Drosophila melanogaster (Fruit f	1e-47
comp216472_c2	10.81	11.65	19.71	20.28	5.19	7.78	11.88	Q29S17	SNPC5_BOVIN	snRNA-activating protein complex subunit 5	Bos taurus (Bovine).	1e-06
comp225566_c0	10.77	10.26	11.91	24.36	20.26	18.36	11.88	Q5GLH2	TRIB2_BOVIN	Tribbles homolog 2	Bos taurus (Bovine).	2e-112
comp215598_c1	10.69	16.43	9.74	12.55	5.3	5.62	11.87	Q6DGL2	KBRS2_DANRE	NF-kappa-B inhibitor-interacting Ras-like protein 2	Danio rerio (Zebrafish) (Brachyd	2e-73
comp224276_c0	10.69	2.72	3.45	7.2	7.05	7.25	16.85	Q9YHY6	CND1_XENLA	Condensin complex subunit 1	Xenopus laevis (African clawed f	0
comp219941_c2	10.63	6.69	6.13	6.22	4.51	4.49	2.99	P10076	ZFP26_MOUSE	Zinc finger protein 26	Mus musculus (Mouse).	9e-23
comp222170_c1	10.57	6.88	10.54	11.29	9.76	9.05	13.69	Q7ZXA8	THO5B_XENLA	THO complex subunit 5 homolog B	Xenopus laevis (African clawed f	0
comp224390_c0	10.56	11.64	6.42	3.82	3.9	3.28	2.43	B1H1P9	PPAL_XENLA	Lysosomal acid phosphatase	Xenopus laevis (African clawed f	9e-89
comp216168_c0	10.51	19.97	12.65	22.98	9.76	15.42	23.83	Q3SZC4	NSF1C_BOVIN	NSFL1 cofactor p47	Bos taurus (Bovine).	1e-39
comp213602_c1	10.51	12.53	4.03	3.23	2.15	0.97	0.7	Q12882	DPYD_HUMAN	Dihydropyrimidine dehydrogenase [NADP(+)]	Homo sapiens (Human).	0
comp212754_c0	10.5	16.66	20.79	31.6	22.28	27.71	36.87	Q9D7M1	GID8_MOUSE	Glucose-induced degradation protein 8 homolog	Mus musculus (Mouse).	9e-112
comp220766_c0	10.5	10.88	8.44	5.8	1.89	1.65	2.22	Q4KM30	DESI1_RAT	Desumoylating isopeptidase 1	Rattus norvegicus (Rat).	2e-12
comp222973_c0	10.48	5.97	8.03	10.73	11.19	9.36	16.33	P51950	MAT1_MARGL	CDK-activating kinase assembly factor MAT1	Marthasterias glacialis (Spiny s	3e-99
comp223362_c0	10.48	4.69	4.59	5.54	6.48	7.95	7.38	Q7TQE7	K0895_MOUSE	Uncharacterized protein KIAA0895	Mus musculus (Mouse).	1e-118
comp219314_c1	10.47	14.93	18.28	15.03	9.64	5.36	4.82	Q66IH2	TBRG1_XENTR	Transforming growth factor beta regulator 1	Xenopus tropicalis (Western claw	4e-69
comp220595_c0	10.46	7.57	9.29	6.65	2.78	2.11	2.57	Q6GM07	CINP_XENLA	Cyclin-dependent kinase 2-interacting protein	Xenopus laevis (African clawed f	1e-43
comp225346_c1	10.43	9.75	11.39	15.42	10.19	10.74	20.37	Q922V4	PLRG1_MOUSE	Pleiotropic regulator 1	Mus musculus (Mouse).	0
comp222714_c2	10.41	13.64	12.57	8.87	2.63	4.1	4.24	Q08BH7	UBE2T_DANRE	Ubiquitin-conjugating enzyme E2 T	Danio rerio (Zebrafish) (Brachyd	5e-76
comp215922_c2	10.39	8.49	16.41	22.32	7.57	4.32	11.47	A0JN61	RPC9_BOVIN	DNA-directed RNA polymerase III subunit RPC9	Bos taurus (Bovine).	1e-31
comp224169_c0	10.37	11.88	8.95	7.11	4.75	3.02	2.75	Q924Z6	XPO6_MOUSE	Exportin-6	Mus musculus (Mouse).	0
comp219593_c1	10.36	19.83	11.25	11.04	7.99	4.37	2.85	Q80V23	ZNF32_MOUSE	Zinc finger protein 32	Mus musculus (Mouse).	1e-29
comp225701_c0	10.34	3.16	2.24	2.11	2.94	2.32	2.05	Q8C827	ZFP62_MOUSE	Zinc finger protein 62	Mus musculus (Mouse).	2e-47
comp213931_c0	10.32	15.73	58.03	45.58	26.02	11.91	55.61	P0CB50	PRDX1_CHICK	Peroxiredoxin-1	Gallus gallus (Chicken).	1e-74
comp214357_c0	10.32	1.8	6.7	20.99	11.47	10.47	20.02	Q5BU09	EAPP_MOUSE	E2F-associated phosphoprotein	Mus musculus (Mouse).	1e-71
comp224757_c0	10.31	6.63	13.7	14.13	14.09	12.81	12.64	Q62985	SH2B1_RAT	SH2B adapter protein 1	Rattus norvegicus (Rat).	7e-73
comp226236_c0	10.27	3.02	1.56	2.63	4.2	5.06	8.49	Q80TE7	LRRC7_MOUSE	Leucine-rich repeat-containing protein 7	Mus musculus (Mouse).	8e-178
comp222285_c0	10.26	5.42	3.79	1.93	2.35	2.03	1.39	P08043	ZFP2_MOUSE	Zinc finger protein 2	Mus musculus (Mouse).	2e-29
comp218582_c2	10.25	3.31	4.87	20.57	6	9.14	6.7	Q9H0J9	PAR12_HUMAN	Poly [ADP-ribose] polymerase 12	Homo sapiens (Human).	2e-46
comp219105_c6	10.23	12.27	14.33	10.49	4.31	4.16	6.99	Q3ZBX6	RM03_BOVIN	39S ribosomal protein L3, mitochondrial	Bos taurus (Bovine).	6e-74
comp216393_c0	10.22	5.98	10.72	27.85	35.73	28.64	27.67	Q8AVN9	ZN346_XENLA	Zinc finger protein 346	Xenopus laevis (African clawed f	2e-09
comp224914_c0	10.21	15.91	6.13	8.45	17.79	15.26	13.58	A6QLT2	MTMR2_BOVIN	Myotubularin-related protein 2	Bos taurus (Bovine).	0
comp220109_c0	10.16	7.05	10.33	8.43	3.49	3.06	3.16	Q4KMD3	U1SBP_DANRE	U11/U12 small nuclear ribonucleoprotein 35 kDa protein	Danio rerio (Zebrafish) (Brachyd	3e-70
comp215223_c3	10.13	7.21	13.66	5.43	4.68	2.41	0.77	Q9BS31	ZN649_HUMAN	Zinc finger protein 649	Homo sapiens (Human).	3e-09
comp214316_c0	10.11	22.12	42.23	37.48	22.69	19.82	25.9	Q9UHR5	S30BP_HUMAN	SAP30-binding protein	Homo sapiens (Human).	1e-59
comp220041_c0	10.09	23.05	26.42	31.84	17.39	13.74	17.64	Q24312	EWG_DROME	DNA-binding protein Ewg	Drosophila melanogaster (Fruit f	4e-12
comp225777_c0	10.08	6.26	5.72	7.13	6.94	6.56	9	Q96RY5	CRML_HUMAN	Protein cramped-like	Homo sapiens (Human).	2e-42
comp225850_c0	10.08	5.67	4.81	4.87	13.45	9.86	9.96	Q8SX83	SPEN_DROME	Protein split ends	Drosophila melanogaster (Fruit f	7e-51
comp213353_c0	10.07	2.53	2.37	3.85	4.39	2.83	2.01	O60952	LIME_DICDI	LIM domain-containing protein E	Dictyostelium discoideum (Slime	2e-08
comp225218_c0	10.06	11.68	12.3	15.18	11.46	11.71	16.31	Q5BJQ6	CSTF1_RAT	Cleavage stimulation factor subunit 1	Rattus norvegicus (Rat).	0
comp224563_c0	10.02	4.44	2.42	2.48	4.07	4.55	4.08	Q9VR59	VIP1_DROME	Inositol hexakisphosphate and diphosphoinositol-pentakisphosphate kinase	Drosophila melanogaster (Fruit f	0
comp216260_c0	9.99	2.96	4.8	12.77	8.92	8.25	6.64	Q07230	ZSCA2_MOUSE	Zinc finger and SCAN domain-containing protein 2	Mus musculus (Mouse).	1e-83
comp213325_c0	9.98	23.86	27.86	7.55	1.98	2.29	1.94	Q9UDV7	ZN282_HUMAN	Zinc finger protein 282	Homo sapiens (Human).	7e-12
comp221992_c0	9.97	11	16.54	21.31	27.36	23.67	34.71	P50533	SMC2_XENLA	Structural maintenance of chromosomes protein 2	Xenopus laevis (African clawed f	0
comp222177_c0	9.96	6.04	5.18	5.88	7.13	7.56	8.43	P49139	MAPK2_RABIT	MAP kinase-activated protein kinase 2	Oryctolagus cuniculus (Rabbit).	0
comp225602_c0	9.79	7.77	1.83	1.43	1.49	1.51	1.32	Q9YIB9	HIF1A_CHICK	Hypoxia-inducible factor 1-alpha	Gallus gallus (Chicken).	2e-132
comp225340_c0	9.75	4.72	3.85	3.25	6.76	5.99	4.6	Q11011	PSA_MOUSE	Puromycin-sensitive aminopeptidase	Mus musculus (Mouse).	0
comp226108_c0	9.72	7.92	6.7	14.02	14.59	10.92	11.06	Q9BYJ9	YTHD1_HUMAN	YTH domain family protein 1	Homo sapiens (Human).	2e-123
comp215269_c5	9.67	10.29	4.37	10.03	4.95	4.58	5.88	Q15937	ZNF79_HUMAN	Zinc finger protein 79	Homo sapiens (Human).	2e-54
comp220334_c0	9.66	18.7	19.39	11.98	26.77	32.56	27.75	Q8IW19	APLF_HUMAN	Aprataxin and PNK-like factor	Homo sapiens (Human).	3e-08
comp164374_c0	9.61	11.91	5.84	2.88	4.29	8.85	14.52	Q8TC84	FANK1_HUMAN	Fibronectin type 3 and ankyrin repeat domains protein 1	Homo sapiens (Human).	6e-114
comp224788_c0	9.59	12.8	12.08	12.74	10.26	6.99	5.62	Q8IXZ2	ZC3H3_HUMAN	Zinc finger CCCH domain-containing protein 3	Homo sapiens (Human).	6e-62
comp224851_c0	9.57	23.65	21.2	31.74	18.9	21.77	42.72	Q9GMB0	RPN1_PIG	Dolichyl-diphosphooligosaccharide--protein glycosyltransferase subunit 1	Sus scrofa (Pig).	0
comp221318_c0	9.52	7.71	7.06	7.4	6.92	5.31	5.97	Q9GL73	RNZ2_GORGO	Zinc phosphodiesterase ELAC protein 2	Gorilla gorilla gorilla (Lowland	6e-139
comp224192_c1	9.52	7.57	7.15	14.27	9.74	7.79	4.67	P10076	ZFP26_MOUSE	Zinc finger protein 26	Mus musculus (Mouse).	3e-54
comp216415_c8	9.5	10.51	13.69	17.16	14.1	14.28	21.55	Q28J24	TAF8_XENTR	Transcription initiation factor TFIID subunit 8	Xenopus tropicalis (Western claw	4e-82
comp216646_c0	9.48	6.29	4.25	3.67	6.08	5.63	5.17	O60427	FADS1_HUMAN	Fatty acid desaturase 1	Homo sapiens (Human).	5e-150
comp216413_c0	9.46	13.08	12.58	19.47	17.5	20.55	33.35	Q5U317	FIP1_RAT	Pre-mRNA 3'-end-processing factor FIP1	Rattus norvegicus (Rat).	8e-25
comp216670_c2	9.46	8.69	4.02	4.31	4.12	1.45	1.36	Q62513	ZN260_MOUSE	Zinc finger protein 260	Mus musculus (Mouse).	1e-20
comp215786_c0	9.36	6.98	7.48	4.17	4.94	6.3	1.8	Q0VCB0	ZN350_BOVIN	Zinc finger protein 350	Bos taurus (Bovine).	4e-16
comp214030_c8	9.35	15.37	11.01	6.85	2.91	1.57	1.33	Q14587	ZN268_HUMAN	Zinc finger protein 268	Homo sapiens (Human).	1e-28
comp214138_c0	9.35	13.14	9.5	6.81	7.43	10.31	12.32	Q9H788	SH24A_HUMAN	SH2 domain-containing protein 4A	Homo sapiens (Human).	3e-87
comp217257_c1	9.35	4.2	14.31	29.93	54.99	45.63	36.46	P24346	DDX3_XENLA	Putative ATP-dependent RNA helicase an3	Xenopus laevis (African clawed f	4e-123
comp218248_c0	9.33	12.56	14.05	13.93	4.59	3.89	5.12	Q9JMG6	TFPT_RAT	TCF3 fusion partner homolog	Rattus norvegicus (Rat).	2e-14
comp226181_c0	9.31	5.68	8.64	5.26	12.79	8.7	7.15	Q6PDI5	ECM29_MOUSE	Proteasome-associated protein ECM29 homolog	Mus musculus (Mouse).	0
comp217462_c1	9.3	5.33	8.53	12.96	5.99	8.52	14.38	Q8R2M0	TEAN2_MOUSE	Transcription elongation factor A N-terminal and central domain-containing protein 2	Mus musculus (Mouse).	3e-66
comp224225_c1	9.29	9.49	10.88	18.14	18.59	19	22.7	Q8TDI0	CHD5_HUMAN	Chromodomain-helicase-DNA-binding protein 5	Homo sapiens (Human).	5e-77
comp226116_c0	9.29	2.3	2.23	2.65	5.78	3.27	2.72	Q9ULU4	PKCB1_HUMAN	Protein kinase C-binding protein 1	Homo sapiens (Human).	2e-41
comp216857_c0	9.26	14.92	18.19	16.83	5.26	5.34	8.28	A4IGH4	WDR4_DANRE	tRNA (guanine-N(7)-)-methyltransferase subunit WDR4	Danio rerio (Zebrafish) (Brachyd	2e-42
comp219520_c2	9.26	1.83	3.13	1.61	1.84	1.54	1.27	Q8C827	ZFP62_MOUSE	Zinc finger protein 62	Mus musculus (Mouse).	7e-29
comp225982_c0	9.23	4.33	7.11	12.3	15.21	16.56	25.36	Q08462	ADCY2_HUMAN	Adenylate cyclase type 2	Homo sapiens (Human).	0
comp216828_c0	9.19	12.9	15.59	16.21	5.69	6.46	11.59	A8KBY2	BRF2_DANRE	Transcription factor IIIB 50 kDa subunit	Danio rerio (Zebrafish) (Brachyd	6e-17
comp217945_c2	9.19	4.78	6.72	41.42	25.34	21.91	23.93	Q9FZ87	GH317_ARATH	Indole-3-acetic acid-amido synthetase GH3.17	Arabidopsis thaliana (Mouse-ear	3e-40
comp221713_c0	9.17	10.36	13.99	27.34	22.13	26.27	41.85	Q61466	SMRD1_MOUSE	SWI/SNF-related matrix-associated actin-dependent regulator of chromatin subfamily D member 1	Mus musculus (Mouse).	0
comp222065_c0	9.1	5.73	9.83	17.72	27.92	28.99	23.52	Q80WT5	AFTIN_MOUSE	Aftiphilin	Mus musculus (Mouse).	8e-23
comp222989_c0	9.07	2.37	0.88	0.86	2.27	1.93	1.16	Q9ESK9	RBCC1_MOUSE	RB1-inducible coiled-coil protein 1	Mus musculus (Mouse).	2e-106
comp206560_c0	9.05	10.28	13.61	11.63	2.05	7.85	6.05	Q07813	BAX_MOUSE	Apoptosis regulator BAX	Mus musculus (Mouse).	5e-08
comp213955_c0	9.05	2.36	4.77	4.15	1.89	2.51	3.66	Q6DFN1	NDUF3_XENTR	NADH dehydrogenase [ubiquinone] 1 alpha subcomplex assembly factor 3	Xenopus tropicalis (Western claw	2e-30
comp218440_c0	9.03	14.91	19.45	19.86	18.37	17.88	19.04	Q5E9X2	MP2K6_BOVIN	Dual specificity mitogen-activated protein kinase kinase 6	Bos taurus (Bovine).	5e-157
comp221150_c0	8.94	4.32	2.79	0.9	1.15	0.91	0.42	Q9DBW0	CP4V2_MOUSE	Cytochrome P450 4V2	Mus musculus (Mouse).	0
comp214170_c1	8.92	5.89	11.34	10.2	3.57	4.7	5.27	Q64374	RGN_MOUSE	Regucalcin	Mus musculus (Mouse).	1e-78
comp223442_c1	8.91	11.67	14.49	15.01	17.05	11.16	10.46	Q6DDK1	CREST_XENLA	Calcium-responsive transactivator	Xenopus laevis (African clawed f	5e-35
comp218482_c4	8.85	11.99	15.11	22.5	14.9	15.58	25.91	Q91857	TAF6_XENLA	Transcription initiation factor TFIID subunit 6	Xenopus laevis (African clawed f	0
comp222023_c3	8.85	11.53	11.07	17.33	19	15.3	20.32	Q5R795	MFF_PONAB	Mitochondrial fission factor	Pongo abelii (Sumatran orangutan	9e-22
comp209688_c1	8.78	9.18	17.26	17.35	5.38	5.47	7.93	P18729	ZG57_XENLA	Gastrula zinc finger protein XlCGF57.1	Xenopus laevis (African clawed f	1e-19
comp223956_c0	8.73	18.28	82.84	53.78	9.31	7.89	17.21	P08907	AATM_HORSE	Aspartate aminotransferase, mitochondrial	Equus caballus (Horse).	0
comp225815_c0	8.73	5.05	5.65	7.12	16.35	12.76	7.69	Q15643	TRIPB_HUMAN	Thyroid receptor-interacting protein 11	Homo sapiens (Human).	6e-125
comp216473_c2	8.72	11.57	14.36	17.84	12.38	14.31	23.81	Q5R613	SNX6_PONAB	Sorting nexin-6	Pongo abelii (Sumatran orangutan	0
comp223502_c1	8.72	4.21	9.16	11.88	4.88	3.85	9.77	Q5PQA5	ISOC1_XENLA	Isochorismatase domain-containing protein 1	Xenopus laevis (African clawed f	4e-74
comp225378_c0	8.71	5.34	10.11	16.51	11.79	10.99	15.04	Q92733	PRCC_HUMAN	Proline-rich protein PRCC	Homo sapiens (Human).	5e-30
comp219083_c1	8.68	6.75	17.48	18.55	10.17	8.94	14.6	Q90ZA1	PARN_XENLA	Poly(A)-specific ribonuclease PARN	Xenopus laevis (African clawed f	5e-163
comp222852_c3	8.65	7.12	2.96	3.09	6.33	3.83	3.99	Q9H2U1	DHX36_HUMAN	Probable ATP-dependent RNA helicase DHX36	Homo sapiens (Human).	0
comp220140_c1	8.64	13.88	9.79	4.62	3.2	2.61	1.76	Q803C1	RNF8_DANRE	E3 ubiquitin-protein ligase RNF8	Danio rerio (Zebrafish) (Brachyd	6e-46
[truncated: 2,235 more rows]

## Sheet: cytoplasm
ID	2h	4h	6h	8h	10h	12h	14h	Uniprot AC	Gene name short	Protein name	Species	Evalue
[truncated: 2,768 more rows]

## Sheet: plasma membrane
ID	2h	4h	6h	8h	10h	12h	14h	Uniprot AC	Gene name short	Protein name	Species	Evalue
[truncated: 2,400 more rows]

[truncated: 16 more sheets: cytosol, extracellular region, mitochondrion, integral to plasma membrane, extracellular space, endoplasmic reticulum membrane, intracellular, Golgi apparatus, nucleolus, membrane, cell junction, Golgi membrane, endoplasmic reticulum, postsynaptic membrane, nucleoplasm, perinuclear region of cytoplasm]
