# Supplementary material for: A transcriptional blueprint for a spiral-cleaving embryo
Source: BMC Genomics. 2016 Aug 5;17:552. doi: 10.1186/s12864-016-2860-6 (PMC4974748; doi:10.1186/s12864-016-2860-6)
Supplement: Additional file 5: Table S3. — List of all genes and expression profiles for each of the 20 classes in the Gene Ontology category ‘Molecular Function’ (related to Fig. 5). For the top 20 enriched GO terms in the molecular function namespace, we list all genes associated with these GO terms (one GO term per sheet). The expression profiles and the annotation information based on the BLAST results against the Swiss-Prot database are also included. (XLSX 1675 kb) [file 12864_2016_2860_MOESM5_ESM.xlsx]

## Sheet: metal ion binding
ID	2h	4h	6h	8h	10h	12h	14h	Uniprot AC	Gene name	Protein name	Species	Evalue
comp208410_c0	935.09	595.18	718.31	714.28	207.68	165.46	447.11	P62979	RS27A_HUMAN	Ubiquitin-40S ribosomal protein S27a	Homo sapiens (Human).	3e-93
comp206901_c0	720.03	454.96	544.69	452.63	157.47	111.49	244.14	Q9XSJ0	UCHL5_BOVIN	Ubiquitin carboxyl-terminal hydrolase isozyme L5	Bos taurus (Bovine).	5e-160
comp209918_c1	708.99	656.45	581.68	513.16	129.58	112.15	290.84	Q95V34	RS4_SPOFR	40S ribosomal protein S4	Spodoptera frugiperda (Fall army	2e-160
comp211780_c0	582.95	706.38	650.8	476.67	239.88	221.6	359.14	Q8N3Y7	RDHE2_HUMAN	Epidermal retinol dehydrogenase 2	Homo sapiens (Human).	3e-101
comp222957_c1	560.23	331.07	297.94	116.95	46.09	33.95	29.06	Q9DAN6	GTSF1_MOUSE	Gametocyte-specific factor 1	Mus musculus (Mouse).	1e-15
comp214250_c1	510.11	282.09	227.41	178.35	176.02	167.99	231.8	Q6NX31	MCM7_XENTR	DNA replication licensing factor mcm7	Xenopus tropicalis (Western claw	0
comp216418_c1	485.93	213.88	307.73	314.13	174.81	175.81	394.62	Q66HF1	NDUS1_RAT	NADH-ubiquinone oxidoreductase 75 kDa subunit, mitochondrial	Rattus norvegicus (Rat).	0
comp212340_c1	423.06	357.44	398.32	443.49	203.78	213.94	290.23	Q3THS6	METK2_MOUSE	S-adenosylmethionine synthase isoform type-2	Mus musculus (Mouse).	7e-133
comp215247_c0	384.92	500.5	435.96	334.68	167.29	199.3	291.93	Q6NYV5	SP30L_DANRE	Histone deacetylase complex subunit SAP30L	Danio rerio (Zebrafish) (Brachyd	4e-79
comp204279_c0	381.5	301.9	202.23	128.26	106.58	88.31	71.05	Q02645	HTS_DROME	Protein hu-li tai shao	Drosophila melanogaster (Fruit f	3e-163
comp118752_c0	381.36	411.08	369.1	366.81	59.03	56.33	160.29	Q91VY9	ZN622_MOUSE	Zinc finger protein 622	Mus musculus (Mouse).	5e-123
comp220311_c0	364.4	373.82	291.94	223.26	90.51	80.52	89.26	Q9C0D9	EPT1_HUMAN	Ethanolaminephosphotransferase 1	Homo sapiens (Human).	9e-113
comp210893_c0	334.69	170.85	141.6	103.5	123.41	106.88	83.25	B6CHA3	UHRF1_XENLA	E3 ubiquitin-protein ligase UHRF1	Xenopus laevis (African clawed f	0
comp223105_c0	316.07	153.83	92.93	75.67	57.78	45.74	34.76	P39963	CCNB3_CHICK	G2/mitotic-specific cyclin-B3	Gallus gallus (Chicken).	1e-96
comp223422_c0	305.89	249.55	115.32	60.33	56.83	43.92	55.34	Q27746	DNMT1_PARLI	DNA (cytosine-5)-methyltransferase PliMCI	Paracentrotus lividus (Common se	0
comp223611_c0	270.59	313.97	326.86	304.75	75.21	47.18	28.47	Q5R7X9	RAD1_PONAB	Cell cycle checkpoint protein RAD1	Pongo abelii (Sumatran orangutan	6e-145
comp224275_c1	263.35	166.42	120.95	61.8	27.33	28.77	35.01	P45974	UBP5_HUMAN	Ubiquitin carboxyl-terminal hydrolase 5	Homo sapiens (Human).	0
comp222636_c0	260.71	61.14	46.28	44.53	43.42	37.58	21.31	Q6GQ73	HOOK3_XENLA	Protein Hook homolog 3	Xenopus laevis (African clawed f	0
comp214000_c1	251.95	210.18	148.05	144.64	100.38	95.57	104.62	Q5R6K8	PP4C_PONAB	Serine/threonine-protein phosphatase 4 catalytic subunit	Pongo abelii (Sumatran orangutan	0
comp222555_c0	245.26	166.36	146.64	137.43	72.99	69.94	95.67	Q75VN3	TCTP_BOMMO	Translationally-controlled tumor protein homolog	Bombyx mori (Silk moth).	3e-51
comp212340_c0	232.48	268.13	289.52	237.39	122.85	133.96	189.34	Q91X83	METK1_MOUSE	S-adenosylmethionine synthase isoform type-1	Mus musculus (Mouse).	8e-77
comp216103_c0	210.44	246.77	164.24	112.54	53.57	44.35	51.26	Q8N806	UBR7_HUMAN	Putative E3 ubiquitin-protein ligase UBR7	Homo sapiens (Human).	7e-98
comp211550_c0	207.3	226.33	229.99	149.86	102.67	110.99	166.91	Q8BL97	SRSF7_MOUSE	Serine/arginine-rich splicing factor 7	Mus musculus (Mouse).	9e-43
comp219216_c2	200.58	179.05	130.51	109.09	41.43	33.81	72.42	Q0P457	KTI12_DANRE	Protein KTI12 homolog	Danio rerio (Zebrafish) (Brachyd	3e-124
comp221476_c0	200.14	35.66	36.81	40.41	24.05	19.35	25.66	Q9UKT4	FBX5_HUMAN	F-box only protein 5	Homo sapiens (Human).	6e-27
comp222826_c1	198.94	216.48	137.79	141.54	116.05	122.04	187.17	P13607	ATNA_DROME	Sodium/potassium-transporting ATPase subunit alpha	Drosophila melanogaster (Fruit f	0
comp221952_c3	196.75	83.41	44.5	40.83	39.2	37.39	36.34	Q3SZY7	ZFAN6_BOVIN	AN1-type zinc finger protein 6	Bos taurus (Bovine).	1e-45
comp221657_c4	194.47	122.72	77.26	50.42	71.66	65.56	61	O94972	TRI37_HUMAN	E3 ubiquitin-protein ligase TRIM37	Homo sapiens (Human).	0
comp223762_c1	189.83	33.82	52.87	37.29	10.18	6.41	2.65	Q29RY4	RNZ1_BOVIN	Zinc phosphodiesterase ELAC protein 1	Bos taurus (Bovine).	5e-83
comp209319_c0	178.93	228.08	210.6	178.26	72.21	76.87	117.12	C3Z1P5	RU1C_BRAFL	U1 small nuclear ribonucleoprotein C	Branchiostoma floridae (Florida	6e-42
comp224865_c0	177	30.63	16.34	11.28	19.16	14.78	8.53	Q0VEE6	ZN800_MOUSE	Zinc finger protein 800	Mus musculus (Mouse).	2e-21
comp219772_c9	176.54	36.17	29.77	33.79	23.88	26.42	22.79	O43663	PRC1_HUMAN	Protein regulator of cytokinesis 1	Homo sapiens (Human).	2e-115
comp213142_c0	168.17	93.96	40.27	14.62	22.81	18.05	13.88	Q8VEG6	CNO6L_MOUSE	CCR4-NOT transcription complex subunit 6-like	Mus musculus (Mouse).	0
comp223473_c0	162.38	76.15	66.19	15.12	30.51	12.07	8.73	Q86Y13	DZIP3_HUMAN	E3 ubiquitin-protein ligase DZIP3	Homo sapiens (Human).	3e-11
comp220382_c1	160.64	171.76	130.01	90.98	91.81	89.59	102.11	Q8BPB0	MOB1B_MOUSE	MOB kinase activator 1B	Mus musculus (Mouse).	1e-143
comp213106_c0	157.14	253.38	127.64	128.07	58.64	65.57	75.28	Q7TP17	U2AF4_RAT	Splicing factor U2AF 26 kDa subunit	Rattus norvegicus (Rat).	7e-123
comp223722_c0	146.33	72.89	67.84	67.93	41.58	34.29	30.32	Q9Y345	SC6A5_HUMAN	Sodium- and chloride-dependent glycine transporter 2	Homo sapiens (Human).	0
comp224545_c0	145.51	149.28	103.05	61.15	51.8	48.65	67.41	Q9H5L6	THAP9_HUMAN	THAP domain-containing protein 9	Homo sapiens (Human).	3e-60
comp219292_c1	145.5	217.24	204.26	240.84	108.6	90.12	89.15	P62997	TRA2B_RAT	Transformer-2 protein homolog beta	Rattus norvegicus (Rat).	1e-53
comp208777_c0	144.21	220.57	193.09	154.26	44.28	45.89	90.45	P62878	RBX1_MOUSE	E3 ubiquitin-protein ligase RBX1	Mus musculus (Mouse).	2e-67
comp223697_c1	141.37	129.98	50.53	18.55	12.44	7.84	11.35	P23188	FURIN_MOUSE	Furin	Mus musculus (Mouse).	0
comp210374_c1	138.73	89.61	46.83	13.55	16.45	13.05	16.3	Q6P881	NSE1_XENTR	Non-structural maintenance of chromosomes element 1 homolog	Xenopus tropicalis (Western claw	1e-48
comp221250_c0	138.29	95.83	77.95	58.02	21.35	14.56	15.28	Q16720	AT2B3_HUMAN	Plasma membrane calcium-transporting ATPase 3	Homo sapiens (Human).	3e-115
comp223740_c1	136.35	26.71	24.34	21.13	25.74	19.67	16.74	Q9QZ67	PPM1D_MOUSE	Protein phosphatase 1D	Mus musculus (Mouse).	5e-86
comp216054_c0	132.82	233.72	161.96	144.98	54.71	52.84	107	Q8HXX1	MUTA_MACFA	Methylmalonyl-CoA mutase, mitochondrial	Macaca fascicularis (Crab-eating	0
comp213282_c3	132.69	111.32	104.41	90.06	44.71	40.95	51.91	Q68DI1	ZN776_HUMAN	Zinc finger protein 776	Homo sapiens (Human).	1e-15
comp217323_c0	131.87	143.26	129.89	97.04	32.34	23.47	33.74	Q6PEI7	PYRG1_DANRE	CTP synthase 1	Danio rerio (Zebrafish) (Brachyd	0
comp221613_c0	131.55	172.52	106.62	93.19	27.86	18.77	17.47	A4IGL7	PXDN_XENTR	Peroxidasin	Xenopus tropicalis (Western claw	2e-107
comp222176_c0	131.15	68.78	67.63	49.44	48.59	34.83	36.46	Q99P88	NU155_MOUSE	Nuclear pore complex protein Nup155	Mus musculus (Mouse).	0
comp223793_c1	129.92	107.69	65.53	40.32	37.45	31.98	26.7	Q5ZML4	CHRD1_CHICK	Cysteine and histidine-rich domain-containing protein 1	Gallus gallus (Chicken).	6e-118
comp217868_c1	126.34	130.26	92.22	39.07	20.03	13.36	8.79	Q9BRS8	LARP6_HUMAN	La-related protein 6	Homo sapiens (Human).	6e-71
comp218246_c0	124.8	8.84	5.5	3.83	2.3	1.38	1.25	Q059Y8	DCST1_MOUSE	DC-STAMP domain-containing protein 1	Mus musculus (Mouse).	5e-25
comp220068_c0	124.74	56.34	40.92	23.86	20.94	22.85	12.75	Q05A13	S16C6_MOUSE	Short-chain dehydrogenase/reductase family 16C member 6	Mus musculus (Mouse).	6e-68
comp221112_c0	123.92	141.12	107.48	91.73	47.15	47	62.47	P62138	PP1A_RAT	Serine/threonine-protein phosphatase PP1-alpha catalytic subunit	Rattus norvegicus (Rat).	0
comp222045_c0	123.41	155.24	106.42	51.79	21.56	12.42	11.79	Q2TBU5	NT5D1_BOVIN	5'-nucleotidase domain-containing protein 1	Bos taurus (Bovine).	6e-90
comp215704_c0	123.15	49.4	29.43	22.69	27.99	22.03	16.62	Q91WE6	CDKAL_MOUSE	Threonylcarbamoyladenosine tRNA methylthiotransferase	Mus musculus (Mouse).	0
comp217144_c0	122.92	166.94	144.11	161.32	69.98	77.27	145.46	P13272	UCRI_BOVIN	Cytochrome b-c1 complex subunit Rieske, mitochondrial	Bos taurus (Bovine).	9e-109
comp217037_c0	119.29	58.25	41.03	24.13	9.32	7.75	5.56	P21328	RTJK_DROME	RNA-directed DNA polymerase from mobile element jockey	Drosophila melanogaster (Fruit f	9e-44
comp222384_c2	118.36	59.93	73.86	52.99	19.77	16.48	15.14	Q6ZMW2	ZN782_HUMAN	Zinc finger protein 782	Homo sapiens (Human).	4e-84
comp223804_c0	117	143.13	106.41	103.5	41.99	38.64	59.24	O95427	PIGN_HUMAN	GPI ethanolamine phosphate transferase 1	Homo sapiens (Human).	0
comp209778_c0	115.68	77.43	54.97	29.27	17.99	15.27	20.16	P27808	MGAT1_MOUSE	Alpha-1,3-mannosyl-glycoprotein 2-beta-N-acetylglucosaminyltransferase	Mus musculus (Mouse).	1e-166
comp213260_c0	111.25	44.69	29.39	19.37	10.64	7.06	5.93	Q9BYE7	PCGF6_HUMAN	Polycomb group RING finger protein 6	Homo sapiens (Human).	1e-35
comp220327_c2	108.23	80.54	82.17	67.52	25.79	26.72	57.88	Q94514	COX5A_DROME	Cytochrome c oxidase subunit 5A, mitochondrial	Drosophila melanogaster (Fruit f	2e-54
comp213252_c0	105.38	94.11	72.56	56.15	24.68	19.66	24.13	Q8CIC2	NUPL2_MOUSE	Nucleoporin-like protein 2	Mus musculus (Mouse).	6e-25
comp222301_c1	104	57.45	31.51	6.75	8.2	6.16	4.08	Q5RF70	ZN501_PONAB	Zinc finger protein 501	Pongo abelii (Sumatran orangutan	1e-35
comp221541_c0	101.24	117.89	76.33	43.74	38.2	36.71	41.47	D3ZTX0	TMED7_RAT	Transmembrane emp24 domain-containing protein 7	Rattus norvegicus (Rat).	2e-52
comp215396_c5	98.3	85.88	71.28	45.62	44.4	58.64	74.39	P58389	PTPA_MOUSE	Serine/threonine-protein phosphatase 2A activator	Mus musculus (Mouse).	6e-136
comp224525_c2	98	88.75	18.04	54.19	42.88	57.24	50.26	Q8NEZ4	MLL3_HUMAN	Histone-lysine N-methyltransferase MLL3	Homo sapiens (Human).	4e-70
comp223998_c1	97.33	46.46	33.37	35.25	35.1	31.98	30.12	Q5R7N3	CLPX_PONAB	ATP-dependent Clp protease ATP-binding subunit clpX-like, mitochondrial	Pongo abelii (Sumatran orangutan	0
comp222014_c3	96.06	29.28	17.74	24.64	18.51	15.36	14.58	Q5TYQ8	ZC3HE_DANRE	Zinc finger CCCH domain-containing protein 14	Danio rerio (Zebrafish) (Brachyd	2e-89
comp218809_c0	95.97	108.08	90.81	61.7	42.42	42.08	58.33	Q6DC04	CARM1_DANRE	Histone-arginine methyltransferase CARM1	Danio rerio (Zebrafish) (Brachyd	0
comp224129_c1	93.03	63.17	49.08	49.7	46.86	41.84	36.66	Q10741	ADA10_BOVIN	Disintegrin and metalloproteinase domain-containing protein 10	Bos taurus (Bovine).	0
comp225352_c0	92.42	30.03	27.79	17.6	23.44	22.35	21.96	Q5EA89	FA76A_BOVIN	Protein FAM76A	Bos taurus (Bovine).	3e-100
comp222158_c1	91.17	4.48	14.65	4.44	6.31	6.66	5.25	Q32KH5	GALNS_CANFA	N-acetylgalactosamine-6-sulfatase	Canis familiaris (Dog) (Canis lu	0
comp222823_c0	90.8	142.56	151.94	170.41	96.89	78.48	107.83	P31689	DNJA1_HUMAN	DnaJ homolog subfamily A member 1	Homo sapiens (Human).	0
comp163760_c0	89.22	101.19	88.66	45.61	14.08	10.68	9.76	Q16769	QPCT_HUMAN	Glutaminyl-peptide cyclotransferase	Homo sapiens (Human).	1e-87
comp225803_c3	89.21	12.02	7.83	4.44	3.51	2.7	2.08	Q566M8	RN150_DANRE	RING finger protein 150	Danio rerio (Zebrafish) (Brachyd	3e-91
comp214213_c0	88.64	94.64	78	54.52	20.04	18.23	28.36	P0CB97	NDUS8_PONAB	NADH dehydrogenase [ubiquinone] iron-sulfur protein 8, mitochondrial	Pongo abelii (Sumatran orangutan	5e-111
comp222051_c0	86.77	27.35	39.42	32.32	21.58	14.62	12.27	Q14149	MORC3_HUMAN	MORC family CW-type zinc finger protein 3	Homo sapiens (Human).	1e-141
comp225711_c0	86.51	69.25	74.51	29.07	17.51	14.07	11.18	Q8BMG8	MFTC_MOUSE	Mitochondrial folate transporter/carrier	Mus musculus (Mouse).	3e-120
comp222926_c2	85.5	73.09	31.16	25.83	10.95	8.51	7.5	Q8N6D5	ANR29_HUMAN	Ankyrin repeat domain-containing protein 29	Homo sapiens (Human).	8e-92
comp223437_c2	85.41	70.54	53.46	53.07	35.37	22.71	17.17	Q32PW3	TAF2_DANRE	Transcription initiation factor TFIID subunit 2	Danio rerio (Zebrafish) (Brachyd	0
comp224005_c0	85.19	60.38	33.2	28.6	30.5	23.42	22.83	P35559	IDE_RAT	Insulin-degrading enzyme	Rattus norvegicus (Rat).	0
comp218810_c1	84.44	61.06	25.66	9.82	4.73	5.96	5.86	Q76IC6	ZDH23_RAT	Probable palmitoyltransferase ZDHHC23	Rattus norvegicus (Rat).	4e-65
comp222141_c2	83.25	65.05	35.44	19.16	11.21	10.94	10.8	P08630	BTKL_DROME	Tyrosine-protein kinase Btk29A	Drosophila melanogaster (Fruit f	4e-126
comp216039_c0	81.47	106.83	86.99	73.27	55.3	68.6	95.75	Q6IQ97	RBM41_DANRE	RNA-binding protein 4.1	Danio rerio (Zebrafish) (Brachyd	5e-22
comp225765_c0	80.44	13.35	19.32	15.63	12.32	9.11	7.19	Q9D6Z0	ALKB7_MOUSE	Alpha-ketoglutarate-dependent dioxygenase alkB homolog 7	Mus musculus (Mouse).	3e-65
comp220119_c3	80.07	101.76	85.23	61.02	42.5	33.05	26.69	Q4VBS4	AMP1D_DANRE	Methionine aminopeptidase 1D, mitochondrial	Danio rerio (Zebrafish) (Brachyd	3e-99
comp206558_c0	79.8	81.72	48.85	28.9	21.91	17.59	26.62	Q99502	EYA1_HUMAN	Eyes absent homolog 1	Homo sapiens (Human).	0
comp212329_c1	79.48	96.1	69.37	43.83	19.3	18.47	28.53	Q28H51	BIR51_XENTR	Baculoviral IAP repeat-containing protein 5.1	Xenopus tropicalis (Western claw	2e-35
comp188189_c0	79.09	24.55	20.45	25.1	16.87	12.44	9.98	Q5JVG2	ZN484_HUMAN	Zinc finger protein 484	Homo sapiens (Human).	3e-44
comp217303_c0	78.44	75.15	42.94	30.65	10.02	6.47	7.82	O57478	HEMH_XENLA	Ferrochelatase, mitochondrial	Xenopus laevis (African clawed f	0
comp223249_c0	77.92	37.95	19.41	4.5	6.3	4.1	2.48	Q01063	PDE4D_MOUSE	cAMP-specific 3',5'-cyclic phosphodiesterase 4D	Mus musculus (Mouse).	0
comp225237_c0	77.85	105.2	34.89	42.94	29.98	41.33	62.2	P04183	KITH_HUMAN	Thymidine kinase, cytosolic	Homo sapiens (Human).	9e-83
comp226265_c0	77.45	13.99	18.77	21.02	24.61	26.32	34.19	Q86TV6	TTC7B_HUMAN	Tetratricopeptide repeat protein 7B	Homo sapiens (Human).	0
comp214270_c0	76.98	14.06	15.42	9.4	6.61	3.34	2.55	Q8K203	NEIL3_MOUSE	Endonuclease 8-like 3	Mus musculus (Mouse).	2e-96
comp225716_c0	76.23	11.21	8.94	14.86	9.69	3.99	1.92	P08630	BTKL_DROME	Tyrosine-protein kinase Btk29A	Drosophila melanogaster (Fruit f	5e-66
comp225697_c0	75.84	25.53	12.96	7.51	8.44	8.5	5.88	Q8NHQ8	RASF8_HUMAN	Ras association domain-containing protein 8	Homo sapiens (Human).	2e-36
comp218972_c2	74.43	50.53	42.19	31.71	24.4	27.62	40.55	Q5BJJ5	HDHD2_DANRE	Haloacid dehalogenase-like hydrolase domain-containing protein 2	Danio rerio (Zebrafish) (Brachyd	2e-119
comp222340_c0	73.81	13.74	6.98	4.61	8.18	5.55	5.84	Q6PFX9	TNKS1_MOUSE	Tankyrase-1	Mus musculus (Mouse).	0
comp216848_c0	73.54	11.26	12.21	12.97	10.73	8.36	10.12	O96028	NSD2_HUMAN	Histone-lysine N-methyltransferase NSD2	Homo sapiens (Human).	0
comp223352_c0	72.91	44.26	21.77	22.17	24.43	21.01	11.56	Q9CYA6	ZCHC8_MOUSE	Zinc finger CCHC domain-containing protein 8	Mus musculus (Mouse).	1e-64
comp225995_c0	72.2	12.15	9.22	2.88	5.69	4.9	3.7	Q8VHE6	DYH5_MOUSE	Dynein heavy chain 5, axonemal	Mus musculus (Mouse).	0
comp218759_c1	71.55	58.58	32.54	19.63	21.97	18.2	18.75	Q99PP2	ZN318_MOUSE	Zinc finger protein 318	Mus musculus (Mouse).	8e-43
comp223889_c0	71.01	25.78	13.95	7.81	12.55	8.97	6.3	Q1L5Z9	LONF2_HUMAN	LON peptidase N-terminal domain and RING finger protein 2	Homo sapiens (Human).	1e-140
comp224675_c0	70.86	36.22	23.38	23.57	19.25	16.84	20.15	P26446	PARP1_CHICK	Poly [ADP-ribose] polymerase 1	Gallus gallus (Chicken).	0
comp222210_c0	70.76	7.29	3.87	4.26	11.78	9.09	7.57	Q9ULJ6	ZMIZ1_HUMAN	Zinc finger MIZ domain-containing protein 1	Homo sapiens (Human).	0
comp223439_c0	70.24	29.83	17.53	11.98	13.5	10.9	8.29	Q5BLK4	TUT7_MOUSE	Terminal uridylyltransferase 7	Mus musculus (Mouse).	0
comp225859_c0	70.15	31.64	22.26	21.8	26.23	25.76	32.33	Q4ADV7	RIC1_HUMAN	Protein RIC1 homolog	Homo sapiens (Human).	0
comp224635_c0	69.79	6.68	3.66	5.74	10.2	8.2	6.97	Q9H9B1	EHMT1_HUMAN	Histone-lysine N-methyltransferase EHMT1	Homo sapiens (Human).	0
comp224667_c0	69.7	22.6	21.96	13.11	26.33	26.05	13.9	P34611	NCL1_CAEEL	B-box type zinc finger protein ncl-1	Caenorhabditis elegans.	0
comp223368_c1	69.19	58.8	54.41	47.81	16.05	14.09	21.86	O95639	CPSF4_HUMAN	Cleavage and polyadenylation specificity factor subunit 4	Homo sapiens (Human).	5e-113
comp220974_c0	68.99	33.25	38.72	36.96	45.01	35.41	34.7	E2RYF8	TPX2_ASTPE	Targeting protein for Xklp2 homolog	Asterina pectinifera (Starfish)	6e-112
comp223108_c0	68.77	57.45	60.93	37.41	20.03	12.35	13.76	Q4R550	SYCC_MACFA	Cysteine--tRNA ligase, cytoplasmic	Macaca fascicularis (Crab-eating	0
comp221030_c0	67.19	6.33	4.73	4.71	8.85	6.93	5.8	P57781	ESR2_MICUN	Estrogen receptor beta	Micropogonias undulatus (Atlanti	3e-60
comp220706_c0	66.48	58.34	59.49	50.76	48.74	43.2	30.57	P51955	NEK2_HUMAN	Serine/threonine-protein kinase Nek2	Homo sapiens (Human).	8e-149
comp225470_c0	66.4	35.78	56.79	47.85	40.28	42.93	47.1	Q0MQI6	NDUV1_PANTR	NADH dehydrogenase [ubiquinone] flavoprotein 1, mitochondrial	Pan troglodytes (Chimpanzee).	0
comp222252_c0	66.04	16.32	17.72	45.24	19.75	18.85	10.24	A0JNB1	ZN227_BOVIN	Zinc finger protein 227	Bos taurus (Bovine).	2e-21
comp221354_c1	65.28	15.06	11.35	3.88	17.32	17.78	29.04	A2BFC9	YI011_DANRE	Uncharacterized protein FLJ46082 homolog	Danio rerio (Zebrafish) (Brachyd	1e-43
comp220983_c0	65.16	30.66	26.04	25.92	18.41	14.9	12.68	Q91ZS8	RED1_MOUSE	Double-stranded RNA-specific editase 1	Mus musculus (Mouse).	5e-80
comp222199_c1	64.74	63.53	51.92	57.47	37.8	42.52	57.29	Q9CR16	PPID_MOUSE	Peptidyl-prolyl cis-trans isomerase D	Mus musculus (Mouse).	5e-88
comp220970_c1	64.59	29.5	28.03	21.59	9.37	7.47	6.62	Q9JJY3	NSMA2_MOUSE	Sphingomyelin phosphodiesterase 3	Mus musculus (Mouse).	5e-39
comp202260_c0	64.41	79.67	81.37	69.09	26.01	24.03	42.52	O57383	DPOLB_XENLA	DNA polymerase beta	Xenopus laevis (African clawed f	9e-164
comp224173_c0	63.06	37.12	39.4	48.72	25.02	23.55	29.19	P00727	AMPL_BOVIN	Cytosol aminopeptidase	Bos taurus (Bovine).	6e-178
comp221898_c0	62.53	60.21	57.82	28.56	19.39	17.35	11.59	Q5SPR8	ESCO2_DANRE	N-acetyltransferase ESCO2	Danio rerio (Zebrafish) (Brachyd	1e-46
comp217065_c2	62.46	26.54	49.32	65.55	27.29	25.89	18.37	Q13360	ZN177_HUMAN	Zinc finger protein 177	Homo sapiens (Human).	4e-52
comp221005_c1	62.34	28.39	60.46	53.11	31.92	30.98	59.53	Q9JI85	NUCB2_RAT	Nucleobindin-2	Rattus norvegicus (Rat).	1e-94
comp214234_c1	62.22	14.77	20.14	11.74	9.53	4.38	3.74	Q969V5	MUL1_HUMAN	Mitochondrial ubiquitin ligase activator of NFKB 1	Homo sapiens (Human).	1e-62
comp224827_c1	61.32	53.52	45.62	55.33	44.2	44.53	42.45	Q9WUM4	COR1C_MOUSE	Coronin-1C	Mus musculus (Mouse).	0
comp223457_c1	61.04	11.19	7.14	2.26	6.73	5.58	2.04	Q13946	PDE7A_HUMAN	High affinity cAMP-specific 3',5'-cyclic phosphodiesterase 7A	Homo sapiens (Human).	2e-148
comp223366_c1	60.79	20.41	48.12	43.18	27.59	23.44	36.1	Q96GD3	SCMH1_HUMAN	Polycomb protein SCMH1	Homo sapiens (Human).	3e-130
comp216928_c6	60.26	49.7	38.28	25.21	12.41	9.05	10.31	O75346	ZN253_HUMAN	Zinc finger protein 253	Homo sapiens (Human).	8e-23
comp224269_c0	60.13	34.63	19.43	8.42	9.88	7.28	3.95	Q28DL4	TRAF6_XENTR	TNF receptor-associated factor 6	Xenopus tropicalis (Western claw	4e-94
comp218301_c0	60.12	55.84	53.53	20.14	17.42	13.51	10.19	Q8BGQ6	EFC14_MOUSE	EF-hand calcium-binding domain-containing protein 14	Mus musculus (Mouse).	1e-18
comp210899_c0	59.56	67.14	88.55	46.95	24.93	16.68	26.19	Q9VAM6	CISD2_DROME	CDGSH iron-sulfur domain-containing protein 2 homolog	Drosophila melanogaster (Fruit f	1e-30
comp224647_c0	59.02	46.15	30.6	23.37	21.38	16.9	25.82	Q7PPA5	ATC1_ANOGA	Calcium-transporting ATPase sarcoplasmic/endoplasmic reticulum type	Anopheles gambiae (African malar	0
comp217730_c3	58.03	58.83	37.51	19.46	5.46	10.11	7.59	Q6UIM1	ZNHI3_MACMU	Zinc finger HIT domain-containing protein 3	Macaca mulatta (Rhesus macaque).	7e-25
comp222577_c2	57.86	87.36	67.84	36.87	21.23	17.49	13.71	Q8TBK6	ZCH10_HUMAN	Zinc finger CCHC domain-containing protein 10	Homo sapiens (Human).	7e-16
comp223022_c0	57.64	35.43	32.21	24.81	16.21	14.29	13.36	Q5REH2	ZDHC6_PONAB	Palmitoyltransferase ZDHHC6	Pongo abelii (Sumatran orangutan	5e-125
comp224555_c0	57.58	48.84	60.11	72.32	42.44	30.91	37.01	Q9CQS5	RIOK2_MOUSE	Serine/threonine-protein kinase RIO2	Mus musculus (Mouse).	3e-176
comp224092_c0	57.58	41.95	21.63	10.61	16.34	13.71	8.2	P30683	GNAO_LYMST	Guanine nucleotide-binding protein G(o) subunit alpha	Lymnaea stagnalis (Great pond sn	0
comp216916_c0	57.4	39.42	29.88	17.13	5.18	5.17	2.82	Q5R7T5	RNF41_PONAB	E3 ubiquitin-protein ligase NRDP1	Pongo abelii (Sumatran orangutan	7e-14
comp216774_c2	57.29	26.26	16.06	10.93	15.67	17.42	14.12	Q9R1A8	RFWD2_MOUSE	E3 ubiquitin-protein ligase RFWD2	Mus musculus (Mouse).	0
comp225873_c0	56.84	29.69	21.42	10.56	15.64	10.17	9.31	Q5R7T9	MTF2_PONAB	Metal-response element-binding transcription factor 2	Pongo abelii (Sumatran orangutan	2e-119
comp222500_c0	56.55	27.34	23.87	14.67	17.05	12.17	10.25	P49790	NU153_HUMAN	Nuclear pore complex protein Nup153	Homo sapiens (Human).	7e-80
comp222611_c3	56.4	28.78	77.27	105.64	63.4	64.39	128.56	Q99L45	IF2B_MOUSE	Eukaryotic translation initiation factor 2 subunit 2	Mus musculus (Mouse).	2e-111
comp222737_c0	56.01	25.51	13.96	9.35	6.99	8.3	3.59	Q9QZP2	PRDM4_RAT	PR domain zinc finger protein 4	Rattus norvegicus (Rat).	9e-09
comp223370_c0	55.75	75.89	92.16	94.2	57.83	66.28	115.41	A0MTA1	APEX1_DANRE	DNA-(apurinic or apyrimidinic site) lyase	Danio rerio (Zebrafish) (Brachyd	5e-81
comp221064_c1	55.24	43.9	24.57	13.93	21.4	13.23	11.29	A5A6K7	CBPE_PANTR	Carboxypeptidase E	Pan troglodytes (Chimpanzee).	2e-141
comp215955_c0	55.02	9.23	42.6	39.27	19.4	17.45	11.55	Q9JJ04	B4GT4_MOUSE	Beta-1,4-galactosyltransferase 4	Mus musculus (Mouse).	6e-55
comp224179_c1	54.3	37.61	32.95	38.95	30.01	24.95	21.34	Q4R9C4	G2E3_MACFA	G2/M phase-specific E3 ubiquitin-protein ligase	Macaca fascicularis (Crab-eating	3e-92
comp223357_c1	54.3	15.3	9.25	10.24	6.4	4.83	3.6	Q924H5	RA51C_MOUSE	DNA repair protein RAD51 homolog 3	Mus musculus (Mouse).	6e-135
comp226056_c0	54.14	45.15	49.62	36.52	46.56	39.03	37.19	P48728	GCST_HUMAN	Aminomethyltransferase, mitochondrial	Homo sapiens (Human).	4e-156
comp220852_c2	54	14.53	13.67	20.22	12.96	10.23	7.55	O43313	ATMIN_HUMAN	ATM interactor	Homo sapiens (Human).	1e-26
comp221430_c1	53.46	46.99	60.07	67.11	44.67	35.65	35.48	Q13472	TOP3A_HUMAN	DNA topoisomerase 3-alpha	Homo sapiens (Human).	0
comp222361_c1	53.02	52.66	29.98	7.45	12.47	9.44	7.64	B0FYY4	ITB1_SHEEP	Integrin beta-1	Ovis aries (Sheep).	2e-116
comp219556_c3	52.79	60.64	66.03	56.98	28.67	18.34	21.99	C1C4M8	MTNB_LITCT	Probable methylthioribulose-1-phosphate dehydratase	Lithobates catesbeiana (American	5e-105
comp225639_c0	52.42	55.75	63.38	63.9	42.26	40.72	74.66	P41091	IF2G_HUMAN	Eukaryotic translation initiation factor 2 subunit 3	Homo sapiens (Human).	0
comp225830_c1	52.05	30.18	51.52	41.64	13.77	10.79	14.05	P51523	ZNF84_HUMAN	Zinc finger protein 84	Homo sapiens (Human).	4e-84
comp215807_c0	51.95	66.62	28.98	8.39	3.95	2.83	2.73	Q6J1I7	RN166_RAT	RING finger protein 166	Rattus norvegicus (Rat).	1e-73
comp222810_c0	51.85	19.07	14.53	7.3	6	5.3	5.32	Q68SA9	ATS7_MOUSE	A disintegrin and metalloproteinase with thrombospondin motifs 7	Mus musculus (Mouse).	3e-10
comp213515_c0	51.82	2.97	3.89	20.22	13.83	6	10.74	A0MSJ1	CRA1B_DANRE	Collagen alpha-1(XXVII) chain B	Danio rerio (Zebrafish) (Brachyd	8e-58
comp225243_c0	50.88	10	5.1	5.13	6.58	5.41	7.35	Q5ZLC6	ANR10_CHICK	Ankyrin repeat domain-containing protein 10	Gallus gallus (Chicken).	5e-19
comp213410_c0	50.76	37.42	25.86	15.33	11.15	7.34	3.98	Q69Z28	ATS16_MOUSE	A disintegrin and metalloproteinase with thrombospondin motifs 16	Mus musculus (Mouse).	9e-26
comp219574_c0	50.61	22.15	18.53	10.24	9.76	14.42	11.65	Q28668	CO1A2_RABIT	Collagen alpha-2(I) chain	Oryctolagus cuniculus (Rabbit).	4e-11
comp215406_c6	50.57	57.28	46.53	58.92	29.12	25.77	46.69	Q9D554	SF3A3_MOUSE	Splicing factor 3A subunit 3	Mus musculus (Mouse).	0
comp224369_c3	50.43	32.04	14.38	8.82	10.3	9.17	10.38	Q9Y2W6	TDRKH_HUMAN	Tudor and KH domain-containing protein	Homo sapiens (Human).	2e-15
comp223631_c1	49.28	34.65	20.68	16.3	7.95	6.31	8.54	Q99J78	DEFI8_MOUSE	Differentially expressed in FDCP 8	Mus musculus (Mouse).	6e-146
comp218885_c2	48.58	24.44	19.03	18.56	12.42	14.44	28.32	Q9CYH6	RRS1_MOUSE	Ribosome biogenesis regulatory protein homolog	Mus musculus (Mouse).	8e-96
comp225938_c0	48.57	31.07	10.98	5.18	6.12	4.46	2.43	Q5R5R4	RUFY2_PONAB	RUN and FYVE domain-containing protein 2	Pongo abelii (Sumatran orangutan	0
comp219521_c0	48.4	20.31	12.15	12.11	27.68	19.74	15.17	Q32KX7	BMI1_BOVIN	Polycomb complex protein BMI-1	Bos taurus (Bovine).	8e-87
comp214849_c0	47.76	49.92	27.1	23.93	33.61	27.71	21.98	Q9H0H5	RGAP1_HUMAN	Rac GTPase-activating protein 1	Homo sapiens (Human).	6e-123
comp218259_c3	47.58	51.3	42.6	41.12	14.81	9.74	11.33	Q5MCW4	ZN569_HUMAN	Zinc finger protein 569	Homo sapiens (Human).	1e-65
comp221778_c0	47.46	10.1	1.93	0.9	1.53	1.48	1.8	P11531	DMD_MOUSE	Dystrophin	Mus musculus (Mouse).	0
comp212916_c0	47.25	22.31	33.55	21.9	20.64	23.33	45.28	C3ZBT0	FEN1_BRAFL	Flap endonuclease 1	Branchiostoma floridae (Florida	0
comp212870_c0	47.19	20.9	10.92	5.93	3.5	1.84	1.61	P08548	LIN1_NYCCO	LINE-1 reverse transcriptase homolog	Nycticebus coucang (Slow loris).	1e-18
comp224040_c1	47.08	8.63	10.1	10.07	14.79	9.84	7.45	Q9QZ81	AGO2_RAT	Protein argonaute-2	Rattus norvegicus (Rat).	0
comp219683_c0	46.91	46.38	43.28	57.86	39.06	38.23	64.32	Q3SZ71	MPPB_BOVIN	Mitochondrial-processing peptidase subunit beta	Bos taurus (Bovine).	0
comp224359_c1	46.89	8.41	9.58	15.75	12.79	10.01	11.68	P55201	BRPF1_HUMAN	Peregrin	Homo sapiens (Human).	0
comp225002_c0	46.69	23.26	3.98	1.57	3.16	2.73	3.12	Q8NFW9	MYRIP_HUMAN	Rab effector MyRIP	Homo sapiens (Human).	3e-42
comp209276_c0	45.85	5.03	3.38	2.22	2.48	2.15	2.13	Q9H270	VPS11_HUMAN	Vacuolar protein sorting-associated protein 11 homolog	Homo sapiens (Human).	0
comp219447_c0	45.73	39.93	19.27	11.75	8.29	6.92	4.16	Q80VI1	TRI56_MOUSE	E3 ubiquitin-protein ligase TRIM56	Mus musculus (Mouse).	1e-18
comp225909_c1	45.14	22.17	22.83	23.9	23.26	18.86	26.59	Q4U2R1	HERC2_MOUSE	E3 ubiquitin-protein ligase HERC2	Mus musculus (Mouse).	3e-61
comp221441_c2	44.96	94.38	187.16	100.65	35.38	22.13	5.86	Q68EA5	ZNF57_HUMAN	Zinc finger protein 57	Homo sapiens (Human).	6e-40
comp223046_c2	44.9	33.88	28.97	25.36	15.31	11.93	14.53	P55039	DRG2_HUMAN	Developmentally-regulated GTP-binding protein 2	Homo sapiens (Human).	0
comp225978_c0	44.85	2.26	3.14	1.94	5.81	5.02	3.8	A4IF63	TRIM2_BOVIN	Tripartite motif-containing protein 2	Bos taurus (Bovine).	4e-62
comp224013_c2	44.72	12.25	4.06	3.09	5.03	4.23	3.59	Q5E9J6	RNF34_BOVIN	E3 ubiquitin-protein ligase RNF34	Bos taurus (Bovine).	3e-40
comp211867_c0	44.37	37.13	24.93	16.8	7.84	6.25	11.94	Q64442	DHSO_MOUSE	Sorbitol dehydrogenase	Mus musculus (Mouse).	1e-154
comp225794_c1	44.32	17.28	11.12	10.05	11.9	8.85	9.18	Q9DGG6	ADCY9_CHICK	Adenylate cyclase type 9	Gallus gallus (Chicken).	0
comp216729_c1	44.26	11.79	9.91	11.63	17.47	10.17	7.99	Q6ZNG1	ZN600_HUMAN	Zinc finger protein 600	Homo sapiens (Human).	3e-16
comp221219_c0	44.23	68.7	43	41.47	42.31	62.74	114.35	P28227	MAOX_ANAPL	NADP-dependent malic enzyme	Anas platyrhynchos (Domestic duc	0
comp219728_c1	44.19	27.77	43.91	66.67	72.44	65.8	63.2	O60884	DNJA2_HUMAN	DnaJ homolog subfamily A member 2	Homo sapiens (Human).	1e-120
comp221173_c1	44.15	26.71	14.43	8.27	6.75	4.38	1.17	Q14839	CHD4_HUMAN	Chromodomain-helicase-DNA-binding protein 4	Homo sapiens (Human).	2e-172
comp223149_c1	44.03	30.18	10.16	10.78	10.88	10.77	9.34	Q91YT2	RN185_MOUSE	E3 ubiquitin-protein ligase RNF185	Mus musculus (Mouse).	1e-78
comp197872_c0	43.9	37.56	62.03	82.81	28.11	32.61	80.31	P10606	COX5B_HUMAN	Cytochrome c oxidase subunit 5B, mitochondrial	Homo sapiens (Human).	2e-22
comp217475_c2	43.46	26.21	39.65	57.38	30.54	32.89	63.33	P28021	CSK2B_XENLA	Casein kinase II subunit beta	Xenopus laevis (African clawed f	5e-145
comp220145_c0	43.39	18.83	17.43	9.09	6.15	2.83	1.39	P10076	ZFP26_MOUSE	Zinc finger protein 26	Mus musculus (Mouse).	4e-57
comp221388_c0	42.95	25.62	11.71	6.39	3.11	1.85	2.02	A4IF63	TRIM2_BOVIN	Tripartite motif-containing protein 2	Bos taurus (Bovine).	9e-19
comp224640_c1	42.73	28.27	26.37	16.74	14.42	10.04	9.26	Q5EAW4	MCM10_XENLA	Protein MCM10 homolog	Xenopus laevis (African clawed f	2e-60
comp225516_c0	42.55	19.23	29.71	43.94	16.06	17.91	33.35	Q9V3H2	PSDE_DROME	26S proteasome non-ATPase regulatory subunit 14	Drosophila melanogaster (Fruit f	0
comp223078_c0	42.31	41.39	29.97	24.85	13.01	10.29	9.39	Q7ZVP1	JADE3_DANRE	Protein Jade-3	Danio rerio (Zebrafish) (Brachyd	0
comp224333_c0	42.28	25.7	29.81	22.31	17.05	10.49	4.84	Q2KIN5	HEM3_BOVIN	Porphobilinogen deaminase	Bos taurus (Bovine).	1e-129
comp218743_c0	41.75	45.41	31.46	35.92	7.99	6.81	14.64	Q3TX08	TRM1_MOUSE	tRNA (guanine(26)-N(2))-dimethyltransferase	Mus musculus (Mouse).	0
comp220908_c4	41.74	25.44	15.88	11.6	10.44	11.39	11.6	F1M7Y5	KPCI_RAT	Protein kinase C iota type	Rattus norvegicus (Rat).	0
comp224400_c1	41.33	21.05	14.55	46.45	32.77	19.05	18.31	Q9C040	TRIM2_HUMAN	Tripartite motif-containing protein 2	Homo sapiens (Human).	4e-21
comp225480_c0	41.32	18.31	11.63	8.8	7.09	6.45	6.78	Q6ZQ82	RHG26_MOUSE	Rho GTPase-activating protein 26	Mus musculus (Mouse).	0
comp225458_c0	41.22	15.32	14.09	13.9	30.72	20.89	19.28	P04052	RPB1_DROME	DNA-directed RNA polymerase II subunit RPB1	Drosophila melanogaster (Fruit f	0
comp214943_c2	41.11	21.12	33.27	28.49	11.84	9.79	15.16	P27398	CAND_DROME	Calpain-D	Drosophila melanogaster (Fruit f	3e-88
comp220802_c0	40.56	26.78	30.61	42.28	33	35.37	58.46	Q06AT9	RBM4B_PIG	RNA-binding protein 4B	Sus scrofa (Pig).	5e-32
comp218774_c1	40.28	13.07	11.42	8.8	5.68	4.89	7.66	Q6P560	ZN182_MOUSE	Zinc finger protein 182	Mus musculus (Mouse).	3e-76
comp219264_c1	40.16	46.67	71.37	53.25	61.82	76.76	100.26	Q9V4N3	CYB5_DROME	Cytochrome b5	Drosophila melanogaster (Fruit f	1e-38
comp221800_c3	40.04	12.43	6.84	8.63	8.03	6.69	8.6	Q8R087	B4GT7_MOUSE	Beta-1,4-galactosyltransferase 7	Mus musculus (Mouse).	4e-95
comp225824_c0	40	17.54	10.91	10.79	17.46	12.13	8.05	Q8VCD7	KDM4C_MOUSE	Lysine-specific demethylase 4C	Mus musculus (Mouse).	2e-53
comp223925_c2	39.88	11.05	5.95	5.97	9.28	7.81	8.54	Q99ML9	RN111_MOUSE	E3 ubiquitin-protein ligase Arkadia	Mus musculus (Mouse).	5e-41
comp218793_c0	39.71	32.29	31.37	21.73	8.21	7.39	9.63	Q1LUI2	HDDC2_DANRE	HD domain-containing protein 2	Danio rerio (Zebrafish) (Brachyd	1e-58
comp226220_c0	39.67	20.53	11.92	10.62	16.52	15.53	13.76	Q90XB6	SULF1_COTCO	Extracellular sulfatase Sulf-1	Coturnix coturnix (Common quail)	0
comp224830_c1	39.18	39.63	27.62	19.1	10.8	8.79	9.55	Q5XHZ9	PCH2_RAT	Pachytene checkpoint protein 2 homolog	Rattus norvegicus (Rat).	1e-160
comp214419_c1	38.97	46.1	46.93	17.21	13.64	11.31	9.4	O46521	CY24A_BOVIN	Cytochrome b-245 light chain	Bos taurus (Bovine).	8e-40
comp214894_c0	38.87	21.5	31.99	62.99	114.04	127.4	228.97	Q6DIH3	MCM2_XENTR	DNA replication licensing factor mcm2	Xenopus tropicalis (Western claw	0
comp219402_c0	38.46	31.02	47.3	39.59	31.79	26.04	45.51	P51892	DNLI1_XENLA	DNA ligase 1	Xenopus laevis (African clawed f	0
comp225611_c0	38.37	3.51	3.23	8.44	10.39	8.25	5.98	Q6A085	ZN629_MOUSE	Zinc finger protein 629	Mus musculus (Mouse).	1e-41
comp216725_c0	38.28	27.83	22.34	21.98	28.94	24.86	25.97	Q5ZIP4	XRN2_CHICK	5'-3' exoribonuclease 2	Gallus gallus (Chicken).	0
comp221450_c0	38.17	9.47	4.74	5.79	4.64	3.12	1.95	Q7TMV1	RN139_MOUSE	E3 ubiquitin-protein ligase RNF139	Mus musculus (Mouse).	4e-142
comp222806_c1	38.12	18.57	14.31	9.31	10.1	7.7	4.76	Q8C5W4	MOR2B_MOUSE	MORC family CW-type zinc finger protein 2B	Mus musculus (Mouse).	0
comp213328_c0	38.08	20.36	14.57	18.03	11.82	10.77	11	P07902	GALT_HUMAN	Galactose-1-phosphate uridylyltransferase	Homo sapiens (Human).	2e-169
comp223915_c0	37.97	25.77	15.56	19.32	29.77	32.28	47.64	Q13330	MTA1_HUMAN	Metastasis-associated protein MTA1	Homo sapiens (Human).	0
comp225239_c0	37.61	1.63	3.06	6.49	10.04	7.96	10.07	Q4LDD4	ARAP1_MOUSE	Arf-GAP with Rho-GAP domain, ANK repeat and PH domain-containing protein 1	Mus musculus (Mouse).	3e-79
comp222143_c1	37.57	19.66	23.21	27.8	30.34	33.03	63.58	Q27802	DYHC2_TRIGR	Cytoplasmic dynein 2 heavy chain 1	Tripneustes gratilla (Hawaian se	0
comp217584_c0	37.36	34.14	23.76	11.95	9.72	3.42	4.33	Q9NYT6	ZN226_HUMAN	Zinc finger protein 226	Homo sapiens (Human).	5e-61
comp219343_c0	37.31	34.77	39.56	53.37	44.68	41.86	52.77	Q9CYI4	LUC7L_MOUSE	Putative RNA-binding protein Luc7-like 1	Mus musculus (Mouse).	8e-119
comp222140_c0	36.95	22.77	18.88	20.97	16.45	14.92	15.93	Q09838	PRZ1_SCHPO	Transcriptional regulator prz1	Schizosaccharomyces pombe (strai	1e-10
comp216077_c0	36.94	34.46	29.01	27.95	15.34	12.99	18.89	Q4ZIN3	MBRL_HUMAN	Membralin	Homo sapiens (Human).	0
comp223122_c1	36.37	34.89	23.28	14.76	8.58	4.68	7.75	Q99JW2	ACY1_MOUSE	Aminoacylase-1	Mus musculus (Mouse).	1e-177
comp224102_c0	36.28	24.6	33	19.21	17.67	14.87	13.33	Q292R5	KEN_DROPS	Transcription factor Ken	Drosophila pseudoobscura pseudoo	2e-13
comp217656_c0	36.21	62.7	60.44	26.73	8.94	7.47	8.59	A2AJ77	PRD12_MOUSE	PR domain zinc finger protein 12	Mus musculus (Mouse).	6e-100
comp224736_c1	36.12	28.25	30.87	44.12	27.64	25.56	30.67	Q28CM8	ARFG2_XENTR	ADP-ribosylation factor GTPase-activating protein 2	Xenopus tropicalis (Western claw	2e-20
comp217854_c0	36.09	15.89	17.28	10.27	6.79	3.25	3.06	P08836	FPPS_CHICK	Farnesyl pyrophosphate synthase	Gallus gallus (Chicken).	8e-41
comp223189_c1	36.07	21.41	16.73	14.33	19.08	16.57	12.77	Q7QB13	CCNC_ANOGA	Cyclin-C	Anopheles gambiae (African malar	8e-139
comp219163_c3	35.93	17	7.85	2.39	2.33	2.55	0.96	Q8TAC1	RFESD_HUMAN	Rieske domain-containing protein	Homo sapiens (Human).	6e-11
comp221537_c3	35.73	11.29	5.8	5.25	3.54	3.51	9.93	Q9C102	GLT1_SCHPO	Putative glutamate synthase [NADPH]	Schizosaccharomyces pombe (strai	0
comp225453_c1	35.55	22.62	13.82	11.54	14.14	11.91	14.34	P49792	RBP2_HUMAN	E3 SUMO-protein ligase RanBP2	Homo sapiens (Human).	2e-128
comp221335_c0	35.47	62.32	38.21	28.59	31.41	24.47	26.9	Q3TIX9	SNUT2_MOUSE	U4/U6.U5 tri-snRNP-associated protein 2	Mus musculus (Mouse).	0
comp221806_c2	35.3	9.04	20.37	17.95	9.76	8.77	9.36	O75808	CAN15_HUMAN	Calpain-15	Homo sapiens (Human).	2e-118
comp211102_c0	35.29	0.95	17.51	4.38	2.08	3.86	7.06	P19222	CBPA2_RAT	Carboxypeptidase A2	Rattus norvegicus (Rat).	8e-59
comp225504_c1	34.83	20.14	13.12	11.11	4.07	2.85	4.53	Q640V9	TATD1_XENLA	Putative deoxyribonuclease TATDN1	Xenopus laevis (African clawed f	5e-130
comp223088_c0	34.66	4.5	6.36	8.53	9.62	8.72	4.22	E1BB03	ZRAB3_BOVIN	DNA annealing helicase and endonuclease ZRANB3	Bos taurus (Bovine).	5e-162
comp225971_c0	34.65	28	6.86	12.91	11.49	10.39	14.51	P58269	DPF3_MOUSE	Zinc finger protein DPF3	Mus musculus (Mouse).	2e-86
comp216629_c1	34.38	14.48	7.98	7.63	13.24	11.4	9.75	P30684	GNAS_LYMST	Guanine nucleotide-binding protein G(s) subunit alpha	Lymnaea stagnalis (Great pond sn	0
comp215659_c0	34.29	43.9	40.55	58.29	54.39	70.7	59.29	Q24562	U2AF2_DROME	Splicing factor U2AF 50 kDa subunit	Drosophila melanogaster (Fruit f	0
comp221503_c0	34.11	14.43	9.57	6.85	7.56	5.26	3.45	Q86TL2	TM110_HUMAN	Transmembrane protein 110	Homo sapiens (Human).	3e-73
comp214978_c0	33.81	16.38	13.24	14.84	17.32	8.44	9.42	Q6PCD5	RFWD3_HUMAN	E3 ubiquitin-protein ligase RFWD3	Homo sapiens (Human).	2e-116
comp222524_c1	33.79	30.88	22.9	11.54	6.49	5.12	7.04	Q64270	EI2BA_RAT	Translation initiation factor eIF-2B subunit alpha	Rattus norvegicus (Rat).	6e-125
comp219619_c0	33.61	29.28	26.91	19.45	7.56	5.29	6.09	Q1LZ96	ATPF2_BOVIN	ATP synthase mitochondrial F1 complex assembly factor 2	Bos taurus (Bovine).	2e-85
comp223273_c0	33.57	11.24	7.59	4.09	4.57	2.86	1.28	Q32KJ6	GALNS_RAT	N-acetylgalactosamine-6-sulfatase	Rattus norvegicus (Rat).	0
comp216959_c0	33.54	27.95	8.04	3.14	1.29	1.49	1.65	Q9Z2V5	HDAC6_MOUSE	Histone deacetylase 6	Mus musculus (Mouse).	2e-96
comp221422_c2	33.47	3.8	6.62	6.23	4.21	3.41	3.53	Q3V1L4	5NTC_MOUSE	Cytosolic purine 5'-nucleotidase	Mus musculus (Mouse).	0
comp217067_c0	33.4	28.52	20.23	9.25	4.22	2.56	2.77	Q80Z60	ECE2_MOUSE	Endothelin-converting enzyme 2	Mus musculus (Mouse).	2e-44
comp225401_c0	33.22	21.66	17.36	16.52	14.43	13.5	12.12	Q5ZIL9	KBP_CHICK	KIF1-binding protein homolog	Gallus gallus (Chicken).	6e-159
comp225761_c1	33.12	54.2	25.31	17.44	9.57	9.61	13.52	Q61263	SOAT1_MOUSE	Sterol O-acyltransferase 1	Mus musculus (Mouse).	8e-117
comp223651_c0	32.79	22.64	10.69	9.34	16.78	15.66	9.24	Q0VGK4	GDPD1_RAT	Glycerophosphodiester phosphodiesterase domain-containing protein 1	Rattus norvegicus (Rat).	6e-109
comp223144_c4	32.73	2.63	1.36	0.89	2.31	2.15	1.52	Q6IVG4	ACAP2_RABIT	Arf-GAP with coiled-coil, ANK repeat and PH domain-containing protein 2	Oryctolagus cuniculus (Rabbit).	0
comp225670_c1	32.69	20.65	17.53	11.07	12.08	10.31	7.54	Q4JIJ3	METH_BOVIN	Methionine synthase	Bos taurus (Bovine).	0
comp220643_c1	32.67	5.27	4.36	5.11	9.5	8.22	6.93	Q5REK1	ZN136_PONAB	Zinc finger protein 136	Pongo abelii (Sumatran orangutan	8e-18
comp224832_c1	32.47	9.83	25.23	40.43	38.05	38.53	50.54	Q9D8W5	PSD12_MOUSE	26S proteasome non-ATPase regulatory subunit 12	Mus musculus (Mouse).	0
comp222495_c2	32.43	37.57	38.42	44.5	21.68	27	38.59	Q149N8	SHPRH_HUMAN	E3 ubiquitin-protein ligase SHPRH	Homo sapiens (Human).	0
comp224227_c1	32.4	17.25	26.73	7.65	14.83	11.84	13.36	Q810B6	ANFY1_MOUSE	Ankyrin repeat and FYVE domain-containing protein 1	Mus musculus (Mouse).	0
comp213109_c0	32.18	9.99	4.57	2.27	2.96	2.54	1.24	A6NNE9	MARHB_HUMAN	E3 ubiquitin-protein ligase MARCH11	Homo sapiens (Human).	2e-13
comp217851_c1	32.1	60.4	137.1	93.59	30.31	16.83	7.35	Q9EQB9	ZN287_MOUSE	Zinc finger protein 287	Mus musculus (Mouse).	6e-25
comp219362_c1	32.07	19.66	17.3	11.91	3.08	2.32	2.43	Q8AWD2	MOCS3_DANRE	Adenylyltransferase and sulfurtransferase MOCS3	Danio rerio (Zebrafish) (Brachyd	5e-173
comp222990_c0	32.05	33.12	17.33	13.73	6.6	4.72	3.6	Q5E9Y5	DOM3Z_BOVIN	Protein Dom3Z	Bos taurus (Bovine).	3e-95
comp212140_c0	31.99	23.74	25.78	23.59	23.76	23.15	27.56	P38411	GNAQ_LYMST	Guanine nucleotide-binding protein G(q) subunit alpha	Lymnaea stagnalis (Great pond sn	0
comp223045_c0	31.78	5.45	2.75	1.3	1.28	1.54	1.27	Q9VJ79	PDE11_DROME	Dual 3',5'-cyclic-AMP and -GMP phosphodiesterase 11	Drosophila melanogaster (Fruit f	6e-149
comp219064_c0	31.68	6.91	8.54	2.39	3.64	1.58	1.58	Q9Z265	CHK2_MOUSE	Serine/threonine-protein kinase Chk2	Mus musculus (Mouse).	4e-71
comp221173_c3	31.65	23.32	13.79	11.62	12.85	10.27	10.31	Q8TDI0	CHD5_HUMAN	Chromodomain-helicase-DNA-binding protein 5	Homo sapiens (Human).	0
comp223097_c1	31.63	24.18	41.63	30.41	8.39	6.3	3.31	P17019	ZN708_HUMAN	Zinc finger protein 708	Homo sapiens (Human).	3e-89
comp223510_c1	31.27	11.27	12.86	4.83	5.73	3.96	5.04	Q14929	ZN169_HUMAN	Zinc finger protein 169	Homo sapiens (Human).	2e-13
comp222232_c0	31.26	17.51	6.33	3.94	6.3	3.67	2.32	O08648	M3K4_MOUSE	Mitogen-activated protein kinase kinase kinase 4	Mus musculus (Mouse).	2e-159
comp225789_c1	31.25	29.96	30.2	26.21	10.44	9.56	16.02	Q96S55	WRIP1_HUMAN	ATPase WRNIP1	Homo sapiens (Human).	1e-168
comp225321_c0	31.16	22.2	33.39	31.35	34.42	37.24	14.19	P30682	GNAI_LYMST	Guanine nucleotide-binding protein G(i) subunit alpha	Lymnaea stagnalis (Great pond sn	0
comp225974_c0	31.15	19.44	20.78	29.11	30.29	29.28	29.76	O00139	KIF2A_HUMAN	Kinesin-like protein KIF2A	Homo sapiens (Human).	0
comp219526_c0	31.09	39.93	47.14	42.09	44.64	43.42	56.52	P63329	PP2BA_RAT	Serine/threonine-protein phosphatase 2B catalytic subunit alpha isoform	Rattus norvegicus (Rat).	0
comp222672_c0	31.03	10.42	9.62	13.75	13.32	10.76	10.02	Q810T5	KAT7_RAT	Histone acetyltransferase KAT7	Rattus norvegicus (Rat).	0
comp221381_c0	31.02	23.17	24.41	26.86	16.25	15.2	29.57	Q9Z2N8	ACL6A_MOUSE	Actin-like protein 6A	Mus musculus (Mouse).	0
comp214943_c0	31	15.21	26.87	21.05	9.77	8.03	10	P27398	CAND_DROME	Calpain-D	Drosophila melanogaster (Fruit f	3e-28
comp216403_c0	30.86	26.6	53.47	73.17	25.41	33.72	58.45	Q641Y2	NDUS2_RAT	NADH dehydrogenase [ubiquinone] iron-sulfur protein 2, mitochondrial	Rattus norvegicus (Rat).	0
comp211882_c3	30.86	12.91	6.42	2.17	7.19	3.69	1.21	Q0VAW7	ZN112_MOUSE	Zinc finger protein 112	Mus musculus (Mouse).	7e-13
comp214111_c1	30.83	10.1	10.84	3.9	7.99	5.13	3.71	Q8VCD7	KDM4C_MOUSE	Lysine-specific demethylase 4C	Mus musculus (Mouse).	2e-71
comp222132_c0	30.45	8.17	7.39	5.62	2.36	1.78	0.73	Q9BXT4	TDRD1_HUMAN	Tudor domain-containing protein 1	Homo sapiens (Human).	8e-13
comp222888_c1	30.14	10.96	18.11	9.54	8.39	7.37	7.43	Q3UHB1	NT5D3_MOUSE	5'-nucleotidase domain-containing protein 3	Mus musculus (Mouse).	1e-102
comp221621_c0	30.05	11.31	7.89	7.5	6.56	5.96	2.08	F6UH96	SPRTN_XENTR	SprT-like domain-containing protein Spartan	Xenopus tropicalis (Western claw	2e-112
comp226001_c0	29.99	18.63	13.55	8.85	8.19	7.19	5.78	Q8K1A0	METL5_MOUSE	Methyltransferase-like protein 5	Mus musculus (Mouse).	2e-95
comp222041_c3	29.97	36.98	42.32	67.41	37.32	46.1	82.24	Q9DCM0	ETHE1_MOUSE	Protein ETHE1, mitochondrial	Mus musculus (Mouse).	4e-94
comp218367_c2	29.71	12.1	15.69	4.85	4.55	2.24	2.32	Q5REB1	MPPD2_PONAB	Metallophosphoesterase MPPED2	Pongo abelii (Sumatran orangutan	2e-95
comp224366_c0	29.69	10.96	12.46	10.63	16.76	12.42	5.71	Q9BWT3	PAPOG_HUMAN	Poly(A) polymerase gamma	Homo sapiens (Human).	0
comp215332_c1	29.53	15.15	7.33	8.24	11.91	12.48	30.78	Q9UBN7	HDAC6_HUMAN	Histone deacetylase 6	Homo sapiens (Human).	0
comp221383_c0	29.49	8.37	13.25	11.09	10.75	11.21	10.47	A7RZW4	DPP3_NEMVE	Dipeptidyl peptidase 3	Nematostella vectensis (Starlet	0
comp220756_c0	29.47	6.81	4.97	7.95	14.1	9.53	8.77	Q2TB10	ZN800_HUMAN	Zinc finger protein 800	Homo sapiens (Human).	2e-19
comp223260_c4	29.44	26.43	26.5	19.73	13.26	15.34	33.15	Q54NE6	PGAM_DICDI	Probable phosphoglycerate mutase	Dictyostelium discoideum (Slime	4e-97
comp217534_c1	29.16	14.29	12.56	9.52	8.55	7.61	8.71	Q8C5L6	INP5K_MOUSE	Inositol polyphosphate 5-phosphatase K	Mus musculus (Mouse).	6e-91
comp215466_c0	28.86	22.42	41.73	90.54	53.1	57.65	92.22	P62716	PP2AB_RAT	Serine/threonine-protein phosphatase 2A catalytic subunit beta isoform	Rattus norvegicus (Rat).	0
comp219529_c1	28.81	6.06	3.89	2.4	5.15	3.42	1.93	P08043	ZFP2_MOUSE	Zinc finger protein 2	Mus musculus (Mouse).	1e-55
comp218761_c4	28.37	21.77	23.76	11.86	10.77	7.81	6.87	Q96RE9	ZN300_HUMAN	Zinc finger protein 300	Homo sapiens (Human).	1e-63
comp218309_c0	28.31	29.68	27.96	15.56	8.59	7.37	7.44	Q2T9W7	MSPD1_BOVIN	Motile sperm domain-containing protein 1	Bos taurus (Bovine).	3e-71
comp220236_c0	28.21	18.35	15	15.48	10.16	9.97	12.34	P13686	PPA5_HUMAN	Tartrate-resistant acid phosphatase type 5	Homo sapiens (Human).	8e-105
comp222970_c0	28.2	17.51	17.69	9.86	8.23	11.02	12.98	P32754	HPPD_HUMAN	4-hydroxyphenylpyruvate dioxygenase	Homo sapiens (Human).	2e-116
comp212838_c1	28.09	7.88	9.27	3.51	3.57	2.04	2.25	Q96IR2	ZN845_HUMAN	Zinc finger protein 845	Homo sapiens (Human).	6e-14
comp223438_c0	27.98	20.52	33.88	34.52	51.03	48.8	53.56	Q9NRL2	BAZ1A_HUMAN	Bromodomain adjacent to zinc finger domain protein 1A	Homo sapiens (Human).	3e-88
comp215803_c2	27.95	23.83	26.98	32.6	9.25	7.98	16.56	O96006	ZBED1_HUMAN	Zinc finger BED domain-containing protein 1	Homo sapiens (Human).	2e-27
comp218285_c0	27.9	15.53	11.46	3.47	10.61	11.96	3.37	P51400	RED1_RAT	Double-stranded RNA-specific editase 1	Rattus norvegicus (Rat).	3e-66
comp223242_c2	27.81	14.64	13.8	3.15	6.96	9.29	6.16	Q5VU57	CBPC6_HUMAN	Cytosolic carboxypeptidase 6	Homo sapiens (Human).	0
comp223816_c0	27.62	31.24	16.56	10.06	3.78	3.37	2.72	Q9BWT3	PAPOG_HUMAN	Poly(A) polymerase gamma	Homo sapiens (Human).	7e-75
comp225471_c1	27.55	21.91	12.27	10.43	9.82	8.92	8.52	Q92556	ELMO1_HUMAN	Engulfment and cell motility protein 1	Homo sapiens (Human).	0
comp223917_c0	27.48	29.83	18.81	20.29	17.74	16.42	22.61	Q5RF97	BCD1_PONAB	Box C/D snoRNA protein 1	Pongo abelii (Sumatran orangutan	8e-57
comp225922_c0	27.4	25.57	15.6	11.43	10.09	7.94	5.7	Q9VWH4	IDH3A_DROME	Probable isocitrate dehydrogenase [NAD] subunit alpha, mitochondrial	Drosophila melanogaster (Fruit f	0
comp225860_c2	27.3	27.23	22.31	17.52	9.24	8.32	10.24	Q8BZ36	RINT1_MOUSE	RAD50-interacting protein 1	Mus musculus (Mouse).	0
comp224459_c0	27.27	17.11	9.89	6.79	11.58	7.89	2.99	Q60821	ZBT17_MOUSE	Zinc finger and BTB domain-containing protein 17	Mus musculus (Mouse).	4e-15
comp216737_c0	27.14	4.49	1.65	0.61	1.8	1.38	0.61	Q3SX40	PDLI7_BOVIN	PDZ and LIM domain protein 7	Bos taurus (Bovine).	1e-18
comp222361_c2	26.99	19.47	10.95	5.65	5.22	4.08	3.41	Q27874	PAT3_CAEEL	Integrin beta pat-3	Caenorhabditis elegans.	7e-111
comp218983_c2	26.87	9.01	16.41	30.03	42.21	44.57	52.5	P52176	MMP9_BOVIN	Matrix metalloproteinase-9	Bos taurus (Bovine).	1e-17
comp218589_c1	26.8	41.6	30.58	23.48	16.32	15.52	15.59	P50514	ARLZ_SCHPO	Probable argininosuccinate lyase	Schizosaccharomyces pombe (strai	3e-162
comp219867_c0	26.71	57.49	47.29	34.65	37.7	32.76	26.03	Q8BTQ0	PCGF3_MOUSE	Polycomb group RING finger protein 3	Mus musculus (Mouse).	3e-88
comp226014_c0	26.58	26.38	28.9	26.72	20.57	21.78	21.86	Q64620	PPP6_RAT	Serine/threonine-protein phosphatase 6 catalytic subunit	Rattus norvegicus (Rat).	0
comp221255_c1	26.3	14.94	14.54	17.7	17.1	12.88	15.62	Q04545	TDA9_YEAST	Probable transcription factor TDA9	Saccharomyces cerevisiae (strain	2e-10
comp213129_c2	26.29	29.58	24.76	26.19	16.51	16.87	19.96	O15541	R113A_HUMAN	RING finger protein 113A	Homo sapiens (Human).	1e-120
comp225275_c0	26.24	10.85	7.42	4.96	6.57	5.79	3.65	A5WW08	CHFR_DANRE	E3 ubiquitin-protein ligase CHFR	Danio rerio (Zebrafish) (Brachyd	3e-126
comp223953_c0	26.19	47.62	29.83	22.96	9	8.61	19.44	O93209	POL_FFV	Pro-Pol polyprotein	Feline foamy virus (FFV) (Feline	2e-06
comp225519_c0	26.04	2.93	1.76	2.58	3.02	2.22	3.32	Q6N021	TET2_HUMAN	Methylcytosine dioxygenase TET2	Homo sapiens (Human).	2e-119
comp217851_c3	25.97	20.76	17.89	14.48	3.22	4.37	3.88	P51786	ZN157_HUMAN	Zinc finger protein 157	Homo sapiens (Human).	1e-54
comp213334_c0	25.86	22.43	19.36	16.35	5.62	3.99	4.88	Q7T037	RF12B_XENLA	E3 ubiquitin-protein ligase RNF12-B	Xenopus laevis (African clawed f	7e-15
comp225964_c0	25.81	11.62	10.19	9.84	9.33	7.66	7.26	Q5Y5T5	ZDHC8_MOUSE	Probable palmitoyltransferase ZDHHC8	Mus musculus (Mouse).	9e-110
comp214510_c2	25.69	33.85	39.79	33.37	9.26	10.02	5.92	P18729	ZG57_XENLA	Gastrula zinc finger protein XlCGF57.1	Xenopus laevis (African clawed f	6e-71
comp215288_c0	25.64	2.44	1.88	2.16	3.66	2.81	2.2	Q6A085	ZN629_MOUSE	Zinc finger protein 629	Mus musculus (Mouse).	1e-33
comp225350_c0	25.63	5.84	4.18	4.77	7.36	5.5	4.32	Q9Z1J2	NEK4_MOUSE	Serine/threonine-protein kinase Nek4	Mus musculus (Mouse).	1e-138
comp213703_c0	25.58	35.4	43.75	30.21	19.34	16.58	26.88	Q96MF7	NSE2_HUMAN	E3 SUMO-protein ligase NSE2	Homo sapiens (Human).	6e-25
comp225461_c0	25.55	10.68	13.78	10.13	14.49	13.93	11.35	Q8IZN3	ZDH14_HUMAN	Probable palmitoyltransferase ZDHHC14	Homo sapiens (Human).	8e-167
comp223766_c0	25.41	3.56	7.55	4.94	3.81	2.85	3.45	Q9Y253	POLH_HUMAN	DNA polymerase eta	Homo sapiens (Human).	1e-165
comp212090_c4	25.4	10.88	18.42	16.63	16.99	11.76	24.52	P48765	NAC1_BOVIN	Sodium/calcium exchanger 1	Bos taurus (Bovine).	4e-26
comp225187_c2	25.35	7.86	8.19	12.87	8.3	5.92	10.08	Q6AZA0	THIL_DANRE	Acetyl-CoA acetyltransferase, mitochondrial	Danio rerio (Zebrafish) (Brachyd	0
comp216770_c2	25.2	40.98	66.17	50.18	37.57	29.18	23.48	O94832	MYO1D_HUMAN	Unconventional myosin-Id	Homo sapiens (Human).	0
comp216078_c1	25.2	16.89	12.62	5.84	3.85	4.25	5.16	Q3T075	STX8_BOVIN	Syntaxin-8	Bos taurus (Bovine).	1e-18
comp225793_c1	25.13	34.03	60.29	50.77	19.44	13.04	14.47	Q28GH3	SAE2_XENTR	SUMO-activating enzyme subunit 2	Xenopus tropicalis (Western claw	0
comp223178_c1	25.09	0.87	1.01	2.42	4.38	3.66	3.2	Q5RGJ8	GNPTA_DANRE	N-acetylglucosamine-1-phosphotransferase subunits alpha/beta	Danio rerio (Zebrafish) (Brachyd	0
comp208141_c0	25.07	29.93	39.01	50.53	22.72	22.14	38.05	Q8R331	ZNHI1_MOUSE	Zinc finger HIT domain-containing protein 1	Mus musculus (Mouse).	6e-43
comp218319_c0	24.99	23.51	26.6	8.76	9.48	6.08	2.33	Q9D4D4	TKTL2_MOUSE	Transketolase-like protein 2	Mus musculus (Mouse).	0
comp217337_c0	24.89	2.18	3.18	3.68	6.59	5.76	6.04	Q8R5G7	ARAP3_MOUSE	Arf-GAP with Rho-GAP domain, ANK repeat and PH domain-containing protein 3	Mus musculus (Mouse).	1e-10
comp214635_c3	24.84	20.11	10.17	8.12	3.35	3.56	2.71	Q7Z7L9	ZSCA2_HUMAN	Zinc finger and SCAN domain-containing protein 2	Homo sapiens (Human).	3e-61
comp223858_c0	24.72	23.77	15.07	19.72	25.28	26.88	35.29	Q32NQ8	RNF10_XENLA	RING finger protein 10	Xenopus laevis (African clawed f	1e-174
comp213231_c1	24.71	27.06	25.61	27.77	12.02	11.45	23.57	A7RWP6	EIF3E_NEMVE	Eukaryotic translation initiation factor 3 subunit E	Nematostella vectensis (Starlet	3e-127
comp225026_c0	24.67	38.87	41.68	38.28	27.48	24.17	35.31	Q8BG51	MIRO1_MOUSE	Mitochondrial Rho GTPase 1	Mus musculus (Mouse).	0
comp218838_c0	24.67	15.94	13.75	8.59	2.62	1.4	1.38	A6QPT7	ERAP2_BOVIN	Endoplasmic reticulum aminopeptidase 2	Bos taurus (Bovine).	0
comp216746_c0	24.61	35.47	20.95	15.91	4.82	4.45	3.9	P97519	HMGCL_RAT	Hydroxymethylglutaryl-CoA lyase, mitochondrial	Rattus norvegicus (Rat).	9e-160
comp226134_c0	24.6	4.6	8.55	4.2	3.2	3.45	4.67	P10076	ZFP26_MOUSE	Zinc finger protein 26	Mus musculus (Mouse).	2e-37
comp213899_c0	24.42	46.34	22.04	9.78	0.63	3.5	5.78	Q9NY59	NSMA2_HUMAN	Sphingomyelin phosphodiesterase 3	Homo sapiens (Human).	5e-45
comp216964_c0	24.33	28.63	16.41	8.94	3.14	2.07	1.4	A9LNK9	CPSF_ARATH	Cleavage and polyadenylation specificity factor CPSF30	Arabidopsis thaliana (Mouse-ear	2e-06
comp226226_c0	24.23	19.93	16.99	13.32	13.08	13.6	24.43	Q91437	PYR1_SQUAC	CAD protein	Squalus acanthias (Spiny dogfish	0
comp214244_c4	24.09	2.27	1.21	0.69	0.3	0.41	0.4	Q24732	GLAS_DROVI	Protein glass	Drosophila virilis (Fruit fly).	2e-12
comp222748_c1	24.07	10.46	2.17	1.8	3.22	2.74	1.12	P10076	ZFP26_MOUSE	Zinc finger protein 26	Mus musculus (Mouse).	7e-52
comp218992_c2	23.98	7.04	8.1	9.37	7.7	4.25	2.2	Q1EHT7	C3H4_ORYSJ	Zinc finger CCCH domain-containing protein 4	Oryza sativa subsp. japonica (Ri	2e-07
comp219918_c0	23.95	19.4	27.76	33.37	25.55	25.81	32.68	Q96C45	ULK4_HUMAN	Serine/threonine-protein kinase ULK4	Homo sapiens (Human).	0
comp221051_c4	23.88	13.8	12.45	15.34	12.61	10.82	14.93	Q7Z3D4	LYSM3_HUMAN	LysM and putative peptidoglycan-binding domain-containing protein 3	Homo sapiens (Human).	3e-37
comp217421_c1	23.69	17.72	16.04	9.94	7.48	9.04	18.75	Q96T23	RSF1_HUMAN	Remodeling and spacing factor 1	Homo sapiens (Human).	3e-47
comp225368_c0	23.65	9.57	5.69	5.27	6.28	4.97	2.91	Q15075	EEA1_HUMAN	Early endosome antigen 1	Homo sapiens (Human).	1e-77
comp218732_c1	23.55	4.52	2.53	2.89	4.84	3.38	3.67	Q64729	TGFR1_MOUSE	TGF-beta receptor type-1	Mus musculus (Mouse).	0
comp219988_c0	23.52	9.81	11.84	15.3	12.25	13.3	20.86	Q2KIG0	ETFD_BOVIN	Electron transfer flavoprotein-ubiquinone oxidoreductase, mitochondrial	Bos taurus (Bovine).	0
comp224419_c0	23.5	12.46	2.79	2.19	3.06	1.27	1.22	Q8NEN9	PDZD8_HUMAN	PDZ domain-containing protein 8	Homo sapiens (Human).	9e-89
comp225835_c1	23.29	17.62	13.28	13.78	17.62	12.88	10.87	Q86VM9	ZCH18_HUMAN	Zinc finger CCCH domain-containing protein 18	Homo sapiens (Human).	3e-30
comp225468_c0	23.26	26.23	10.42	8.86	3.39	1.18	1.54	Q9C5D2	FBL4_ARATH	F-box/LRR-repeat protein 4	Arabidopsis thaliana (Mouse-ear	2e-18
comp221319_c1	23.23	18.94	18.35	7.29	3.82	1.99	1.75	Q61093	CY24B_MOUSE	Cytochrome b-245 heavy chain	Mus musculus (Mouse).	0
comp213245_c1	23.16	6.85	3.78	2.95	1.71	2.54	5.06	P10076	ZFP26_MOUSE	Zinc finger protein 26	Mus musculus (Mouse).	3e-82
comp218821_c3	23.08	11.4	7.71	3.13	3.77	3.51	3.4	O46560	PDXK_PIG	Pyridoxal kinase	Sus scrofa (Pig).	1e-121
comp225158_c0	22.93	9.32	7.18	6.17	8.39	6.46	5.03	P50309	G6PI_CRIGR	Glucose-6-phosphate isomerase	Cricetulus griseus (Chinese hams	0
comp217854_c1	22.9	16.47	15.61	7.28	5.48	3.48	1.89	P05369	FPPS_RAT	Farnesyl pyrophosphate synthase	Rattus norvegicus (Rat).	1e-90
comp224989_c0	22.86	4.29	3.57	3.27	5.5	5.14	3.13	Q8RX29	ATL70_ARATH	RING-H2 finger protein ATL70	Arabidopsis thaliana (Mouse-ear	3e-08
comp223116_c0	22.81	6.08	3.25	3.01	4.02	4.3	5.54	Q9UPR0	PLCL2_HUMAN	Inactive phospholipase C-like protein 2	Homo sapiens (Human).	0
comp223042_c6	22.74	8.09	4.63	2.6	4.97	5.89	5.5	B0JZV4	CBPC5_XENTR	Cytosolic carboxypeptidase-like protein 5	Xenopus tropicalis (Western claw	1e-139
comp224541_c1	22.68	5.06	3.27	2.3	2.1	2.22	5.13	O94760	DDAH1_HUMAN	N(G),N(G)-dimethylarginine dimethylaminohydrolase 1	Homo sapiens (Human).	2e-42
comp221331_c0	22.64	10.94	7.21	5	4.77	3.49	6.83	P06801	MAOX_MOUSE	NADP-dependent malic enzyme	Mus musculus (Mouse).	1e-171
comp224508_c0	22.61	8.55	3.74	1.08	3.53	5.19	1.73	P16423	POLR_DROME	Retrovirus-related Pol polyprotein from type-2 retrotransposable element R2DM	Drosophila melanogaster (Fruit f	1e-11
comp219667_c0	22.47	16.77	12.99	10.39	7.24	4.96	6.68	Q6ZMW2	ZN782_HUMAN	Zinc finger protein 782	Homo sapiens (Human).	1e-61
comp225406_c0	22.42	24.22	25.38	22.23	14.64	15.14	14.45	Q02040	AK17A_HUMAN	A-kinase anchor protein 17A	Homo sapiens (Human).	7e-140
comp222424_c0	22.4	21.8	38.58	42.89	72.53	70.85	58.94	Q7K4Q5	Y0417_DROME	Probable protein phosphatase CG10417	Drosophila melanogaster (Fruit f	8e-36
comp225532_c0	22.36	6.19	10.66	16.56	7.73	9.23	9.61	O17087	GLD2_CAEEL	Poly(A) RNA polymerase gld-2	Caenorhabditis elegans.	2e-77
comp224862_c0	22.35	26.9	11.67	9.87	5.43	5.53	7.84	A7RKF6	RTCB_NEMVE	tRNA-splicing ligase RtcB homolog	Nematostella vectensis (Starlet	0
comp222523_c0	22.22	6.25	4.91	4.59	6.54	4.9	5.55	P0AC33	FUMA_ECOLI	Fumarate hydratase class I, aerobic	Escherichia coli (strain K12).	0
comp224944_c0	22.18	14.31	11.25	7.34	11.82	9.73	10.18	Q6P1G2	KDM2B_MOUSE	Lysine-specific demethylase 2B	Mus musculus (Mouse).	0
comp221810_c0	22.16	30.37	27.27	30.63	22.93	25.36	34.03	Q62255	SALL3_MOUSE	Sal-like protein 3	Mus musculus (Mouse).	1e-05
comp221964_c1	22.08	15.09	10.47	8.4	8.98	7.31	7.99	P0CE10	Y4102_ARATH	Putative uncharacterized protein At4g01020, chloroplastic	Arabidopsis thaliana (Mouse-ear	2e-34
comp215730_c3	22.06	16.38	15.49	7.66	15.25	14.04	42.33	Q7M3K2	PELET_DROME	Transposable element P transposase	Drosophila melanogaster (Fruit f	3e-13
comp219607_c0	22.05	11.84	5.13	4.47	3.16	2.95	1.99	Q5TKR9	KAT6A_RAT	Histone acetyltransferase KAT6A	Rattus norvegicus (Rat).	3e-29
comp219402_c1	22.02	18.54	28.88	24.07	17.33	12.91	29.54	P51892	DNLI1_XENLA	DNA ligase 1	Xenopus laevis (African clawed f	4e-67
comp225744_c1	22.02	10.89	8.82	9.72	15.11	13.77	10.49	Q5XHH7	SYVNB_XENLA	E3 ubiquitin-protein ligase synoviolin B	Xenopus laevis (African clawed f	0
comp211596_c1	21.94	17.71	20.28	29.09	8.22	9.95	23.79	Q6DGQ0	SPT4H_DANRE	Transcription elongation factor SPT4	Danio rerio (Zebrafish) (Brachyd	4e-67
comp221037_c0	21.88	21.74	16.97	13.76	6.61	4.89	8.86	O43324	MCA3_HUMAN	Eukaryotic translation elongation factor 1 epsilon-1	Homo sapiens (Human).	7e-35
comp219991_c1	21.88	9.8	5.92	4.21	5.31	2.92	1.68	Q804S5	MIB1_DANRE	E3 ubiquitin-protein ligase mib1	Danio rerio (Zebrafish) (Brachyd	0
comp224640_c0	21.86	23.44	20.46	7.59	11.85	8.59	5.81	Q7L590	MCM10_HUMAN	Protein MCM10 homolog	Homo sapiens (Human).	1e-38
comp220157_c1	21.84	5.08	6.62	5.46	6.31	4.75	3.34	O96006	ZBED1_HUMAN	Zinc finger BED domain-containing protein 1	Homo sapiens (Human).	1e-07
comp224925_c0	21.77	9.68	4.49	3.89	6.98	4.77	4.47	Q8K4G5	ABLM1_MOUSE	Actin-binding LIM protein 1	Mus musculus (Mouse).	2e-39
comp225328_c1	21.68	11.22	12.12	17.8	14.85	12.09	20.39	P30876	RPB2_HUMAN	DNA-directed RNA polymerase II subunit RPB2	Homo sapiens (Human).	0
comp220866_c2	21.59	1.09	1.03	1.69	2.36	3.66	2.37	Q9ES74	NEK7_MOUSE	Serine/threonine-protein kinase Nek7	Mus musculus (Mouse).	0
comp217541_c1	21.55	18.82	10.7	4.58	13.48	12.42	8.06	Q6PI78	TMM65_HUMAN	Transmembrane protein 65	Homo sapiens (Human).	7e-46
comp221527_c0	21.43	2.73	2.46	2.13	2.54	1.63	0.77	Q9JJX8	ST32B_MOUSE	Serine/threonine-protein kinase 32B	Mus musculus (Mouse).	2e-174
comp223391_c0	21.38	10.01	13.84	9.57	13.47	8.65	6.79	P28227	MAOX_ANAPL	NADP-dependent malic enzyme	Anas platyrhynchos (Domestic duc	0
comp219237_c0	21.29	26.55	32.48	35.24	20.34	15.77	28.56	Q9UBL3	ASH2L_HUMAN	Set1/Ash2 histone methyltransferase complex subunit ASH2	Homo sapiens (Human).	2e-127
comp219719_c0	21.22	1.82	1.29	1.89	2.47	2.31	1.22	Q6DGF5	ZDH12_RAT	Probable palmitoyltransferase ZDHHC12	Rattus norvegicus (Rat).	2e-38
comp212141_c1	21.2	22.41	15.34	13.71	14.6	12.26	14.77	Q8MQJ9	BRAT_DROME	Brain tumor protein	Drosophila melanogaster (Fruit f	2e-54
comp225062_c0	21.18	14.35	9.93	4.29	3.73	3.06	2.17	Q99LW6	YAF2_MOUSE	YY1-associated factor 2	Mus musculus (Mouse).	5e-40
comp220015_c0	21.08	11.59	8.68	5.81	7.38	5.86	3.16	O94892	ZN432_HUMAN	Zinc finger protein 432	Homo sapiens (Human).	1e-68
comp218662_c0	21.07	7.12	25.59	8.02	6.65	6.32	6.29	Q96NN9	AIFM3_HUMAN	Apoptosis-inducing factor 3	Homo sapiens (Human).	5e-132
comp225899_c0	21.05	5.66	1.97	9.09	13.11	6.23	2.65	Q8IY33	MILK2_HUMAN	MICAL-like protein 2	Homo sapiens (Human).	9e-58
comp210726_c0	21.05	1.66	4.48	6.56	2.98	1.47	4.91	O75382	TRIM3_HUMAN	Tripartite motif-containing protein 3	Homo sapiens (Human).	8e-16
comp225135_c0	20.99	22.08	45.01	25.78	9.94	7.2	6.98	P26186	MGMT_CRIGR	Methylated-DNA--protein-cysteine methyltransferase	Cricetulus griseus (Chinese hams	6e-31
comp224018_c0	20.98	11.51	7.53	5.1	2.2	2.59	2.78	A4FUP9	GL1D1_MOUSE	Glycosyltransferase 1 domain-containing protein 1	Mus musculus (Mouse).	1e-75
comp222378_c1	20.97	20.77	21.72	22.07	15.53	18.46	19.76	E9QBI7	OMA1_DANRE	Metalloendopeptidase OMA1, mitochondrial	Danio rerio (Zebrafish) (Brachyd	2e-90
comp226186_c0	20.96	2.69	4	3.92	10.42	6.61	7.06	O95714	HERC2_HUMAN	E3 ubiquitin-protein ligase HERC2	Homo sapiens (Human).	0
comp220855_c0	20.92	6.73	3.53	9.06	4.42	4.21	4.08	B2RXF5	ZBT42_HUMAN	Zinc finger and BTB domain-containing protein 42	Homo sapiens (Human).	1e-07
comp216553_c3	20.79	6.97	10.32	9.62	6.74	6.47	9.79	Q8HXY4	ODBA_MACFA	2-oxoisovalerate dehydrogenase subunit alpha, mitochondrial	Macaca fascicularis (Crab-eating	0
comp222829_c1	20.72	20.24	13.43	11.91	6.96	5.82	8.91	P48553	TPC10_HUMAN	Trafficking protein particle complex subunit 10	Homo sapiens (Human).	0
comp219032_c0	20.66	17.16	14.51	14.31	4.65	7.17	19.49	A4FLW9	RHMD_SACEN	L-rhamnonate dehydratase	Saccharopolyspora erythraea (str	4e-146
comp224807_c0	20.6	35.36	21.62	10.9	7.82	9.24	6.3	Q0VDN7	RUND1_MOUSE	RUN domain-containing protein 1	Mus musculus (Mouse).	3e-137
comp223020_c0	20.38	10.77	8.96	6.51	8.03	7.24	5.04	Q8WYQ5	DGCR8_HUMAN	Microprocessor complex subunit DGCR8	Homo sapiens (Human).	9e-135
comp212555_c1	20.34	23.38	25.44	19.26	6.39	5.52	7.61	Q91X96	MSS4_MOUSE	Guanine nucleotide exchange factor MSS4	Mus musculus (Mouse).	4e-40
comp221889_c0	20.31	11.69	2.86	6.19	7.55	8.42	7.14	Q7Z3G6	PRIC2_HUMAN	Prickle-like protein 2	Homo sapiens (Human).	3e-126
comp216946_c3	20.27	35.37	17.07	25.25	9.72	12.16	24.29	Q99595	TI17A_HUMAN	Mitochondrial import inner membrane translocase subunit Tim17-A	Homo sapiens (Human).	5e-74
comp215352_c0	20.17	13.1	17.56	17.01	11.08	11.27	16.67	Q5XIT9	MCCB_RAT	Methylcrotonoyl-CoA carboxylase beta chain, mitochondrial	Rattus norvegicus (Rat).	0
comp223961_c0	20.09	6.88	3.25	2.7	4.08	2.6	1.34	Q8N895	ZN366_HUMAN	Zinc finger protein 366	Homo sapiens (Human).	3e-08
comp220086_c0	20.03	3.99	13.64	21.53	14.16	17.13	42.06	P23004	QCR2_BOVIN	Cytochrome b-c1 complex subunit 2, mitochondrial	Bos taurus (Bovine).	8e-105
comp224736_c2	19.92	15.26	21.04	17.06	20.83	18.22	20.57	Q28CM8	ARFG2_XENTR	ADP-ribosylation factor GTPase-activating protein 2	Xenopus tropicalis (Western claw	1e-33
comp225779_c0	19.87	15.02	14.09	15.06	16.55	13.52	15.86	Q5ZL98	RPC1_CHICK	DNA-directed RNA polymerase III subunit RPC1	Gallus gallus (Chicken).	0
comp215050_c2	19.84	2.74	2.2	1.99	3.07	1.98	1.81	P51523	ZNF84_HUMAN	Zinc finger protein 84	Homo sapiens (Human).	4e-28
comp225735_c0	19.75	5.5	3.36	2.32	1.7	2.44	1.12	P70627	FOLH1_RAT	Glutamate carboxypeptidase 2	Rattus norvegicus (Rat).	2e-89
comp222316_c3	19.62	17.73	17.74	19.55	23.48	21.19	17.73	Q80W54	FACE1_MOUSE	CAAX prenyl protease 1 homolog	Mus musculus (Mouse).	0
comp199208_c0	19.57	12.22	13.16	6.92	5.44	3.22	1.72	Q2Q1W2	LIN41_HUMAN	E3 ubiquitin-protein ligase TRIM71	Homo sapiens (Human).	8e-24
comp217357_c0	19.48	15.64	16.39	11.23	4.36	3.82	3.79	P27446	FYN_XIPHE	Tyrosine-protein kinase Fyn	Xiphophorus helleri (Green sword	0
comp224109_c1	19.46	15.34	11.59	14.24	12.58	15.05	19.54	Q0VCR6	TMM68_BOVIN	Transmembrane protein 68	Bos taurus (Bovine).	3e-113
comp217614_c0	19.45	5.18	11.11	12.23	6.87	6.63	12.63	Q8TCD6	PHOP2_HUMAN	Pyridoxal phosphate phosphatase PHOSPHO2	Homo sapiens (Human).	2e-64
comp217163_c0	19.33	17.47	11.72	6.09	15.34	12.17	7.83	Q9P0J7	KCMF1_HUMAN	E3 ubiquitin-protein ligase KCMF1	Homo sapiens (Human).	4e-120
comp218207_c1	19.3	10.77	9.49	9.11	4.17	6.35	4.69	Q62255	SALL3_MOUSE	Sal-like protein 3	Mus musculus (Mouse).	4e-10
comp221026_c0	19.2	9.65	7.88	5.73	4.52	3.63	1.78	Q5BIM5	ZFY27_BOVIN	Protrudin	Bos taurus (Bovine).	2e-25
comp224607_c3	19.2	9.35	8.28	4.65	9.17	7.4	5.81	C9JN71	ZN878_HUMAN	Zinc finger protein 878	Homo sapiens (Human).	2e-18
comp213892_c0	19.14	6.42	3.24	1.4	0.18	0.08	0.09	P27398	CAND_DROME	Calpain-D	Drosophila melanogaster (Fruit f	4e-29
comp225934_c0	19.1	23.83	24.38	24.67	25.97	21.53	23.07	P23919	KTHY_HUMAN	Thymidylate kinase	Homo sapiens (Human).	6e-71
comp216943_c1	18.88	10.33	7.04	8.58	5.94	5.48	5.63	Q3EC11	ZDHC2_ARATH	Probable S-acyltransferase At2g14255	Arabidopsis thaliana (Mouse-ear	2e-34
comp223032_c1	18.84	27.6	10.2	7.97	5.26	6.06	3.75	Q63150	DPYS_RAT	Dihydropyrimidinase	Rattus norvegicus (Rat).	0
comp223886_c0	18.8	24.46	19.03	9.28	8.2	7.08	11.24	Q8MJK1	CBY1_BOVIN	Protein chibby homolog 1	Bos taurus (Bovine).	4e-32
comp225229_c1	18.78	11.43	13.49	23.89	27.2	20.42	21.53	Q9EPU0	RENT1_MOUSE	Regulator of nonsense transcripts 1	Mus musculus (Mouse).	0
comp216017_c0	18.72	16.28	14.34	11.19	1.84	2.3	2.79	Q6ZN57	ZFP2_HUMAN	Zinc finger protein 2 homolog	Homo sapiens (Human).	5e-53
comp216337_c0	18.69	19.84	17.04	15.59	5.74	4.38	8.48	Q8VDL4	ADPGK_MOUSE	ADP-dependent glucokinase	Mus musculus (Mouse).	2e-108
comp225648_c0	18.55	2.43	1.75	5.94	2.76	2.26	4.29	Q8WWI1	LMO7_HUMAN	LIM domain only protein 7	Homo sapiens (Human).	1e-36
comp217585_c3	18.51	16.88	36.09	61.16	41.79	43.49	86.51	Q68FG0	ZC4H2_MOUSE	Zinc finger C4H2 domain-containing protein	Mus musculus (Mouse).	3e-72
comp222424_c2	18.49	25.03	42.29	37.46	75.34	78.32	55.14	P79126	PPM1G_BOVIN	Protein phosphatase 1G	Bos taurus (Bovine).	6e-90
comp213412_c2	18.47	23.67	17.69	25.52	14.38	17.3	25.29	P04762	CATA_RAT	Catalase	Rattus norvegicus (Rat).	0
comp216777_c0	18.45	10.17	20.3	10.21	6.32	3.75	6.01	P10076	ZFP26_MOUSE	Zinc finger protein 26	Mus musculus (Mouse).	9e-37
comp221679_c2	18.36	7.13	6.54	7.61	5.99	4.97	4.73	A1L1J6	ZN652_RAT	Zinc finger protein 652	Rattus norvegicus (Rat).	1e-19
comp214143_c4	18.16	11.95	7.4	4.75	10.9	9.87	7.66	Q5RB84	ZDH21_PONAB	Probable palmitoyltransferase ZDHHC21	Pongo abelii (Sumatran orangutan	1e-45
comp217293_c1	18.13	4.71	4.58	10.54	6.76	6.59	8.83	Q5E9Y0	CDK2_BOVIN	Cyclin-dependent kinase 2	Bos taurus (Bovine).	8e-169
comp207742_c0	18.12	21.58	9.27	17.84	2.51	1.11	3.36	P79098	AMPN_BOVIN	Aminopeptidase N	Bos taurus (Bovine).	1e-95
comp224139_c0	18.01	20.06	19.15	16.44	10.14	8.13	8.87	Q6PFJ7	NSMA3_DANRE	Sphingomyelin phosphodiesterase 4	Danio rerio (Zebrafish) (Brachyd	2e-86
comp218787_c4	17.81	12.92	13.98	11	8.91	6.47	4.47	Q8K274	KT3K_MOUSE	Ketosamine-3-kinase	Mus musculus (Mouse).	8e-124
comp222380_c2	17.8	8.26	6.23	5.87	11.04	7.98	8.81	Q7Z6E9	RBBP6_HUMAN	E3 ubiquitin-protein ligase RBBP6	Homo sapiens (Human).	4e-73
comp163765_c0	17.7	14.43	17.69	26.17	18.08	21.67	37.57	Q0II22	RN126_BOVIN	RING finger protein 126	Bos taurus (Bovine).	5e-60
comp225749_c0	17.69	20.22	17.36	10.94	13.24	13.31	12.5	Q2TAD9	CYR1B_XENLA	Cysteine and histidine-rich protein 1-B	Xenopus laevis (African clawed f	3e-139
comp221755_c0	17.59	13.35	17.58	21.09	9.49	10.21	17.77	Q561R2	ADAT3_RAT	Probable inactive tRNA-specific adenosine deaminase-like protein 3	Rattus norvegicus (Rat).	1e-65
comp214675_c0	17.55	12.05	19.9	48.49	16.65	16.31	5.24	Q8BJ90	ZN771_MOUSE	Zinc finger protein 771	Mus musculus (Mouse).	5e-35
comp215166_c1	17.53	6.22	4.68	3.62	2.25	4.2	1.11	Q80W31	ZN569_MOUSE	Zinc finger protein 569	Mus musculus (Mouse).	4e-71
comp213052_c1	17.5	19.96	28.79	39.08	23.49	16.66	13.72	O60290	ZN862_HUMAN	Zinc finger protein 862	Homo sapiens (Human).	1e-33
comp219853_c1	17.4	15.13	8.87	13.57	8.8	9.42	10.61	P15651	ACADS_RAT	Short-chain specific acyl-CoA dehydrogenase, mitochondrial	Rattus norvegicus (Rat).	5e-123
comp226137_c0	17.21	6.68	5.4	5.9	5.48	5.3	4.73	Q7TT79	MCPH1_MOUSE	Microcephalin	Mus musculus (Mouse).	7e-35
comp224118_c0	17.14	16.52	4.57	3.5	3.84	2.86	2.4	Q8NB78	KDM1B_HUMAN	Lysine-specific histone demethylase 1B	Homo sapiens (Human).	0
comp217958_c1	17.12	18.31	17.85	18.77	6.17	6.82	13.51	Q32Q05	OTU1_RAT	Ubiquitin thioesterase OTU1	Rattus norvegicus (Rat).	8e-112
comp223404_c0	17.07	3.22	1.83	0.97	4.05	2.9	1.77	Q96S53	TESK2_HUMAN	Dual specificity testis-specific protein kinase 2	Homo sapiens (Human).	6e-126
comp206862_c0	17.04	17.58	22.8	37.77	27.36	20.25	38.74	Q5ZM16	RBM22_CHICK	Pre-mRNA-splicing factor RBM22	Gallus gallus (Chicken).	0
comp225620_c0	17.04	10.45	8.25	6.45	5.21	5.01	4.66	Q9XZV3	GNAO_GEOCY	Guanine nucleotide-binding protein G(o) subunit alpha	Geodia cydonium (Sponge).	2e-135
comp213181_c1	17.03	9.79	6.41	3.38	3.64	3.66	2.66	Q5MCW4	ZN569_HUMAN	Zinc finger protein 569	Homo sapiens (Human).	6e-26
comp226214_c0	16.98	13.34	17.84	20.91	36.32	36.62	30.77	Q1L994	PPR37_DANRE	Protein phosphatase 1 regulatory subunit 37	Danio rerio (Zebrafish) (Brachyd	8e-170
comp224379_c0	16.95	9.03	11.65	12.16	26.27	20.97	18.18	B2GUZ1	UBP4_RAT	Ubiquitin carboxyl-terminal hydrolase 4	Rattus norvegicus (Rat).	0
comp221606_c2	16.9	18.72	20.6	25.67	14.22	13.41	22.93	A6QQ21	CSN6_BOVIN	COP9 signalosome complex subunit 6	Bos taurus (Bovine).	4e-169
comp222585_c6	16.82	5.75	9.62	20.82	17.14	17.03	12.91	Q7ZUW7	MDM4_DANRE	Protein Mdm4	Danio rerio (Zebrafish) (Brachyd	3e-19
comp226208_c0	16.71	3.33	5.2	4.28	4.55	3.13	2.22	Q61967	ZFP90_MOUSE	Zinc finger protein 90	Mus musculus (Mouse).	6e-41
comp217831_c3	16.68	9.25	9.18	5.83	4.08	2.84	3.38	Q68EJ0	NB5R4_RAT	Cytochrome b5 reductase 4	Rattus norvegicus (Rat).	6e-160
comp217642_c1	16.58	21.65	20.98	11.63	30.01	37.35	69.81	Q4V8V2	NUD17_DANRE	Nucleoside diphosphate-linked moiety X motif 17	Danio rerio (Zebrafish) (Brachyd	2e-62
comp217385_c0	16.58	19.17	34.22	35.11	23.92	25.75	41.29	P20664	PRI1_MOUSE	DNA primase small subunit	Mus musculus (Mouse).	6e-175
comp211304_c1	16.56	8.38	5.96	4.87	3.41	2.93	1.77	Q4PZA2	ECE1_MOUSE	Endothelin-converting enzyme 1	Mus musculus (Mouse).	0
comp221882_c3	16.54	3.63	3.53	2.95	3.14	3.18	3.79	P10401	POLY_DROME	Retrovirus-related Pol polyprotein from transposon gypsy	Drosophila melanogaster (Fruit f	2e-59
comp220851_c4	16.53	16.12	20.94	22.18	7.66	7.17	3.11	P51814	ZNF41_HUMAN	Zinc finger protein 41	Homo sapiens (Human).	1e-42
comp224658_c0	16.48	10.68	8.23	10.49	11.45	5.61	3.24	P0C090	RC3H2_MOUSE	RING finger and CCCH-type zinc finger domain-containing protein 2	Mus musculus (Mouse).	0
comp223019_c0	16.47	5.43	7.07	7.28	7.56	5.53	7.52	P36898	BMR1B_MOUSE	Bone morphogenetic protein receptor type-1B	Mus musculus (Mouse).	0
comp221622_c0	16.42	26.74	2.52	10.79	2.14	3.78	1.99	P50429	ARSB_MOUSE	Arylsulfatase B	Mus musculus (Mouse).	0
comp224139_c1	16.41	24.79	23.79	19.72	11.14	10.23	14.94	Q5XHG1	NSMA3_XENLA	Sphingomyelin phosphodiesterase 4	Xenopus laevis (African clawed f	2e-37
comp224994_c0	16.34	6.78	10.95	22.38	55.91	67.08	88.9	P30664	MCM4B_XENLA	DNA replication licensing factor mcm4-B	Xenopus laevis (African clawed f	0
comp217898_c0	16.16	10.97	9.02	13.69	7.88	7.04	8.48	Q5F457	WBP4_CHICK	WW domain-binding protein 4	Gallus gallus (Chicken).	2e-33
comp221627_c0	16.14	8.23	5.33	5.27	2.16	2.09	1.01	Q94KD8	BXL2_ARATH	Probable beta-D-xylosidase 2	Arabidopsis thaliana (Mouse-ear	2e-70
comp223454_c0	16.11	7.61	5.22	5.48	7.06	5.85	7.75	Q9TT91	MKRN1_MACEU	E3 ubiquitin-protein ligase makorin-1	Macropus eugenii (Tammar wallaby	1e-131
comp217112_c0	16.1	17.08	12.26	8.62	4.98	3.4	3.25	Q8BYM8	SYCM_MOUSE	Probable cysteine--tRNA ligase, mitochondrial	Mus musculus (Mouse).	6e-170
comp219991_c0	16.04	11.59	7.15	3.74	4.91	3.3	1.84	Q86YT6	MIB1_HUMAN	E3 ubiquitin-protein ligase MIB1	Homo sapiens (Human).	2e-169
comp224105_c0	16	10.38	5.32	10.38	5.56	5.17	4.28	Q5E9N9	APEX2_BOVIN	DNA-(apurinic or apyrimidinic site) lyase 2	Bos taurus (Bovine).	3e-84
comp118793_c0	15.93	15.76	19.62	35.87	41.36	50.67	102.84	Q9Y5B8	NDK7_HUMAN	Nucleoside diphosphate kinase 7	Homo sapiens (Human).	6e-169
comp218983_c1	15.89	5.77	8.87	17.49	34.35	40.93	39.58	P14780	MMP9_HUMAN	Matrix metalloproteinase-9	Homo sapiens (Human).	2e-17
comp214742_c5	15.86	18.7	11.61	8.28	3.71	4.14	5.02	Q28FE0	CPPED_XENTR	Calcineurin-like phosphoesterase domain-containing protein 1	Xenopus tropicalis (Western claw	3e-100
comp221162_c0	15.85	33.08	37.11	22.16	8.39	3.63	2.93	Q25410	MIPR_LYMST	Putative molluscan insulin-related peptide(s) receptor	Lymnaea stagnalis (Great pond sn	3e-42
comp225643_c0	15.85	18.86	20.03	13.6	9.29	8.66	9.14	Q6PA06	ATLA2_MOUSE	Atlastin-2	Mus musculus (Mouse).	0
comp218635_c0	15.83	13.61	31.55	16.99	9.76	6	4.27	Q96MU6	ZN778_HUMAN	Zinc finger protein 778	Homo sapiens (Human).	1e-47
comp225070_c0	15.78	18.08	17.95	11.39	2.76	3.02	5.49	Q3UYK3	TBCD9_MOUSE	TBC1 domain family member 9	Mus musculus (Mouse).	0
comp225332_c0	15.78	2.68	1.4	1	2.74	2.44	3.48	Q62717	CAPS1_RAT	Calcium-dependent secretion activator 1	Rattus norvegicus (Rat).	0
comp223689_c4	15.77	5.51	2.99	9.12	14.63	13.08	16.96	P53603	FTCD_PIG	Formimidoyltransferase-cyclodeaminase	Sus scrofa (Pig).	0
comp216125_c0	15.77	3.24	2.12	2.14	6.28	4.62	4.96	O15014	ZN609_HUMAN	Zinc finger protein 609	Homo sapiens (Human).	1e-62
comp221194_c0	15.76	8.99	13.5	14.49	13.71	14.03	12.72	Q5ZI03	CIR1_CHICK	Corepressor interacting with RBPJ 1	Gallus gallus (Chicken).	2e-86
comp226235_c0	15.74	8.28	7.04	6.08	8.27	6.82	7.01	A1L1C7	PAN3_XENTR	PAB-dependent poly(A)-specific ribonuclease subunit 3	Xenopus tropicalis (Western claw	0
comp215911_c2	15.63	29.31	27.48	13.93	22.51	17.28	22.93	P30176	YBIA_ECOLI	Swarming motility protein YbiA	Escherichia coli (strain K12).	6e-09
comp215310_c0	15.53	15.61	11.11	15.9	6.02	5.71	15.02	Q8R127	SCPDL_MOUSE	Saccharopine dehydrogenase-like oxidoreductase	Mus musculus (Mouse).	2e-95
comp221217_c0	15.47	1.99	4.27	7.69	10.84	10.6	16.65	Q2KJI7	AFG32_BOVIN	AFG3-like protein 2	Bos taurus (Bovine).	0
comp220228_c0	15.46	27.33	7.65	2.47	6.24	5.96	4.82	Q921T2	TOIP1_MOUSE	Torsin-1A-interacting protein 1	Mus musculus (Mouse).	7e-18
comp218781_c2	15.43	7.92	12.82	23.2	11.25	10.92	8.71	P50429	ARSB_MOUSE	Arylsulfatase B	Mus musculus (Mouse).	5e-119
comp222278_c0	15.38	15	11.77	6.33	12.5	9.34	6.88	E7FDB3	NANO1_DANRE	Nanos homolog 1	Danio rerio (Zebrafish) (Brachyd	5e-20
comp209298_c1	15.38	13.66	17.52	28.16	20.26	23.29	32.56	P62142	PP1B_RAT	Serine/threonine-protein phosphatase PP1-beta catalytic subunit	Rattus norvegicus (Rat).	0
comp222644_c1	15.34	15.46	12.93	13.45	12.41	10.71	8.17	Q9D4H2	GCC1_MOUSE	GRIP and coiled-coil domain-containing protein 1	Mus musculus (Mouse).	9e-73
comp213141_c0	15.24	5.85	6.36	7.86	2.7	2.75	4.77	Q80ZQ9	F206A_MOUSE	Protein FAM206A	Mus musculus (Mouse).	2e-49
comp222216_c0	15.07	9.04	17.02	26.23	24.46	26.05	38.89	Q6NRB5	TAD2B_XENLA	Transcriptional adapter 2-beta	Xenopus laevis (African clawed f	3e-109
comp225893_c0	14.98	2.19	2.69	2.74	9.71	7.24	4.06	Q9H609	ZN576_HUMAN	Zinc finger protein 576	Homo sapiens (Human).	2e-06
comp216099_c2	14.91	27.97	19.95	11.1	8.98	6.44	2.77	Q8C0P7	ZN451_MOUSE	Zinc finger protein 451	Mus musculus (Mouse).	4e-39
comp219840_c0	14.89	4.2	4.5	4.34	7.19	5.86	3.8	Q2LZ59	MOB2_DROPS	MOB kinase activator-like 2	Drosophila pseudoobscura pseudoo	4e-80
comp214030_c9	14.86	15.85	15.08	12.04	4.69	1.93	1.92	Q14191	WRN_HUMAN	Werner syndrome ATP-dependent helicase	Homo sapiens (Human).	7e-49
comp220456_c3	14.86	2.56	3.13	5.6	2.01	2.47	3.48	Q9H611	PIF1_HUMAN	ATP-dependent DNA helicase PIF1	Homo sapiens (Human).	2e-66
comp225413_c0	14.77	5.44	8.23	4.62	3.57	3.09	3.94	Q64323	PIGA_MOUSE	N-acetylglucosaminyl-phosphatidylinositol biosynthetic protein	Mus musculus (Mouse).	0
comp214244_c2	14.77	2.9	3.21	1.82	0.89	0.45	0.51	P17032	ZN37A_HUMAN	Zinc finger protein 37A	Homo sapiens (Human).	4e-53
comp225051_c5	14.73	19.5	22.37	12.78	14.66	14.16	11.25	Q8WNU8	NEK11_MACFA	Serine/threonine-protein kinase Nek11	Macaca fascicularis (Crab-eating	6e-94
comp218507_c0	14.65	5.95	21.06	19.76	15.77	8.76	15.7	Q99MN1	SYK_MOUSE	Lysine--tRNA ligase	Mus musculus (Mouse).	0
comp220624_c5	14.64	11.64	20.88	13.41	8.64	7.98	12.6	Q24583	VATF1_DROME	V-type proton ATPase subunit F 1	Drosophila melanogaster (Fruit f	3e-62
comp214569_c0	14.63	7.76	13.79	6.56	4.95	7.55	3.7	P14404	EVI1_MOUSE	MDS1 and EVI1 complex locus protein EVI1	Mus musculus (Mouse).	2e-12
comp226204_c0	14.62	12.04	12.22	11.47	9.37	10.41	10.36	A9JR78	TONSL_DANRE	Tonsoku-like protein	Danio rerio (Zebrafish) (Brachyd	7e-160
comp224262_c0	14.6	3.35	5.78	6.65	4.8	3.28	2.47	Q96S44	PRPK_HUMAN	TP53-regulating kinase	Homo sapiens (Human).	4e-79
comp212698_c1	14.53	7.27	3.73	1.9	1.85	1.93	1.24	Q9VH19	LMLN_DROME	Leishmanolysin-like peptidase	Drosophila melanogaster (Fruit f	0
comp204180_c0	14.53	3.94	4.71	2.19	1.58	1.14	0.79	Q9HCI7	MSL2_HUMAN	Male-specific lethal 2 homolog	Homo sapiens (Human).	1e-37
comp224367_c0	14.52	10.05	5.31	6.07	4.28	4.49	5.14	P97739	ECE1_CAVPO	Endothelin-converting enzyme 1	Cavia porcellus (Guinea pig).	1e-173
comp222333_c0	14.52	7.49	4.16	4.07	1.94	1.58	0.96	Q9Y6Q3	ZFP37_HUMAN	Zinc finger protein 37 homolog	Homo sapiens (Human).	1e-66
comp221553_c0	14.46	12.82	24.02	28.29	19.49	14.06	11.96	Q5I0E6	RPAP2_RAT	RNA polymerase II subunit B1 CTD phosphatase Rpap2	Rattus norvegicus (Rat).	2e-49
comp225834_c0	14.46	7.99	6.93	4.76	9.46	7.03	6.71	Q9VW71	FAT2_DROME	Fat-like cadherin-related tumor suppressor homolog	Drosophila melanogaster (Fruit f	1e-108
comp223678_c0	14.45	3.81	8.9	14.98	11.2	9.57	9.36	Q9NS56	TOPRS_HUMAN	E3 ubiquitin-protein ligase Topors	Homo sapiens (Human).	4e-68
comp224130_c0	14.35	0.87	0.83	0.86	1.55	1.58	0.86	Q8BUH7	RNF26_MOUSE	Ring finger protein 26	Mus musculus (Mouse).	9e-12
comp218888_c0	14.29	4.11	3.21	5.8	5.76	4.27	6.38	Q6VAB6	KSR2_HUMAN	Kinase suppressor of Ras 2	Homo sapiens (Human).	1e-134
comp218344_c0	14.2	9.84	9.31	5.26	9.4	8.14	8.96	Q96PY6	NEK1_HUMAN	Serine/threonine-protein kinase Nek1	Homo sapiens (Human).	1e-19
comp220310_c2	14.1	24.2	28.27	38.3	23.05	22.75	47.75	Q90XC2	NEK8_DANRE	Serine/threonine-protein kinase Nek8	Danio rerio (Zebrafish) (Brachyd	0
comp221956_c0	14.08	10.53	15.56	3.74	5.79	3.11	2.15	Q8C7H1	MMAA_MOUSE	Methylmalonic aciduria type A homolog, mitochondrial	Mus musculus (Mouse).	2e-142
comp211616_c0	14.03	3.53	1.55	0.46	0.44	0.49	0.62	Q24270	CAC1D_DROME	Voltage-dependent calcium channel type D subunit alpha-1	Drosophila melanogaster (Fruit f	0
comp218560_c0	13.98	11.83	10.62	7.08	3.25	2.5	3.59	Q7ZVZ7	F108C_DANRE	Abhydrolase domain-containing protein FAM108C1	Danio rerio (Zebrafish) (Brachyd	6e-79
comp225493_c0	13.96	9.83	7.11	5.21	4.45	3.89	4.2	P49447	CY561_HUMAN	Cytochrome b561	Homo sapiens (Human).	1e-66
comp226156_c2	13.94	27.6	24.4	16.08	7.9	7.2	7.45	Q9WUU7	CATZ_MOUSE	Cathepsin Z	Mus musculus (Mouse).	2e-125
comp223878_c1	13.92	5.51	3.62	3.48	3.76	4.05	2.89	O43345	ZN208_HUMAN	Zinc finger protein 208	Homo sapiens (Human).	6e-116
comp225983_c0	13.92	3.88	4.18	0.92	4.93	4.57	1.15	P28867	KPCD_MOUSE	Protein kinase C delta type	Mus musculus (Mouse).	0
comp208725_c0	13.9	5.67	10.63	12.22	4.98	3.42	5.97	Q96MF7	NSE2_HUMAN	E3 SUMO-protein ligase NSE2	Homo sapiens (Human).	2e-15
comp225764_c0	13.84	8.74	3.86	2.99	3.78	5.65	4.26	Q9VAC5	ADA17_DROME	ADAM 17-like protease	Drosophila melanogaster (Fruit f	2e-161
comp221612_c0	13.82	15.14	15.46	9.64	9.98	6.71	3.32	Q8R079	BFAR_MOUSE	Bifunctional apoptosis regulator	Mus musculus (Mouse).	2e-35
comp215088_c3	13.82	8.43	7.19	3.92	1.74	0.75	0.32	Q8NB50	ZFP62_HUMAN	Zinc finger protein 62 homolog	Homo sapiens (Human).	5e-41
comp226125_c0	13.76	10.04	6.31	2.86	4.39	4.68	5.2	Q8CFG6	CA2D2_RAT	Voltage-dependent calcium channel subunit alpha-2/delta-2	Rattus norvegicus (Rat).	0
comp224736_c4	13.6	11.73	11.77	16.25	9.25	9.13	11.94	Q4R4C9	ARFG3_MACFA	ADP-ribosylation factor GTPase-activating protein 3	Macaca fascicularis (Crab-eating	2e-73
comp225568_c0	13.58	3.57	12.66	36.89	22.12	20.97	23.21	Q16822	PCKGM_HUMAN	Phosphoenolpyruvate carboxykinase [GTP], mitochondrial	Homo sapiens (Human).	0
comp216367_c0	13.53	13.35	22.83	22.73	19.62	24.57	22.31	P50579	AMPM2_HUMAN	Methionine aminopeptidase 2	Homo sapiens (Human).	0
comp226025_c0	13.5	13.09	10.79	5.21	6.09	6.61	3.54	Q5M824	SHC1_RAT	SHC-transforming protein 1	Rattus norvegicus (Rat).	8e-119
comp222390_c1	13.49	20.12	19.04	16.5	28.02	21.72	17.14	O97159	CHDM_DROME	Chromodomain-helicase-DNA-binding protein Mi-2 homolog	Drosophila melanogaster (Fruit f	0
comp225957_c1	13.48	14.48	17.16	17.31	29.1	28.53	32.03	P80317	TCPZ_MOUSE	T-complex protein 1 subunit zeta	Mus musculus (Mouse).	0
comp219737_c5	13.39	7	4.07	7.42	3.94	4.46	4.64	Q4X251	AKR1_ASPFU	Palmitoyltransferase akr1	A1100) (Aspergillus fumigatus).	4e-30
comp224209_c0	13.33	9.59	10.92	14.27	9.33	8.77	10.29	Q8CFK2	TF3B_MOUSE	Transcription factor IIIB 90 kDa subunit	Mus musculus (Mouse).	0
comp225534_c2	13.32	2.37	1.81	0.98	1.32	0.96	0.48	P45447	E78C_DROME	Ecdysone-induced protein 78C	Drosophila melanogaster (Fruit f	3e-22
comp225653_c0	13.3	2.77	2.53	1.4	2.59	1.57	1.15	Q5ZIJ9	MIB2_CHICK	E3 ubiquitin-protein ligase MIB2	Gallus gallus (Chicken).	0
comp209992_c0	13.22	17.52	21.62	18.59	7.43	2.71	7.77	Q81LW0	SODM1_BACAN	Superoxide dismutase [Mn] 1	Bacillus anthracis.	2e-59
comp223643_c0	13.16	8.68	6.52	6.78	4.91	4.24	4.22	Q8NFH3	NUP43_HUMAN	Nucleoporin Nup43	Homo sapiens (Human).	1e-103
comp225861_c0	13.14	4.89	10.32	9.68	8.69	7.87	9.06	P54822	PUR8_MOUSE	Adenylosuccinate lyase	Mus musculus (Mouse).	0
comp224198_c0	13.04	21.04	29.84	11.1	10.23	13.11	15.73	Q5BL41	ARP2_XENTR	Actin-related protein 2	Xenopus tropicalis (Western claw	0
comp225092_c1	13.03	16.04	24.35	12.54	15.8	11.99	9.07	P21894	SYAC_BOMMO	Alanine--tRNA ligase, cytoplasmic	Bombyx mori (Silk moth).	0
comp222038_c0	12.98	5.98	26.68	43.28	19.07	17.21	13.35	Q99MK9	RASF1_MOUSE	Ras association domain-containing protein 1	Mus musculus (Mouse).	7e-60
comp210999_c1	12.93	4.16	4.21	2.85	3.05	3.2	5.93	Q8K1S5	KLF11_MOUSE	Krueppel-like factor 11	Mus musculus (Mouse).	1e-51
comp223514_c5	12.86	13.82	6.54	4.02	7.88	11.74	14.62	Q3TY86	AIFM3_MOUSE	Apoptosis-inducing factor 3	Mus musculus (Mouse).	9e-52
comp222080_c6	12.85	7.34	12.84	23.95	21.19	18.5	20.78	Q15329	E2F5_HUMAN	Transcription factor E2F5	Homo sapiens (Human).	1e-113
comp220640_c0	12.85	2.95	13.67	10.18	8.03	6.96	4.96	Q32EQ7	END4_SHIDS	Probable endonuclease 4	Shigella dysenteriae serotype 1	1e-100
comp212924_c0	12.82	5.66	7.27	3.86	3.12	2.6	2.57	Q9H0W7	THAP2_HUMAN	THAP domain-containing protein 2	Homo sapiens (Human).	4e-11
comp223794_c0	12.82	1.84	1.28	3.32	6.73	5.41	7.21	B2RTY4	MYO9A_HUMAN	Unconventional myosin-IXa	Homo sapiens (Human).	3e-83
comp218752_c1	12.77	8.82	20.35	21.19	20.19	16.41	21.17	Q5F495	PHOCN_CHICK	MOB-like protein phocein	Gallus gallus (Chicken).	9e-135
comp216906_c4	12.74	11.54	13.25	8.05	3.91	5.61	4.63	Q9H5L6	THAP9_HUMAN	THAP domain-containing protein 9	Homo sapiens (Human).	2e-69
comp223374_c2	12.72	12.12	8.22	5.66	5.84	4.42	4.62	Q90ZK6	ACVR1_CHICK	Activin receptor type-1	Gallus gallus (Chicken).	0
comp220022_c1	12.64	5.21	9.77	13.45	18.09	18.89	22.38	P33610	PRI2_MOUSE	DNA primase large subunit	Mus musculus (Mouse).	7e-171
comp217228_c7	12.57	22.5	85.16	111.84	27.32	18.8	4.78	Q96RE9	ZN300_HUMAN	Zinc finger protein 300	Homo sapiens (Human).	4e-31
comp222448_c0	12.57	7.91	8.52	13.76	13.82	9.32	15.45	P36956	SRBP1_HUMAN	Sterol regulatory element-binding protein 1	Homo sapiens (Human).	0
comp222330_c0	12.55	3.48	5.11	6.43	11.24	11.27	14.25	Q9DE46	DPOLA_XENLA	DNA polymerase alpha catalytic subunit	Xenopus laevis (African clawed f	0
comp224976_c1	12.52	15.39	8.01	6.05	7.93	8.27	6.02	P03697	EXO_LAMBD	Exonuclease	Enterobacteria phage lambda (Bac	7e-09
comp225730_c0	12.52	8.33	8.06	5.92	6.26	7.09	8.45	Q2PZI1	D19L1_HUMAN	Protein dpy-19 homolog 1	Homo sapiens (Human).	0
comp221364_c0	12.38	15.76	14.06	3.46	4.35	1.26	1.26	E2RDZ6	SIR5_CANFA	NAD-dependent protein deacylase sirtuin-5, mitochondrial	Canis familiaris (Dog) (Canis lu	1e-111
comp226237_c0	12.36	7.93	8.52	5.68	5.72	4.45	3.87	Q63HN8	RN213_HUMAN	E3 ubiquitin-protein ligase RNF213	Homo sapiens (Human).	0
comp213021_c2	12.32	13.48	8.85	4.9	2.69	2.04	2.3	A8MQ14	ZN850_HUMAN	Zinc finger protein 850	Homo sapiens (Human).	5e-29
comp226256_c0	12.32	4.95	8.14	7.74	8.18	7.36	8.87	Q5XIG6	GALK2_RAT	N-acetylgalactosamine kinase	Rattus norvegicus (Rat).	5e-169
comp216160_c5	12.31	9.8	8.99	7.22	2.3	1.67	2.91	P13055	E75BB_DROME	Ecdysone-induced protein 75B, isoform B	Drosophila melanogaster (Fruit f	2e-26
comp213354_c3	12.31	9.72	6.68	6.35	3.63	2.95	1.66	Q01603	PERO_DROME	Peroxidase	Drosophila melanogaster (Fruit f	5e-98
comp217573_c8	12.28	8.99	4.05	1.38	5.83	6.66	3.71	Q8BGI1	RNF24_MOUSE	RING finger protein 24	Mus musculus (Mouse).	3e-24
comp225796_c0	12.27	4.24	2.65	1.03	3.15	2.96	2.58	Q6WKZ8	UBR2_MOUSE	E3 ubiquitin-protein ligase UBR2	Mus musculus (Mouse).	0
comp223082_c0	12.27	4.09	8.15	10.68	6.6	6.17	18.93	Q6AZ28	PIAS2_RAT	E3 SUMO-protein ligase PIAS2	Rattus norvegicus (Rat).	1e-167
comp217730_c5	12.24	22.62	26.09	22.67	16.62	22.74	31.44	Q9CQT9	CT024_MOUSE	Uncharacterized protein C20orf24 homolog	Mus musculus (Mouse).	6e-42
comp221625_c1	12.23	10.86	9.25	12.37	18.6	14.43	16.16	Q7ZWS1	DUS3L_XENLA	tRNA-dihydrouridine(47) synthase [NAD(P)(+)]-like	Xenopus laevis (African clawed f	0
comp214265_c2	12.17	12.48	10.78	6.8	13.31	10.03	5.72	Q80Y20	ALKB8_MOUSE	Alkylated DNA repair protein alkB homolog 8	Mus musculus (Mouse).	0
comp224960_c2	12.15	7.71	8.09	6.39	6.89	4.61	6.94	Q8IYL2	TRM44_HUMAN	Probable tRNA (uracil-O(2)-)-methyltransferase	Homo sapiens (Human).	1e-140
comp220510_c2	12.07	5.15	12.85	5.31	7.01	7.46	9.48	P38942	CAT2_CLOK5	4-hydroxybutyrate coenzyme A transferase	Clostridium kluyveri (strain ATC	5e-125
comp224211_c5	12.05	11.57	12.75	12.53	13.05	14.01	13.63	Q6P5C7	ZN728_MOUSE	Zinc finger protein 728	Mus musculus (Mouse).	1e-25
comp212872_c0	12.02	19.89	29.61	25.07	17.95	18.17	21.07	P62916	TF2B_RAT	Transcription initiation factor IIB	Rattus norvegicus (Rat).	4e-171
comp224791_c1	12.01	21.91	14.46	9.26	5.41	4.75	10.07	P27401	POL_SFV3L	Pro-Pol polyprotein	Simian foamy virus type 3 (strai	4e-07
comp224174_c0	12.01	10.68	16.34	13.31	10.72	8.72	15.84	Q5HZL1	ERI2_XENLA	ERI1 exoribonuclease 2	Xenopus laevis (African clawed f	8e-101
comp218121_c0	12.01	8.01	9.67	10.11	11.42	8.78	13.21	Q9H9Y6	RPA2_HUMAN	DNA-directed RNA polymerase I subunit RPA2	Homo sapiens (Human).	0
comp220427_c0	11.99	8.34	13.31	18.79	7.71	8.58	11.81	Q99759	M3K3_HUMAN	Mitogen-activated protein kinase kinase kinase 3	Homo sapiens (Human).	3e-47
comp171024_c0	11.99	8.21	14.59	17.38	11.82	12.2	19.55	O18413	PRS8_DROME	26S protease regulatory subunit 8	Drosophila melanogaster (Fruit f	0
comp225771_c1	11.98	10.83	7.9	5.94	3.03	2.32	2.15	Q99JF5	MVD1_MOUSE	Diphosphomevalonate decarboxylase	Mus musculus (Mouse).	8e-165
comp221199_c0	11.95	7.99	7.26	5.78	16.41	17.26	9.41	Q2TE74	PCS2_LOTJA	Glutathione gamma-glutamylcysteinyltransferase 2	Lotus japonicus (Lotus cornicula	2e-16
comp214082_c1	11.93	6.28	3.47	2.78	0.85	1.05	0.79	Q6IQ20	NAPEP_HUMAN	N-acyl-phosphatidylethanolamine-hydrolyzing phospholipase D	Homo sapiens (Human).	2e-18
comp220969_c0	11.93	3.2	5.68	6.1	13.73	11.92	9.04	P54358	DPOD1_DROME	DNA polymerase delta catalytic subunit	Drosophila melanogaster (Fruit f	0
comp225904_c0	11.92	5.34	3.03	2.99	3.59	4.55	7.2	Q24270	CAC1D_DROME	Voltage-dependent calcium channel type D subunit alpha-1	Drosophila melanogaster (Fruit f	0
comp224458_c1	11.9	1.19	2.02	5.2	6.01	3.36	6.24	Q9UL36	ZN236_HUMAN	Zinc finger protein 236	Homo sapiens (Human).	1e-14
comp214053_c0	11.89	4.6	3.47	2.68	5.02	3.24	1.86	Q8WV99	ZFN2B_HUMAN	AN1-type zinc finger protein 2B	Homo sapiens (Human).	2e-69
comp224189_c0	11.88	2.28	1.83	1.36	2.1	1.5	1.25	Q5SWK7	RN145_MOUSE	RING finger protein 145	Mus musculus (Mouse).	2e-165
comp214675_c13	11.87	4.56	3.84	3.81	2.75	1.3	1.04	P51523	ZNF84_HUMAN	Zinc finger protein 84	Homo sapiens (Human).	3e-50
comp213069_c0	11.86	4.59	9.18	12.02	4.65	4.86	5.25	Q8N895	ZN366_HUMAN	Zinc finger protein 366	Homo sapiens (Human).	7e-17
comp211502_c1	11.82	1.39	1.37	0.27	0.39	0.23	0.32	O75382	TRIM3_HUMAN	Tripartite motif-containing protein 3	Homo sapiens (Human).	7e-27
comp222161_c0	11.79	1.29	1.24	2.92	4.32	3.33	5.69	Q9Z1N3	MYO9A_RAT	Unconventional myosin-IXa	Rattus norvegicus (Rat).	0
comp221793_c0	11.76	8.59	4.8	1.48	6.56	7.9	8.54	Q6DN14	MCTP1_HUMAN	Multiple C2 and transmembrane domain-containing protein 1	Homo sapiens (Human).	3e-19
comp223338_c1	11.75	4.75	6.32	8.28	13.26	14.4	9.44	P54813	YME1_CAEEL	ATP-dependent zinc metalloprotease YME1 homolog	Caenorhabditis elegans.	0
comp221611_c4	11.75	2.88	1.28	1.82	1.89	1.05	1.05	Q32KX7	BMI1_BOVIN	Polycomb complex protein BMI-1	Bos taurus (Bovine).	9e-82
comp226155_c1	11.68	2.3	1.5	1.11	7.95	9.24	9.65	Q9BZ72	PITM2_HUMAN	Membrane-associated phosphatidylinositol transfer protein 2	Homo sapiens (Human).	0
comp224256_c0	11.61	19.76	3.83	2.45	3.78	2.6	2.49	P50464	UNC97_CAEEL	LIM domain-containing protein unc-97	Caenorhabditis elegans.	9e-123
comp221577_c0	11.58	3.19	4.3	5.14	3.21	4.76	4.6	Q32LQ0	AMPE_BOVIN	Glutamyl aminopeptidase	Bos taurus (Bovine).	7e-175
comp221684_c0	11.57	3.23	1.43	1.33	1.74	1.99	1.59	Q8K1Y2	KPCD3_MOUSE	Serine/threonine-protein kinase D3	Mus musculus (Mouse).	0
comp221148_c1	11.54	16.03	19.82	21.92	9.34	6.34	4.94	O70445	BARD1_MOUSE	BRCA1-associated RING domain protein 1	Mus musculus (Mouse).	3e-85
comp207331_c0	11.49	7.16	8.15	8.48	6.84	5.2	6.07	Q6VUC1	DPH3_CRIGR	DPH3 homolog	Cricetulus griseus (Chinese hams	2e-32
comp221232_c0	11.48	9.18	10.35	10.12	9.74	10.44	9.32	O54926	SIVA_MOUSE	Apoptosis regulatory protein Siva	Mus musculus (Mouse).	3e-12
comp221024_c0	11.42	9.84	9.14	14.29	16.61	14.44	19.32	A0JMV4	RBM5A_XENLA	RNA-binding protein 5-A	Xenopus laevis (African clawed f	7e-121
comp225818_c1	11.34	4.77	3.08	3.27	3.95	3.52	4.13	Q8WML3	KAT6B_MACFA	Histone acetyltransferase KAT6B	Macaca fascicularis (Crab-eating	7e-132
comp213357_c0	11.33	4.85	7.65	8.02	6.9	7.36	7.48	O18973	RABX5_BOVIN	Rab5 GDP/GTP exchange factor	Bos taurus (Bovine).	2e-138
comp222563_c0	11.32	12.18	13.93	17.03	7.84	5.23	7.83	A8MPP1	D11L8_HUMAN	Putative ATP-dependent RNA helicase DDX11-like protein 8	Homo sapiens (Human).	0
comp223985_c2	11.3	12.12	17.65	12.52	6.59	6.5	8.48	Q96K21	ZFY19_HUMAN	Zinc finger FYVE domain-containing protein 19	Homo sapiens (Human).	2e-20
comp225196_c0	11.2	6.63	3.79	1.51	2.27	1.43	0.66	Q9TT01	DMRT1_PIG	Doublesex- and mab-3-related transcription factor 1	Sus scrofa (Pig).	1e-17
comp210694_c0	11.18	5.23	6.87	5.01	3.28	1.52	1.43	P27398	CAND_DROME	Calpain-D	Drosophila melanogaster (Fruit f	3e-74
comp226255_c0	11.16	2.38	1.38	0.43	1.68	1.03	0.35	Q8IZQ1	WDFY3_HUMAN	WD repeat and FYVE domain-containing protein 3	Homo sapiens (Human).	0
comp215701_c0	11.11	7.86	6.1	6.49	3.19	2.76	1.3	Q7L3S4	ZN771_HUMAN	Zinc finger protein 771	Homo sapiens (Human).	1e-46
comp219372_c0	11.1	9.89	10.35	15.61	14.93	14.43	19.92	Q5ZJJ1	ZC11A_CHICK	Zinc finger CCCH domain-containing protein 11A	Gallus gallus (Chicken).	5e-37
comp118483_c0	11.07	0.88	7.76	12.29	2.6	1.92	0	Q9IAM1	XA1_DEIAC	Agkisacutacin subunit A	Deinagkistrodon acutus (Hundred-	6e-08
comp226205_c1	11.04	0.84	5.57	2.25	3.54	2.89	2.06	Q8BUB4	WDFY2_MOUSE	WD repeat and FYVE domain-containing protein 2	Mus musculus (Mouse).	0
comp209181_c0	11	15.95	13.92	11.66	5.02	4.59	5.02	P37193	ADXH_DROME	Adrenodoxin-like protein, mitochondrial	Drosophila melanogaster (Fruit f	8e-72
comp223663_c4	10.98	3.84	18.44	14.23	11.39	9.8	9.06	O94760	DDAH1_HUMAN	N(G),N(G)-dimethylarginine dimethylaminohydrolase 1	Homo sapiens (Human).	4e-46
comp223503_c0	10.95	10.67	12.45	9.85	23.54	30.86	45.26	Q29599	OAS1_PIG	2'-5'-oligoadenylate synthase 1	Sus scrofa (Pig).	2e-13
comp215123_c0	10.92	10.29	9.37	8.59	4.02	4.23	6.79	Q6IQE5	ASNA_DANRE	ATPase asna1	Danio rerio (Zebrafish) (Brachyd	4e-179
comp221178_c5	10.88	3.98	5.08	12.8	22.12	27.23	47.26	Q5TCS8	AKD1_HUMAN	Adenylate kinase domain-containing protein 1	Homo sapiens (Human).	0
comp224069_c0	10.85	9.12	7.09	4.56	6.59	5.16	7.01	Q9HCS5	E41LA_HUMAN	Band 4.1-like protein 4A	Homo sapiens (Human).	1e-81
comp214308_c3	10.83	7.91	7.26	7.8	6.93	2.38	1.47	A1YF12	ZNF16_GORGO	Zinc finger protein 16	Gorilla gorilla gorilla (Lowland	2e-18
comp221187_c1	10.83	3.38	4.85	3.78	7.03	6.3	6.23	Q24400	MLP2_DROME	Muscle LIM protein Mlp84B	Drosophila melanogaster (Fruit f	1e-47
comp218620_c0	10.76	3.55	3.97	6.08	8.46	7.13	12.28	Q3U2P1	SC24A_MOUSE	Protein transport protein Sec24A	Mus musculus (Mouse).	0
comp224979_c1	10.72	10.61	8.37	8.77	9.03	9.67	12.67	Q6DEY8	WDR67_XENTR	WD repeat-containing protein 67	Xenopus tropicalis (Western claw	0
comp217535_c1	10.68	8.39	4.34	2.78	1.39	0.98	2.33	Q5RIV4	ADAT2_DANRE	tRNA-specific adenosine deaminase 2	Danio rerio (Zebrafish) (Brachyd	2e-37
comp219941_c2	10.63	6.69	6.13	6.22	4.51	4.49	2.99	P10076	ZFP26_MOUSE	Zinc finger protein 26	Mus musculus (Mouse).	9e-23
comp226047_c0	10.61	6.99	2.61	1.04	4.05	3.66	1.86	Q9VH70	TOPI_DROME	Testis-specific zinc finger protein topi	Drosophila melanogaster (Fruit f	3e-09
comp223745_c0	10.53	4.12	10.57	13.34	9.16	8.18	11.34	Q8R4N0	CLYBL_MOUSE	Citrate lyase subunit beta-like protein, mitochondrial	Mus musculus (Mouse).	6e-124
comp213602_c1	10.51	12.53	4.03	3.23	2.15	0.97	0.7	Q12882	DPYD_HUMAN	Dihydropyrimidine dehydrogenase [NADP(+)]	Homo sapiens (Human).	0
comp220209_c0	10.49	8.9	9.27	5.16	7.29	10.7	12.18	A8MXQ7	YH010_HUMAN	Putative IQ motif and ankyrin repeat domain-containing protein LOC642574	Homo sapiens (Human).	2e-106
comp222973_c0	10.48	5.97	8.03	10.73	11.19	9.36	16.33	P51950	MAT1_MARGL	CDK-activating kinase assembly factor MAT1	Marthasterias glacialis (Spiny s	3e-99
comp223362_c0	10.48	4.69	4.59	5.54	6.48	7.95	7.38	Q7TQE7	K0895_MOUSE	Uncharacterized protein KIAA0895	Mus musculus (Mouse).	1e-118
comp225346_c1	10.43	9.75	11.39	15.42	10.19	10.74	20.37	Q922V4	PLRG1_MOUSE	Pleiotropic regulator 1	Mus musculus (Mouse).	0
comp215248_c0	10.39	7.04	14.81	16.39	10.19	4.63	5.17	P27398	CAND_DROME	Calpain-D	Drosophila melanogaster (Fruit f	8e-14
comp219593_c1	10.36	19.83	11.25	11.04	7.99	4.37	2.85	Q80V23	ZNF32_MOUSE	Zinc finger protein 32	Mus musculus (Mouse).	1e-29
comp225701_c0	10.34	3.16	2.24	2.11	2.94	2.32	2.05	Q8C827	ZFP62_MOUSE	Zinc finger protein 62	Mus musculus (Mouse).	2e-47
comp215151_c3	10.28	4.85	14.12	13.41	7.67	3.77	4.12	P27398	CAND_DROME	Calpain-D	Drosophila melanogaster (Fruit f	2e-70
comp222285_c0	10.26	5.42	3.79	1.93	2.35	2.03	1.39	P08043	ZFP2_MOUSE	Zinc finger protein 2	Mus musculus (Mouse).	2e-29
comp218582_c2	10.25	3.31	4.87	20.57	6	9.14	6.7	Q9H0J9	PAR12_HUMAN	Poly [ADP-ribose] polymerase 12	Homo sapiens (Human).	2e-46
comp216393_c0	10.22	5.98	10.72	27.85	35.73	28.64	27.67	Q8AVN9	ZN346_XENLA	Zinc finger protein 346	Xenopus laevis (African clawed f	2e-09
comp215223_c3	10.13	7.21	13.66	5.43	4.68	2.41	0.77	Q9BS31	ZN649_HUMAN	Zinc finger protein 649	Homo sapiens (Human).	3e-09
comp213353_c0	10.07	2.53	2.37	3.85	4.39	2.83	2.01	O60952	LIME_DICDI	LIM domain-containing protein E	Dictyostelium discoideum (Slime	2e-08
comp225218_c0	10.06	11.68	12.3	15.18	11.46	11.71	16.31	Q5BJQ6	CSTF1_RAT	Cleavage stimulation factor subunit 1	Rattus norvegicus (Rat).	0
comp216260_c0	9.99	2.96	4.8	12.77	8.92	8.25	6.64	Q07230	ZSCA2_MOUSE	Zinc finger and SCAN domain-containing protein 2	Mus musculus (Mouse).	1e-83
comp213325_c0	9.98	23.86	27.86	7.55	1.98	2.29	1.94	Q9UDV7	ZN282_HUMAN	Zinc finger protein 282	Homo sapiens (Human).	7e-12
comp221962_c1	9.98	5.97	8.75	7.03	6.31	5.38	4.07	P97432	NBR1_MOUSE	Next to BRCA1 gene 1 protein	Mus musculus (Mouse).	2e-44
comp222191_c1	9.94	4.75	4.54	2.81	5.91	4.61	4.87	Q96PY6	NEK1_HUMAN	Serine/threonine-protein kinase Nek1	Homo sapiens (Human).	2e-19
comp219007_c0	9.94	3.13	6.93	7.14	10.3	7.61	2.91	Q24342	FNG_DROME	Fringe glycosyltransferase	Drosophila melanogaster (Fruit f	1e-88
comp223438_c1	9.93	18.35	15.85	15.49	25.41	20.21	16.36	O97159	CHDM_DROME	Chromodomain-helicase-DNA-binding protein Mi-2 homolog	Drosophila melanogaster (Fruit f	1e-30
comp213964_c0	9.82	15.71	36.33	22.85	5.73	2.17	4.28	P61800	APTX_TAKRU	Aprataxin	Takifugu rubripes (Japanese puff	8e-73
comp213183_c0	9.77	12.3	11.05	11.4	9.72	8.43	18.15	Q2HJH1	DNPEP_BOVIN	Aspartyl aminopeptidase	Bos taurus (Bovine).	0
comp224297_c1	9.76	6.69	6.92	4.93	7.94	7.73	5.78	P27046	MA2A1_MOUSE	Alpha-mannosidase 2	Mus musculus (Mouse).	0
comp225340_c0	9.75	4.72	3.85	3.25	6.76	5.99	4.6	Q11011	PSA_MOUSE	Puromycin-sensitive aminopeptidase	Mus musculus (Mouse).	0
comp215269_c5	9.67	10.29	4.37	10.03	4.95	4.58	5.88	Q15937	ZNF79_HUMAN	Zinc finger protein 79	Homo sapiens (Human).	2e-54
comp220334_c0	9.66	18.7	19.39	11.98	26.77	32.56	27.75	Q8IW19	APLF_HUMAN	Aprataxin and PNK-like factor	Homo sapiens (Human).	3e-08
comp216638_c4	9.66	18.34	9.5	2.79	5.81	6.03	4.92	P13406	FYN_XENLA	Tyrosine-protein kinase Fyn	Xenopus laevis (African clawed f	3e-175
comp223822_c2	9.65	8.89	7.49	5.71	6.3	4.43	6.53	Q9VAC5	ADA17_DROME	ADAM 17-like protease	Drosophila melanogaster (Fruit f	0
comp221271_c0	9.64	6.88	10.49	8.11	2.63	2.86	4.36	Q9H974	QTRD1_HUMAN	Queuine tRNA-ribosyltransferase subunit QTRTD1	Homo sapiens (Human).	7e-114
comp224822_c0	9.63	5.38	4.61	3.47	3.99	4.92	5.09	Q95ZJ1	GALT5_CAEEL	Polypeptide N-acetylgalactosaminyltransferase 5	Caenorhabditis elegans.	0
comp224788_c0	9.59	12.8	12.08	12.74	10.26	6.99	5.62	Q8IXZ2	ZC3H3_HUMAN	Zinc finger CCCH domain-containing protein 3	Homo sapiens (Human).	6e-62
comp212855_c1	9.59	7.9	5.85	5.38	1.95	4.68	5.58	P11369	POL2_MOUSE	Retrovirus-related Pol polyprotein LINE-1	Mus musculus (Mouse).	9e-28
comp225559_c0	9.57	5.05	8.02	9.46	14.6	11.11	11.25	Q9VP22	CDK12_DROME	Cyclin-dependent kinase 12	Drosophila melanogaster (Fruit f	3e-167
comp223736_c1	9.56	5.22	6.82	10.35	13.43	9.04	8.8	Q9VY77	AJUBA_DROME	LIM domain-containing protein jub	Drosophila melanogaster (Fruit f	3e-110
comp221318_c0	9.52	7.71	7.06	7.4	6.92	5.31	5.97	Q9GL73	RNZ2_GORGO	Zinc phosphodiesterase ELAC protein 2	Gorilla gorilla gorilla (Lowland	6e-139
comp224192_c1	9.52	7.57	7.15	14.27	9.74	7.79	4.67	P10076	ZFP26_MOUSE	Zinc finger protein 26	Mus musculus (Mouse).	3e-54
comp223425_c2	9.47	2.04	1.43	1.14	1.18	1.59	1.13	Q3TYX8	RUFY4_MOUSE	RUN and FYVE domain-containing protein 4	Mus musculus (Mouse).	6e-07
comp216670_c2	9.46	8.69	4.02	4.31	4.12	1.45	1.36	Q62513	ZN260_MOUSE	Zinc finger protein 260	Mus musculus (Mouse).	1e-20
comp225221_c0	9.46	3.38	6.27	3.95	4.42	3.26	7.13	Q9BYK8	HELZ2_HUMAN	Helicase with zinc finger domain 2	Homo sapiens (Human).	0
comp216433_c2	9.41	12.23	18.46	9.53	6.48	8.12	18.07	Q9CZQ9	BBS5_MOUSE	Bardet-Biedl syndrome 5 protein homolog	Mus musculus (Mouse).	0
comp224821_c1	9.41	11.3	7.87	3.43	4.82	4	2.25	P49024	PAXI_CHICK	Paxillin	Gallus gallus (Chicken).	2e-157
comp222559_c1	9.4	2.36	5.43	6.06	7.04	8.06	8.06	Q9D8Y8	ING5_MOUSE	Inhibitor of growth protein 5	Mus musculus (Mouse).	8e-100
comp210803_c0	9.38	5.9	8.98	12.08	5.21	4.54	4.82	Q96AT9	RPE_HUMAN	Ribulose-phosphate 3-epimerase	Homo sapiens (Human).	4e-106
comp212588_c2	9.37	1.6	1.46	0.93	1.17	1.24	0.67	A2A935	PRD16_MOUSE	PR domain zinc finger protein 16	Mus musculus (Mouse).	3e-13
comp215786_c0	9.36	6.98	7.48	4.17	4.94	6.3	1.8	Q0VCB0	ZN350_BOVIN	Zinc finger protein 350	Bos taurus (Bovine).	4e-16
comp214030_c8	9.35	15.37	11.01	6.85	2.91	1.57	1.33	Q14587	ZN268_HUMAN	Zinc finger protein 268	Homo sapiens (Human).	1e-28
comp224225_c1	9.29	9.49	10.88	18.14	18.59	19	22.7	Q8TDI0	CHD5_HUMAN	Chromodomain-helicase-DNA-binding protein 5	Homo sapiens (Human).	5e-77
comp225642_c1	9.29	6.97	8.94	6.25	9.78	10.63	18.16	Q8C1A5	THOP1_MOUSE	Thimet oligopeptidase	Mus musculus (Mouse).	7e-144
comp223394_c1	9.29	2.62	7.05	11.46	23.27	23.91	39.43	P16276	ACON_PIG	Aconitate hydratase, mitochondrial	Sus scrofa (Pig).	0
comp226116_c0	9.29	2.3	2.23	2.65	5.78	3.27	2.72	Q9ULU4	PKCB1_HUMAN	Protein kinase C-binding protein 1	Homo sapiens (Human).	2e-41
comp226032_c0	9.27	10.33	6.35	3.36	3.05	2.73	2.88	Q7TSH2	KPBB_MOUSE	Phosphorylase b kinase regulatory subunit beta	Mus musculus (Mouse).	0
comp219520_c2	9.26	1.83	3.13	1.61	1.84	1.54	1.27	Q8C827	ZFP62_MOUSE	Zinc finger protein 62	Mus musculus (Mouse).	7e-29
comp218418_c0	9.25	9.23	10.46	5.77	6.07	5.15	7.78	P49754	VPS41_HUMAN	Vacuolar protein sorting-associated protein 41 homolog	Homo sapiens (Human).	0
comp225982_c0	9.23	4.33	7.11	12.3	15.21	16.56	25.36	Q08462	ADCY2_HUMAN	Adenylate cyclase type 2	Homo sapiens (Human).	0
comp205519_c1	9.22	0.02	12.02	5.29	0.67	1.37	1	Q19673	TYR3_CAEEL	Putative tyrosinase-like protein tyr-3	Caenorhabditis elegans.	9e-52
comp225331_c0	9.2	11.59	8.35	5.99	7.2	5.44	5.14	Q6PCS4	RHG29_DANRE	Rho GTPase-activating protein 29	Danio rerio (Zebrafish) (Brachyd	0
comp216828_c0	9.19	12.9	15.59	16.21	5.69	6.46	11.59	A8KBY2	BRF2_DANRE	Transcription factor IIIB 50 kDa subunit	Danio rerio (Zebrafish) (Brachyd	6e-17
comp219051_c0	9.16	7.39	10.22	10.35	5.56	5.82	9.28	P97868	RBBP6_MOUSE	E3 ubiquitin-protein ligase RBBP6	Mus musculus (Mouse).	2e-21
comp225195_c0	9.16	6.44	7.21	7.48	7.44	5.85	5.93	Q9R1D1	CTCF_RAT	Transcriptional repressor CTCF	Rattus norvegicus (Rat).	3e-09
comp220376_c0	9.15	3.97	1.51	3.94	4.56	3.5	1.51	Q8N6G5	CGAT2_HUMAN	Chondroitin sulfate N-acetylgalactosaminyltransferase 2	Homo sapiens (Human).	1e-140
comp225549_c0	9.08	11.41	11.66	15.78	10.55	8.63	10.26	Q803I4	RING2_DANRE	E3 ubiquitin-protein ligase RING2	Danio rerio (Zebrafish) (Brachyd	1e-125
comp225799_c1	9.08	8.06	18.59	25.79	10.17	10.26	15.06	Q91618	PMYT1_XENLA	Membrane-associated tyrosine- and threonine-specific cdc2-inhibitory kinase	Xenopus laevis (African clawed f	3e-103
comp217867_c3	8.95	2.82	1.73	0.85	2.51	1.88	1.06	O02466	ILPR_BRALA	Insulin-like peptide receptor	Branchiostoma lanceolatum (Commo	0
comp210694_c1	8.93	3.5	4.78	2.62	1.85	1.14	0.79	O75808	CAN15_HUMAN	Calpain-15	Homo sapiens (Human).	2e-25
comp215670_c0	8.9	3.41	3.77	4.84	6.31	3.79	3.51	O46392	CO1A2_CANFA	Collagen alpha-2(I) chain	Canis familiaris (Dog) (Canis lu	2e-19
comp161461_c0	8.87	0.55	2.5	2.62	0.61	2.32	0.97	P50282	MMP9_RAT	Matrix metalloproteinase-9	Rattus norvegicus (Rat).	1e-35
comp217931_c1	8.83	10.55	11.97	9.88	4.58	4.1	5.82	Q6GQ48	LIAS_XENLA	Lipoyl synthase, mitochondrial	Xenopus laevis (African clawed f	2e-177
comp222588_c2	8.78	10.48	9.62	8.27	3.49	2.88	4.92	Q2YDS5	SCNM1_DANRE	Sodium channel modifier 1	Danio rerio (Zebrafish) (Brachyd	7e-24
comp209688_c1	8.78	9.18	17.26	17.35	5.38	5.47	7.93	P18729	ZG57_XENLA	Gastrula zinc finger protein XlCGF57.1	Xenopus laevis (African clawed f	1e-19
comp216473_c2	8.72	11.57	14.36	17.84	12.38	14.31	23.81	Q5R613	SNX6_PONAB	Sorting nexin-6	Pongo abelii (Sumatran orangutan	0
comp225378_c0	8.71	5.34	10.11	16.51	11.79	10.99	15.04	Q92733	PRCC_HUMAN	Proline-rich protein PRCC	Homo sapiens (Human).	5e-30
comp223940_c0	8.69	10.95	9.98	11.54	7.18	6.34	8.16	Q9NW08	RPC2_HUMAN	DNA-directed RNA polymerase III subunit RPC2	Homo sapiens (Human).	0
comp219083_c1	8.68	6.75	17.48	18.55	10.17	8.94	14.6	Q90ZA1	PARN_XENLA	Poly(A)-specific ribonuclease PARN	Xenopus laevis (African clawed f	5e-163
comp215047_c0	8.66	4.14	11.36	5.52	0.67	1.35	3.11	Q5RCR5	SUMF2_PONAB	Sulfatase-modifying factor 2	Pongo abelii (Sumatran orangutan	3e-88
comp225492_c0	8.65	1.52	1.17	1.08	2.74	1.92	1.3	O88427	CAC1H_MOUSE	Voltage-dependent T-type calcium channel subunit alpha-1H	Mus musculus (Mouse).	0
comp220140_c1	8.64	13.88	9.79	4.62	3.2	2.61	1.76	Q803C1	RNF8_DANRE	E3 ubiquitin-protein ligase RNF8	Danio rerio (Zebrafish) (Brachyd	6e-46
comp222674_c0	8.62	1.07	0.8	0.61	0.83	1.18	1.35	Q8BXA7	PHLP2_MOUSE	PH domain leucine-rich repeat-containing protein phosphatase 2	Mus musculus (Mouse).	0
comp214555_c2	8.61	11.4	26.98	16.33	2.4	0.77	0.25	Q9BSK1	ZN577_HUMAN	Zinc finger protein 577	Homo sapiens (Human).	7e-35
comp218825_c0	8.6	5	6.2	8.2	4.74	4.35	4.97	Q0P4X6	ZBT44_XENTR	Zinc finger and BTB domain-containing protein 44	Xenopus tropicalis (Western claw	4e-13
comp225245_c0	8.57	13.2	13.73	12	15.04	11.24	7.44	Q5E9V1	DCNL3_BOVIN	DCN1-like protein 3	Bos taurus (Bovine).	7e-80
comp222773_c2	8.57	4.66	3.23	1.83	2.51	2.37	2.63	P22735	TGM1_HUMAN	Protein-glutamine gamma-glutamyltransferase K	Homo sapiens (Human).	4e-160
comp225652_c0	8.54	7.61	5.87	5.84	9.24	8.35	10.49	Q9NRR4	RNC_HUMAN	Ribonuclease 3	Homo sapiens (Human).	0
comp220438_c0	8.54	7.21	3.97	2.03	1.61	1.97	0.67	Q8BXJ8	Z385B_MOUSE	Zinc finger protein 385B	Mus musculus (Mouse).	3e-12
comp215365_c0	8.53	5.95	3.04	2.7	2.37	2.44	1.23	Q9QXE2	DPOLL_MOUSE	DNA polymerase lambda	Mus musculus (Mouse).	1e-162
comp213356_c0	8.53	5.42	7.18	6.13	3.27	2.26	3.29	P82197	PDXK_SHEEP	Pyridoxal kinase	Ovis aries (Sheep).	4e-96
comp214082_c0	8.53	4.69	2.79	3.02	0.92	0.87	0.97	Q6IQ20	NAPEP_HUMAN	N-acyl-phosphatidylethanolamine-hydrolyzing phospholipase D	Homo sapiens (Human).	1e-37
comp214634_c0	8.53	2.25	4.91	2.02	2.68	1.31	0.85	P18729	ZG57_XENLA	Gastrula zinc finger protein XlCGF57.1	Xenopus laevis (African clawed f	4e-85
comp220980_c0	8.52	7.57	9.83	12.99	6.67	7.8	12.31	Q7ZV68	VPS29_DANRE	Vacuolar protein sorting-associated protein 29	Danio rerio (Zebrafish) (Brachyd	5e-116
comp218467_c1	8.52	6.08	7.43	10.86	8.44	7.42	18.74	Q5I050	NUP1B_XENLA	Cytosolic Fe-S cluster assembly factor nubp1-B	Xenopus laevis (African clawed f	3e-132
comp221080_c1	8.5	7.02	4.6	2.56	3.45	1.49	0.29	Q9Y4D2	DGLA_HUMAN	Sn1-specific diacylglycerol lipase alpha	Homo sapiens (Human).	0
comp224081_c0	8.49	8.08	9.35	5.72	3.94	2.29	1.59	Q8N184	ZN567_HUMAN	Zinc finger protein 567	Homo sapiens (Human).	2e-14
comp213071_c2	8.44	4.26	3.03	1.6	3.57	3.2	1.93	Q3SWY6	STK25_BOVIN	Serine/threonine-protein kinase 25	Bos taurus (Bovine).	2e-171
comp218911_c0	8.44	3.53	8.2	6.34	6.7	5.06	3.32	Q6GP70	ADA_XENLA	Adenosine deaminase	Xenopus laevis (African clawed f	5e-113
comp224271_c0	8.41	5.28	9.49	5.95	7.76	2.87	2.78	A4K436	RTEL1_BOVIN	Regulator of telomere elongation helicase 1	Bos taurus (Bovine).	0
comp224131_c0	8.41	1.87	2.24	1.32	3.84	3.69	1.74	Q8BJL1	FBX30_MOUSE	F-box only protein 30	Mus musculus (Mouse).	3e-36
comp221829_c0	8.38	2.48	2.06	3.9	4.86	4.78	4.65	Q2TBP2	HINFP_BOVIN	Histone H4 transcription factor	Bos taurus (Bovine).	6e-114
comp222731_c1	8.35	3.95	3.3	5.1	6.78	7.65	6.77	A8Y236	GLT10_CAEBR	Putative polypeptide N-acetylgalactosaminyltransferase 10	Caenorhabditis briggsae.	0
comp225086_c1	8.28	10.87	8.21	11.01	6.96	7.69	13.8	Q9NVV4	PAPD1_HUMAN	Poly(A) RNA polymerase, mitochondrial	Homo sapiens (Human).	1e-76
comp214094_c0	8.27	5.29	8.24	7.79	4.25	3.41	6.85	Q99L13	3HIDH_MOUSE	3-hydroxyisobutyrate dehydrogenase, mitochondrial	Mus musculus (Mouse).	8e-128
comp221238_c6	8.26	9.15	15.4	12.68	10.44	13.54	12.4	Q91W43	GCSP_MOUSE	Glycine dehydrogenase [decarboxylating], mitochondrial	Mus musculus (Mouse).	0
comp223209_c0	8.25	5.52	3.89	3.55	2.53	3.31	3.23	P21329	RTJK_DROFU	RNA-directed DNA polymerase from mobile element jockey	Drosophila funebris (Fruit fly).	4e-26
comp225690_c0	8.24	7.94	12.69	21.79	20.55	23.15	30.42	Q8WUM0	NU133_HUMAN	Nuclear pore complex protein Nup133	Homo sapiens (Human).	0
comp215055_c0	8.21	9.45	8.15	11.73	12.56	13.78	21.6	P49916	DNLI3_HUMAN	DNA ligase 3	Homo sapiens (Human).	0
comp221782_c0	8.2	4.09	3.98	4.66	4.27	3.38	3.36	P58283	RN216_MOUSE	E3 ubiquitin-protein ligase RNF216	Mus musculus (Mouse).	4e-16
comp224540_c0	8.19	6.54	19.07	11.59	27.02	19.21	11.13	Q5TM48	TCF19_MACMU	Transcription factor 19	Macaca mulatta (Rhesus macaque).	3e-17
comp222050_c0	8.17	5.21	12.55	8.75	7.28	8.34	9.71	Q9QXX8	NUFP1_MOUSE	Nuclear fragile X mental retardation-interacting protein 1	Mus musculus (Mouse).	1e-40
comp217318_c4	8.17	3.31	6.87	2.89	2.48	2.12	3.2	Q9CR24	NUDT8_MOUSE	Nucleoside diphosphate-linked moiety X motif 8, mitochondrial	Mus musculus (Mouse).	1e-48
comp224902_c0	8.14	5.58	9.22	10.05	11.11	10.96	16.79	Q0V8F1	CORO7_BOVIN	Coronin-7	Bos taurus (Bovine).	0
comp221401_c0	8.14	0.39	1.09	0.72	1.13	0.86	1.04	Q7SIG4	DFPA_LOLVU	Diisopropyl-fluorophosphatase	Loligo vulgaris (Common European	4e-74
comp225721_c0	8.13	7.7	17.41	8.81	22.84	23.9	22.1	Q8UVR5	BAZ1A_XENLA	Bromodomain adjacent to zinc finger domain protein 1A	Xenopus laevis (African clawed f	3e-21
comp225913_c0	8.11	1.56	0.65	0.66	1.37	1.12	1.28	Q68DK2	ZFY26_HUMAN	Zinc finger FYVE domain-containing protein 26	Homo sapiens (Human).	3e-169
comp213579_c0	8.1	1.47	1.15	1.03	1.76	1.69	1.33	Q9Y2U5	M3K2_HUMAN	Mitogen-activated protein kinase kinase kinase 2	Homo sapiens (Human).	8e-89
comp223438_c2	8.08	3.12	7.97	8.46	15.29	13.85	15.86	O88379	BAZ1A_MOUSE	Bromodomain adjacent to zinc finger domain protein 1A	Mus musculus (Mouse).	6e-25
comp212619_c0	8.04	8.09	12.67	15.89	13.32	12.35	13.58	Q5F339	CCHL_CHICK	Cytochrome c-type heme lyase	Gallus gallus (Chicken).	7e-101
comp220621_c0	8.01	17.56	22.58	27.5	17.3	15.06	21.77	P42696	RBM34_HUMAN	RNA-binding protein 34	Homo sapiens (Human).	8e-56
comp221299_c3	7.98	5.83	4.4	9.15	10.85	12.92	13.83	Q7YRC6	AURKB_BOVIN	Aurora kinase B	Bos taurus (Bovine).	2e-150
comp225875_c0	7.97	4.55	9.24	22.12	25.57	34.37	47.34	Q8CJB9	BRE1B_RAT	E3 ubiquitin-protein ligase BRE1B	Rattus norvegicus (Rat).	0
comp225818_c0	7.96	5.89	4.02	5.44	6.83	4.72	5.92	Q8BRB7	KAT6B_MOUSE	Histone acetyltransferase KAT6B	Mus musculus (Mouse).	5e-93
comp217811_c0	7.96	3.92	4.93	5	3.04	2.55	4.94	A8WHP3	SC5A9_DANRE	Sodium/glucose cotransporter 4	Danio rerio (Zebrafish) (Brachyd	0
comp219033_c2	7.96	3.3	4.61	5.66	10.76	15.67	22.43	Q8JFY9	ENDUA_XENLA	Poly(U)-specific endoribonuclease-A	Xenopus laevis (African clawed f	2e-87
comp220859_c0	7.93	4.14	3.07	2.2	2.69	2.01	1.79	Q5R5X9	SMYD4_PONAB	SET and MYND domain-containing protein 4	Pongo abelii (Sumatran orangutan	2e-53
comp219241_c0	7.89	7.93	5.88	2.86	4.39	3.22	2.41	Q63HN8	RN213_HUMAN	E3 ubiquitin-protein ligase RNF213	Homo sapiens (Human).	8e-48
comp225444_c0	7.84	10.17	12.53	15.34	12.71	10.02	13.7	Q13444	ADA15_HUMAN	Disintegrin and metalloproteinase domain-containing protein 15	Homo sapiens (Human).	2e-59
comp222138_c0	7.82	1.9	1.86	0.72	1.63	1.01	0.49	Q9VB11	UNC80_DROME	Protein unc-80 homolog	Drosophila melanogaster (Fruit f	0
comp222191_c0	7.8	2.78	3.44	2.2	3.83	2.74	3.33	P51954	NEK1_MOUSE	Serine/threonine-protein kinase Nek1	Mus musculus (Mouse).	2e-161
comp225644_c0	7.76	15.17	7.4	4.98	2.39	1.71	2.04	P55266	DSRAD_RAT	Double-stranded RNA-specific adenosine deaminase	Rattus norvegicus (Rat).	3e-61
comp223806_c1	7.73	4.8	4.59	6.68	8.06	8.72	9.45	Q5R9W1	MARH6_PONAB	E3 ubiquitin-protein ligase MARCH6	Pongo abelii (Sumatran orangutan	1e-118
comp212666_c0	7.72	9.8	5.76	5.53	2.57	2.37	2.26	Q8R0V5	I23O2_MOUSE	Indoleamine 2,3-dioxygenase 2	Mus musculus (Mouse).	2e-76
comp216051_c3	7.72	5.7	4.7	3.38	5.31	2.5	1.25	P18724	ZG49_XENLA	Gastrula zinc finger protein XlCGF49.1	Xenopus laevis (African clawed f	7e-12
comp223859_c4	7.65	2.85	3.01	4.38	8.25	11.05	7.1	Q6GMK0	MGT4B_DANRE	Alpha-1,3-mannosyl-glycoprotein 4-beta-N-acetylglucosaminyltransferase B	Danio rerio (Zebrafish) (Brachyd	0
comp220070_c0	7.64	6.74	3.19	1.24	1.3	0.88	0.81	P08045	XFIN_XENLA	Zinc finger protein Xfin	Xenopus laevis (African clawed f	5e-06
comp225534_c0	7.61	1.88	1.12	1.23	1.05	0.61	0.2	P49701	VDR_COTJA	Vitamin D3 receptor	Coturnix coturnix japonica (Japa	3e-07
comp222469_c3	7.6	2.77	3.09	5.04	6.1	8.71	11.52	P27117	DCOR_BOVIN	Ornithine decarboxylase	Bos taurus (Bovine).	5e-117
comp224607_c0	7.57	7.04	3.42	2.88	2.41	1.48	1.16	Q14587	ZN268_HUMAN	Zinc finger protein 268	Homo sapiens (Human).	5e-27
comp224236_c0	7.51	8.82	11.17	14.22	18.38	13.87	13.81	Q767L8	MDC1_PIG	Mediator of DNA damage checkpoint protein 1	Sus scrofa (Pig).	5e-53
comp224954_c0	7.46	2.07	3.5	1.46	7.09	6.79	5.58	Q13615	MTMR3_HUMAN	Myotubularin-related protein 3	Homo sapiens (Human).	0
comp220171_c1	7.45	31.02	21.55	26.84	28.78	26.95	31.65	Q6P360	RN121_XENTR	RING finger protein 121	Xenopus tropicalis (Western claw	4e-172
comp220901_c0	7.44	5.84	5.48	4.7	2.99	3.09	3.86	Q9UL36	ZN236_HUMAN	Zinc finger protein 236	Homo sapiens (Human).	6e-08
comp224143_c0	7.44	2.27	4.05	4.51	5.66	4.54	4.23	Q14592	ZN460_HUMAN	Zinc finger protein 460	Homo sapiens (Human).	5e-28
comp223323_c1	7.42	5.38	4.76	5.51	4.79	3.73	3.73	Q9Z2R9	E2AK1_MOUSE	Eukaryotic translation initiation factor 2-alpha kinase 1	Mus musculus (Mouse).	6e-68
comp225051_c3	7.42	2.96	6.91	7.36	4.89	4.41	8.62	Q8NG66	NEK11_HUMAN	Serine/threonine-protein kinase Nek11	Homo sapiens (Human).	3e-29
comp219477_c0	7.41	7.35	5.53	5.16	3.64	4.03	2.63	Q05516	ZBT16_HUMAN	Zinc finger and BTB domain-containing protein 16	Homo sapiens (Human).	1e-07
comp224856_c1	7.38	1.28	1.43	1.39	3.05	0.92	2.08	Q8VDC1	FYCO1_MOUSE	FYVE and coiled-coil domain-containing protein 1	Mus musculus (Mouse).	2e-58
comp221901_c0	7.37	9.62	12.62	7.62	10.16	11.27	8.66	Q14587	ZN268_HUMAN	Zinc finger protein 268	Homo sapiens (Human).	2e-17
comp225506_c0	7.37	3.02	11.04	53.19	28.68	18.64	23.14	Q8C008	DZAN1_MOUSE	Double zinc ribbon and ankyrin repeat-containing protein 1	Mus musculus (Mouse).	9e-98
comp216609_c0	7.36	1.54	1.43	9.26	10.82	13.55	41.57	Q61245	COBA1_MOUSE	Collagen alpha-1(XI) chain	Mus musculus (Mouse).	4e-156
comp162899_c0	7.35	4.32	4.32	5.7	5.31	4.12	3.19	Q5RGA4	MYSM1_DANRE	Histone H2A deubiquitinase MYSM1	Danio rerio (Zebrafish) (Brachyd	4e-116
comp225474_c2	7.32	4.95	7.09	7.18	12.55	11.42	12.14	Q68CP9	ARID2_HUMAN	AT-rich interactive domain-containing protein 2	Homo sapiens (Human).	2e-121
comp222300_c0	7.3	1.15	2.68	3.22	1.96	2.37	2	Q78J03	MSRB2_MOUSE	Methionine-R-sulfoxide reductase B2, mitochondrial	Mus musculus (Mouse).	6e-51
comp222650_c1	7.29	13.42	10	1.69	3.17	2.74	1.04	Q9UBR1	BUP1_HUMAN	Beta-ureidopropionase	Homo sapiens (Human).	0
comp217832_c2	7.28	6.76	4.73	3.66	1.43	2.19	2.09	A8MT65	ZN891_HUMAN	Zinc finger protein 891	Homo sapiens (Human).	5e-35
comp223278_c0	7.27	12.48	13.88	13	5.32	5.11	8.07	Q08DM8	TSN_BOVIN	Translin	Bos taurus (Bovine).	7e-93
comp218832_c0	7.24	4.43	5.18	6.83	7.57	5.84	6.17	Q8K2I1	FNTB_MOUSE	Protein farnesyltransferase subunit beta	Mus musculus (Mouse).	1e-166
comp226021_c1	7.24	1.39	0.62	1.82	1.53	0.63	0.91	Q62981	ZN260_RAT	Zinc finger protein 260	Rattus norvegicus (Rat).	2e-31
comp226209_c0	7.19	1.33	1.6	1.74	2.47	2.99	3.13	Q0VA61	HYOU1_XENTR	Hypoxia up-regulated protein 1	Xenopus tropicalis (Western claw	2e-52
comp225999_c0	7.19	1.09	4.31	6.61	5.47	4.06	3.59	B0BLU1	RN168_XENTR	E3 ubiquitin-protein ligase RNF168	Xenopus tropicalis (Western claw	2e-37
comp218843_c3	7.17	6.47	2.47	4.29	0.98	1.44	1.13	P55265	DSRAD_HUMAN	Double-stranded RNA-specific adenosine deaminase	Homo sapiens (Human).	2e-75
comp219300_c1	7.15	8.3	14.32	8.81	9.15	4.1	2.23	Q6P560	ZN182_MOUSE	Zinc finger protein 182	Mus musculus (Mouse).	1e-33
comp219399_c0	7.07	4.68	4.02	5.75	2.13	1.02	0.53	Q13163	MP2K5_HUMAN	Dual specificity mitogen-activated protein kinase kinase 5	Homo sapiens (Human).	2e-159
comp215309_c0	7.07	1.09	1.54	2.39	2.82	2.12	2.82	Q8WV37	ZN480_HUMAN	Zinc finger protein 480	Homo sapiens (Human).	1e-55
comp218526_c0	7.06	8.82	11.66	12.59	20.47	16.37	11.27	Q9R064	GORS2_RAT	Golgi reassembly-stacking protein 2	Rattus norvegicus (Rat).	4e-80
comp224613_c0	7.04	5.05	4.74	5.03	6.13	4.96	5.06	Q7ZVR6	MYNN_DANRE	Myoneurin	Danio rerio (Zebrafish) (Brachyd	2e-22
comp217045_c2	7.01	7.83	16.37	18.91	14.65	13.18	19.56	P60670	NPL4_MOUSE	Nuclear protein localization protein 4 homolog	Mus musculus (Mouse).	0
comp217638_c2	7.01	2.67	4.32	3.89	7	5.78	5.1	Q96RE9	ZN300_HUMAN	Zinc finger protein 300	Homo sapiens (Human).	3e-31
comp224412_c1	6.99	5.04	9.72	6.21	9.16	9.12	9.57	Q90972	RNF13_CHICK	E3 ubiquitin-protein ligase RNF13	Gallus gallus (Chicken).	3e-93
comp224877_c2	6.97	9.3	22.93	32.93	15.42	15.69	26.43	Q8IWZ6	BBS7_HUMAN	Bardet-Biedl syndrome 7 protein	Homo sapiens (Human).	0
comp225048_c0	6.94	9.8	9.93	9.37	7	6.46	8.9	Q6P0U0	NAGA_DANRE	Putative N-acetylglucosamine-6-phosphate deacetylase	Danio rerio (Zebrafish) (Brachyd	2e-161
comp220541_c1	6.94	0.71	0.25	0.63	0.64	0.57	0.37	Q9JIS1	RIMS2_RAT	Regulating synaptic membrane exocytosis protein 2	Rattus norvegicus (Rat).	3e-103
comp220874_c1	6.92	2.91	3.38	5.07	4.33	7.79	4.21	Q6ZNH5	ZN497_HUMAN	Zinc finger protein 497	Homo sapiens (Human).	5e-12
comp217947_c3	6.89	3.76	2.24	2.25	0.8	0.6	0.63	Q6NX49	ZN544_HUMAN	Zinc finger protein 544	Homo sapiens (Human).	4e-40
comp213400_c1	6.88	12.57	4.27	1.86	1.82	0.83	2.43	P31396	HR3_DROME	Probable nuclear hormone receptor HR3	Drosophila melanogaster (Fruit f	5e-20
comp218812_c2	6.88	10.02	14.14	12.43	21.74	18.04	28.11	O95602	RPA1_HUMAN	DNA-directed RNA polymerase I subunit RPA1	Homo sapiens (Human).	4e-123
comp221937_c0	6.88	4.76	3.42	2.02	4.42	2.38	1.04	Q9JI90	RNF14_MOUSE	E3 ubiquitin-protein ligase RNF14	Mus musculus (Mouse).	1e-51
comp226034_c1	6.86	14.64	11.45	6.87	11.38	13.23	8.6	Q08BB2	P2012_DANRE	Probable carboxypeptidase PM20D1.2	Danio rerio (Zebrafish) (Brachyd	4e-150
comp220593_c0	6.86	7.58	3.77	4.76	3.82	4.18	3.55	Q7Z7L9	ZSCA2_HUMAN	Zinc finger and SCAN domain-containing protein 2	Homo sapiens (Human).	1e-43
comp215833_c3	6.85	13.62	7.32	1.63	0.93	0.49	0.36	Q4V9P6	ADAL_DANRE	Adenosine deaminase-like protein	Danio rerio (Zebrafish) (Brachyd	4e-63
comp222953_c0	6.84	3.47	2.32	0.97	1.47	1.65	2.34	A1ZA47	ZASP_DROME	PDZ and LIM domain protein Zasp	Drosophila melanogaster (Fruit f	2e-73
comp223110_c7	6.83	11.45	14.42	16.28	24.01	32.12	34.19	A0JNA3	IMDH1_BOVIN	Inosine-5'-monophosphate dehydrogenase 1	Bos taurus (Bovine).	0
comp221434_c0	6.81	8.6	3.12	2.92	2.55	2.61	3.48	P08548	LIN1_NYCCO	LINE-1 reverse transcriptase homolog	Nycticebus coucang (Slow loris).	8e-15
comp224194_c0	6.77	31.06	56.68	54.61	87	81.39	91.97	Q9DAR0	CE049_MOUSE	Uncharacterized protein C5orf49 homolog	Mus musculus (Mouse).	3e-22
comp219214_c3	6.75	10.62	14.35	10.98	15.23	14.09	7.51	Q8BMD2	DZIP1_MOUSE	Zinc finger protein DZIP1	Mus musculus (Mouse).	7e-45
comp221421_c0	6.73	4.07	1.9	1.01	1.86	1.12	0.69	Q14432	PDE3A_HUMAN	cGMP-inhibited 3',5'-cyclic phosphodiesterase A	Homo sapiens (Human).	0
comp212094_c0	6.72	3.42	4.13	4.91	3.61	3.25	3.07	A6NN14	ZN729_HUMAN	Zinc finger protein 729	Homo sapiens (Human).	5e-11
comp215232_c2	6.72	1.75	2.74	3.5	5.63	4.07	3.22	Q96EQ9	PRDM9_MOUSE	Histone-lysine N-methyltransferase PRDM9	Mus musculus (Mouse).	3e-63
comp225813_c1	6.71	4.05	3.96	2.78	4.72	3.82	2.24	Q5ZJ41	MARH5_CHICK	E3 ubiquitin-protein ligase MARCH5	Gallus gallus (Chicken).	2e-150
comp222514_c2	6.7	1.42	2.84	1.36	1.22	1.07	2.01	A2RSY6	TRM1L_MOUSE	TRMT1-like protein	Mus musculus (Mouse).	1e-96
comp216839_c1	6.69	2.26	2.37	1.67	2.73	2.03	6.2	P70097	C560_CRIGR	Succinate dehydrogenase cytochrome b560 subunit, mitochondrial	Cricetulus griseus (Chinese hams	3e-20
comp225140_c0	6.66	5.26	4.01	2.53	3.39	2.73	1.38	Q8NCG7	DGLB_HUMAN	Sn1-specific diacylglycerol lipase beta	Homo sapiens (Human).	2e-67
comp226198_c0	6.65	5.51	5.77	7.63	13.65	9.29	10.81	Q63679	KDM3A_RAT	Lysine-specific demethylase 3A	Rattus norvegicus (Rat).	5e-160
comp224538_c4	6.63	7.04	6.56	9.4	16.86	13.68	12.98	A2BIL7	BAZ1B_DANRE	Tyrosine-protein kinase BAZ1B	Danio rerio (Zebrafish) (Brachyd	0
comp225336_c0	6.63	3.99	6.16	8.13	7.63	6.52	10.2	P79101	CPSF3_BOVIN	Cleavage and polyadenylation specificity factor subunit 3	Bos taurus (Bovine).	0
comp218851_c3	6.6	9.24	8.32	9.66	4.86	4	4.78	Q4QQY7	TGT_XENLA	Queuine tRNA-ribosyltransferase	Xenopus laevis (African clawed f	1e-158
comp162899_c1	6.6	3.7	3.28	4.6	4.06	3	2.38	Q5RGA4	MYSM1_DANRE	Histone H2A deubiquitinase MYSM1	Danio rerio (Zebrafish) (Brachyd	3e-20
comp224058_c0	6.59	10.53	25.62	29.31	30.88	25.15	51.74	A4II09	EIF3A_XENTR	Eukaryotic translation initiation factor 3 subunit A	Xenopus tropicalis (Western claw	0
comp222906_c0	6.59	5.3	8.63	5.69	3.43	3.28	1.6	Q9ZWB7	PCS2_ARATH	Glutathione gamma-glutamylcysteinyltransferase 2	Arabidopsis thaliana (Mouse-ear	1e-77
comp212779_c9	6.57	1.34	4.35	3.89	0.53	0.74	0.22	Q14587	ZN268_HUMAN	Zinc finger protein 268	Homo sapiens (Human).	5e-36
comp221460_c0	6.56	4.17	8.69	7.44	1.96	2.27	5.23	Q5U3U0	PHYD1_DANRE	Phytanoyl-CoA dioxygenase domain-containing protein 1	Danio rerio (Zebrafish) (Brachyd	1e-07
comp218664_c1	6.55	4.24	3.01	6.23	4.08	4.71	4.65	Q6P2D0	ZFP1_HUMAN	Zinc finger protein 1 homolog	Homo sapiens (Human).	5e-43
comp225523_c0	6.53	3.02	3.31	2.39	4.32	4.57	3.65	Q7SXV2	AEBP2_DANRE	Zinc finger protein AEBP2	Danio rerio (Zebrafish) (Brachyd	6e-51
comp205539_c4	6.48	2.69	2.09	2.24	2.34	1.36	0.55	P10074	ZBT48_HUMAN	Zinc finger and BTB domain-containing protein 48	Homo sapiens (Human).	2e-06
comp220742_c1	6.47	1.33	1.67	2.44	7.1	4.29	4.98	O94880	PHF14_HUMAN	PHD finger protein 14	Homo sapiens (Human).	2e-128
comp213440_c1	6.46	7.95	6.78	6.79	4.34	3.98	3.72	Q0IH86	SLX1_XENLA	Structure-specific endonuclease subunit slx1	Xenopus laevis (African clawed f	8e-89
comp225571_c0	6.45	4.43	3.13	3.48	3.74	2.67	1.94	O75976	CBPD_HUMAN	Carboxypeptidase D	Homo sapiens (Human).	0
comp218618_c0	6.44	6.28	6.4	6.25	4.2	3.49	3.03	Q80YP6	ZIK1_MOUSE	Zinc finger protein interacting with ribonucleoprotein K	Mus musculus (Mouse).	2e-47
comp221501_c2	6.44	1.17	1.51	2.02	1.79	1.54	2.18	Q16975	KPC2_APLCA	Calcium-independent protein kinase C	Aplysia californica (California	0
comp220001_c4	6.43	12.76	11.48	11.65	15.66	14.56	7.68	Q5ZLY5	PKHF2_CHICK	Pleckstrin homology domain-containing family F member 2	Gallus gallus (Chicken).	1e-103
comp214315_c1	6.4	8.87	9.5	9.38	9.34	10.19	17.06	Q148D5	SUCB1_BOVIN	Succinyl-CoA ligase [ADP-forming] subunit beta, mitochondrial	Bos taurus (Bovine).	0
comp217009_c2	6.4	6.13	12.07	4.63	1.8	2.05	3.23	P21328	RTJK_DROME	RNA-directed DNA polymerase from mobile element jockey	Drosophila melanogaster (Fruit f	9e-41
comp221935_c0	6.38	3.22	3.1	6.42	8.85	6.77	3.94	O70277	TRIM3_RAT	Tripartite motif-containing protein 3	Rattus norvegicus (Rat).	1e-55
comp215151_c5	6.35	4.53	11.93	12.16	7.89	3.29	4.45	P27398	CAND_DROME	Calpain-D	Drosophila melanogaster (Fruit f	7e-57
comp224786_c0	6.32	2.76	2.03	2.62	2.01	2.22	3.17	Q6GM82	ALAT2_XENLA	Alanine aminotransferase 2	Xenopus laevis (African clawed f	0
comp223192_c0	6.31	7.21	4.62	3.79	6.28	5.51	4.63	G3MWR8	MICA3_BOVIN	Protein-methionine sulfoxide oxidase MICAL3	Bos taurus (Bovine).	1e-47
comp216720_c0	6.31	1.95	4.21	3.61	2.7	1.8	3.67	P08842	STS_HUMAN	Steryl-sulfatase	Homo sapiens (Human).	2e-178
comp214021_c1	6.25	5.28	2.99	3.52	1.39	4.64	4.03	Q9UBV7	B4GT7_HUMAN	Beta-1,4-galactosyltransferase 7	Homo sapiens (Human).	1e-77
comp222555_c1	6.24	8.12	14.31	7.98	3.12	2.57	3.25	Q8CG72	ARHL2_MOUSE	Poly(ADP-ribose) glycohydrolase ARH3	Mus musculus (Mouse).	3e-32
comp215184_c1	6.24	3.44	0.9	2.75	1.16	1.04	1.37	Q60821	ZBT17_MOUSE	Zinc finger and BTB domain-containing protein 17	Mus musculus (Mouse).	1e-18
comp222498_c2	6.2	1.77	3.24	6.29	9.42	6	5.29	Q96PY6	NEK1_HUMAN	Serine/threonine-protein kinase Nek1	Homo sapiens (Human).	2e-75
comp188740_c0	6.18	5.67	4.62	2.99	0.61	0.2	0.74	Q8K2P6	RFESD_MOUSE	Rieske domain-containing protein	Mus musculus (Mouse).	8e-11
comp216246_c4	6.17	4.66	3.2	2.5	1.54	1.29	1.47	Q24732	GLAS_DROVI	Protein glass	Drosophila virilis (Fruit fly).	5e-13
comp219435_c0	6.12	18.28	20.37	18.98	5.89	5.08	8.47	Q9Y450	HBS1L_HUMAN	HBS1-like protein	Homo sapiens (Human).	9e-108
comp205539_c0	6.11	3.16	2.95	2.42	2.9	1.7	0.6	P10076	ZFP26_MOUSE	Zinc finger protein 26	Mus musculus (Mouse).	3e-17
comp226068_c2	6.07	6.22	4.75	5.19	4.8	4.91	3.98	Q96JP0	FEM1C_HUMAN	Protein fem-1 homolog C	Homo sapiens (Human).	0
comp212143_c0	6.06	4.81	7.44	3.64	1.94	2.43	0.92	Q6ZNF0	PAPL_HUMAN	Iron/zinc purple acid phosphatase-like protein	Homo sapiens (Human).	4e-78
comp216017_c6	6.05	20.69	39.96	43.12	8.36	5.06	3.77	P0CJ79	ZN888_HUMAN	Zinc finger protein 888	Homo sapiens (Human).	5e-11
comp220449_c0	6.05	4.45	4.13	4.67	4.71	5.69	7.77	Q5U3U0	PHYD1_DANRE	Phytanoyl-CoA dioxygenase domain-containing protein 1	Danio rerio (Zebrafish) (Brachyd	1e-98
comp217894_c3	6.05	3.03	4.11	6.31	5.13	5.7	16.89	O75792	RNH2A_HUMAN	Ribonuclease H2 subunit A	Homo sapiens (Human).	7e-101
comp220033_c2	6.03	1.54	3.57	1.81	3.59	5.9	6.93	Q6UFS5	ZN503_DANRE	Zinc finger protein 503	Danio rerio (Zebrafish) (Brachyd	3e-40
comp214905_c0	6.02	4.23	3.9	1.95	1.28	1	1.41	Q24732	GLAS_DROVI	Protein glass	Drosophila virilis (Fruit fly).	2e-12
comp212929_c0	6.01	1.77	4.01	2.47	1.13	0.89	0.67	Q3ZCX4	ZN568_HUMAN	Zinc finger protein 568	Homo sapiens (Human).	7e-108
comp217013_c0	5.99	3.83	6.78	3.16	2.17	1.37	1.04	Q8VC30	DHAK_MOUSE	Bifunctional ATP-dependent dihydroxyacetone kinase/FAD-AMP lyase (cyclizing)	Mus musculus (Mouse).	1e-172
comp221651_c1	5.97	3.01	3.29	4.19	8.95	7.21	7.27	Q5JRX3	PREP_HUMAN	Presequence protease, mitochondrial	Homo sapiens (Human).	0
comp219762_c0	5.94	3.43	5.08	1.66	1.4	0.44	0.3	Q27546	IUNH_CRIFA	Inosine-uridine preferring nucleoside hydrolase	Crithidia fasciculata.	4e-41
comp224651_c0	5.92	5.51	7.45	7.33	10.82	6.97	7.1	P21872	PUR2_CHICK	Trifunctional purine biosynthetic protein adenosine-3	Gallus gallus (Chicken).	0
comp225987_c0	5.88	5.88	3.65	5.48	4.92	4.94	6.08	Q803V5	LST8_DANRE	Target of rapamycin complex subunit lst8	Danio rerio (Zebrafish) (Brachyd	0
comp221484_c2	5.88	3.49	9.93	10.8	9.38	13.86	15.55	P12821	ACE_HUMAN	Angiotensin-converting enzyme	Homo sapiens (Human).	3e-115
comp222071_c2	5.87	8.34	10.71	6.89	8.32	5.84	4.44	Q10713	MPPA_HUMAN	Mitochondrial-processing peptidase subunit alpha	Homo sapiens (Human).	0
comp223639_c1	5.85	1.31	1.25	1.67	2.9	2.14	1.23	P18725	ZG5_XENLA	Gastrula zinc finger protein 5-1	Xenopus laevis (African clawed f	7e-27
comp218185_c0	5.81	5.62	12.62	14.78	10.12	11.36	13.5	Q61116	ZN235_MOUSE	Zinc finger protein 235	Mus musculus (Mouse).	3e-33
comp223028_c0	5.8	4.87	7.21	8.33	4.72	2.38	5.29	Q8VDL4	ADPGK_MOUSE	ADP-dependent glucokinase	Mus musculus (Mouse).	2e-65
comp223639_c0	5.8	0.91	1.31	1.93	3.07	1.87	1.56	P0CJ79	ZN888_HUMAN	Zinc finger protein 888	Homo sapiens (Human).	6e-28
comp221940_c0	5.78	11.07	10.26	14.38	41.3	51.34	60.14	Q7ZY18	MC6ZB_XENLA	Zygotic DNA replication licensing factor mcm6-B	Xenopus laevis (African clawed f	0
comp217601_c0	5.78	5.93	7.42	13.27	5.62	5.83	8.08	Q8TCF1	ZFAN1_HUMAN	AN1-type zinc finger protein 1	Homo sapiens (Human).	2e-73
comp224371_c0	5.77	4.02	6.26	4.41	4.56	3.91	2	A8K0R7	ZN839_HUMAN	Zinc finger protein 839	Homo sapiens (Human).	7e-38
comp216587_c4	5.74	5.42	7.35	8.47	13.31	8.69	6.67	Q5REG4	DTX3_PONAB	Probable E3 ubiquitin-protein ligase DTX3	Pongo abelii (Sumatran orangutan	1e-61
comp224890_c1	5.73	5.79	3.66	3.13	3.83	4.44	4.12	Q91ZY8	TRIM9_RAT	E3 ubiquitin-protein ligase TRIM9	Rattus norvegicus (Rat).	0
comp224167_c3	5.72	4.78	4.79	10.04	10.45	9.76	9.82	Q8TF50	ZN526_HUMAN	Zinc finger protein 526	Homo sapiens (Human).	3e-13
comp222072_c4	5.72	1.12	6.8	10.05	2.84	1.79	1.59	P17032	ZN37A_HUMAN	Zinc finger protein 37A	Homo sapiens (Human).	3e-19
comp217391_c1	5.69	2.94	2.27	1.39	1.39	0.89	1.1	Q96EG3	ZN837_HUMAN	Zinc finger protein 837	Homo sapiens (Human).	9e-23
comp218622_c3	5.68	6.33	3.8	2.57	4.69	3.65	2.44	Q8N5C8	TAB3_HUMAN	TGF-beta-activated kinase 1 and MAP3K7-binding protein 3	Homo sapiens (Human).	7e-26
comp220323_c3	5.64	8.23	8.25	18.3	25.65	20.54	18.6	Q9Y3C5	RNF11_HUMAN	RING finger protein 11	Homo sapiens (Human).	4e-66
comp216217_c1	5.64	6.37	5.72	9.65	0.98	0.59	2.8	Q08623	HDHD1_HUMAN	Pseudouridine-5'-monophosphatase	Homo sapiens (Human).	5e-84
comp218574_c1	5.64	6.35	7.84	8.23	6.7	5.96	4.1	Q5ZJV6	RCAN3_CHICK	Calcipressin-3	Gallus gallus (Chicken).	7e-57
comp210124_c1	5.63	1.58	3.88	1.06	2.52	1.2	2.16	Q19673	TYR3_CAEEL	Putative tyrosinase-like protein tyr-3	Caenorhabditis elegans.	6e-53
comp220477_c0	5.62	8.12	11.5	10.26	8.71	7.66	7.03	Q8R3P2	DTX2_MOUSE	Probable E3 ubiquitin-protein ligase DTX2	Mus musculus (Mouse).	2e-113
comp226253_c0	5.58	6.09	3.28	1.83	0.29	0.28	2.05	P08548	LIN1_NYCCO	LINE-1 reverse transcriptase homolog	Nycticebus coucang (Slow loris).	0
comp224776_c1	5.58	1.95	2.25	0.89	3.57	2.39	3.12	Q9H7F0	AT133_HUMAN	Probable cation-transporting ATPase 13A3	Homo sapiens (Human).	0
comp220781_c5	5.56	1.81	4.83	6.76	5.58	10.53	9.12	C0HAV3	ZGPAT_SALSA	Zinc finger CCCH-type with G patch domain-containing protein	Salmo salar (Atlantic salmon).	4e-46
comp223259_c0	5.55	5.11	4.16	4.91	4.89	3.46	2.18	Q91W89	MA2C1_MOUSE	Alpha-mannosidase 2C1	Mus musculus (Mouse).	0
comp215027_c0	5.55	2.99	6.99	22.66	19.59	22.55	35.01	A8Y1P7	BRE4_CAEBR	Beta-1,4-N-acetylgalactosaminyltransferase bre-4	Caenorhabditis briggsae.	7e-49
comp220057_c0	5.54	4.16	5.72	5.02	4.64	4.02	7.74	Q6DDB9	PNO1_XENTR	RNA-binding protein PNO1	Xenopus tropicalis (Western claw	4e-121
comp221917_c2	5.52	3.03	4.95	3.31	5.4	5.87	7.02	Q60HE9	MA2B1_MACFA	Lysosomal alpha-mannosidase	Macaca fascicularis (Crab-eating	0
comp226030_c0	5.5	13.73	6.42	2.5	6.38	7.7	4.39	Q13444	ADA15_HUMAN	Disintegrin and metalloproteinase domain-containing protein 15	Homo sapiens (Human).	8e-40
comp220780_c0	5.49	3.24	14.88	12.83	5.46	10.26	14.41	Q99315	YG31B_YEAST	Transposon Ty3-G Gag-Pol polyprotein	Saccharomyces cerevisiae (strain	5e-69
comp214743_c3	5.49	2.99	3.49	6.5	8.9	8.14	8.86	Q5F413	SMAP2_CHICK	Stromal membrane-associated protein 2	Gallus gallus (Chicken).	2e-64
comp218715_c0	5.48	4.35	2.29	0.85	0.79	0.7	0.73	A2A935	PRD16_MOUSE	PR domain zinc finger protein 16	Mus musculus (Mouse).	2e-11
comp224240_c0	5.48	3.08	7.29	10.77	10.2	7.61	12.9	Q8CHT3	INT5_MOUSE	Integrator complex subunit 5	Mus musculus (Mouse).	2e-128
comp218518_c2	5.47	4.47	4.52	2.61	2	3.39	6.04	O95786	DDX58_HUMAN	Probable ATP-dependent RNA helicase DDX58	Homo sapiens (Human).	1e-126
comp220933_c0	5.45	10.01	7.99	9.99	5.89	5.43	6.31	Q8BJW7	EME1_MOUSE	Crossover junction endonuclease EME1	Mus musculus (Mouse).	2e-37
comp219925_c4	5.45	8.27	13.86	13.36	8.31	7.16	7.69	P10076	ZFP26_MOUSE	Zinc finger protein 26	Mus musculus (Mouse).	5e-42
comp224449_c2	5.45	2.36	5.51	8.4	3.67	3.36	4.78	Q3U288	ZN710_MOUSE	Zinc finger protein 710	Mus musculus (Mouse).	2e-14
comp216550_c1	5.43	1.81	1.33	1.16	0.75	0.96	0.64	P18729	ZG57_XENLA	Gastrula zinc finger protein XlCGF57.1	Xenopus laevis (African clawed f	4e-38
comp225376_c0	5.43	1.23	0.89	2.03	4.49	3.58	2.87	Q05481	ZNF91_HUMAN	Zinc finger protein 91	Homo sapiens (Human).	2e-120
comp212214_c0	5.41	6.22	13.45	24.37	16.89	16.85	25.92	Q99PT3	IN80B_MOUSE	INO80 complex subunit B	Mus musculus (Mouse).	5e-28
comp223753_c2	5.39	7.02	8.28	7.16	4.06	3.79	3.65	O14545	TRAD1_HUMAN	TRAF-type zinc finger domain-containing protein 1	Homo sapiens (Human).	5e-36
comp202035_c0	5.39	2.64	2.97	2.76	3.51	2.91	7.86	Q4U2R1	HERC2_MOUSE	E3 ubiquitin-protein ligase HERC2	Mus musculus (Mouse).	3e-47
comp221342_c0	5.36	5.59	4.14	3.42	4.52	3.24	2.01	Q15650	TRIP4_HUMAN	Activating signal cointegrator 1	Homo sapiens (Human).	5e-175
comp225888_c0	5.32	3.61	3.54	4.55	2.77	2.21	1.75	Q9BX63	FANCJ_HUMAN	Fanconi anemia group J protein	Homo sapiens (Human).	0
comp224216_c0	5.27	7.5	10.12	14.59	19.87	22.23	32.94	Q10567	AP1B1_HUMAN	AP-1 complex subunit beta-1	Homo sapiens (Human).	0
comp225778_c0	5.26	3.7	2.95	2.46	3.44	2.73	3.88	Q2VPA6	HELQ_MOUSE	Helicase POLQ-like	Mus musculus (Mouse).	0
comp210223_c1	5.26	3.2	1.6	3.22	2.02	1.19	2.29	P14780	MMP9_HUMAN	Matrix metalloproteinase-9	Homo sapiens (Human).	2e-32
comp225138_c0	5.25	0.87	1.41	4.46	0.99	1.18	0.75	B2RUI1	ZN551_MOUSE	Zinc finger protein 551	Mus musculus (Mouse).	2e-21
comp216288_c1	5.23	4.9	7.01	12.62	11.03	9.23	9.37	Q9Z0H0	CDC7_MOUSE	Cell division cycle 7-related protein kinase	Mus musculus (Mouse).	2e-52
comp222032_c2	5.23	3.1	6.38	7.62	7.97	9.73	14.76	Q5H8C1	FREM1_HUMAN	FRAS1-related extracellular matrix protein 1	Homo sapiens (Human).	0
comp213944_c0	5.22	3.07	10.03	23.24	14.74	13.89	26.47	Q80W31	ZN569_MOUSE	Zinc finger protein 569	Mus musculus (Mouse).	6e-33
comp215150_c1	5.21	8.31	52.52	55.05	50.75	48.89	45.61	Q07352	TISB_HUMAN	Zinc finger protein 36, C3H1 type-like 1	Homo sapiens (Human).	9e-45
comp224406_c1	5.21	7.6	6.95	7.16	4.19	4.46	8.38	A6QP15	HOT_BOVIN	Hydroxyacid-oxoacid transhydrogenase, mitochondrial	Bos taurus (Bovine).	0
comp223505_c5	5.21	4.92	7.27	11.67	7.61	5.98	7.97	Q9NVH0	EXD2_HUMAN	Exonuclease 3'-5' domain-containing protein 2	Homo sapiens (Human).	6e-145
comp223682_c0	5.21	1.24	2.6	2.03	1.82	1.13	3.4	Q6NYU2	HELZ_DANRE	Probable helicase with zinc finger domain	Danio rerio (Zebrafish) (Brachyd	2e-141
comp223826_c0	5.19	4.38	7.9	5.77	2.88	2.94	4.32	P18074	ERCC2_HUMAN	TFIIH basal transcription factor complex helicase XPD subunit	Homo sapiens (Human).	0
comp222019_c1	5.18	5.19	10.82	6.52	5.62	6.9	3.8	Q9ERU3	ZNF22_MOUSE	Zinc finger protein 22	Mus musculus (Mouse).	6e-11
comp225180_c0	5.15	18.14	33.45	52.88	64.2	68.07	68.03	Q3ZBY7	DEGS1_BOVIN	Sphingolipid delta(4)-desaturase DES1	Bos taurus (Bovine).	2e-146
comp217939_c0	5.15	6.96	5.17	7.33	7.08	7.39	14.06	Q9H0W9	CK054_HUMAN	Ester hydrolase C11orf54	Homo sapiens (Human).	7e-113
comp220658_c3	5.15	1.02	0.45	0.85	0.52	0.71	0.86	Q54HH2	SRR_DICDI	Probable serine racemase	Dictyostelium discoideum (Slime	1e-30
comp217733_c1	5.14	1.38	5.69	3.98	2.51	3.42	4.3	P58158	B3GA3_MOUSE	Galactosylgalactosylxylosylprotein 3-beta-glucuronosyltransferase 3	Mus musculus (Mouse).	2e-88
comp216408_c0	5.14	0.4	1.58	1.25	0.93	1.02	1.96	P00765	TRYP_ASTFL	Trypsin-1	Astacus fluviatilis (Broad-finge	6e-54
comp214502_c0	5.12	3.34	4.95	7.24	5.86	6.51	6.89	P17038	ZNF43_HUMAN	Zinc finger protein 43	Homo sapiens (Human).	8e-18
comp221230_c0	5.1	2.62	2.27	1.32	1.06	0.71	0.78	Q8BI66	ZN526_MOUSE	Zinc finger protein 526	Mus musculus (Mouse).	3e-06
comp226053_c0	5.08	4.43	5.25	12.58	12.56	13.38	15.79	Q10569	CPSF1_BOVIN	Cleavage and polyadenylation specificity factor subunit 1	Bos taurus (Bovine).	0
comp223615_c2	5.06	5.55	6.91	8.52	7.47	9.28	14.08	Q9D5S7	LRGUK_MOUSE	Leucine-rich repeat and guanylate kinase domain-containing protein	Mus musculus (Mouse).	1e-173
comp219333_c0	5.06	2.63	2.71	2.18	1.38	1.44	1.7	P10076	ZFP26_MOUSE	Zinc finger protein 26	Mus musculus (Mouse).	3e-51
comp219149_c0	4.99	15.03	7.39	3.58	4.81	3.33	2.13	P58283	RN216_MOUSE	E3 ubiquitin-protein ligase RNF216	Mus musculus (Mouse).	4e-87
comp225869_c0	4.99	3.06	3.5	4.82	2.61	2.9	4.49	A4VCH4	CP062_DANRE	UPF0505 protein C16orf62 homolog	Danio rerio (Zebrafish) (Brachyd	0
comp222701_c0	4.98	5.14	3.41	4.31	3.37	2.68	2.17	Q9QUG2	POLK_MOUSE	DNA polymerase kappa	Mus musculus (Mouse).	2e-164
comp225542_c0	4.97	2.59	2.58	3.76	3.25	3.29	3.32	P58283	RN216_MOUSE	E3 ubiquitin-protein ligase RNF216	Mus musculus (Mouse).	5e-42
comp212957_c0	4.96	2.26	4.57	5.12	3.84	3.78	3.85	Q9H2K2	TNKS2_HUMAN	Tankyrase-2	Homo sapiens (Human).	8e-10
comp213722_c0	4.96	1.47	1.19	0.53	0.38	1.29	2.25	A8Y1P7	BRE4_CAEBR	Beta-1,4-N-acetylgalactosaminyltransferase bre-4	Caenorhabditis briggsae.	4e-49
comp221878_c0	4.93	2.35	1.84	2.35	3.07	2.32	2.49	G3MWR8	MICA3_BOVIN	Protein-methionine sulfoxide oxidase MICAL3	Bos taurus (Bovine).	0
comp211754_c0	4.92	4.08	3.82	1.4	0.42	0.27	0.27	Q49AA0	ZFP69_HUMAN	Zinc finger protein ZFP69	Homo sapiens (Human).	6e-29
comp221937_c1	4.88	2.09	1.76	2.15	2.37	1.31	0.82	Q9JI90	RNF14_MOUSE	E3 ubiquitin-protein ligase RNF14	Mus musculus (Mouse).	2e-71
comp225839_c0	4.87	3.56	1.42	0.31	2.53	2.68	3.93	Q28824	MYLK_BOVIN	Myosin light chain kinase, smooth muscle	Bos taurus (Bovine).	5e-168
comp220440_c3	4.87	3.03	4.16	5.35	5.18	7.21	5.63	Q3SZH7	LKHA4_BOVIN	Leukotriene A-4 hydrolase	Bos taurus (Bovine).	0
comp225961_c0	4.87	2	1.09	1.52	4.96	5.16	4.88	Q99MY8	ASH1L_MOUSE	Histone-lysine N-methyltransferase ASH1L	Mus musculus (Mouse).	1e-180
comp223150_c0	4.86	3.7	4.51	6.12	5.65	5.61	10.58	Q6ZUT9	DEN5B_HUMAN	DENN domain-containing protein 5B	Homo sapiens (Human).	0
comp218424_c0	4.86	3.25	2.64	3.24	1.45	1.71	1.61	P16066	ANPRA_HUMAN	Atrial natriuretic peptide receptor 1	Homo sapiens (Human).	0
comp213339_c3	4.86	1.75	0.95	0.49	0.86	0.38	0.77	P18729	ZG57_XENLA	Gastrula zinc finger protein XlCGF57.1	Xenopus laevis (African clawed f	1e-62
comp225303_c0	4.85	3.3	3.54	4.03	9.5	5.96	2.74	Q6TV19	DICER_DANRE	Endoribonuclease Dicer	Danio rerio (Zebrafish) (Brachyd	1e-134
comp223074_c0	4.85	1.75	2.79	6.44	5.03	4.46	3.23	Q03113	GNA12_HUMAN	Guanine nucleotide-binding protein subunit alpha-12	Homo sapiens (Human).	4e-152
comp221269_c0	4.84	4.81	20.94	32.46	23.52	21.68	21.05	Q08705	CTCF_CHICK	Transcriptional repressor CTCF	Gallus gallus (Chicken).	8e-120
comp217654_c2	4.83	7.59	5.54	3.44	2.77	3.24	4.14	Q6P587	FAHD1_HUMAN	Acylpyruvase FAHD1, mitochondrial	Homo sapiens (Human).	2e-81
comp223095_c1	4.83	1.78	5.48	6.61	10.24	10.04	13.67	P50426	GNS_CAPHI	N-acetylglucosamine-6-sulfatase	Capra hircus (Goat).	0
comp223703_c0	4.83	1.72	0.32	0.92	1.19	0.65	0.5	O77245	E75_METEN	Nuclear hormone receptor E75	Metapenaeus ensis (Greasyback sh	6e-25
comp215534_c0	4.82	4.74	14.76	10.59	6.2	3.89	9.71	Q9H5L6	THAP9_HUMAN	THAP domain-containing protein 9	Homo sapiens (Human).	1e-08
comp218675_c1	4.82	0.6	0.81	1.67	3.55	2.64	2.78	P0CJ79	ZN888_HUMAN	Zinc finger protein 888	Homo sapiens (Human).	4e-21
comp222969_c1	4.81	6.14	5.77	7.36	4.24	4.05	4.87	Q80Y14	GLRX5_MOUSE	Glutaredoxin-related protein 5, mitochondrial	Mus musculus (Mouse).	5e-58
comp219126_c1	4.81	5.95	8.03	4.56	3.45	1.24	0.97	Q803W1	SCRN3_DANRE	Secernin-3	Danio rerio (Zebrafish) (Brachyd	5e-141
comp214836_c11	4.78	2.75	3.54	3.43	1.13	0.94	3.5	Q9Y2Y1	RPC10_HUMAN	DNA-directed RNA polymerase III subunit RPC10	Homo sapiens (Human).	4e-63
comp222494_c2	4.77	1.85	1.08	0.83	0.89	0.64	0.28	P18730	ZG58_XENLA	Gastrula zinc finger protein XlCGF58.1	Xenopus laevis (African clawed f	6e-16
comp224559_c1	4.76	3.99	3.63	2.89	5.51	5.36	4.68	O77819	ROCK1_RABIT	Rho-associated protein kinase 1	Oryctolagus cuniculus (Rabbit).	1e-112
comp224894_c1	4.74	0.52	1.24	3.28	6.36	5.58	4.48	P18737	ZG8_XENLA	Gastrula zinc finger protein XlCGF8.2DB	Xenopus laevis (African clawed f	7e-46
comp219884_c3	4.72	8.93	17.81	41.98	28.48	31.95	20.09	D3ZQG6	TRIM2_RAT	Tripartite motif-containing protein 2	Rattus norvegicus (Rat).	6e-12
comp216847_c1	4.72	6.99	4.16	5.94	3.55	2.81	3.24	Q6F596	GGPPS_RAT	Geranylgeranyl pyrophosphate synthase	Rattus norvegicus (Rat).	2e-143
comp219385_c0	4.71	12.48	0.88	3.48	1.01	0.35	0.38	P48052	CBPA2_HUMAN	Carboxypeptidase A2	Homo sapiens (Human).	4e-76
comp223795_c1	4.71	3.72	1.69	3.2	1.59	1	1.6	B0DZL3	AMPP1_LACBS	Probable Xaa-Pro aminopeptidase P	deceiver) (Laccaria laccata var.	2e-139
comp218464_c0	4.71	0.95	3.05	8.88	6.99	7.61	9.32	P10076	ZFP26_MOUSE	Zinc finger protein 26	Mus musculus (Mouse).	3e-36
comp220715_c0	4.7	8.19	2.11	1.93	1.14	1.64	1.36	P78417	GSTO1_HUMAN	Glutathione S-transferase omega-1	Homo sapiens (Human).	2e-49
comp214675_c11	4.69	1.48	1.52	1.13	0.84	0.58	0.16	Q6ZNA1	ZN836_HUMAN	Zinc finger protein 836	Homo sapiens (Human).	5e-07
comp211526_c1	4.66	60.83	65.94	20.58	5.71	2.58	0.66	Q9NXT0	ZN586_HUMAN	Zinc finger protein 586	Homo sapiens (Human).	3e-13
comp220225_c0	4.66	1.83	2.75	3.15	1.75	1	1.36	Q08881	ITK_HUMAN	Tyrosine-protein kinase ITK/TSK	Homo sapiens (Human).	8e-102
comp225836_c0	4.64	6.39	5.13	3.35	7.1	5.85	2.03	Q6DFC8	ZN395_XENLA	Zinc finger protein 395	Xenopus laevis (African clawed f	3e-56
comp212098_c0	4.63	7.86	11.31	6.66	3.38	3.48	9.5	Q6AYK5	LYAR_RAT	Cell growth-regulating nucleolar protein	Rattus norvegicus (Rat).	2e-10
comp207588_c0	4.63	5.07	8.45	7.3	3.69	4.37	7.71	Q9CY64	BIEA_MOUSE	Biliverdin reductase A	Mus musculus (Mouse).	2e-22
comp226127_c1	4.63	3.22	4.69	7.35	11.81	9.41	11.85	Q96PX1	RN157_HUMAN	RING finger protein 157	Homo sapiens (Human).	3e-163
comp224872_c0	4.62	6.45	7.39	15.63	17.35	13.79	12.15	Q8IUH5	ZDH17_HUMAN	Palmitoyltransferase ZDHHC17	Homo sapiens (Human).	0
comp221071_c0	4.62	2.18	2.58	1.47	4.9	2.84	1.46	Q14192	FHL2_HUMAN	Four and a half LIM domains protein 2	Homo sapiens (Human).	8e-114
comp220116_c0	4.6	8.2	9.11	7.38	5.14	4.79	3.35	C3YDS7	NNRE_BRAFL	NAD(P)H-hydrate epimerase	Branchiostoma floridae (Florida	5e-110
comp222695_c0	4.6	7.89	18.11	24.19	27.58	17.91	20.7	Q5U2Z0	ZN367_RAT	Zinc finger protein 367	Rattus norvegicus (Rat).	7e-59
comp224513_c0	4.59	1.81	2.8	5.08	5.88	4.05	4.96	Q96QT6	PHF12_HUMAN	PHD finger protein 12	Homo sapiens (Human).	2e-107
comp221134_c1	4.57	0.98	2.6	1.66	2.22	3.8	6.65	P00730	CBPA1_BOVIN	Carboxypeptidase A1	Bos taurus (Bovine).	4e-69
comp216689_c0	4.56	5.41	13.33	9.1	8.36	6.95	8.41	Q5RBG4	KAT5_PONAB	Histone acetyltransferase KAT5	Pongo abelii (Sumatran orangutan	0
comp215825_c0	4.52	5.08	7.76	13.27	6.6	5.71	14.39	Q6PC30	CSN5_DANRE	COP9 signalosome complex subunit 5	Danio rerio (Zebrafish) (Brachyd	0
comp222273_c0	4.52	2.88	3.39	3.74	5.19	3.31	5.08	Q9H707	ZN552_HUMAN	Zinc finger protein 552	Homo sapiens (Human).	1e-10
comp221198_c0	4.5	0.74	1.54	3.48	3.22	3.57	3.71	P10076	ZFP26_MOUSE	Zinc finger protein 26	Mus musculus (Mouse).	5e-36
comp221389_c0	4.49	14.12	3.88	3.11	2.52	2.72	1.86	Q6PF04	ZN613_HUMAN	Zinc finger protein 613	Homo sapiens (Human).	2e-26
comp224559_c0	4.48	1.96	1.93	2.21	3.27	2.92	3.37	P70336	ROCK2_MOUSE	Rho-associated protein kinase 2	Mus musculus (Mouse).	0
comp219294_c1	4.47	7.44	4.49	7.13	0.86	3.52	2.94	Q9D1A2	CNDP2_MOUSE	Cytosolic non-specific dipeptidase	Mus musculus (Mouse).	0
comp215560_c1	4.47	3.49	4.38	11.07	18.54	15.83	30.26	Q8BL97	SRSF7_MOUSE	Serine/arginine-rich splicing factor 7	Mus musculus (Mouse).	3e-44
comp221899_c1	4.46	4.84	9.5	19.6	18.99	18.04	24.4	Q4R7L3	PRS6B_MACFA	26S protease regulatory subunit 6B	Macaca fascicularis (Crab-eating	0
comp211386_c0	4.44	13.84	4.69	1.94	1.12	1.65	1.38	Q6GPV5	RN181_XENLA	E3 ubiquitin-protein ligase RNF181	Xenopus laevis (African clawed f	1e-49
comp222819_c0	4.44	0.26	0.21	0.53	1.75	1.37	1.1	Q90669	AVR2A_CHICK	Activin receptor type-2A	Gallus gallus (Chicken).	2e-144
comp213369_c2	4.43	1.42	2.86	3.98	6.83	3.31	3.76	Q6P560	ZN182_MOUSE	Zinc finger protein 182	Mus musculus (Mouse).	4e-19
comp218495_c0	4.4	8.3	12.67	9.88	10.85	11.39	9.16	Q0II91	DJC21_BOVIN	DnaJ homolog subfamily C member 21	Bos taurus (Bovine).	6e-134
comp218922_c2	4.39	7.39	3.38	4.2	1.94	2.03	1.59	Q09575	YRD6_CAEEL	Uncharacterized protein K02A2.6	Caenorhabditis elegans.	9e-47
comp216589_c0	4.39	2.97	1.99	1.61	2.88	2.24	1.33	Q06846	RP3A_BOVIN	Rabphilin-3A	Bos taurus (Bovine).	5e-172
comp222369_c0	4.36	5.14	9.93	6.76	10.16	6.94	10.56	A6H619	PHRF1_MOUSE	PHD and RING finger domain-containing protein 1	Mus musculus (Mouse).	3e-76
comp224751_c0	4.36	3.9	7.01	8.68	20.28	16.08	13.3	O14578	CTRO_HUMAN	Citron Rho-interacting kinase	Homo sapiens (Human).	0
comp223502_c0	4.36	2.8	4.83	3.84	3.91	3.93	3.11	Q99797	MIPEP_HUMAN	Mitochondrial intermediate peptidase	Homo sapiens (Human).	0
comp214219_c3	4.34	5.28	2.73	0.35	5.59	1.98	2.84	P15541	AMPN_RABIT	Aminopeptidase N	Oryctolagus cuniculus (Rabbit).	5e-68
comp215883_c2	4.34	4.96	10.18	18.71	10.14	13.04	19.96	Q5XI06	KAT8_RAT	Histone acetyltransferase KAT8	Rattus norvegicus (Rat).	0
comp219180_c2	4.33	1.58	1.61	1.69	1.26	2.5	1.96	P57071	PRD15_HUMAN	PR domain zinc finger protein 15	Homo sapiens (Human).	3e-14
comp223086_c0	4.32	8.3	9.62	8.91	10.69	7.77	7.13	P81601	ADHL_GADMO	Alcohol dehydrogenase class-3 chain L	Gadus morhua (Atlantic cod).	0
comp213339_c5	4.32	5.83	3.04	0.94	1.24	0.89	1.31	Q96N20	ZN75A_HUMAN	Zinc finger protein 75A	Homo sapiens (Human).	6e-34
comp225477_c0	4.32	4.71	3.66	3.09	3.75	2.11	1.52	Q8BUV3	GEPH_MOUSE	Gephyrin	Mus musculus (Mouse).	2e-133
comp222077_c0	4.3	7.86	8.58	7.68	7.39	6.58	9.26	Q5BK24	CH076_RAT	Uncharacterized protein C8orf76 homolog	Rattus norvegicus (Rat).	1e-26
comp215378_c0	4.29	0.11	0.22	0.66	0.58	0.5	0.5	P31629	ZEP2_HUMAN	Transcription factor HIVEP2	Homo sapiens (Human).	8e-48
comp225205_c0	4.27	11.27	11.23	8.36	9.55	6.05	4.22	Q5RDQ6	ZN507_PONAB	Zinc finger protein 507	Pongo abelii (Sumatran orangutan	1e-35
comp225843_c0	4.27	1.45	1.7	0.71	2.27	1.87	1	Q8K2K6	AGFG1_MOUSE	Arf-GAP domain and FG repeat-containing protein 1	Mus musculus (Mouse).	7e-71
comp220766_c2	4.26	6.35	6.74	8.96	5.51	4.71	5.41	O00623	PEX12_HUMAN	Peroxisome assembly protein 12	Homo sapiens (Human).	5e-89
comp215036_c1	4.25	5.41	11.79	10.63	5.71	4.89	5.85	Q6P963	GLO2_DANRE	Hydroxyacylglutathione hydrolase, mitochondrial	Danio rerio (Zebrafish) (Brachyd	5e-134
comp212775_c0	4.25	2.61	1.7	1.05	1.55	0.98	0.59	P39059	COFA1_HUMAN	Collagen alpha-1(XV) chain	Homo sapiens (Human).	2e-58
comp216492_c0	4.24	1.11	2.23	0.89	1.28	1.2	1.66	Q99315	YG31B_YEAST	Transposon Ty3-G Gag-Pol polyprotein	Saccharomyces cerevisiae (strain	2e-52
comp222570_c0	4.22	2.3	3.25	7.19	8.94	7.47	10.99	P48612	PELO_DROME	Protein pelota	Drosophila melanogaster (Fruit f	0
comp215043_c1	4.21	10.46	20	28.6	31.34	20.88	31.09	Q8VI93	OAS3_MOUSE	2'-5'-oligoadenylate synthase 3	Mus musculus (Mouse).	2e-11
comp213407_c1	4.19	3.09	2.41	5.5	9.03	9.87	7.37	P16444	DPEP1_HUMAN	Dipeptidase 1	Homo sapiens (Human).	4e-137
comp213838_c3	4.18	2.42	2.28	1.37	1.98	1.52	1.44	O75820	ZN189_HUMAN	Zinc finger protein 189	Homo sapiens (Human).	3e-36
comp224071_c1	4.18	1.51	1.1	0.46	5.97	11.73	15.97	Q6ZV73	FGD6_HUMAN	FYVE, RhoGEF and PH domain-containing protein 6	Homo sapiens (Human).	9e-87
comp222005_c0	4.16	6.22	9.16	7.42	2.52	2.47	1.24	Q9BS31	ZN649_HUMAN	Zinc finger protein 649	Homo sapiens (Human).	2e-22
comp213518_c6	4.15	4.78	1.92	3.81	1.52	1.48	2.4	P51508	ZNF81_HUMAN	Zinc finger protein 81	Homo sapiens (Human).	1e-42
comp218926_c5	4.14	1.47	2.64	4.48	2.42	1.37	1.9	Q66TN7	OVCH2_RHIAE	Ovochymase-2	Rhinella arenarum (Argentine com	6e-35
comp223919_c3	4.13	5.36	6.13	5.86	3.19	2.77	2.95	Q8IR45	MF2NB_DROME	Protein MEF2BNB homolog	Drosophila melanogaster (Fruit f	1e-38
comp226260_c0	4.13	4.14	6.23	7.73	6.93	5.15	5.66	Q6PQD5	ATM_PIG	Serine-protein kinase ATM	Sus scrofa (Pig).	0
comp221570_c0	4.13	3.28	8.76	10.65	10.69	13.6	17.64	Q9CPW7	ZMAT2_MOUSE	Zinc finger matrin-type protein 2	Mus musculus (Mouse).	3e-83
comp225122_c1	4.13	0.39	1.43	2.75	6.27	7.36	6.81	O57429	UBP2_CHICK	Ubiquitin carboxyl-terminal hydrolase 2	Gallus gallus (Chicken).	2e-139
comp219363_c2	4.12	7.55	3.27	10.86	6.01	3.01	8.64	Q9M0X9	4CLL7_ARATH	4-coumarate--CoA ligase-like 7	Arabidopsis thaliana (Mouse-ear	4e-126
comp224619_c2	4.11	2.37	6.09	9.03	11.19	9.23	9.57	O95405	ZFYV9_HUMAN	Zinc finger FYVE domain-containing protein 9	Homo sapiens (Human).	0
comp218484_c0	4.1	4.34	3.37	0.57	2.44	2	0.59	Q9BXA9	SALL3_HUMAN	Sal-like protein 3	Homo sapiens (Human).	2e-11
comp224010_c0	4.1	2.7	5.23	4.54	1.63	0.85	7.08	Q66H85	ANKZ1_RAT	Ankyrin repeat and zinc finger domain-containing protein 1	Rattus norvegicus (Rat).	2e-116
comp216237_c1	4.1	1.77	1.4	1.92	1.2	1.14	1.53	Q9H5L6	THAP9_HUMAN	THAP domain-containing protein 9	Homo sapiens (Human).	7e-39
comp224311_c0	4.1	0.9	1.16	1.41	1.46	1.27	1.51	Q95LI3	ZFY_BOVIN	Zinc finger Y-chromosomal protein	Bos taurus (Bovine).	1e-17
comp222190_c4	4.09	3.29	2.47	4.88	5.21	6.05	8.43	Q9QZP2	PRDM4_RAT	PR domain zinc finger protein 4	Rattus norvegicus (Rat).	2e-11
comp221928_c5	4.09	2.24	2.22	3.56	2.67	2.56	3.06	Q8WTR2	DUS19_HUMAN	Dual specificity protein phosphatase 19	Homo sapiens (Human).	2e-53
comp213266_c1	4.09	1.83	3.49	2.31	1.08	0.52	0.37	Q9BSK1	ZN577_HUMAN	Zinc finger protein 577	Homo sapiens (Human).	6e-20
comp225897_c0	4.09	0.62	0.66	0.84	0.82	0.96	1.47	Q3USL1	KLDC9_MOUSE	Kelch domain-containing protein 9	Mus musculus (Mouse).	7e-22
comp221955_c0	4.08	10.01	9.45	4.14	5.47	3.38	1.2	Q93075	TATD2_HUMAN	Putative deoxyribonuclease TATDN2	Homo sapiens (Human).	2e-67
comp218224_c0	4.07	5.9	4.41	3.04	1.72	1.06	1.61	P10076	ZFP26_MOUSE	Zinc finger protein 26	Mus musculus (Mouse).	4e-25
comp225646_c0	4.07	3.78	4.44	4.3	4.71	4.13	6.04	Q640B4	MUS81_XENTR	Crossover junction endonuclease MUS81	Xenopus tropicalis (Western claw	4e-73
comp222975_c2	4.07	2.52	1.76	2.11	5.16	4.91	5.33	P18729	ZG57_XENLA	Gastrula zinc finger protein XlCGF57.1	Xenopus laevis (African clawed f	3e-51
comp224738_c0	4.06	4.14	5.41	8.25	6.53	5.53	3.65	Q8NB50	ZFP62_HUMAN	Zinc finger protein 62 homolog	Homo sapiens (Human).	2e-44
comp222067_c0	4.04	1.44	0.72	1.02	1.51	1.41	1.59	Q0P4S0	LST2_XENTR	Lateral signaling target protein 2 homolog	Xenopus tropicalis (Western claw	7e-126
comp218841_c0	4.03	2.83	2.1	1.08	2.24	2.12	1.72	O15062	ZBTB5_HUMAN	Zinc finger and BTB domain-containing protein 5	Homo sapiens (Human).	2e-12
comp209073_c0	4	1.65	1.66	1.74	0.89	0.54	0.33	P18514	RARA_NOTVI	Retinoic acid receptor alpha	Notophthalmus viridescens (Easte	1e-30
comp222607_c0	3.99	1.61	3.57	14.53	7.52	5.05	4.74	P53667	LIMK1_HUMAN	LIM domain kinase 1	Homo sapiens (Human).	0
comp225629_c0	3.98	1.28	0.72	0.37	0.67	0.85	1.34	Q9Z1N9	UN13B_MOUSE	Protein unc-13 homolog B	Mus musculus (Mouse).	0
comp224866_c0	3.97	4.63	6.1	9.73	10.61	7.24	6.72	Q9UKV5	AMFR_HUMAN	E3 ubiquitin-protein ligase AMFR	Homo sapiens (Human).	0
comp220787_c0	3.97	3.03	3.62	4.36	4.62	3.23	2.56	Q803U7	EXO1_DANRE	Exonuclease 1	Danio rerio (Zebrafish) (Brachyd	5e-149
comp220065_c1	3.96	2.67	2.16	1.22	2.15	1.02	0.8	Q9H7M6	ZSWM4_HUMAN	Zinc finger SWIM domain-containing protein 4	Homo sapiens (Human).	4e-28
comp213332_c0	3.96	1.57	2.59	2.47	0.42	0.58	0.49	Q54LN9	ACMSD_DICDI	2-amino-3-carboxymuconate-6-semialdehyde decarboxylase	Dictyostelium discoideum (Slime	9e-81
comp217715_c2	3.95	12.85	10.78	9.21	8.95	9.6	10.4	Q6PDQ2	CHD4_MOUSE	Chromodomain-helicase-DNA-binding protein 4	Mus musculus (Mouse).	3e-22
comp225721_c1	3.94	5.01	3.8	4.34	2.51	3.04	4.69	Q5RFV4	R1441_DANRE	Probable E3 ubiquitin-protein ligase RNF144A-A	Danio rerio (Zebrafish) (Brachyd	7e-105
comp213122_c3	3.94	0.73	2.47	6.34	8.05	8.03	5.33	Q86YI8	PHF13_HUMAN	PHD finger protein 13	Homo sapiens (Human).	1e-32
comp215683_c0	3.93	4.01	5.2	5.23	4.46	2.81	2.89	Q7L3S4	ZN771_HUMAN	Zinc finger protein 771	Homo sapiens (Human).	8e-19
comp218399_c2	3.93	2.15	3.48	3.11	5.83	4.83	5.92	C9D7C2	CAC1A_APIME	Voltage-dependent calcium channel type A subunit alpha-1	Apis mellifera (Honeybee).	0
comp225447_c0	3.92	2.47	6.83	20.98	20.39	19.84	29.12	Q8K4L0	DDX54_MOUSE	ATP-dependent RNA helicase DDX54	Mus musculus (Mouse).	0
comp225161_c0	3.92	1.75	1.45	0.96	2.8	2.35	1.82	P97677	DLL1_RAT	Delta-like protein 1	Rattus norvegicus (Rat).	0
comp219369_c2	3.9	3.55	5.1	5.83	5.75	3.99	3.05	Q5JVG2	ZN484_HUMAN	Zinc finger protein 484	Homo sapiens (Human).	1e-42
comp206888_c0	3.89	2.56	2.2	2.66	3.38	3.25	1.95	Q8CIV7	OVOL2_MOUSE	Transcription factor Ovo-like 2	Mus musculus (Mouse).	4e-08
comp224591_c6	3.88	4.4	3.98	2.18	3.82	3.15	3.72	Q8IXK0	PHC2_HUMAN	Polyhomeotic-like protein 2	Homo sapiens (Human).	2e-35
comp216718_c4	3.86	4.64	2.97	3.86	10.56	14.05	15.43	O88866	HUNK_MOUSE	Hormonally up-regulated neu tumor-associated kinase	Mus musculus (Mouse).	2e-141
comp224974_c0	3.86	4.05	7.4	12.09	8.88	6.98	7.72	Q9BYN7	ZN341_HUMAN	Zinc finger protein 341	Homo sapiens (Human).	0
comp226019_c0	3.86	2.64	5.31	9.52	5.87	3.14	3.03	Q6NTW6	ULA1_XENLA	NEDD8-activating enzyme E1 regulatory subunit	Xenopus laevis (African clawed f	0
comp212811_c2	3.85	3.84	3.76	0.82	4.23	4.23	4.59	P18729	ZG57_XENLA	Gastrula zinc finger protein XlCGF57.1	Xenopus laevis (African clawed f	1e-24
comp222006_c1	3.83	16.79	20.75	21.85	39.12	43.45	41.4	P46100	ATRX_HUMAN	Transcriptional regulator ATRX	Homo sapiens (Human).	0
comp221848_c0	3.83	1.02	2.08	1.64	1.09	0.72	2.32	Q9UGR2	Z3H7B_HUMAN	Zinc finger CCCH domain-containing protein 7B	Homo sapiens (Human).	5e-10
comp222313_c0	3.83	0.38	0.47	0.8	0.05	0.09	0.23	A4IF63	TRIM2_BOVIN	Tripartite motif-containing protein 2	Bos taurus (Bovine).	2e-07
comp218400_c0	3.81	6.3	11.27	5.07	3.91	1.76	0.86	Q14534	ERG1_HUMAN	Squalene monooxygenase	Homo sapiens (Human).	0
comp216705_c1	3.78	4.75	5.96	7.18	6.99	6.35	5.9	Q8L633	RNZC_ARATH	Ribonuclease Z, chloroplastic	Arabidopsis thaliana (Mouse-ear	1e-40
comp214020_c1	3.78	3.61	4.8	7.51	9.71	8.26	11.02	Q15382	RHEB_HUMAN	GTP-binding protein Rheb	Homo sapiens (Human).	9e-82
comp223139_c0	3.77	2.27	2.46	3.59	6.29	4.97	6.51	Q9DGD1	MGT4C_CHICK	Alpha-1,3-mannosyl-glycoprotein 4-beta-N-acetylglucosaminyltransferase C	Gallus gallus (Chicken).	8e-88
comp215363_c0	3.76	3.61	4.83	4.77	2.22	1.74	3.44	A1YG48	ZN394_PANPA	Zinc finger protein 394	Pan paniscus (Pygmy chimpanzee)	6e-21
comp220459_c2	3.76	2.91	2.9	2.94	6.15	5.92	6.97	Q0VC71	TTLL1_BOVIN	Probable tubulin polyglutamylase TTLL1	Bos taurus (Bovine).	0
comp224441_c2	3.76	1.79	2.7	4.28	7.04	7.67	6.31	Q64261	CDK6_MOUSE	Cyclin-dependent kinase 6	Mus musculus (Mouse).	1e-116
comp216927_c0	3.75	9.11	12.65	14.5	11.14	13.82	15.04	Q9NZ63	CI078_HUMAN	Uncharacterized protein C9orf78	Homo sapiens (Human).	5e-82
comp225616_c0	3.75	0.17	0.31	0.67	0.88	0.72	0.97	Q6UVK1	CSPG4_HUMAN	Chondroitin sulfate proteoglycan 4	Homo sapiens (Human).	0
comp220131_c0	3.72	1.52	4.58	4.78	3.8	3.26	8.43	Q5RIC0	ELP3_DANRE	Elongator complex protein 3	Danio rerio (Zebrafish) (Brachyd	0
comp220441_c1	3.71	1.9	2.43	1.05	1.79	2.51	3.69	Q6ZN57	ZFP2_HUMAN	Zinc finger protein 2 homolog	Homo sapiens (Human).	1e-45
comp225550_c0	3.69	6.46	1.44	3.34	4.89	6.05	8.85	Q9H7F0	AT133_HUMAN	Probable cation-transporting ATPase 13A3	Homo sapiens (Human).	0
comp224516_c1	3.69	1.16	0.83	0.71	4.03	5.94	8.1	A6H8T7	CBPC2_DANRE	Cytosolic carboxypeptidase 2	Danio rerio (Zebrafish) (Brachyd	2e-147
comp221699_c0	3.68	3.25	3.9	3.9	5.26	5.03	6.16	Q6ZMW2	ZN782_HUMAN	Zinc finger protein 782	Homo sapiens (Human).	4e-25
comp217135_c0	3.68	1.74	3.49	12.94	13.39	21.12	52.43	Q9H0C1	ZMY12_HUMAN	Zinc finger MYND domain-containing protein 12	Homo sapiens (Human).	1e-104
comp219039_c0	3.67	3.13	1.93	2	1.39	1.29	0.58	Q9JK66	PRKN2_RAT	E3 ubiquitin-protein ligase parkin	Rattus norvegicus (Rat).	5e-128
comp215858_c0	3.67	2.71	2.45	3.7	4.54	6.43	10.27	P17020	ZNF16_HUMAN	Zinc finger protein 16	Homo sapiens (Human).	2e-34
comp225692_c0	3.67	0.98	0.63	0.41	1.69	1.02	0.57	P20825	POL2_DROME	Retrovirus-related Pol polyprotein from transposon 297	Drosophila melanogaster (Fruit f	8e-48
comp222967_c2	3.64	4.12	2.56	1.33	2.45	2.13	2.96	Q1LUA6	TRIO_DANRE	Triple functional domain protein	Danio rerio (Zebrafish) (Brachyd	2e-156
comp220492_c7	3.64	3.22	3.47	2.86	10.35	11.27	10.51	Q5EA50	RABEK_BOVIN	Rab9 effector protein with kelch motifs	Bos taurus (Bovine).	5e-87
comp221397_c0	3.63	3.14	2.68	3.23	8.45	12.17	13.23	Q58H57	CBS_MACFA	Cystathionine beta-synthase	Macaca fascicularis (Crab-eating	0
comp224999_c1	3.62	5.28	4.75	6.47	4.76	3.26	3.91	Q5ZKG3	DNA2_CHICK	DNA replication ATP-dependent helicase/nuclease DNA2	Gallus gallus (Chicken).	0
comp215343_c0	3.61	1.87	0.98	0.71	1.99	1.45	0.8	Q5REL6	RXRG_PONAB	Retinoic acid receptor RXR-gamma	Pongo abelii (Sumatran orangutan	2e-69
comp220479_c0	3.61	0.64	3.02	6.32	5.74	5.52	6.6	A5PKK7	GORAB_BOVIN	RAB6-interacting golgin	Bos taurus (Bovine).	1e-38
comp225887_c0	3.6	26.61	1	1.13	0.31	0.58	0.2	P04323	POL3_DROME	Retrovirus-related Pol polyprotein from transposon 17.6	Drosophila melanogaster (Fruit f	1e-96
comp222427_c0	3.6	0.32	0.81	1.99	2.01	1.86	2.46	Q9BUG6	ZSA5A_HUMAN	Zinc finger and SCAN domain-containing protein 5A	Homo sapiens (Human).	2e-16
comp217927_c0	3.59	6.6	3.34	2.04	1.46	0.52	1.07	Q7ZYJ9	AASDB_XENLA	Alanyl-tRNA editing protein Aarsd1-B	Xenopus laevis (African clawed f	6e-146
comp218761_c3	3.58	4.23	5.46	5.28	4.08	2.6	3.12	Q3ZCX4	ZN568_HUMAN	Zinc finger protein 568	Homo sapiens (Human).	1e-47
comp213554_c1	3.58	2.78	1.7	1.1	1.42	1.52	1.37	Q5U538	HARB1_XENLA	Putative nuclease HARBI1	Xenopus laevis (African clawed f	2e-11
comp223717_c0	3.57	2.51	7.64	11.3	5.09	4.76	10.32	B5X8M4	BRCC3_SALSA	Lys-63-specific deubiquitinase BRCC36	Salmo salar (Atlantic salmon).	2e-101
comp217406_c2	3.55	4.23	3.81	3	3.1	3.6	2.78	Q12358	JLP1_YEAST	Alpha-ketoglutarate-dependent sulfonate dioxygenase	Saccharomyces cerevisiae (strain	2e-11
comp217137_c1	3.55	3.38	5.15	11.75	8.82	8.06	13.58	Q9W0T1	NU301_DROME	Nucleosome-remodeling factor subunit NURF301	Drosophila melanogaster (Fruit f	1e-109
comp226257_c0	3.54	1.77	1.49	3.33	2.24	2.95	3.31	O97508	THIO_HORSE	Thioredoxin	Equus caballus (Horse).	6e-29
comp225572_c0	3.53	0.84	2.65	14.42	2.8	4.91	9.89	P20825	POL2_DROME	Retrovirus-related Pol polyprotein from transposon 297	Drosophila melanogaster (Fruit f	2e-68
comp213378_c14	3.52	1.99	2.37	3.55	9.76	18.46	48.32	P93171	CALM_HELAN	Calmodulin	Helianthus annuus (Common sunflo	3e-50
comp220870_c0	3.52	0.64	0.77	0.99	1.33	0.91	0.89	Q8AYS8	KCMA1_CHICK	Calcium-activated potassium channel subunit alpha-1	Gallus gallus (Chicken).	0
comp226074_c0	3.51	2.81	2.9	2.18	2.31	1.78	1.62	Q01062	PDE2A_RAT	cGMP-dependent 3',5'-cyclic phosphodiesterase	Rattus norvegicus (Rat).	0
comp216295_c0	3.51	2.51	6.19	4.51	2.47	2.18	4.56	Q5RDJ2	ZMYM2_PONAB	Zinc finger MYM-type protein 2	Pongo abelii (Sumatran orangutan	6e-12
comp220356_c1	3.49	1.97	2.82	5.98	4.61	2.3	2.94	Q8N895	ZN366_HUMAN	Zinc finger protein 366	Homo sapiens (Human).	2e-11
comp223922_c0	3.49	1.44	2.27	1.89	0.88	1.28	1.51	Q9P2J8	ZN624_HUMAN	Zinc finger protein 624	Homo sapiens (Human).	4e-46
comp216464_c5	3.48	3.74	5.66	6.54	6.38	4.79	4.54	Q7ZWG6	PCFT_DANRE	Proton-coupled folate transporter	Danio rerio (Zebrafish) (Brachyd	4e-58
comp223987_c6	3.46	6.51	8.84	11.07	15.23	9.43	16.88	Q3U962	CO5A2_MOUSE	Collagen alpha-2(V) chain	Mus musculus (Mouse).	2e-28
comp225722_c0	3.46	2.31	3.8	1.41	3.45	3.34	2.15	Q5ZK92	SPAST_CHICK	Spastin	Gallus gallus (Chicken).	0
comp215727_c1	3.44	3.37	13.54	12.49	5.76	3.85	9.04	P48052	CBPA2_HUMAN	Carboxypeptidase A2	Homo sapiens (Human).	3e-59
comp211117_c0	3.42	8.46	5.19	2.28	2	1.6	2.81	Q9CPU0	LGUL_MOUSE	Lactoylglutathione lyase	Mus musculus (Mouse).	2e-39
comp218062_c0	3.41	8.93	9.51	1.7	7.39	10.41	3.03	Q5PQ50	NUD19_XENLA	Nucleoside diphosphate-linked moiety X motif 19, mitochondrial	Xenopus laevis (African clawed f	4e-77
comp217176_c0	3.41	3.32	3.22	4.29	2.01	1.56	2.75	Q5R633	ZBT48_PONAB	Zinc finger and BTB domain-containing protein 48	Pongo abelii (Sumatran orangutan	4e-12
comp216903_c0	3.41	2.59	2.01	0.14	2	1.66	0.53	Q03146	DDR1_MOUSE	Epithelial discoidin domain-containing receptor 1	Mus musculus (Mouse).	3e-86
comp222595_c3	3.41	2.18	4.55	9.16	8.67	8.57	13.78	O94762	RECQ5_HUMAN	ATP-dependent DNA helicase Q5	Homo sapiens (Human).	0
comp174828_c1	3.4	1.58	2.55	4.56	5.86	5.9	4.47	Q1H9T6	ZBT48_MOUSE	Zinc finger and BTB domain-containing protein 48	Mus musculus (Mouse).	1e-14
comp225994_c0	3.39	5.61	7.16	12.17	12.1	14.54	20.55	O08587	NUP50_RAT	Nuclear pore complex protein Nup50	Rattus norvegicus (Rat).	1e-74
comp218140_c0	3.39	2.6	1.2	0.3	0.16	0.47	1.46	Q05187	TGMH_TACTR	Hemocyte protein-glutamine gamma-glutamyltransferase	Tachypleus tridentatus (Japanese	8e-166
comp224785_c1	3.35	2.44	6.18	10.82	14.32	12.03	11.73	Q0VA03	SUZ12_XENTR	Polycomb protein suz12	Xenopus tropicalis (Western claw	0
comp214432_c4	3.34	6.22	11.46	9.51	4.58	6.43	4.57	P08548	LIN1_NYCCO	LINE-1 reverse transcriptase homolog	Nycticebus coucang (Slow loris).	3e-22
comp217641_c0	3.34	1.51	9.11	8.45	9.7	5.78	3.15	Q68ED3	PAPD5_MOUSE	PAP-associated domain-containing protein 5	Mus musculus (Mouse).	3e-147
comp218499_c2	3.34	0.97	1.38	1.78	3.26	2.36	3.93	Q6P5E8	DGKQ_MOUSE	Diacylglycerol kinase theta	Mus musculus (Mouse).	0
comp222592_c3	3.33	3.56	3.83	5.95	6.98	4.93	7.07	A0MS83	ZN148_DANRE	Zinc finger protein 148	Danio rerio (Zebrafish) (Brachyd	3e-07
comp224177_c2	3.33	2.68	1.24	1.53	1.51	1.39	1.7	Q03278	PO21_NASVI	Retrovirus-related Pol polyprotein from type-1 retrotransposable element R2	Nasonia vitripennis (Parasitic w	4e-11
comp203094_c1	3.33	2.59	2.86	2.94	1.77	0.74	0.2	Q6ZN57	ZFP2_HUMAN	Zinc finger protein 2 homolog	Homo sapiens (Human).	7e-53
comp213480_c1	3.33	2.05	5.8	1.67	1.18	1.09	0.54	Q18206	NAS36_CAEEL	Zinc metalloproteinase nas-36	Caenorhabditis elegans.	2e-49
comp226075_c0	3.33	1.28	1.35	5.73	2.91	2.05	3.04	Q7Z2W4	ZCCHV_HUMAN	Zinc finger CCCH-type antiviral protein 1	Homo sapiens (Human).	5e-06
comp220314_c1	3.32	2.98	2.87	3.51	2.4	3.36	4.43	Q9FE17	SIR1_ARATH	NAD-dependent protein deacetylase SRT1	Arabidopsis thaliana (Mouse-ear	1e-37
comp224048_c2	3.32	2.91	6.59	10.8	16	14.62	17.61	Q86YP4	P66A_HUMAN	Transcriptional repressor p66-alpha	Homo sapiens (Human).	2e-56
comp225240_c0	3.3	1.99	4.03	4.63	8.32	6.45	4.7	P39429	TRAF2_MOUSE	TNF receptor-associated factor 2	Mus musculus (Mouse).	5e-78
comp219533_c0	3.29	0.1	0.21	0.46	0.44	0.25	0.37	Q5T1R4	ZEP3_HUMAN	Transcription factor HIVEP3	Homo sapiens (Human).	3e-23
comp221594_c1	3.28	3.02	4.72	6.62	4.55	5.86	10.17	Q8IYR2	SMYD4_HUMAN	SET and MYND domain-containing protein 4	Homo sapiens (Human).	2e-43
comp119681_c0	3.27	0.19	0.5	0.48	0.02	0.01	0.06	Q9JJS6	BCDO1_MOUSE	Beta,beta-carotene 15,15'-monooxygenase	Mus musculus (Mouse).	4e-44
comp219981_c0	3.25	9.01	5.15	6.42	5.92	4.04	2.7	Q6A085	ZN629_MOUSE	Zinc finger protein 629	Mus musculus (Mouse).	2e-22
comp214205_c4	3.25	5.51	7.42	4.22	3.27	4.45	6.27	Q95NM6	NUCG_CAEEL	Endonuclease G, mitochondrial	Caenorhabditis elegans.	4e-93
comp225509_c0	3.25	3.59	4.87	6.96	15.49	16.31	15.4	Q05086	UBE3A_HUMAN	Ubiquitin-protein ligase E3A	Homo sapiens (Human).	0
comp223202_c0	3.25	0.43	0.36	0.98	2.01	2.56	2.06	Q9Z0Z7	KLF5_MOUSE	Krueppel-like factor 5	Mus musculus (Mouse).	2e-49
comp220305_c0	3.24	3.04	4.99	10.69	8.15	7	7.31	Q05481	ZNF91_HUMAN	Zinc finger protein 91	Homo sapiens (Human).	3e-15
comp217509_c1	3.23	2.33	3.77	1	2.61	2.16	1.55	Q6ZNA1	ZN836_HUMAN	Zinc finger protein 836	Homo sapiens (Human).	4e-39
comp216804_c0	3.23	2.25	3.46	4.18	5.49	5.2	4.64	A1YPR0	ZBT7C_HUMAN	Zinc finger and BTB domain-containing protein 7C	Homo sapiens (Human).	2e-10
comp222136_c0	3.23	2.21	0.87	0.11	0.6	1.35	2.24	Q5VST9	OBSCN_HUMAN	Obscurin	Homo sapiens (Human).	7e-81
comp210281_c0	3.22	3.64	3.29	3.11	5.52	4.59	3.79	Q60992	VAV2_MOUSE	Guanine nucleotide exchange factor VAV2	Mus musculus (Mouse).	0
comp223068_c1	3.21	2.59	3.79	3.74	2.4	2.37	2.44	Q811F1	ZBT41_MOUSE	Zinc finger and BTB domain-containing protein 41	Mus musculus (Mouse).	5e-16
comp219191_c0	3.21	0.72	4.85	7.63	10.61	12.51	13.12	Q6PFJ9	ARI1_DANRE	E3 ubiquitin-protein ligase arih1	Danio rerio (Zebrafish) (Brachyd	0
comp224037_c0	3.2	3.38	2.5	1.5	1.96	1.32	0.65	Q05481	ZNF91_HUMAN	Zinc finger protein 91	Homo sapiens (Human).	4e-43
comp225605_c0	3.2	0.81	1.37	2.24	2.87	2.71	2.88	Q28EW0	TM87A_XENTR	Transmembrane protein 87A	Xenopus tropicalis (Western claw	2e-153
comp220914_c2	3.18	1.49	1.17	1.02	2.16	1.73	2.12	O14786	NRP1_HUMAN	Neuropilin-1	Homo sapiens (Human).	6e-19
comp209168_c0	3.18	0.38	1.09	3.38	1.81	1.99	2.55	Q61116	ZN235_MOUSE	Zinc finger protein 235	Mus musculus (Mouse).	2e-17
comp212125_c0	3.17	2.3	8.33	4.01	4.84	10.77	22.43	Q9YI25	RPE65_AMBTI	Retinoid isomerohydrolase	Ambystoma tigrinum (Eastern tige	5e-38
comp224854_c0	3.17	0.53	5.28	5.51	4.95	3.73	4.01	Q8BUV3	GEPH_MOUSE	Gephyrin	Mus musculus (Mouse).	3e-62
comp216440_c5	3.16	2.09	1.89	1.8	5.32	2.58	1.34	Q86T29	ZN605_HUMAN	Zinc finger protein 605	Homo sapiens (Human).	2e-46
comp220767_c0	3.14	2.94	4.41	7.04	6.33	5.01	7.47	Q9W0T1	NU301_DROME	Nucleosome-remodeling factor subunit NURF301	Drosophila melanogaster (Fruit f	1e-107
comp218843_c0	3.13	4.22	3.54	3.77	2.03	1.66	1.95	Q86W34	AMZ2_HUMAN	Archaemetzincin-2	Homo sapiens (Human).	9e-32
comp220451_c0	3.13	2.28	6.41	5.44	5.55	6.1	4.28	Q9CWR2	SMYD3_MOUSE	SET and MYND domain-containing protein 3	Mus musculus (Mouse).	5e-69
comp223582_c3	3.13	0.53	2.24	4.15	3.13	2.69	2.63	Q7M3K2	PELET_DROME	Transposable element P transposase	Drosophila melanogaster (Fruit f	2e-15
comp219778_c0	3.12	3.06	10.11	16.63	4.55	4.27	21.33	Q8IYQ7	THNS1_HUMAN	Threonine synthase-like 1	Homo sapiens (Human).	0
comp224319_c0	3.12	1.95	3.52	3.11	6.56	5.41	3.63	D3YYI7	RN217_MOUSE	Probable E3 ubiquitin-protein ligase RNF217	Mus musculus (Mouse).	3e-74
comp224237_c2	3.12	0.73	0.51	0.57	1.57	0.99	0.93	Q9W1A4	TAMO_DROME	Protein tamozhennic	Drosophila melanogaster (Fruit f	4e-13
comp222387_c1	3.1	2.07	1.28	2.75	4.31	2.66	2.26	D3YYM0	OVOL3_MOUSE	Putative transcription factor ovo-like protein 3	Mus musculus (Mouse).	2e-14
comp221495_c0	3.1	2.03	2.79	5.51	2.17	3.4	3.63	Q9FKK7	XYLA_ARATH	Xylose isomerase	Arabidopsis thaliana (Mouse-ear	6e-173
comp221470_c0	3.09	1.17	1.37	1.17	1.27	0.69	0.74	Q9UEG4	ZN629_HUMAN	Zinc finger protein 629	Homo sapiens (Human).	9e-61
comp221506_c0	3.08	3.75	2.84	3.59	1.48	0.86	1.95	O60921	HUS1_HUMAN	Checkpoint protein HUS1	Homo sapiens (Human).	3e-112
comp225705_c0	3.08	3	4.21	4.48	5.52	5.09	6.14	P59750	MERL_PAPAN	Merlin	Papio anubis (Olive baboon).	0
comp222756_c3	3.08	1.61	1.79	4.55	9.72	10.59	7.44	P58058	NADK_MOUSE	NAD kinase	Mus musculus (Mouse).	2e-152
comp215782_c1	3.07	3.71	2.8	2.43	1.83	1.56	2.41	A6NJL1	ZSA5B_HUMAN	Zinc finger and SCAN domain-containing protein 5B	Homo sapiens (Human).	8e-17
comp225010_c1	3.05	3.93	6.34	8.11	14.6	14.37	13.23	P48053	YPD1_CAEEL	Uncharacterized protein C05D11.1	Caenorhabditis elegans.	0
comp207752_c2	3.05	0.74	0.56	0.42	1.11	1.27	1.27	P10073	ZSC22_HUMAN	Zinc finger and SCAN domain-containing protein 22	Homo sapiens (Human).	3e-09
comp225389_c0	3.02	4.27	4.22	6.59	21.44	21.54	24.18	Q8BI21	RNF38_MOUSE	RING finger protein 38	Mus musculus (Mouse).	6e-58
comp220441_c0	3.02	3.7	3.89	5.16	2.98	1.8	2.25	Q15937	ZNF79_HUMAN	Zinc finger protein 79	Homo sapiens (Human).	9e-49
comp220890_c1	3.01	5.16	5.97	4.2	5.28	6.94	7.04	Q80UN9	MOD5_MOUSE	tRNA dimethylallyltransferase, mitochondrial	Mus musculus (Mouse).	2e-124
comp218267_c0	3.01	5.12	7.09	7.27	12.31	10.59	7.87	Q92010	ZF161_CHICK	Zinc finger protein 161 homolog	Gallus gallus (Chicken).	6e-21
comp197843_c0	3.01	0.07	0.07	0.23	0.36	0.37	0.57	Q01433	AMPD2_HUMAN	AMP deaminase 2	Homo sapiens (Human).	0
comp221304_c1	3	1.35	2.39	6.86	7.88	5.17	6.28	A9CPT4	TDRD1_ORYLA	Tudor domain-containing protein 1	Oryzias latipes (Medaka fish) (J	8e-07
comp213014_c3	2.99	8.2	10.48	2.48	3.17	2.88	3.44	P11369	POL2_MOUSE	Retrovirus-related Pol polyprotein LINE-1	Mus musculus (Mouse).	4e-24
comp225363_c1	2.99	7.75	8.51	17.08	12.18	12.94	21.96	Q08BG1	TMPPE_DANRE	Transmembrane protein with metallophosphoesterase domain	Danio rerio (Zebrafish) (Brachyd	2e-107
comp214201_c1	2.99	1.67	0.71	1.14	0.42	0.74	0.88	Q9W6K2	EXO1_XENLA	Exonuclease 1	Xenopus laevis (African clawed f	2e-72
comp219830_c0	2.97	3.15	10.15	24.24	46.54	55.56	61.15	Q9HD45	TM9S3_HUMAN	Transmembrane 9 superfamily member 3	Homo sapiens (Human).	0
comp225948_c0	2.97	1.29	2.29	3.09	4.37	4.13	5.08	P53349	M3K1_MOUSE	Mitogen-activated protein kinase kinase kinase 1	Mus musculus (Mouse).	8e-149
comp223939_c1	2.97	0.75	0.76	3.49	6.87	6.32	6.77	Q96M96	FGD4_HUMAN	FYVE, RhoGEF and PH domain-containing protein 4	Homo sapiens (Human).	5e-141
comp225642_c0	2.96	1.81	2.02	2.93	4.42	6.29	12.17	P42675	NEUL_RABIT	Neurolysin, mitochondrial	Oryctolagus cuniculus (Rabbit).	7e-159
comp215174_c0	2.94	4.9	12.58	4.29	1.2	1.38	0.99	Q95SX7	RTBS_DROME	Probable RNA-directed DNA polymerase from transposon BS	Drosophila melanogaster (Fruit f	7e-28
comp220741_c4	2.93	9.49	2.79	7.49	7.04	9.39	14.92	Q7M3K2	PELET_DROME	Transposable element P transposase	Drosophila melanogaster (Fruit f	3e-18
comp215088_c4	2.92	1.37	2.04	2.92	2.8	2.29	2.08	P10076	ZFP26_MOUSE	Zinc finger protein 26	Mus musculus (Mouse).	1e-42
comp222025_c0	2.9	2.94	2.01	2.32	18.21	63.66	139.36	Q9JJS6	BCDO1_MOUSE	Beta,beta-carotene 15,15'-monooxygenase	Mus musculus (Mouse).	6e-148
comp200005_c1	2.9	1.24	2.52	4.79	11.62	11.49	7.24	Q69ZL1	FGD6_MOUSE	FYVE, RhoGEF and PH domain-containing protein 6	Mus musculus (Mouse).	5e-48
comp207454_c0	2.9	0.45	0.83	0.89	0.55	0.52	0.44	P31396	HR3_DROME	Probable nuclear hormone receptor HR3	Drosophila melanogaster (Fruit f	2e-17
comp222392_c0	2.89	1.15	2.06	2.21	2.5	3.54	6.89	Q06003	GOLI_DROME	Protein goliath	Drosophila melanogaster (Fruit f	8e-16
comp223320_c1	2.89	0.96	2.47	1.1	7.47	8.45	3.36	Q8BU85	MSRB3_MOUSE	Methionine-R-sulfoxide reductase B3, mitochondrial	Mus musculus (Mouse).	7e-53
comp225862_c0	2.88	4.19	5.82	6.94	15.65	13.19	17.71	Q9WVF7	DPOE1_MOUSE	DNA polymerase epsilon catalytic subunit A	Mus musculus (Mouse).	0
comp225066_c0	2.87	2.38	3.14	8.5	8.9	7.35	7.72	P08045	XFIN_XENLA	Zinc finger protein Xfin	Xenopus laevis (African clawed f	3e-56
comp217216_c1	2.85	3.83	7.68	3.62	2.07	1.58	1.27	B3DL53	NDK6_XENTR	Nucleoside diphosphate kinase 6	Xenopus tropicalis (Western claw	2e-60
comp225895_c0	2.84	1.25	0.63	1.98	1.53	1.32	1.63	Q056E8	NDK_LEPBL	Nucleoside diphosphate kinase	Leptospira borgpetersenii serova	2e-15
comp208294_c0	2.83	6.01	5.68	4.42	2.36	1.56	1.1	P16373	ZFP59_MOUSE	Zinc finger protein 59	Mus musculus (Mouse).	4e-12
comp222848_c0	2.83	1.69	3.1	5.49	3.92	2.36	4.16	Q5RB30	Z585B_PONAB	Zinc finger protein 585B	Pongo abelii (Sumatran orangutan	3e-28
comp224395_c0	2.82	2.01	4.01	3.29	5.12	3.98	7.98	O35134	RPA1_MOUSE	DNA-directed RNA polymerase I subunit RPA1	Mus musculus (Mouse).	0
comp225855_c0	2.81	4.19	1.4	1	1.42	0.56	0.8	Q7LHG5	YI31B_YEAST	Transposon Ty3-I Gag-Pol polyprotein	Saccharomyces cerevisiae (strain	4e-100
comp226016_c0	2.78	9.19	4.8	5.59	4.65	3.9	3.87	P11369	POL2_MOUSE	Retrovirus-related Pol polyprotein LINE-1	Mus musculus (Mouse).	3e-23
comp215355_c6	2.78	6.41	5.12	3.98	3.89	1.44	6.38	P21158	CSGA_MYXXA	C-factor	Myxococcus xanthus.	6e-26
comp214158_c2	2.78	5.58	9.41	16.62	6.5	4.21	9.38	Q9QXV3	ING1_MOUSE	Inhibitor of growth protein 1	Mus musculus (Mouse).	2e-67
comp220594_c1	2.78	3.92	7.71	13.11	17.71	14.77	12.39	Q6GLQ4	PP1RA_XENLA	Serine/threonine-protein phosphatase 1 regulatory subunit 10	Xenopus laevis (African clawed f	8e-60
comp220482_c3	2.78	2.66	3.36	8.53	9.19	7.7	4.08	Q8VCM3	ZFY21_MOUSE	Zinc finger FYVE domain-containing protein 21	Mus musculus (Mouse).	2e-65
comp208602_c0	2.77	0.22	0.14	0.16	0.25	0.09	0.02	P02466	CO1A2_RAT	Collagen alpha-2(I) chain	Rattus norvegicus (Rat).	1e-74
comp221377_c0	2.76	1.13	1.9	2.04	0.66	0.76	0.95	P97587	CGRF1_RAT	Cell growth regulator with RING finger domain protein 1	Rattus norvegicus (Rat).	6e-36
comp215050_c4	2.76	1.05	1.06	0.6	3.28	1.72	0.48	P17030	ZNF25_HUMAN	Zinc finger protein 25	Homo sapiens (Human).	2e-27
comp211559_c0	2.75	7.66	7.41	5.44	2.39	1.72	1.73	O45870	NSMA_CAEEL	Putative neutral sphingomyelinase	Caenorhabditis elegans.	1e-86
comp225343_c0	2.74	3.55	4.71	2.55	8.18	5.74	2.76	Q8TCQ1	MARH1_HUMAN	E3 ubiquitin-protein ligase MARCH1	Homo sapiens (Human).	1e-93
comp225717_c0	2.74	2.37	3.74	6.86	11.36	8.11	7.69	O94966	UBP19_HUMAN	Ubiquitin carboxyl-terminal hydrolase 19	Homo sapiens (Human).	0
comp215885_c3	2.74	1.69	3.97	11.63	5.54	4.06	6.23	P82925	RT31_BOVIN	28S ribosomal protein S31, mitochondrial	Bos taurus (Bovine).	1e-43
comp223420_c0	2.74	0.66	0.33	0.96	4.29	2.81	3.89	Q03164	MLL1_HUMAN	Histone-lysine N-methyltransferase MLL	Homo sapiens (Human).	1e-129
comp220268_c1	2.73	5.52	6.35	3	6.91	2.63	2.24	P51523	ZNF84_HUMAN	Zinc finger protein 84	Homo sapiens (Human).	2e-22
comp223405_c0	2.73	4.01	6.29	9.87	6.29	5.04	4.6	Q60821	ZBT17_MOUSE	Zinc finger and BTB domain-containing protein 17	Mus musculus (Mouse).	5e-21
comp220106_c0	2.73	1.95	3.48	6.26	4.06	2.37	3.69	P28173	PUR1_CHICK	Amidophosphoribosyltransferase	Gallus gallus (Chicken).	0
comp214297_c1	2.73	0.67	2	1.15	4.8	1.71	0.79	Q93ZC9	GLAK1_ARATH	Glucuronokinase 1	Arabidopsis thaliana (Mouse-ear	1e-103
comp221977_c0	2.72	2.62	6.46	17.1	18.62	17.04	28.48	P21912	DHSB_HUMAN	Succinate dehydrogenase [ubiquinone] iron-sulfur subunit, mitochondrial	Homo sapiens (Human).	4e-141
comp221179_c2	2.72	1.09	0.66	0.49	0.65	0.4	0.32	Q4R4A2	ZUFSP_MACFA	Zinc finger with UFM1-specific peptidase domain protein	Macaca fascicularis (Crab-eating	1e-103
comp218394_c3	2.71	3.47	5.22	6.14	9.75	8.01	6.63	O54826	AF10_MOUSE	Protein AF-10	Mus musculus (Mouse).	2e-106
comp214014_c0	2.71	2.68	5.78	8.68	3.56	1.97	3.12	Q96GM8	TOE1_HUMAN	Target of EGR1 protein 1	Homo sapiens (Human).	7e-73
comp226271_c2	2.71	2.1	3.21	3.05	4.89	4.72	5.29	O08796	EF2K_MOUSE	Eukaryotic elongation factor 2 kinase	Mus musculus (Mouse).	2e-178
comp225371_c0	2.71	1.09	3.61	2.95	6.08	4.92	5.48	P61129	ZC3H6_HUMAN	Zinc finger CCCH domain-containing protein 6	Homo sapiens (Human).	2e-36
comp214864_c0	2.7	2.54	4.64	10.36	19.45	16.5	15.62	O95628	CNOT4_HUMAN	CCR4-NOT transcription complex subunit 4	Homo sapiens (Human).	5e-140
comp215215_c0	2.68	1.08	2.61	2.25	2.27	1.49	1.04	Q86V88	MGDP1_HUMAN	Magnesium-dependent phosphatase 1	Homo sapiens (Human).	5e-63
comp213838_c4	2.67	3.12	1.48	0.91	0.96	0.77	0.88	P10074	ZBT48_HUMAN	Zinc finger and BTB domain-containing protein 48	Homo sapiens (Human).	1e-05
comp224433_c3	2.67	2.71	4.3	7.14	12	11.98	12.37	Q9P203	BTBD7_HUMAN	BTB/POZ domain-containing protein 7	Homo sapiens (Human).	0
comp220526_c1	2.66	1.27	1.27	1.16	0.33	0.48	0.71	P18729	ZG57_XENLA	Gastrula zinc finger protein XlCGF57.1	Xenopus laevis (African clawed f	7e-51
comp225649_c0	2.65	0.92	1.33	3.28	6.34	7.22	14.36	P53804	TTC3_HUMAN	E3 ubiquitin-protein ligase TTC3	Homo sapiens (Human).	7e-29
comp220377_c0	2.64	0.81	1.29	0.52	0.46	0.36	0.32	P15541	AMPN_RABIT	Aminopeptidase N	Oryctolagus cuniculus (Rabbit).	0
comp219816_c1	2.63	6.27	8.68	5.75	9.62	7.02	11.88	A6H619	PHRF1_MOUSE	PHD and RING finger domain-containing protein 1	Mus musculus (Mouse).	2e-27
comp219371_c0	2.63	2.91	3.11	3.42	2.57	3	1.72	P51523	ZNF84_HUMAN	Zinc finger protein 84	Homo sapiens (Human).	8e-28
comp225133_c0	2.63	1.41	2.29	4.07	7.6	5.47	3.79	O75689	ADAP1_HUMAN	Arf-GAP with dual PH domain-containing protein 1	Homo sapiens (Human).	2e-129
comp212816_c4	2.62	4.25	2.8	2.65	0.95	0.78	0.74	P42325	NCAH_DROME	Neurocalcin homolog	Drosophila melanogaster (Fruit f	1e-65
comp225752_c0	2.62	2.4	2.04	4.36	4.11	3.55	7.95	O60293	ZC3H1_HUMAN	Zinc finger C3H1 domain-containing protein	Homo sapiens (Human).	7e-116
comp216895_c0	2.61	11.51	9.93	13.64	7.46	6.03	4.83	Q80W31	ZN569_MOUSE	Zinc finger protein 569	Mus musculus (Mouse).	9e-48
comp223035_c0	2.6	1.94	0.71	0.83	1.65	1.78	1.45	Q0P4S0	LST2_XENTR	Lateral signaling target protein 2 homolog	Xenopus tropicalis (Western claw	2e-56
comp226184_c0	2.6	1.26	1.28	1.46	6.72	6.93	4.19	Q9UIF8	BAZ2B_HUMAN	Bromodomain adjacent to zinc finger domain protein 2B	Homo sapiens (Human).	1e-121
comp218629_c0	2.6	0.52	1.64	8.3	5.52	5.4	7.31	Q5SGD2	PPM1L_HUMAN	Protein phosphatase 1L	Homo sapiens (Human).	4e-115
comp215248_c1	2.59	2.97	3.6	5.28	4.33	1.65	0.92	P27398	CAND_DROME	Calpain-D	Drosophila melanogaster (Fruit f	1e-72
comp222072_c3	2.59	1.81	12.96	16.74	8.27	4.64	2.08	B2RUI1	ZN551_MOUSE	Zinc finger protein 551	Mus musculus (Mouse).	3e-65
comp216739_c0	2.58	4.87	3.72	4.1	2.32	2.01	1.34	Q7TNU6	ZN250_MOUSE	Zinc finger protein 250	Mus musculus (Mouse).	6e-39
comp219669_c1	2.57	2.81	2.42	1.11	3.02	3.22	8	Q8IV38	ANKY2_HUMAN	Ankyrin repeat and MYND domain-containing protein 2	Homo sapiens (Human).	1e-118
comp219490_c1	2.57	2.19	3.44	3.45	5.74	4.21	2.48	Q5FVR4	ERI1_RAT	3'-5' exoribonuclease 1	Rattus norvegicus (Rat).	3e-107
comp210768_c0	2.57	0.15	1.08	0.15	0.43	0.42	1.58	A8WQH2	PXDN_CAEBR	Peroxidasin homolog	Caenorhabditis briggsae.	2e-77
comp212368_c0	2.55	5.55	16.7	8.89	2.68	2.2	0.71	Q9UL36	ZN236_HUMAN	Zinc finger protein 236	Homo sapiens (Human).	6e-12
comp222277_c0	2.55	4.15	2.39	1.49	2.59	2.05	1.58	A1ZA47	ZASP_DROME	PDZ and LIM domain protein Zasp	Drosophila melanogaster (Fruit f	1e-22
comp224064_c1	2.55	1.87	1.33	5.18	7.19	6.11	11.51	Q9JKS4	LDB3_MOUSE	LIM domain-binding protein 3	Mus musculus (Mouse).	2e-06
comp215425_c1	2.54	0.47	0.92	1.66	8.53	3.26	2.74	Q9GLK0	TGM1_CANFA	Protein-glutamine gamma-glutamyltransferase K	Canis familiaris (Dog) (Canis lu	3e-89
comp225072_c0	2.53	1.22	3.05	1.47	2.72	1.88	0.87	Q5R5U3	ZN271_PONAB	Zinc finger protein 271	Pongo abelii (Sumatran orangutan	1e-48
comp213487_c2	2.52	2.65	11.42	37.43	38.66	50.04	89.44	O60506	HNRPQ_HUMAN	Heterogeneous nuclear ribonucleoprotein Q	Homo sapiens (Human).	0
comp212281_c0	2.51	25.82	23.57	16.38	3.03	6.1	3.63	O96006	ZBED1_HUMAN	Zinc finger BED domain-containing protein 1	Homo sapiens (Human).	3e-54
comp218415_c2	2.51	4.09	1.11	1.67	3.72	4.04	2.61	P56199	ITA1_HUMAN	Integrin alpha-1	Homo sapiens (Human).	4e-06
comp223876_c0	2.51	1.99	1.66	1.63	3.13	2.93	3.52	Q2LZZ7	TRC_DROPS	Serine/threonine-protein kinase tricorner	Drosophila pseudoobscura pseudoo	0
comp223377_c2	2.51	1.39	2.11	4.74	3.88	4.11	3.77	P17020	ZNF16_HUMAN	Zinc finger protein 16	Homo sapiens (Human).	2e-35
comp214457_c0	2.5	3.28	2.47	1.09	0.46	1.07	0.37	Q9W6K2	EXO1_XENLA	Exonuclease 1	Xenopus laevis (African clawed f	3e-77
comp214366_c2	2.5	1.82	3.05	5.29	3.64	4.1	8.49	Q5XJW2	G45IP_RAT	Growth arrest and DNA damage-inducible proteins-interacting protein 1	Rattus norvegicus (Rat).	6e-15
comp225947_c0	2.5	0.47	0.32	0.82	2.43	1.7	3.02	Q03164	MLL1_HUMAN	Histone-lysine N-methyltransferase MLL	Homo sapiens (Human).	9e-95
comp226199_c2	2.49	2.6	3.67	3.6	6.22	6.42	8.23	Q96T60	PNKP_HUMAN	Bifunctional polynucleotide phosphatase/kinase	Homo sapiens (Human).	2e-133
comp217425_c2	2.48	1.97	1.74	0.56	0.47	0.52	0.91	P21329	RTJK_DROFU	RNA-directed DNA polymerase from mobile element jockey	Drosophila funebris (Fruit fly).	1e-23
comp224403_c0	2.47	6.16	8.23	9.71	15.23	17.2	16.61	P82798	ATRX_MACEU	Transcriptional regulator ATRX	Macropus eugenii (Tammar wallaby	4e-45
comp222849_c0	2.47	2.79	4.95	10.7	21.94	24.97	41.4	P21399	ACOC_HUMAN	Cytoplasmic aconitate hydratase	Homo sapiens (Human).	0
comp224509_c1	2.46	4.85	11.15	10.44	4.19	4.24	5.95	P10076	ZFP26_MOUSE	Zinc finger protein 26	Mus musculus (Mouse).	1e-98
comp212410_c0	2.46	1.54	4.79	4.71	4.47	3.01	3.63	P57093	PAHX_RAT	Phytanoyl-CoA dioxygenase, peroxisomal	Rattus norvegicus (Rat).	3e-143
comp216670_c3	2.44	0.8	0.44	0.36	0.43	0.27	0.57	P18729	ZG57_XENLA	Gastrula zinc finger protein XlCGF57.1	Xenopus laevis (African clawed f	1e-18
comp217599_c0	2.43	2.14	4.69	4.41	1.31	1.34	3.38	Q86IC8	CAMT2_DICDI	Probable caffeoyl-CoA O-methyltransferase 2	Dictyostelium discoideum (Slime	3e-66
comp218727_c6	2.43	1.32	1.53	1.5	1.46	1.54	3.26	P18729	ZG57_XENLA	Gastrula zinc finger protein XlCGF57.1	Xenopus laevis (African clawed f	3e-49
comp221265_c0	2.43	0.91	1.03	1.86	1.77	1.65	1.8	O54967	ACK1_MOUSE	Activated CDC42 kinase 1	Mus musculus (Mouse).	0
comp216400_c1	2.42	4.25	2.05	3.09	1.97	0.77	0.52	P22448	RARB_CHICK	Retinoic acid receptor beta	Gallus gallus (Chicken).	2e-20
comp219727_c0	2.42	2.75	2.84	0.94	4.62	3.96	0.43	O43184	ADA12_HUMAN	Disintegrin and metalloproteinase domain-containing protein 12	Homo sapiens (Human).	1e-136
comp223061_c0	2.41	3.21	2	1.18	3.47	2.84	2.36	Q05192	FTF1B_DROME	Nuclear hormone receptor FTZ-F1 beta	Drosophila melanogaster (Fruit f	1e-43
comp219180_c1	2.41	2.11	1.77	1.71	1.36	0.76	1.53	Q8CIV7	OVOL2_MOUSE	Transcription factor Ovo-like 2	Mus musculus (Mouse).	3e-12
comp220767_c2	2.41	1.35	1.93	4.34	4.78	3.64	4.28	Q12830	BPTF_HUMAN	Nucleosome-remodeling factor subunit BPTF	Homo sapiens (Human).	1e-63
comp224985_c0	2.41	0.27	0.6	0.05	0.53	0.42	0.16	P31696	AGRIN_CHICK	Agrin	Gallus gallus (Chicken).	8e-149
comp224467_c1	2.4	1.04	0.94	0.75	1.05	1.14	1.79	Q9VH19	LMLN_DROME	Leishmanolysin-like peptidase	Drosophila melanogaster (Fruit f	6e-27
comp215833_c2	2.39	5.59	1.9	1.16	0.21	0.13	0.08	Q4V9P6	ADAL_DANRE	Adenosine deaminase-like protein	Danio rerio (Zebrafish) (Brachyd	3e-41
comp226058_c0	2.38	2.57	3.93	8.56	4.48	3.95	4.27	Q2KHP8	TYW1_XENLA	tRNA wybutosine-synthesizing protein 1 homolog	Xenopus laevis (African clawed f	0
comp224557_c7	2.37	4.22	10.25	19.14	27.5	29.18	47.16	Q6NY74	RFA1_DANRE	Replication protein A 70 kDa DNA-binding subunit	Danio rerio (Zebrafish) (Brachyd	3e-176
comp221770_c6	2.37	3.95	1.91	3.97	1.09	1.81	2.18	Q86T96	RN180_HUMAN	E3 ubiquitin-protein ligase RNF180	Homo sapiens (Human).	8e-18
comp216498_c0	2.33	2.55	3.27	2.17	1.55	0.89	1.57	P51521	OVO_DROME	Protein ovo	Drosophila melanogaster (Fruit f	1e-13
comp218757_c1	2.32	1.67	2.3	5.51	6.74	6.78	15.42	Q9P0U4	CXXC1_HUMAN	CpG-binding protein	Homo sapiens (Human).	1e-126
comp224835_c1	2.32	1.35	5.4	9.09	12.33	12.27	15	P11884	ALDH2_RAT	Aldehyde dehydrogenase, mitochondrial	Rattus norvegicus (Rat).	0
comp218783_c2	2.32	1.02	0.41	0.27	0.05	0.14	0.11	Q9BYK8	HELZ2_HUMAN	Helicase with zinc finger domain 2	Homo sapiens (Human).	5e-150
comp212345_c0	2.32	0.48	0.23	0.14	0.16	0.21	0.13	Q64338	PDE1C_MOUSE	Calcium/calmodulin-dependent 3',5'-cyclic nucleotide phosphodiesterase 1C	Mus musculus (Mouse).	0
comp224284_c0	2.31	19.23	37.92	12.06	15.41	9.76	3.87	Q9DGD1	MGT4C_CHICK	Alpha-1,3-mannosyl-glycoprotein 4-beta-N-acetylglucosaminyltransferase C	Gallus gallus (Chicken).	1e-95
comp221391_c0	2.3	2.69	16.06	24.39	8.08	7.79	11.66	Q9UQ90	SPG7_HUMAN	Paraplegin	Homo sapiens (Human).	0
comp213722_c1	2.3	0.57	0.65	0.13	0.37	1.04	1.78	A8Y1P7	BRE4_CAEBR	Beta-1,4-N-acetylgalactosaminyltransferase bre-4	Caenorhabditis briggsae.	3e-15
comp215364_c0	2.29	7.17	10.37	9.36	5.22	4.47	5.27	Q6ZN57	ZFP2_HUMAN	Zinc finger protein 2 homolog	Homo sapiens (Human).	6e-58
comp215349_c0	2.29	1.78	2.95	2.17	3.77	3.72	2.58	Q8N393	ZN786_HUMAN	Zinc finger protein 786	Homo sapiens (Human).	2e-22
comp213005_c1	2.29	1.18	1.11	0.91	0.47	0.5	0.85	Q8TE56	ATS17_HUMAN	A disintegrin and metalloproteinase with thrombospondin motifs 17	Homo sapiens (Human).	2e-21
comp201280_c0	2.29	0.41	0.76	0.3	0.06	0.09	0.03	Q4J781	ADH_SULAC	NAD-dependent alcohol dehydrogenase	NBRC 15157 / NCIMB 11770).	8e-41
comp215903_c0	2.28	5.75	13.92	14.48	13.11	12.14	18.39	Q9U4L6	TO401_DROME	Mitochondrial import receptor subunit TOM40 homolog 1	Drosophila melanogaster (Fruit f	1e-124
comp224452_c0	2.28	1.29	2.55	0.85	4.02	3.04	1.13	O43909	EXTL3_HUMAN	Exostosin-like 3	Homo sapiens (Human).	0
comp216158_c0	2.27	2.88	3.56	2.51	2.47	1.82	2.18	Q5TYW1	ZN658_HUMAN	Zinc finger protein 658	Homo sapiens (Human).	3e-71
comp219893_c1	2.26	1.47	1.06	1.16	0.84	0.54	0.31	Q8BID6	ZBT46_MOUSE	Zinc finger and BTB domain-containing protein 46	Mus musculus (Mouse).	3e-07
comp215169_c1	2.26	1.46	0.71	0.63	7.14	10.18	20.08	P76536	YFEX_ECOLI	Probable deferrochelatase/peroxidase YfeX	Escherichia coli (strain K12).	2e-34
comp225662_c1	2.26	1.24	2.47	2.67	2.26	1.38	1.41	Q96N20	ZN75A_HUMAN	Zinc finger protein 75A	Homo sapiens (Human).	8e-08
comp217881_c1	2.25	3.97	1.66	0.72	0.17	0.12	0.08	P16423	POLR_DROME	Retrovirus-related Pol polyprotein from type-2 retrotransposable element R2DM	Drosophila melanogaster (Fruit f	1e-17
comp161104_c0	2.25	0.96	1.02	0.05	0.27	0.13	0.14	P24507	SY63_DIPOM	Synaptotagmin-C	Diplobatis ommata (Ocellated ele	7e-33
comp220642_c1	2.25	0.75	2	2.28	2.1	2.54	1.8	Q9NZB8	MOCS1_HUMAN	Molybdenum cofactor biosynthesis protein 1	Homo sapiens (Human).	0
comp201595_c0	2.25	0.42	0.08	0.41	0.32	0.05	0.06	A5WW08	CHFR_DANRE	E3 ubiquitin-protein ligase CHFR	Danio rerio (Zebrafish) (Brachyd	1e-20
comp221777_c4	2.25	0.41	0.44	2.76	1.05	1.4	1.33	Q9NWF9	RN216_HUMAN	E3 ubiquitin-protein ligase RNF216	Homo sapiens (Human).	2e-24
comp215373_c1	2.24	1.04	0.48	0.06	1.43	3.57	4.09	P08037	B4GT1_BOVIN	Beta-1,4-galactosyltransferase 1	Bos taurus (Bovine).	1e-49
comp223017_c1	2.24	0.84	1.93	5.29	8.63	11.78	13.96	A6NI56	CC154_HUMAN	Coiled-coil domain-containing protein 154	Homo sapiens (Human).	7e-18
comp225748_c0	2.23	11.88	16.89	3.56	4.02	4.26	1.93	P16423	POLR_DROME	Retrovirus-related Pol polyprotein from type-2 retrotransposable element R2DM	Drosophila melanogaster (Fruit f	8e-08
comp218988_c3	2.22	4.05	3.97	1.78	2.37	4.1	6.96	Q9V4N3	CYB5_DROME	Cytochrome b5	Drosophila melanogaster (Fruit f	2e-22
comp216025_c0	2.21	6.15	9.69	7.43	6.82	2.16	1.84	Q5VTB9	RN220_HUMAN	E3 ubiquitin-protein ligase RNF220	Homo sapiens (Human).	3e-63
comp162160_c0	2.21	2.23	6.39	12.15	2.98	2.22	3.49	Q9VEG6	PERC_DROME	Chorion peroxidase	Drosophila melanogaster (Fruit f	5e-48
comp224957_c0	2.2	2.55	3.31	4.02	5.97	5.35	6.34	P16157	ANK1_HUMAN	Ankyrin-1	Homo sapiens (Human).	2e-48
comp223068_c2	2.2	1.22	2.16	2	1.1	0.72	0.83	A2A935	PRD16_MOUSE	PR domain zinc finger protein 16	Mus musculus (Mouse).	7e-07
comp224407_c0	2.19	2.24	2.68	0.83	1	0.85	0.94	Q61116	ZN235_MOUSE	Zinc finger protein 235	Mus musculus (Mouse).	6e-37
comp212069_c0	2.19	2.19	1.22	0.55	0.66	0.53	0.21	P98060	NAS35_CAEEL	Zinc metalloproteinase dpy-31	Caenorhabditis elegans.	1e-70
comp225058_c0	2.19	2	2.2	3.33	4.55	2.84	2.38	Q5RD97	RN219_PONAB	RING finger protein 219	Pongo abelii (Sumatran orangutan	1e-56
comp225204_c0	2.19	1.41	2.11	2.32	1.94	2.24	1.22	Q5MCW4	ZN569_HUMAN	Zinc finger protein 569	Homo sapiens (Human).	6e-21
comp219223_c0	2.19	1.19	2.19	2.86	2.19	2.67	1.81	A8MTY0	ZN724_HUMAN	Putative zinc finger protein 724	Homo sapiens (Human).	2e-14
comp214589_c0	2.18	5.09	8.43	8.8	5.19	8.96	33.27	O35459	ECH1_MOUSE	Delta(3,5)-Delta(2,4)-dienoyl-CoA isomerase, mitochondrial	Mus musculus (Mouse).	6e-121
comp212929_c7	2.18	0.72	1.35	0.85	0.28	0.31	0.09	P08045	XFIN_XENLA	Zinc finger protein Xfin	Xenopus laevis (African clawed f	4e-12
comp213747_c3	2.18	0.3	1.04	0.49	0.21	0.09	0.08	Q8L9T5	ATL2_ARATH	RING-H2 finger protein ATL2	Arabidopsis thaliana (Mouse-ear	2e-06
comp214014_c1	2.17	2.49	3.63	3.84	2.07	1.6	2.02	P35187	SGS1_YEAST	ATP-dependent helicase SGS1	Saccharomyces cerevisiae (strain	6e-47
comp223104_c2	2.17	0.46	1.17	3.75	6.49	4.55	5.68	Q922B6	TRAF7_MOUSE	E3 ubiquitin-protein ligase TRAF7	Mus musculus (Mouse).	0
comp216821_c2	2.16	2.48	4.69	3.66	2.94	5.12	3.63	P16423	POLR_DROME	Retrovirus-related Pol polyprotein from type-2 retrotransposable element R2DM	Drosophila melanogaster (Fruit f	6e-12
comp226082_c0	2.16	0.99	2.15	4.71	8.34	7.07	7.5	Q91YN0	CL004_MOUSE	Uncharacterized protein C12orf4 homolog	Mus musculus (Mouse).	4e-178
comp225530_c0	2.15	2.36	1.63	1.71	5.18	3.43	2.67	Q6NYU2	HELZ_DANRE	Probable helicase with zinc finger domain	Danio rerio (Zebrafish) (Brachyd	0
comp216807_c0	2.15	1.3	2.38	3.32	1.79	2.42	1.48	A1ZA47	ZASP_DROME	PDZ and LIM domain protein Zasp	Drosophila melanogaster (Fruit f	3e-12
comp217407_c2	2.15	1.02	1.55	1.64	1.19	1.13	1.89	Q8BKX7	ZN410_MOUSE	Zinc finger protein 410	Mus musculus (Mouse).	4e-61
comp223705_c0	2.15	0.83	0.55	0.57	0.62	0.46	0.13	Q9ULB1	NRX1A_HUMAN	Neurexin-1-alpha	Homo sapiens (Human).	0
comp119371_c0	2.15	0.78	1.33	1.09	0.23	0.02	0.07	Q6ZNA5	FRRS1_HUMAN	Ferric-chelate reductase 1	Homo sapiens (Human).	3e-10
comp224003_c0	2.15	0.49	0.35	1.68	3.01	1.35	0.98	P25490	TYY1_HUMAN	Transcriptional repressor protein YY1	Homo sapiens (Human).	1e-09
comp219690_c3	2.14	2.2	1.78	1.86	1.8	1.72	1.59	D3ZQG6	TRIM2_RAT	Tripartite motif-containing protein 2	Rattus norvegicus (Rat).	8e-60
comp220419_c0	2.14	1.57	2.8	3.51	2.58	3.37	2.09	P10076	ZFP26_MOUSE	Zinc finger protein 26	Mus musculus (Mouse).	3e-27
comp217228_c9	2.14	1.16	1.74	1.67	1.39	0.93	0.18	P13360	GLAS_DROME	Protein glass	Drosophila melanogaster (Fruit f	4e-08
comp213593_c0	2.13	1.83	1.16	0.85	0.63	0.6	0.55	Q86T29	ZN605_HUMAN	Zinc finger protein 605	Homo sapiens (Human).	1e-49
comp219657_c0	2.13	0.5	1.26	1.72	3.57	3.83	3.44	Q69ZN6	GNPTA_MOUSE	N-acetylglucosamine-1-phosphotransferase subunits alpha/beta	Mus musculus (Mouse).	9e-132
comp224628_c1	2.12	1.59	1.91	2.18	2.93	3.48	5.99	A9JTS9	PTER_XENTR	Phosphotriesterase-related protein	Xenopus tropicalis (Western claw	2e-119
comp225700_c0	2.12	1.38	7.31	25.68	23.85	15.15	13.64	Q92614	MY18A_HUMAN	Unconventional myosin-XVIIIa	Homo sapiens (Human).	0
comp225556_c0	2.12	1.15	1.22	5.55	4.29	2.83	2.68	P18747	ZO28_XENLA	Oocyte zinc finger protein XlCOF28	Xenopus laevis (African clawed f	4e-09
comp219704_c2	2.11	11.63	2.7	2.33	4.75	3.97	4.5	Q96MB7	HARB1_HUMAN	Putative nuclease HARBI1	Homo sapiens (Human).	6e-28
comp225203_c0	2.11	6.5	6.82	3.34	6.65	4.5	2.65	O75382	TRIM3_HUMAN	Tripartite motif-containing protein 3	Homo sapiens (Human).	1e-27
comp221559_c0	2.11	3.69	8.78	11.28	5.63	5.88	6.17	O94759	TRPM2_HUMAN	Transient receptor potential cation channel subfamily M member 2	Homo sapiens (Human).	2e-64
comp215364_c4	2.11	3.51	3.48	4.36	2.8	1.99	3.06	P13360	GLAS_DROME	Protein glass	Drosophila melanogaster (Fruit f	1e-32
comp215085_c0	2.11	2.32	4.15	2.9	2.37	2.9	2.51	P20456	IMPA1_BOVIN	Inositol monophosphatase 1	Bos taurus (Bovine).	9e-97
comp219845_c0	2.11	0.58	2.6	1.17	0.46	0.34	0.94	P48052	CBPA2_HUMAN	Carboxypeptidase A2	Homo sapiens (Human).	7e-78
comp220963_c1	2.1	4.35	4.4	5.35	2.62	2.97	4.03	Q6DJI9	ZCRB1_XENLA	Zinc finger CCHC-type and RNA-binding motif-containing protein 1	Xenopus laevis (African clawed f	6e-69
comp218082_c2	2.09	0.98	1.32	2.83	1.74	1.57	1.93	Q80W31	ZN569_MOUSE	Zinc finger protein 569	Mus musculus (Mouse).	1e-08
comp216917_c5	2.08	2.65	3.62	12.67	14.84	12.99	12.33	Q6ZV73	FGD6_HUMAN	FYVE, RhoGEF and PH domain-containing protein 6	Homo sapiens (Human).	5e-41
comp219123_c3	2.08	0.02	2.8	21.32	6.22	4.9	5.05	Q9JJ06	C1GLT_MOUSE	Glycoprotein-N-acetylgalactosamine 3-beta-galactosyltransferase 1	Mus musculus (Mouse).	3e-67
comp212337_c0	2.07	2.75	6.78	9.11	11.11	9.23	5.42	Q02446	SP4_HUMAN	Transcription factor Sp4	Homo sapiens (Human).	1e-72
comp226230_c1	2.06	2.67	2.84	5.92	11.2	7.32	8.84	O75592	MYCB2_HUMAN	Probable E3 ubiquitin-protein ligase MYCBP2	Homo sapiens (Human).	0
comp214825_c0	2.06	2.6	4.7	10.61	6.31	5.93	9.2	A6QLI8	T2EA_BOVIN	General transcription factor IIE subunit 1	Bos taurus (Bovine).	5e-123
comp213738_c0	2.06	1.56	1.73	1.91	1.02	1.05	1.25	Q80W31	ZN569_MOUSE	Zinc finger protein 569	Mus musculus (Mouse).	5e-19
comp225801_c0	2.05	7.3	5.8	5.89	10.04	10.12	5.79	Q6UWE0	LRSM1_HUMAN	E3 ubiquitin-protein ligase LRSAM1	Homo sapiens (Human).	3e-27
comp219912_c0	2.05	5.5	5.51	7.05	3.82	2.65	3.75	Q7M3K2	PELET_DROME	Transposable element P transposase	Drosophila melanogaster (Fruit f	2e-06
comp219207_c2	2.05	1.9	1.49	1.78	2.56	2.57	1.91	Q17R13	ACK1_BOVIN	Activated CDC42 kinase 1	Bos taurus (Bovine).	5e-18
comp216928_c4	2.04	13.12	8.46	8.97	2.26	0.24	1.01	P38621	ZN12_MICSA	Zinc finger protein ZFMSA12A	Micropterus salmoides (Largemout	3e-39
comp219186_c0	2.04	4.08	3.82	4.79	1.8	1.54	1.39	O60683	PEX10_HUMAN	Peroxisome biogenesis factor 10	Homo sapiens (Human).	2e-82
comp218847_c1	2.04	2.65	4.86	10.27	5.84	6.85	15.71	Q9H5L6	THAP9_HUMAN	THAP domain-containing protein 9	Homo sapiens (Human).	5e-11
comp222434_c0	2.04	2.1	4.06	6.05	9.44	9.13	9.28	Q9UBU7	DBF4A_HUMAN	Protein DBF4 homolog A	Homo sapiens (Human).	2e-18
comp224627_c0	2.04	1.33	1.94	0.86	2.2	3.61	4.04	O08730	GLYG_RAT	Glycogenin-1	Rattus norvegicus (Rat).	5e-126
comp223051_c0	2.03	2.92	4.28	4.8	5.4	4.3	6.35	A1L2T6	ZCHC7_XENLA	Zinc finger CCHC domain-containing protein 7	Xenopus laevis (African clawed f	7e-32
comp215248_c2	2.03	1.52	1.41	2.24	2.17	0.76	0.44	P27398	CAND_DROME	Calpain-D	Drosophila melanogaster (Fruit f	2e-30
comp215474_c5	2.03	1.49	1.26	1.75	3.27	1.92	1.09	Q6P2D0	ZFP1_HUMAN	Zinc finger protein 1 homolog	Homo sapiens (Human).	8e-39
comp216188_c2	2.02	1.22	2.77	9	13.23	9.89	13.43	Q9V6L0	KDM4B_DROME	Probable lysine-specific demethylase 4B	Drosophila melanogaster (Fruit f	0
comp220811_c0	2.02	1.08	1.77	3.18	2.72	2.85	1.98	Q5JVG2	ZN484_HUMAN	Zinc finger protein 484	Homo sapiens (Human).	1e-22
comp218311_c0	2.01	2.13	1.24	0.64	0.5	0.71	0.31	P16423	POLR_DROME	Retrovirus-related Pol polyprotein from type-2 retrotransposable element R2DM	Drosophila melanogaster (Fruit f	2e-09
comp219071_c1	2	3.28	3.78	2.17	1.17	1.25	1.34	P08548	LIN1_NYCCO	LINE-1 reverse transcriptase homolog	Nycticebus coucang (Slow loris).	2e-09
comp214135_c3	2	3.2	4.89	2.06	3.69	2.26	1.54	Q5R4K8	ZN615_PONAB	Zinc finger protein 615	Pongo abelii (Sumatran orangutan	3e-27
comp225551_c1	2	1.43	3.66	2.91	3.45	2.5	1.53	Q8BRK9	MA2A2_MOUSE	Alpha-mannosidase 2x	Mus musculus (Mouse).	0
comp224942_c0	1.99	1.16	0.97	0.68	1.46	1.24	1.24	Q08AW4	PKHM3_XENLA	Pleckstrin homology domain-containing family M member 3	Xenopus laevis (African clawed f	5e-71
comp226163_c1	1.98	3.12	2.72	2	2.46	3.17	5.01	P28715	ERCC5_HUMAN	DNA repair protein complementing XP-G cells	Homo sapiens (Human).	9e-91
comp214091_c1	1.98	0.25	0.04	0.06	0.08	0.05	0.05	Q147U1	ZN846_HUMAN	Zinc finger protein 846	Homo sapiens (Human).	6e-37
comp220992_c0	1.97	3.78	7.57	0.43	3.39	1.69	1.43	Q9HBF4	ZFYV1_HUMAN	Zinc finger FYVE domain-containing protein 1	Homo sapiens (Human).	0
comp225063_c1	1.97	1.72	2.13	2.02	3	2.66	3.09	Q658Y4	F91A1_HUMAN	Protein FAM91A1	Homo sapiens (Human).	0
comp213280_c5	1.96	1.34	0.83	0.75	0.69	0.45	0.22	Q9Y6Q3	ZFP37_HUMAN	Zinc finger protein 37 homolog	Homo sapiens (Human).	4e-35
comp224495_c0	1.96	0.95	2.36	3.4	3.66	3.25	3.16	Q8NEP9	ZN555_HUMAN	Zinc finger protein 555	Homo sapiens (Human).	2e-16
comp222520_c0	1.94	1.67	2.57	3.71	3.83	3.24	5.26	Q9H5U6	ZCHC4_HUMAN	Zinc finger CCHC domain-containing protein 4	Homo sapiens (Human).	1e-136
comp214030_c2	1.92	1.37	2.12	1.29	1.87	2.1	6.5	Q9HCK0	ZBT26_HUMAN	Zinc finger and BTB domain-containing protein 26	Homo sapiens (Human).	3e-07
comp225432_c0	1.91	1.86	3.14	4.99	2.73	4.12	4.14	Q05654	RTF21_SCHPO	Retrotransposable element Tf2 155 kDa protein type 1	Schizosaccharomyces pombe (strai	7e-83
comp218899_c0	1.91	0.25	0.37	1.31	1.36	0.91	1.1	Q8NB50	ZFP62_HUMAN	Zinc finger protein 62 homolog	Homo sapiens (Human).	3e-25
comp217897_c1	1.9	1.78	3	6.17	1.83	2.04	3.19	Q3MIS6	ZN528_HUMAN	Zinc finger protein 528	Homo sapiens (Human).	1e-31
comp224846_c0	1.89	3.48	3.31	3.65	1.25	1.35	1.23	Q9UIY3	RWD2A_HUMAN	RWD domain-containing protein 2A	Homo sapiens (Human).	1e-88
comp218143_c0	1.89	1.37	4.78	7.59	6.13	7.04	10.41	Q9D7A8	ARMC1_MOUSE	Armadillo repeat-containing protein 1	Mus musculus (Mouse).	4e-36
comp219843_c0	1.89	1.05	1.44	4.52	4.27	4.23	4.77	P10076	ZFP26_MOUSE	Zinc finger protein 26	Mus musculus (Mouse).	7e-124
comp219208_c3	1.89	0.3	1.33	9.68	5.52	3.02	1.06	Q5RAM9	ZN664_PONAB	Zinc finger protein 664	Pongo abelii (Sumatran orangutan	6e-08
comp219101_c2	1.88	7.98	16.39	30.69	24.88	26.16	28.77	Q6GR25	PPTC7_XENLA	Protein phosphatase PTC7 homolog	Xenopus laevis (African clawed f	2e-113
comp224473_c1	1.88	1.91	2.23	4.29	6.53	5.36	4.34	A7Z056	UBP20_BOVIN	Ubiquitin carboxyl-terminal hydrolase 20	Bos taurus (Bovine).	0
comp213535_c4	1.88	0.97	1.01	1.87	1.24	2.08	1.19	Q9Y3M9	ZN337_HUMAN	Zinc finger protein 337	Homo sapiens (Human).	8e-39
comp220231_c0	1.87	2.6	0.79	1.36	2.23	3.18	2.89	P17038	ZNF43_HUMAN	Zinc finger protein 43	Homo sapiens (Human).	4e-18
comp221762_c0	1.87	0.93	0.76	0.8	1.38	0.96	0.8	Q9JLG8	CAN15_MOUSE	Calpain-15	Mus musculus (Mouse).	0
comp219440_c4	1.86	3.51	2.43	1.37	5.56	2.48	1.1	Q9Z0G7	ZBT22_MOUSE	Zinc finger and BTB domain-containing protein 22	Mus musculus (Mouse).	1e-06
comp219205_c0	1.86	1.47	1.46	1.44	0.75	0.83	0.9	Q08DG8	ZN135_BOVIN	Zinc finger protein 135	Bos taurus (Bovine).	6e-30
comp220204_c0	1.85	0.68	1.62	0.74	0.71	0.43	0.27	P0CJ79	ZN888_HUMAN	Zinc finger protein 888	Homo sapiens (Human).	3e-22
comp212225_c16	1.85	0.52	0.47	0.11	0.28	0.6	0.22	Q6ZN19	ZN841_HUMAN	Zinc finger protein 841	Homo sapiens (Human).	3e-22
comp221313_c0	1.85	0.25	0.09	0.08	0.1	0.16	0.09	Q96RW7	HMCN1_HUMAN	Hemicentin-1	Homo sapiens (Human).	3e-48
comp216657_c0	1.84	2.4	3.2	6.06	4.44	8.86	12.06	P52747	ZN143_HUMAN	Zinc finger protein 143	Homo sapiens (Human).	2e-158
comp218259_c5	1.84	2.33	4.17	6.57	3.16	0.99	0.54	P17025	ZN182_HUMAN	Zinc finger protein 182	Homo sapiens (Human).	2e-29
comp212631_c0	1.84	0.2	0.07	0.11	0.25	0.17	0.15	O73693	EGR1_TAEGU	Early growth response protein 1	Taeniopygia guttata (Zebra finch	3e-17
comp217714_c0	1.83	3.24	3.51	4.65	3.1	2.92	2.18	Q3URR7	ZSC10_MOUSE	Zinc finger and SCAN domain-containing protein 10	Mus musculus (Mouse).	7e-06
comp220183_c1	1.82	6.12	6.61	4.07	13.19	12.17	9.38	Q5FWL7	ZDH15_XENLA	Palmitoyltransferase ZDHHC15	Xenopus laevis (African clawed f	2e-96
comp225871_c0	1.82	2.84	3.63	3.15	3.23	2.51	3.01	Q8BTW8	CK5P1_MOUSE	CDK5 regulatory subunit-associated protein 1	Mus musculus (Mouse).	0
comp221562_c3	1.82	1.4	2.05	2.36	2.84	2.25	2	P10074	ZBT48_HUMAN	Zinc finger and BTB domain-containing protein 48	Homo sapiens (Human).	3e-09
comp214217_c1	1.82	0.09	0.52	0.82	0.76	1.05	0.93	Q96MU6	ZN778_HUMAN	Zinc finger protein 778	Homo sapiens (Human).	6e-44
comp223346_c1	1.81	0.45	1.5	1.77	2.37	3.05	5.16	Q4R7L8	NUD12_MACFA	Peroxisomal NADH pyrophosphatase NUDT12	Macaca fascicularis (Crab-eating	2e-138
comp212825_c2	1.8	5.94	13.65	6.81	6.05	7.28	6.66	P13360	GLAS_DROME	Protein glass	Drosophila melanogaster (Fruit f	2e-14
comp220960_c0	1.8	2.31	3.86	6.97	8.07	8.05	7.47	Q8NDQ6	ZN540_HUMAN	Zinc finger protein 540	Homo sapiens (Human).	8e-07
comp216424_c2	1.8	2.11	2.93	3.48	2.77	2.73	6.24	Q8LPJ4	AB2E_ARATH	ABC transporter E family member 2	Arabidopsis thaliana (Mouse-ear	8e-87
comp214891_c0	1.8	1.33	3.16	7.85	4.58	3.45	4.54	Q99676	ZN184_HUMAN	Zinc finger protein 184	Homo sapiens (Human).	9e-18
comp209541_c1	1.8	0.57	0.66	0.59	0.13	0.64	0.7	Q60585	ZFP30_MOUSE	Zinc finger protein 30	Mus musculus (Mouse).	1e-07
comp219412_c2	1.79	10.4	9.3	5.53	4.94	5.16	3.32	P11369	POL2_MOUSE	Retrovirus-related Pol polyprotein LINE-1	Mus musculus (Mouse).	8e-14
comp211907_c0	1.78	1.07	2.76	3.38	1.96	2.52	11.78	O60678	ANM3_HUMAN	Protein arginine N-methyltransferase 3	Homo sapiens (Human).	2e-143
comp218133_c2	1.77	2.97	3.88	3.01	2.64	2.62	2.97	P11369	POL2_MOUSE	Retrovirus-related Pol polyprotein LINE-1	Mus musculus (Mouse).	2e-17
comp218601_c0	1.77	2.94	7.14	12.59	21.33	19.72	18.11	Q28Y69	ZC3HF_DROPS	Zinc finger CCCH domain-containing protein 15 homolog	Drosophila pseudoobscura pseudoo	2e-113
comp213374_c0	1.77	2.55	5.31	4.55	4.17	9.52	35.66	Q5FYB1	ARSI_HUMAN	Arylsulfatase I	Homo sapiens (Human).	1e-49
comp217110_c0	1.77	1.75	1.15	1.17	2.89	0.98	0.55	Q9BSK1	ZN577_HUMAN	Zinc finger protein 577	Homo sapiens (Human).	3e-22
comp212918_c1	1.77	1.3	0.9	1.43	1.19	1.19	0.87	Q504N0	CBPA2_MOUSE	Carboxypeptidase A2	Mus musculus (Mouse).	2e-71
comp221934_c2	1.77	1.25	1.61	5.51	11.51	9.86	7.85	Q18297	TRPA1_CAEEL	Transient receptor potential cation channel subfamily A member 1 homolog	Caenorhabditis elegans.	8e-70
comp213156_c0	1.77	0.52	0.21	0.16	0.03	0.08	0.05	Q6NYU2	HELZ_DANRE	Probable helicase with zinc finger domain	Danio rerio (Zebrafish) (Brachyd	8e-76
comp213134_c1	1.76	1.26	0.7	0.31	0.61	0.54	0.96	Q9DAN6	GTSF1_MOUSE	Gametocyte-specific factor 1	Mus musculus (Mouse).	1e-23
comp213850_c1	1.76	1.16	1.37	5.23	4.56	4.83	5.6	Q14590	ZN235_HUMAN	Zinc finger protein 235	Homo sapiens (Human).	3e-33
comp224270_c1	1.76	0.97	2.86	3.79	3.76	3.12	6.66	Q4U3Q4	PPARG_CANFA	Peroxisome proliferator-activated receptor gamma	Canis familiaris (Dog) (Canis lu	2e-43
comp224727_c0	1.76	0.36	0.46	0.72	0.51	14.25	157.45	Q5FYB1	ARSI_HUMAN	Arylsulfatase I	Homo sapiens (Human).	2e-53
comp220585_c0	1.75	0.81	2.37	5.06	10.45	14.66	15.12	Q16629	SRSF7_HUMAN	Serine/arginine-rich splicing factor 7	Homo sapiens (Human).	4e-31
comp224289_c1	1.75	0.42	1.52	2.88	1.9	1.57	1.67	Q96DX4	RSPRY_HUMAN	RING finger and SPRY domain-containing protein 1	Homo sapiens (Human).	0
comp223720_c1	1.74	5.51	3.99	2.72	2.31	2.5	3.02	Q8N1B4	VPS52_HUMAN	Vacuolar protein sorting-associated protein 52 homolog	Homo sapiens (Human).	0
comp211132_c1	1.74	0.42	0.95	0.51	0.22	0.14	0.23	P15535	B4GT1_MOUSE	Beta-1,4-galactosyltransferase 1	Mus musculus (Mouse).	1e-29
comp206495_c0	1.73	0.85	1.25	2.98	2.55	2.03	2.22	Q9EPZ8	RN103_RAT	E3 ubiquitin-protein ligase RNF103	Rattus norvegicus (Rat).	6e-158
comp224758_c0	1.72	3.34	3.7	9.17	4.38	4.94	5.46	Q7LHG5	YI31B_YEAST	Transposon Ty3-I Gag-Pol polyprotein	Saccharomyces cerevisiae (strain	2e-74
comp224482_c0	1.72	2.83	2.22	5.16	0.85	1.73	1.06	P83299	CAH1_CHIHA	Carbonic anhydrase 1	rhinoceratus hamatus).	8e-82
comp217283_c0	1.72	2.32	10.45	18.5	17.71	21.76	36.08	Q63ZP1	PHF10_XENLA	PHD finger protein 10	Xenopus laevis (African clawed f	3e-122
comp216234_c2	1.72	1.72	1.51	1.84	1.86	1.36	1.43	Q9BS31	ZN649_HUMAN	Zinc finger protein 649	Homo sapiens (Human).	5e-11
comp225219_c1	1.72	1.29	4.23	9.87	11.96	11.63	5.72	Q3V080	ZN583_MOUSE	Zinc finger protein 583	Mus musculus (Mouse).	1e-05
comp214217_c4	1.72	0.33	0.46	0.39	0.08	0.06	0.05	A6NM28	ZFP92_HUMAN	Zinc finger protein 92 homolog	Homo sapiens (Human).	3e-23
comp223726_c1	1.71	10.4	9.14	5.43	8.34	8.15	4.1	Q8IYH5	ZZZ3_HUMAN	ZZ-type zinc finger-containing protein 3	Homo sapiens (Human).	7e-77
comp218054_c0	1.71	2.68	3.93	5.21	3.22	1.25	1.34	Q8N895	ZN366_HUMAN	Zinc finger protein 366	Homo sapiens (Human).	1e-107
comp225497_c0	1.71	2.06	3.25	3.34	3.13	3.67	3.72	Q3UVK0	ERMP1_MOUSE	Endoplasmic reticulum metallopeptidase 1	Mus musculus (Mouse).	0
comp219522_c2	1.7	0.13	0.08	0.08	0.42	0.32	0.34	Q6ZPS6	AKIB1_MOUSE	Ankyrin repeat and IBR domain-containing protein 1	Mus musculus (Mouse).	0
comp225186_c0	1.69	0.71	0.7	1.66	4.38	3.51	4.62	Q9UL36	ZN236_HUMAN	Zinc finger protein 236	Homo sapiens (Human).	3e-139
comp217970_c0	1.68	2.94	3.57	3.38	2.14	1.7	2.66	Q8BTN6	LENG9_MOUSE	Leukocyte receptor cluster member 9	Mus musculus (Mouse).	8e-35
comp213394_c4	1.68	1.12	2.13	5.39	4.4	2.55	2.03	P08043	ZFP2_MOUSE	Zinc finger protein 2	Mus musculus (Mouse).	2e-20
comp218562_c1	1.68	0.86	1.12	1.35	1.93	1.87	3.43	Q9UC06	ZNF70_HUMAN	Zinc finger protein 70	Homo sapiens (Human).	8e-43
comp219765_c0	1.67	6.22	19.38	6.14	11.85	13.19	6.48	Q9I993	BCDO1_CHICK	Beta,beta-carotene 15,15'-monooxygenase	Gallus gallus (Chicken).	4e-122
comp217918_c0	1.67	3.54	5.49	13.61	19.92	19.81	28.51	Q6PDQ2	CHD4_MOUSE	Chromodomain-helicase-DNA-binding protein 4	Mus musculus (Mouse).	3e-141
comp221973_c2	1.67	1.92	2.72	3.1	7.33	10.8	19.46	Q5ZJV4	MCMBP_CHICK	Mini-chromosome maintenance complex-binding protein	Gallus gallus (Chicken).	0
comp223496_c0	1.66	3.85	6.21	6.63	8.83	6.91	5.18	Q6TH47	STBPA_DANRE	STAM-binding protein-like A	Danio rerio (Zebrafish) (Brachyd	2e-97
comp215269_c0	1.66	1.07	0.79	1.54	0.97	0.99	1.38	P51523	ZNF84_HUMAN	Zinc finger protein 84	Homo sapiens (Human).	3e-82
comp225515_c0	1.66	0.91	0.61	0.72	3.07	3.01	2	Q9NGC3	CEG1A_DROME	Centaurin-gamma-1A	Drosophila melanogaster (Fruit f	0
comp210896_c0	1.65	1.27	4.08	14.11	12.09	13.86	16.67	Q9VRP9	BRE1_DROME	E3 ubiquitin-protein ligase Bre1	Drosophila melanogaster (Fruit f	7e-60
comp216398_c0	1.64	3.15	3.76	4.88	10.3	9.36	6.92	P49256	LMAN2_CANFA	Vesicular integral-membrane protein VIP36	Canis familiaris (Dog) (Canis lu	9e-114
comp224523_c0	1.64	1.23	2.7	4.83	3.82	2.82	2.87	Q90625	ZBT17_CHICK	Zinc finger and BTB domain-containing protein 17	Gallus gallus (Chicken).	6e-20
comp217318_c2	1.63	1.99	2.26	2	2.63	1.99	2.17	O75467	Z324A_HUMAN	Zinc finger protein 324A	Homo sapiens (Human).	4e-25
comp225981_c1	1.63	0.36	0.93	0.97	1.38	1.22	1.48	Q16760	DGKD_HUMAN	Diacylglycerol kinase delta	Homo sapiens (Human).	0
comp223833_c0	1.62	0.99	0.75	2.54	3.83	2.72	3.7	Q7Z3K3	POGZ_HUMAN	Pogo transposable element with ZNF domain	Homo sapiens (Human).	1e-52
comp221682_c2	1.62	0.66	0.88	1.13	1.76	1.16	1.47	O75626	PRDM1_HUMAN	PR domain zinc finger protein 1	Homo sapiens (Human).	9e-07
comp225465_c1	1.61	1.11	4.22	8.19	6.62	6.55	7.71	P0CF52	KDM7B_DANRE	Lysine-specific demethylase 7B	Danio rerio (Zebrafish) (Brachyd	0
comp221311_c3	1.59	0.73	3.77	4.37	5.93	4.92	7.09	Q96RE9	ZN300_HUMAN	Zinc finger protein 300	Homo sapiens (Human).	3e-23
comp214338_c0	1.59	0.08	2.36	0.41	0.71	1.96	0.85	Q7Z340	ZN551_HUMAN	Zinc finger protein 551	Homo sapiens (Human).	4e-37
comp222649_c0	1.58	2.63	2.53	3.55	2.93	2.5	2.71	Q147U1	ZN846_HUMAN	Zinc finger protein 846	Homo sapiens (Human).	2e-37
comp223125_c1	1.58	2.07	2.22	3.41	5.96	5.6	3.73	Q18515	C1GLT_CAEEL	Glycoprotein-N-acetylgalactosamine 3-beta-galactosyltransferase 1	Caenorhabditis elegans.	2e-97
comp216833_c0	1.58	1.85	4.8	4.07	9.19	14.15	25.95	Q2NLA8	ITPA_XENLA	Inosine triphosphate pyrophosphatase	Xenopus laevis (African clawed f	4e-97
comp218097_c3	1.58	1.38	4.05	4.82	0.32	0.21	0.13	P49868	HR3_GALME	Probable nuclear hormone receptor HR3	Galleria mellonella (Greater wax	3e-16
comp217273_c0	1.58	1.27	1.01	0.55	2.36	1.5	2.18	Q5EBL2	ZN628_HUMAN	Zinc finger protein 628	Homo sapiens (Human).	4e-09
comp215636_c2	1.58	1.01	4.6	7.9	3.03	3.46	4.69	Q9CQR5	ZMAT5_MOUSE	Zinc finger matrin-type protein 5	Mus musculus (Mouse).	2e-35
comp223328_c1	1.58	0.89	1.32	2.48	8.84	8.96	9.11	Q9JJ09	NPT2B_RAT	Sodium-dependent phosphate transport protein 2B	Rattus norvegicus (Rat).	0
comp223654_c0	1.58	0.36	0.19	0.17	0.49	0.53	0.49	Q5D1E7	ZC12A_MOUSE	Ribonuclease ZC3H12A	Mus musculus (Mouse).	2e-99
comp212017_c0	1.58	0.05	1.13	0.76	0.52	0.37	0.52	P28776	I23O1_MOUSE	Indoleamine 2,3-dioxygenase 1	Mus musculus (Mouse).	4e-87
comp214846_c2	1.56	2.43	0.92	0.7	2.89	1.33	0.7	P51786	ZN157_HUMAN	Zinc finger protein 157	Homo sapiens (Human).	6e-41
comp220251_c0	1.56	1.28	2.22	2.49	1.47	1.18	2.19	F1R3W0	TAF1B_DANRE	TATA box-binding protein-associated factor RNA polymerase I subunit B	Danio rerio (Zebrafish) (Brachyd	3e-18
comp207016_c0	1.56	0.13	0.79	0.02	0.02	0	0.01	O61573	GCH1_OSTOS	GTP cyclohydrolase 1	Ostertagia ostertagi (Brown stom	6e-65
comp225356_c1	1.55	0.46	0.85	2.2	3.28	3.38	6.13	P61222	ABCE1_MOUSE	ATP-binding cassette sub-family E member 1	Mus musculus (Mouse).	0
comp219718_c0	1.54	2.28	3.26	3.54	3.01	2.13	1.76	Q9ULX7	CAH14_HUMAN	Carbonic anhydrase 14	Homo sapiens (Human).	2e-45
comp216198_c0	1.54	1.8	1.3	0.85	0.75	0.63	0.69	B0TYR8	TDH_FRAP2	L-threonine 3-dehydrogenase	Francisella philomiragia subsp.	1e-18
comp219628_c0	1.54	1.28	1.17	1.11	1.74	1.21	1.03	Q96EQ9	PRDM9_MOUSE	Histone-lysine N-methyltransferase PRDM9	Mus musculus (Mouse).	1e-80
comp219687_c2	1.53	6.31	10.28	15.79	29.23	31.01	21.3	A1YG48	ZN394_PANPA	Zinc finger protein 394	Pan paniscus (Pygmy chimpanzee)	4e-11
comp224230_c2	1.53	3.49	2.23	1.61	1.63	1.78	1.29	P08049	NEP_RABIT	Neprilysin	Oryctolagus cuniculus (Rabbit).	0
comp224881_c0	1.53	2.69	1.83	2.89	3.48	2.97	3.99	A6H8I0	UBP22_DANRE	Ubiquitin carboxyl-terminal hydrolase 22	Danio rerio (Zebrafish) (Brachyd	0
comp215581_c6	1.53	1.82	2.29	3.32	3.84	4.13	6.38	Q32PY6	HENMT_RAT	Small RNA 2'-O-methyltransferase	Rattus norvegicus (Rat).	1e-56
comp224291_c0	1.53	1.68	1.83	2.02	1.33	0.92	1.73	Q6NSZ9	ZN498_HUMAN	Zinc finger protein 498	Homo sapiens (Human).	5e-21
comp226068_c1	1.53	0.17	0.18	0.23	0.51	0.69	0.79	Q63504	NR1D2_RAT	Nuclear receptor subfamily 1 group D member 2	Rattus norvegicus (Rat).	6e-24
comp222078_c0	1.52	1.02	2.41	3.49	4.23	5.44	13.34	A7SE07	NUBP2_NEMVE	Cytosolic Fe-S cluster assembly factor NUBP2 homolog	Nematostella vectensis (Starlet	3e-137
comp224094_c0	1.52	0.58	1.19	2.85	16.94	19.76	19.68	Q9JJN2	ZFHX4_MOUSE	Zinc finger homeobox protein 4	Mus musculus (Mouse).	3e-87
comp212466_c0	1.51	3.04	15.39	5.55	3.41	4.23	5.03	Q9D305	THAP2_MOUSE	THAP domain-containing protein 2	Mus musculus (Mouse).	1e-12
comp214991_c0	1.51	2.74	0.74	0.68	0.6	0.56	0.54	Q9N658	GFI1_DROME	Zinc finger protein sens	Drosophila melanogaster (Fruit f	1e-11
comp209896_c0	1.51	2.39	1.9	1.5	0.63	0.02	0.33	P18729	ZG57_XENLA	Gastrula zinc finger protein XlCGF57.1	Xenopus laevis (African clawed f	1e-66
comp214288_c1	1.51	2.19	1.63	2.95	3.09	2.18	1.46	Q9CUX1	P52K_MOUSE	52 kDa repressor of the inhibitor of the protein kinase	Mus musculus (Mouse).	3e-07
comp224846_c1	1.51	2.04	2.58	1.13	1.03	1.51	1.73	P38935	SMBP2_HUMAN	DNA-binding protein SMUBP-2	Homo sapiens (Human).	1e-121
comp220837_c0	1.51	0.32	0.24	0.08	0.33	0.2	0.13	Q86SG6	NEK8_HUMAN	Serine/threonine-protein kinase Nek8	Homo sapiens (Human).	2e-141
comp222056_c0	1.5	3.28	5.15	3.73	5.22	6.67	3.26	Q9FT73	MED34_ARATH	Mediator of RNA polymerase II transcription subunit 34	Arabidopsis thaliana (Mouse-ear	3e-07
comp225286_c0	1.5	2.34	3.82	4.04	4.56	3.77	4.25	P59015	VPS18_DANRE	Vacuolar protein sorting-associated protein 18 homolog	Danio rerio (Zebrafish) (Brachyd	0
comp220243_c1	1.5	2.18	1.29	1.22	2.85	2.86	2.48	Q5FVB2	LMO41_XENTR	LIM domain transcription factor LMO4.1	Xenopus tropicalis (Western claw	1e-69
comp217489_c2	1.49	3.32	1.89	1.01	3.3	1.2	1.06	Q24732	GLAS_DROVI	Protein glass	Drosophila virilis (Fruit fly).	2e-10
comp226218_c1	1.49	2.09	2.44	3.54	8.64	6.5	6.15	Q80TP3	UBR5_MOUSE	E3 ubiquitin-protein ligase UBR5	Mus musculus (Mouse).	0
comp208492_c0	1.49	0.15	0.34	0.42	0.08	0.37	0.68	P15848	ARSB_HUMAN	Arylsulfatase B	Homo sapiens (Human).	8e-08
comp216587_c2	1.48	3.08	1.54	0.25	0.72	0.49	0.12	Q03278	PO21_NASVI	Retrovirus-related Pol polyprotein from type-1 retrotransposable element R2	Nasonia vitripennis (Parasitic w	9e-07
comp212079_c1	1.48	1.1	1.31	0.04	1.58	1.2	5.65	P35219	CAH8_HUMAN	Carbonic anhydrase-related protein	Homo sapiens (Human).	3e-124
comp220558_c0	1.47	2.8	3.63	2.8	4.71	3.66	7.39	Q95SX7	RTBS_DROME	Probable RNA-directed DNA polymerase from transposon BS	Drosophila melanogaster (Fruit f	8e-24
comp223171_c1	1.47	1.3	1.89	2.4	2.89	2.99	3.04	Q6ZN16	M3K15_HUMAN	Mitogen-activated protein kinase kinase kinase 15	Homo sapiens (Human).	0
comp208243_c0	1.47	0.11	0.02	0.01	0.03	0.06	0.11	Q9WV75	SPON2_RAT	Spondin-2	Rattus norvegicus (Rat).	9e-32
comp224884_c3	1.46	2.74	2.24	0.64	1.33	0.94	1.4	Q03278	PO21_NASVI	Retrovirus-related Pol polyprotein from type-1 retrotransposable element R2	Nasonia vitripennis (Parasitic w	2e-18
comp219401_c2	1.46	1.78	2.73	3.61	1.43	2.18	2.26	Q09621	LACT2_CAEEL	Beta-lactamase domain-containing protein 2	Caenorhabditis elegans.	2e-44
comp212481_c0	1.45	1.35	0.89	0.61	0.09	0.03	1.5	C0LZJ1	DMRT1_BOVIN	Doublesex and mab-3 related transcription factor 1	Bos taurus (Bovine).	1e-13
comp216878_c2	1.45	1.18	1.56	2.67	1.81	1.58	1.13	Q0VC84	C1GLT_BOVIN	Glycoprotein-N-acetylgalactosamine 3-beta-galactosyltransferase 1	Bos taurus (Bovine).	3e-36
comp216508_c2	1.45	1.03	1.82	2.42	4.6	4.25	4.59	Q58D31	DHSO_BOVIN	Sorbitol dehydrogenase	Bos taurus (Bovine).	2e-122
comp211010_c0	1.45	0.58	0.31	0.18	0.14	0.18	0.57	Q6Q2B2	MBN2A_TAKRU	Muscleblind-like protein 2a	Takifugu rubripes (Japanese puff	3e-77
comp224741_c0	1.44	1.53	2.01	2.1	2.89	2.85	2.96	Q14558	KPRA_HUMAN	Phosphoribosyl pyrophosphate synthase-associated protein 1	Homo sapiens (Human).	4e-160
comp216019_c3	1.44	1.46	1.1	1.33	1.12	0.8	0.56	Q3ZCX4	ZN568_HUMAN	Zinc finger protein 568	Homo sapiens (Human).	1e-61
comp221723_c3	1.44	1.24	2.38	4.22	8.17	8.29	7.91	P53042	PPP5_RAT	Serine/threonine-protein phosphatase 5	Rattus norvegicus (Rat).	0
comp223234_c1	1.44	1.03	0.64	0.61	2.2	1.35	3.14	Q99315	YG31B_YEAST	Transposon Ty3-G Gag-Pol polyprotein	Saccharomyces cerevisiae (strain	4e-16
comp215745_c0	1.43	1.37	3.86	4.83	3.95	5	5.71	Q89703	POL_CSVMV	Putative enzymatic polyprotein	Cassava vein mosaic virus (CsVMV	3e-10
comp213280_c6	1.43	1.21	1.11	0.64	0.72	0.35	0.22	Q6ZN57	ZFP2_HUMAN	Zinc finger protein 2 homolog	Homo sapiens (Human).	3e-47
comp217821_c2	1.43	1.02	3.35	3.48	2.16	3.07	5.87	O18733	MMP9_CANFA	Matrix metalloproteinase-9	Canis familiaris (Dog) (Canis lu	1e-31
comp225349_c0	1.43	0.58	0.87	1.96	2.42	4.99	8.95	Q80Y56	RBNS5_MOUSE	Rabenosyn-5	Mus musculus (Mouse).	3e-104
comp222684_c0	1.42	2.18	3.7	4.09	5.75	7.82	8.52	Q5REH1	PICK1_PONAB	PRKCA-binding protein	Pongo abelii (Sumatran orangutan	0
comp217341_c3	1.42	1.09	6.94	7.86	5.74	3.28	2.48	Q8BI99	ZN879_MOUSE	Zinc finger protein 879	Mus musculus (Mouse).	2e-31
comp208657_c0	1.42	0.6	0.5	0.23	0.82	0.37	0.2	Q9C0G0	ZN407_HUMAN	Zinc finger protein 407	Homo sapiens (Human).	5e-06
comp212026_c1	1.41	1.93	1.17	0.75	1.86	0.75	0.58	Q9BSK1	ZN577_HUMAN	Zinc finger protein 577	Homo sapiens (Human).	9e-18
comp216110_c0	1.41	1.43	1.36	3.78	4.07	2.16	0.48	P14248	RPB1_PLAFD	DNA-directed RNA polymerase II subunit RPB1	Plasmodium falciparum (isolate C	2e-14
comp219868_c1	1.41	1.11	1.34	4.02	3.7	3.63	3.71	P17020	ZNF16_HUMAN	Zinc finger protein 16	Homo sapiens (Human).	7e-65
comp221052_c1	1.41	1.04	1.8	5.72	4.34	6.33	9.32	O43167	ZBT24_HUMAN	Zinc finger and BTB domain-containing protein 24	Homo sapiens (Human).	4e-28
comp216210_c0	1.4	2.45	4.5	5.82	3.02	1.61	7.24	Q9JHB5	TSNAX_RAT	Translin-associated protein X	Rattus norvegicus (Rat).	6e-33
comp211552_c0	1.4	0.07	0.33	0.47	0.41	0.45	0.26	P25152	BSAP_BACSU	Aminopeptidase YwaD	Bacillus subtilis (strain 168).	3e-08
comp220355_c1	1.39	2.22	3.74	3.13	3.73	4.27	5.17	O02654	ENO_DORPE	Enolase	Doryteuthis pealeii (Longfin ins	0
comp214154_c0	1.38	1.5	0.86	0.91	0.61	0.23	0.32	Q9P2N4	ATS9_HUMAN	A disintegrin and metalloproteinase with thrombospondin motifs 9	Homo sapiens (Human).	4e-11
comp213473_c0	1.38	0.54	1.21	1.69	0.27	0.53	1.38	Q5RBX0	ZNF7_PONAB	Zinc finger protein 7	Pongo abelii (Sumatran orangutan	2e-26
comp223981_c0	1.38	0.42	0.86	1.17	1.13	1.19	2.27	Q6P158	DHX57_HUMAN	Putative ATP-dependent RNA helicase DHX57	Homo sapiens (Human).	0
comp218407_c0	1.37	3.06	2.52	1.79	2.21	2.42	2.54	Q8L7W2	NUDT8_ARATH	Nudix hydrolase 8	Arabidopsis thaliana (Mouse-ear	1e-46
comp218412_c0	1.35	3.69	5.8	10.39	7.85	5.7	8.04	Q9D361	SNR48_MOUSE	U11/U12 small nuclear ribonucleoprotein 48 kDa protein	Mus musculus (Mouse).	3e-34
comp217341_c1	1.35	1.27	1.3	0.7	1.45	0.42	0.2	P17025	ZN182_HUMAN	Zinc finger protein 182	Homo sapiens (Human).	6e-25
comp225313_c0	1.34	0.85	0.97	3.81	3.67	1.75	2.18	Q8VHT8	TF3A_RAT	Transcription factor IIIA	Rattus norvegicus (Rat).	1e-06
comp225874_c0	1.34	0.27	0.65	1.42	2.94	2.94	2.28	Q6ZS30	NBEL1_HUMAN	Neurobeachin-like protein 1	Homo sapiens (Human).	0
comp223601_c1	1.33	2.51	1.4	7.36	8.6	11.73	29.85	Q567I9	CB5D1_DANRE	Cytochrome b5 domain-containing protein 1	Danio rerio (Zebrafish) (Brachyd	1e-106
comp224208_c3	1.33	0.68	1.02	2.4	5.83	6.56	3.77	Q62513	ZN260_MOUSE	Zinc finger protein 260	Mus musculus (Mouse).	2e-68
comp218078_c0	1.32	1.34	1.55	0.62	1.41	0.83	0.38	Q96MR9	ZN560_HUMAN	Zinc finger protein 560	Homo sapiens (Human).	1e-12
comp217080_c2	1.32	1.23	1.5	1.1	0.73	1.55	3.77	Q9PTN2	VDRA_DANRE	Vitamin D3 receptor A	Danio rerio (Zebrafish) (Brachyd	6e-26
comp223267_c0	1.32	0.48	0.59	0.92	1.27	1.06	0.85	O75373	ZN737_HUMAN	Zinc finger protein 737	Homo sapiens (Human).	1e-17
comp216422_c2	1.31	1.71	2.7	3.31	3.41	3.57	7.21	Q3T042	NOB1_BOVIN	RNA-binding protein NOB1	Bos taurus (Bovine).	3e-67
comp217308_c0	1.3	1.92	4.36	2.28	1.08	0.85	1.14	Q497B8	KDM8_RAT	Lysine-specific demethylase 8	Rattus norvegicus (Rat).	2e-130
comp209253_c0	1.3	1.37	2.98	4.49	3.83	4.44	7.44	Q9D114	MESH1_MOUSE	Guanosine-3',5'-bis(diphosphate) 3'-pyrophosphohydrolase MESH1	Mus musculus (Mouse).	5e-76
comp220202_c1	1.3	1.11	1.46	2.03	2.12	1.5	1.72	P51523	ZNF84_HUMAN	Zinc finger protein 84	Homo sapiens (Human).	2e-90
comp220026_c0	1.3	0.65	1.22	1.47	1.98	1.47	1.49	Q9BY31	ZN717_HUMAN	Zinc finger protein 717	Homo sapiens (Human).	2e-59
comp220773_c1	1.29	0.17	0.22	0.09	0.14	0.07	0.03	Q68SA9	ATS7_MOUSE	A disintegrin and metalloproteinase with thrombospondin motifs 7	Mus musculus (Mouse).	3e-20
comp222108_c0	1.28	0.74	0.6	1.35	1.44	1.31	1.23	F6QEU4	LIN41_XENTR	E3 ubiquitin-protein ligase TRIM71	Xenopus tropicalis (Western claw	0
comp213177_c0	1.28	0.55	0.28	0.44	0.55	0.23	0.32	Q5T619	ZN648_HUMAN	Zinc finger protein 648	Homo sapiens (Human).	2e-12
comp215537_c0	1.28	0.46	2.18	5.68	5.3	4.4	8.12	Q64707	U2AFL_MOUSE	U2 small nuclear ribonucleoprotein auxiliary factor 35 kDa subunit-related protein 1	Mus musculus (Mouse).	2e-90
comp218473_c0	1.27	3.95	6.27	10.06	12.46	14.45	12.34	O76924	ARI2_DROME	Protein ariadne-2	Drosophila melanogaster (Fruit f	0
comp223356_c0	1.27	2.95	7.02	6.82	13.38	12.83	6.91	O62305	KCC2D_CAEEL	Calcium/calmodulin-dependent protein kinase type II	Caenorhabditis elegans.	4e-12
comp222193_c0	1.27	2.87	16.45	20.42	5.43	2.37	1.64	Q5TYW1	ZN658_HUMAN	Zinc finger protein 658	Homo sapiens (Human).	1e-57
comp216040_c0	1.27	1.81	3.6	2.66	1.93	2.76	1.78	Q3ZCX4	ZN568_HUMAN	Zinc finger protein 568	Homo sapiens (Human).	5e-33
comp222897_c3	1.26	2.09	2.31	1.77	1.11	1.5	2.38	Q9H5L6	THAP9_HUMAN	THAP domain-containing protein 9	Homo sapiens (Human).	9e-07
comp224608_c2	1.26	1	5.53	12.23	11.1	7.91	6.97	Q14161	GIT2_HUMAN	ARF GTPase-activating protein GIT2	Homo sapiens (Human).	0
comp215856_c0	1.25	0.8	1.5	1.32	0.68	2.23	3.03	Q6UWE0	LRSM1_HUMAN	E3 ubiquitin-protein ligase LRSAM1	Homo sapiens (Human).	4e-14
comp222154_c1	1.25	0.72	2.42	4	6.57	3.21	3.81	P55265	DSRAD_HUMAN	Double-stranded RNA-specific adenosine deaminase	Homo sapiens (Human).	2e-135
comp220528_c1	1.25	0.63	1.04	0.17	0.91	0.82	0.45	Q60821	ZBT17_MOUSE	Zinc finger and BTB domain-containing protein 17	Mus musculus (Mouse).	3e-12
comp214648_c0	1.25	0.39	1.38	1.57	1.16	1.6	3.6	P00690	AMYP_PIG	Pancreatic alpha-amylase	Sus scrofa (Pig).	0
comp216926_c4	1.24	1.15	2.69	1.05	3	2.88	1.55	Q70PU1	PGSC2_DROSI	Peptidoglycan-recognition protein SC2	Drosophila simulans (Fruit fly).	1e-48
comp215336_c1	1.24	0.33	0.34	1.16	1.12	1.33	2.84	Q5R5X9	SMYD4_PONAB	SET and MYND domain-containing protein 4	Pongo abelii (Sumatran orangutan	2e-50
comp218612_c0	1.23	1.48	3.97	5.17	3.37	2.53	5.38	P10076	ZFP26_MOUSE	Zinc finger protein 26	Mus musculus (Mouse).	2e-109
comp209710_c1	1.23	0.85	1.37	1.18	0.93	0.63	0.24	Q6A085	ZN629_MOUSE	Zinc finger protein 629	Mus musculus (Mouse).	1e-17
comp222074_c0	1.23	0.7	1.22	1.83	1.49	1.24	1.02	A2APF3	CTCFL_MOUSE	Transcriptional repressor CTCFL	Mus musculus (Mouse).	3e-10
comp214439_c6	1.23	0.64	0.91	1.25	1.44	2.08	3.88	Q5U3U0	PHYD1_DANRE	Phytanoyl-CoA dioxygenase domain-containing protein 1	Danio rerio (Zebrafish) (Brachyd	5e-07
comp216038_c1	1.23	0.61	0.57	0.48	0.93	0.54	0.45	Q6NRM0	IKZF5_XENLA	Zinc finger protein Pegasus	Xenopus laevis (African clawed f	2e-10
comp214472_c1	1.22	6.62	4.78	4.71	3.44	2.1	1.92	Q90966	RARA_CHICK	Retinoic acid receptor alpha	Gallus gallus (Chicken).	5e-25
comp211927_c0	1.22	1.47	3.34	5.28	4.11	4.22	6.53	Q6ING9	PPM1K_XENLA	Protein phosphatase 1K, mitochondrial	Xenopus laevis (African clawed f	2e-99
comp226076_c0	1.22	1.19	2.29	2.23	2.08	1.82	1.66	Q86US8	EST1A_HUMAN	Telomerase-binding protein EST1A	Homo sapiens (Human).	0
comp224398_c5	1.22	1.01	1.83	1.63	2.25	2.26	1.42	P08548	LIN1_NYCCO	LINE-1 reverse transcriptase homolog	Nycticebus coucang (Slow loris).	3e-27
comp216513_c3	1.22	0.8	3.22	6.87	2.72	3.25	4.69	Q8R1N0	ZN830_MOUSE	Zinc finger protein 830	Mus musculus (Mouse).	1e-42
comp223665_c0	1.22	0.17	0.11	0.27	0.65	0.4	0.6	Q13873	BMPR2_HUMAN	Bone morphogenetic protein receptor type-2	Homo sapiens (Human).	2e-140
comp223847_c0	1.21	5.32	7.97	7.64	15.17	16.2	18.95	O97159	CHDM_DROME	Chromodomain-helicase-DNA-binding protein Mi-2 homolog	Drosophila melanogaster (Fruit f	3e-122
comp219017_c3	1.21	2.22	1.89	4.19	3.34	2.23	2.65	Q9TUC5	SFTPA_MACMU	Pulmonary surfactant-associated protein A	Macaca mulatta (Rhesus macaque).	2e-12
comp216626_c0	1.21	1.49	2.04	0.75	0.73	0.71	1.07	Q9ZS21	LGUL_SOYBN	Lactoylglutathione lyase	Glycine max (Soybean) (Glycine h	1e-43
comp217402_c0	1.2	1.34	2.45	5.04	0.98	0.82	3.61	Q5ZIZ2	SMYD5_CHICK	SET and MYND domain-containing protein 5	Gallus gallus (Chicken).	7e-176
comp224755_c2	1.2	0.58	0.53	0.5	0.77	1.46	1.92	Q8VHC8	MA2B1_CAVPO	Lysosomal alpha-mannosidase	Cavia porcellus (Guinea pig).	0
comp223156_c2	1.19	2.35	0.89	1.32	3.61	8.42	14.03	P49263	PXN1_XENLA	Pentraxin fusion protein	Xenopus laevis (African clawed f	2e-10
comp224170_c1	1.19	1.07	1.33	0.53	0.65	0.47	0.33	P20849	CO9A1_HUMAN	Collagen alpha-1(IX) chain	Homo sapiens (Human).	4e-86
comp226006_c0	1.19	0.97	1.69	3.18	5.6	4.76	6.85	Q92797	SYMPK_HUMAN	Symplekin	Homo sapiens (Human).	0
comp217591_c1	1.19	0.94	0.97	1.53	1.46	2.96	4.42	Q4R7L8	NUD12_MACFA	Peroxisomal NADH pyrophosphatase NUDT12	Macaca fascicularis (Crab-eating	1e-83
comp221283_c2	1.19	0.88	1.12	1.33	3.91	2.9	2.86	Q29486	PPBT_FELCA	Alkaline phosphatase, tissue-nonspecific isozyme	Felis catus (Cat) (Felis silvest	3e-142
comp222933_c0	1.19	0.86	2.94	5.06	4.16	3.6	2.06	Q9UJU3	ZN112_HUMAN	Zinc finger protein 112	Homo sapiens (Human).	3e-27
comp221389_c3	1.18	1.6	2.2	3.56	3.31	1.58	1.59	P18746	ZO26_XENLA	Oocyte zinc finger protein XlCOF26	Xenopus laevis (African clawed f	7e-49
comp220786_c1	1.17	2.48	0.61	0.58	1.44	0.81	0.52	Q5UR67	YR617_MIMIV	Uncharacterized protein R617	Acanthamoeba polyphaga mimivirus	7e-11
comp213038_c1	1.17	1.79	3.87	4.06	5.29	3.87	4.12	A6QR55	UBP4_BOVIN	Ubiquitin carboxyl-terminal hydrolase 4	Bos taurus (Bovine).	1e-32
comp215682_c0	1.17	1.35	1.05	1.03	1.35	1.64	1.09	A7YY46	PNKD_BOVIN	Probable hydrolase PNKD	Bos taurus (Bovine).	4e-97
comp207373_c0	1.17	0.01	0.29	0.16	0.03	0.05	0.07	A8WQH2	PXDN_CAEBR	Peroxidasin homolog	Caenorhabditis briggsae.	2e-65
comp220446_c0	1.16	3.71	3.08	0.85	1.53	0.83	0.58	A4IF63	TRIM2_BOVIN	Tripartite motif-containing protein 2	Bos taurus (Bovine).	8e-24
comp220844_c3	1.16	1.17	1.26	1.74	3.23	4.27	8.29	O04157	RAG3B_ARATH	Ras-related protein RABG3b	Arabidopsis thaliana (Mouse-ear	4e-16
comp224750_c2	1.16	0.93	1.87	4.5	11.38	12.65	9.48	Q6A009	LTN1_MOUSE	E3 ubiquitin-protein ligase listerin	Mus musculus (Mouse).	1e-150
comp224558_c0	1.16	0.76	0.89	1.97	3.68	3.2	4.44	Q69ZM6	STK36_MOUSE	Serine/threonine-protein kinase 36	Mus musculus (Mouse).	0
comp221142_c2	1.16	0.49	0.54	0.98	1.52	1.52	1.08	Q9NPA5	ZF64A_HUMAN	Zinc finger protein 64 homolog, isoforms 1 and 2	Homo sapiens (Human).	2e-100
comp211982_c0	1.16	0.21	0.42	0.89	1.15	0.82	1.22	D3YYM0	OVOL3_MOUSE	Putative transcription factor ovo-like protein 3	Mus musculus (Mouse).	5e-10
comp209427_c0	1.16	0.07	0.03	0.23	0.01	0.03	0.07	Q1ENI8	PXDN_CAEEL	Peroxidasin homolog	Caenorhabditis elegans.	7e-61
comp190325_c0	1.15	3.08	1.52	1.42	1.45	0.78	0.44	Q5R9S5	ZN182_PONAB	Zinc finger protein 182	Pongo abelii (Sumatran orangutan	4e-17
comp216096_c4	1.15	2.53	2.19	3.53	4.23	3.15	2.11	Q6ZSB9	ZBT49_HUMAN	Zinc finger and BTB domain-containing protein 49	Homo sapiens (Human).	6e-43
comp224335_c1	1.15	0.95	1.5	1.32	1.25	2.06	2.93	Q5T2R2	DPS1_HUMAN	Decaprenyl-diphosphate synthase subunit 1	Homo sapiens (Human).	2e-130
comp212392_c0	1.14	0.72	0.72	0.73	0.44	0.57	0.22	O43167	ZBT24_HUMAN	Zinc finger and BTB domain-containing protein 24	Homo sapiens (Human).	5e-11
comp215375_c0	1.14	0.52	0.55	0.38	1.92	1.07	0.61	P23074	POL_SFV1	Pro-Pol polyprotein	Simian foamy virus type 1 (SFVma	4e-11
comp208229_c0	1.12	1.45	0.63	0.54	0.44	0.52	0.5	Q8N143	BCL6B_HUMAN	B-cell CLL/lymphoma 6 member B protein	Homo sapiens (Human).	2e-15
comp225157_c0	1.12	1.03	2.64	5.57	5.03	4.54	3.91	Q969T3	SNX21_HUMAN	Sorting nexin-21	Homo sapiens (Human).	3e-41
comp222893_c1	1.12	0.9	3.07	5.41	4.87	6.32	13.89	Q8BJW6	EIF2A_MOUSE	Eukaryotic translation initiation factor 2A	Mus musculus (Mouse).	0
comp221571_c0	1.12	0.76	2.03	4.37	3.71	3.95	6.19	Q32LL5	INT12_BOVIN	Integrator complex subunit 12	Bos taurus (Bovine).	6e-40
comp224780_c2	1.12	0.53	0.5	1.19	1.73	1.12	0.56	Q96MT1	RN145_HUMAN	RING finger protein 145	Homo sapiens (Human).	1e-10
comp223613_c0	1.12	0.36	1.74	3.29	9.23	8.93	12.37	Q9HD20	AT131_HUMAN	Probable cation-transporting ATPase 13A1	Homo sapiens (Human).	0
comp214182_c0	1.12	0.07	0.04	0.12	0.32	0.32	0.76	P08046	EGR1_MOUSE	Early growth response protein 1	Mus musculus (Mouse).	2e-43
comp221349_c2	1.11	1.42	2.97	1.16	1.4	1.21	2.89	Q9UW86	PP1_NEUCR	Serine/threonine-protein phosphatase PP1	1257 / FGSC 987).	7e-168
comp220881_c1	1.11	0.79	2.51	2.64	1.71	1.41	1.78	Q9D8Y8	ING5_MOUSE	Inhibitor of growth protein 5	Mus musculus (Mouse).	4e-09
comp204425_c1	1.1	1.13	1.32	0.56	0.84	0.7	0.27	O08961	ZN423_RAT	Zinc finger protein 423	Rattus norvegicus (Rat).	3e-11
comp216140_c2	1.1	0.96	2.2	9.53	8.17	9.05	8.94	Q3TRR0	MAP9_MOUSE	Microtubule-associated protein 9	Mus musculus (Mouse).	5e-17
comp208626_c1	1.09	1.04	0.86	1.36	0.94	0.67	0.51	E6ZIJ1	HOIL1_DICLA	RanBP-type and C3HC4-type zinc finger-containing protein 1	Dicentrarchus labrax (European s	2e-100
comp217897_c5	1.08	1.7	0.79	0.43	1.52	0.52	0.48	Q6P2D0	ZFP1_HUMAN	Zinc finger protein 1 homolog	Homo sapiens (Human).	1e-24
comp220936_c2	1.08	1.13	1.98	4	5.97	5.49	4.31	Q8WV37	ZN480_HUMAN	Zinc finger protein 480	Homo sapiens (Human).	1e-58
comp211472_c0	1.08	1.08	0.42	0.58	0.95	1.04	0.09	Q9Y5R5	DMRT2_HUMAN	Doublesex- and mab-3-related transcription factor 2	Homo sapiens (Human).	9e-47
comp221973_c3	1.08	0.84	0.77	0.98	3.79	5.09	5.36	Q9Y6Y8	S23IP_HUMAN	SEC23-interacting protein	Homo sapiens (Human).	3e-122
comp219424_c1	1.08	0.49	2.44	6.23	5.72	4.86	4.87	A8MT70	ZBBX_HUMAN	Zinc finger B-box domain-containing protein 1	Homo sapiens (Human).	4e-28
comp197771_c0	1.08	0.19	0.61	0.34	0.13	0.14	0.19	Q504N0	CBPA2_MOUSE	Carboxypeptidase A2	Mus musculus (Mouse).	4e-41
comp205185_c0	1.08	0.14	0.11	0.07	0	0.03	0.02	Q19673	TYR3_CAEEL	Putative tyrosinase-like protein tyr-3	Caenorhabditis elegans.	2e-51
comp207544_c0	1.08	0.03	1.49	1.84	0.64	0.27	0.19	Q9CZR2	NALD2_MOUSE	N-acetylated-alpha-linked acidic dipeptidase 2	Mus musculus (Mouse).	0
comp206570_c1	1.07	1.67	0.46	0.28	0.54	1.28	2.2	P32232	CBS_RAT	Cystathionine beta-synthase	Rattus norvegicus (Rat).	0
comp224197_c1	1.07	0.83	1.56	0.57	1.36	1.63	2.86	Q8MQJ9	BRAT_DROME	Brain tumor protein	Drosophila melanogaster (Fruit f	6e-08
comp209255_c2	1.06	1.79	1.14	0.56	0.24	0.06	0.64	Q9PTN2	VDRA_DANRE	Vitamin D3 receptor A	Danio rerio (Zebrafish) (Brachyd	9e-29
comp225036_c0	1.06	0.09	0.38	0.91	6.21	6.21	6.09	Q91677	GATA4_XENLA	Transcription factor GATA-4	Xenopus laevis (African clawed f	4e-86
comp215202_c0	1.06	0.05	0.12	0.14	0.15	0.07	0.04	O75343	GCYB2_HUMAN	Guanylate cyclase soluble subunit beta-2	Homo sapiens (Human).	1e-135
comp215563_c0	1.05	0.49	0.68	1.61	9.72	9.54	7.82	Q9BT23	LIMD2_HUMAN	LIM domain-containing protein 2	Homo sapiens (Human).	2e-27
comp222497_c0	1.04	0.27	0.83	1.89	1.87	1.71	2.2	Q7L3S4	ZN771_HUMAN	Zinc finger protein 771	Homo sapiens (Human).	1e-38
comp211293_c0	1.04	0.23	0.52	0.62	0.24	0.18	0.35	P20693	FCER2_MOUSE	Low affinity immunoglobulin epsilon Fc receptor	Mus musculus (Mouse).	2e-10
comp213162_c1	1.03	3.56	1.86	1.44	1.31	2	1.55	A6NFI3	ZN316_HUMAN	Zinc finger protein 316	Homo sapiens (Human).	7e-14
comp211269_c0	1.03	2.32	0.14	0.93	0.21	0.14	0.07	P31396	HR3_DROME	Probable nuclear hormone receptor HR3	Drosophila melanogaster (Fruit f	7e-08
comp220861_c1	1.03	1.99	6.97	10.47	9.58	9.33	7.86	P98169	ZXDB_HUMAN	Zinc finger X-linked protein ZXDB	Homo sapiens (Human).	2e-96
comp212383_c0	1.03	1.83	2.53	2.91	2.75	2.56	2.64	Q3KQV3	ZN792_HUMAN	Zinc finger protein 792	Homo sapiens (Human).	9e-17
comp216208_c1	1.03	0.83	0.98	0.59	0.68	3.13	3.64	P81926	SODC_HALRO	Superoxide dismutase [Cu-Zn]	Halocynthia roretzi (Sea squirt)	9e-35
comp220588_c1	1.03	0.75	0.53	0.87	1.39	1.17	1	Q8N988	ZN557_HUMAN	Zinc finger protein 557	Homo sapiens (Human).	1e-38
comp221864_c0	1.03	0.26	1.4	1.69	1.79	1.64	5.91	Q8BGQ7	SYAC_MOUSE	Alanine--tRNA ligase, cytoplasmic	Mus musculus (Mouse).	0
comp219947_c6	1.02	1.24	3.61	8.31	4.87	5.15	13.35	Q9NRM2	ZN277_HUMAN	Zinc finger protein 277	Homo sapiens (Human).	2e-51
comp224415_c0	1.02	0.88	0.43	1.15	0.72	1.09	2.68	O50655	XERD_SELRU	Integrase/recombinase xerD homolog	Selenomonas ruminantium.	8e-09
comp226032_c2	1.02	0.56	2.66	6.6	6.29	6.23	6.97	Q7TPD1	FBX11_MOUSE	F-box only protein 11	Mus musculus (Mouse).	0
comp208047_c0	1.02	0.54	0.51	0.25	0.18	0.04	0.08	P31396	HR3_DROME	Probable nuclear hormone receptor HR3	Drosophila melanogaster (Fruit f	3e-35
comp223040_c1	1.02	0.49	0.82	0.8	1.96	2.17	1.69	Q16611	BAK_HUMAN	Bcl-2 homologous antagonist/killer	Homo sapiens (Human).	2e-44
comp213952_c0	1.02	0.45	0.23	0.18	0.13	0.16	0.07	Q9N658	GFI1_DROME	Zinc finger protein sens	Drosophila melanogaster (Fruit f	2e-16
comp214812_c0	1.02	0.05	0.09	0.08	0.04	0.06	0.27	Q58CP2	SUMF2_BOVIN	Sulfatase-modifying factor 2	Bos taurus (Bovine).	3e-07
comp222121_c1	1.01	0.91	1.13	3.19	5.29	5.3	5.26	Q5PPV5	ZC21A_XENLA	Zinc finger C2HC domain-containing protein 1A	Xenopus laevis (African clawed f	1e-53
comp224864_c0	1	6.34	5.56	9.94	12.06	10.75	14.2	Q6ZN57	ZFP2_HUMAN	Zinc finger protein 2 homolog	Homo sapiens (Human).	9e-54
comp220129_c1	1	1.71	5.57	13.12	8.23	7.25	8.55	P49283	MVL_DROME	Protein Malvolio	Drosophila melanogaster (Fruit f	0
comp216497_c0	1	0.88	1.96	2.99	3.7	4.01	6.78	P59941	SIR6_MOUSE	NAD-dependent protein deacetylase sirtuin-6	Mus musculus (Mouse).	8e-128
comp167289_c0	1	0.22	0.3	0.06	0	0	0.03	Q63HN8	RN213_HUMAN	E3 ubiquitin-protein ligase RNF213	Homo sapiens (Human).	3e-08
comp192749_c0	1	0.16	0.42	0.42	0.06	0.08	0.19	Q05722	CO9A1_MOUSE	Collagen alpha-1(IX) chain	Mus musculus (Mouse).	4e-18
comp218167_c0	0.99	2.12	3.99	3.33	3.01	2.24	2.45	Q60803	TRAF3_MOUSE	TNF receptor-associated factor 3	Mus musculus (Mouse).	5e-111
comp222186_c0	0.99	1.12	0.89	0.29	0.84	0.52	0.29	O08781	ZMAT3_RAT	Zinc finger matrin-type protein 3	Rattus norvegicus (Rat).	9e-09
comp217940_c1	0.99	0.43	0.8	0.97	1.88	1.25	1.62	Q80ZF0	CORA1_RAT	Collagen alpha-1(XXVII) chain	Rattus norvegicus (Rat).	5e-14
comp226225_c0	0.98	2.21	2.24	3.01	4.15	4.1	5.74	Q9NU19	TB22B_HUMAN	TBC1 domain family member 22B	Homo sapiens (Human).	0
comp214620_c1	0.98	0.82	0.47	0.17	0.7	0.61	0.53	P17032	ZN37A_HUMAN	Zinc finger protein 37A	Homo sapiens (Human).	3e-28
comp224117_c1	0.98	0.72	0.87	0.53	2.06	3.75	3.72	P18714	ZG20_XENLA	Gastrula zinc finger protein xFG20-1	Xenopus laevis (African clawed f	6e-29
comp222529_c3	0.98	0.09	0.11	0.21	0.33	0.38	0.44	P13055	E75BB_DROME	Ecdysone-induced protein 75B, isoform B	Drosophila melanogaster (Fruit f	1e-31
comp221789_c1	0.97	1.88	1.97	2.62	1.4	2.03	3.78	Q7SYR1	OSGEP_XENLA	Probable tRNA threonylcarbamoyladenosine biosynthesis protein osgep	Xenopus laevis (African clawed f	0
comp214124_c3	0.97	1.68	2.22	2.06	4.28	3.23	3.08	Q5RCJ2	ZN614_PONAB	Zinc finger protein 614	Pongo abelii (Sumatran orangutan	8e-74
comp220722_c2	0.97	0.13	1.51	1.78	1.66	2.26	2.98	O75820	ZN189_HUMAN	Zinc finger protein 189	Homo sapiens (Human).	8e-07
comp214713_c0	0.96	1.63	1.92	2.84	3.95	2.92	3.49	Q58NQ5	PLAG1_CHICK	Zinc finger protein PLAG1	Gallus gallus (Chicken).	5e-09
comp223985_c1	0.96	1.36	2.22	3.19	6.91	6.1	4.64	Q9DAZ9	ZFY19_MOUSE	Zinc finger FYVE domain-containing protein 19	Mus musculus (Mouse).	7e-38
comp214016_c1	0.96	1.3	3.08	2.52	4.14	6.07	8.73	B5DEI4	UBE2W_RAT	Ubiquitin-conjugating enzyme E2 W	Rattus norvegicus (Rat).	3e-87
comp220325_c0	0.96	0.66	0.53	1.31	11.39	27.34	46.75	A3KG59	P20D2_MOUSE	Peptidase M20 domain-containing protein 2	Mus musculus (Mouse).	1e-79
comp225254_c1	0.96	0.49	1.26	1.21	1.87	1.78	1.57	Q96EB6	SIR1_HUMAN	NAD-dependent protein deacetylase sirtuin-1	Homo sapiens (Human).	0
comp117480_c0	0.96	0.26	0.42	0.1	0.17	0.12	0.02	Q64729	TGFR1_MOUSE	TGF-beta receptor type-1	Mus musculus (Mouse).	2e-122
comp218930_c0	0.95	1.62	1.94	2.38	2.39	2.06	1.49	Q96IR2	ZN845_HUMAN	Zinc finger protein 845	Homo sapiens (Human).	9e-25
comp222554_c0	0.95	1.57	3.95	6.87	7.6	9.62	10.56	O88466	ZN106_MOUSE	Zinc finger protein 106	Mus musculus (Mouse).	1e-21
comp222853_c0	0.95	1.11	0.46	1.03	2.82	3.25	2.91	Q5F464	LPP_CHICK	Lipoma-preferred partner homolog	Gallus gallus (Chicken).	4e-104
comp211160_c0	0.95	0.7	0.82	0.67	0.49	0.36	0.17	Q9BUY5	ZN426_HUMAN	Zinc finger protein 426	Homo sapiens (Human).	8e-14
comp221341_c2	0.94	2.05	5.11	5.03	3.6	1.98	1.35	Q4R8W3	TNAP3_MACFA	Tumor necrosis factor alpha-induced protein 3	Macaca fascicularis (Crab-eating	1e-50
comp225131_c1	0.94	1.19	3.12	3.79	3.5	3.15	2.69	P18729	ZG57_XENLA	Gastrula zinc finger protein XlCGF57.1	Xenopus laevis (African clawed f	1e-41
comp217859_c0	0.94	0.89	2.44	0.96	1.44	1.32	2.41	Q8HXX2	MPI_MACFA	Mannose-6-phosphate isomerase	Macaca fascicularis (Crab-eating	2e-149
comp218406_c3	0.94	0.19	0.23	0.57	1.81	1.33	1.03	Q2VJ60	RN19A_PIG	E3 ubiquitin-protein ligase RNF19A	Sus scrofa (Pig).	0
comp215903_c5	0.93	2.35	2.3	2.35	3.19	3.73	5.56	Q62384	ZPR1_MOUSE	Zinc finger protein ZPR1	Mus musculus (Mouse).	2e-88
comp212713_c0	0.93	1.68	2.88	6.09	11.77	10.18	12.27	O97159	CHDM_DROME	Chromodomain-helicase-DNA-binding protein Mi-2 homolog	Drosophila melanogaster (Fruit f	1e-17
comp220840_c0	0.93	1.26	1.5	2.18	2.94	2.01	1.53	Q9D0T2	DUS12_MOUSE	Dual specificity protein phosphatase 12	Mus musculus (Mouse).	6e-75
comp224412_c0	0.93	0.85	1.47	2.43	4.9	4.15	4.77	P46461	NSF1_DROME	Vesicle-fusing ATPase 1	Drosophila melanogaster (Fruit f	0
comp223864_c0	0.93	0.47	1.99	3.3	7.29	2.33	3.77	Q3U962	CO5A2_MOUSE	Collagen alpha-2(V) chain	Mus musculus (Mouse).	2e-49
comp222072_c5	0.93	0.46	0.96	2.37	1.64	2.09	2.36	Q9UJW8	ZN180_HUMAN	Zinc finger protein 180	Homo sapiens (Human).	1e-46
comp225420_c0	0.93	0.43	0.45	0.8	0.92	0.59	1.17	Q61493	DPOLZ_MOUSE	DNA polymerase zeta catalytic subunit	Mus musculus (Mouse).	1e-86
comp224638_c1	0.92	1.96	3.41	3.81	9.05	7.53	4.85	Q8C120	SH3R3_MOUSE	SH3 domain-containing RING finger protein 3	Mus musculus (Mouse).	3e-122
comp216795_c2	0.92	1.85	3.31	3.76	5.29	5.98	8.02	Q7ZVK3	SIR2_DANRE	NAD-dependent protein deacetylase sirtuin-2	Danio rerio (Zebrafish) (Brachyd	2e-141
comp221264_c1	0.92	0.82	0.63	0.57	0.12	0.17	0.1	P22758	TGM1_RABIT	Protein-glutamine gamma-glutamyltransferase K	Oryctolagus cuniculus (Rabbit).	3e-49
comp216527_c0	0.92	0.66	2.86	0.37	0.19	0.05	0.54	D3ZWE7	HORM1_RAT	HORMA domain-containing protein 1	Rattus norvegicus (Rat).	2e-43
comp220751_c3	0.91	2.44	5.14	12.35	27.01	19.88	20.25	Q9V727	ASX_DROME	Polycomb protein Asx	Drosophila melanogaster (Fruit f	2e-53
comp203094_c0	0.91	0.99	1.14	0.63	0.71	0.3	0.07	Q8WV37	ZN480_HUMAN	Zinc finger protein 480	Homo sapiens (Human).	5e-20
comp222375_c2	0.91	0.82	1.05	0.73	1.16	1.32	0.88	Q3ZCX4	ZN568_HUMAN	Zinc finger protein 568	Homo sapiens (Human).	2e-23
comp223450_c0	0.91	0.49	0.46	0.93	1.22	1.66	2.46	Q5R5M1	PRDM4_PONAB	PR domain zinc finger protein 4	Pongo abelii (Sumatran orangutan	5e-89
comp223585_c1	0.91	0.48	1.06	1.29	2.81	2.47	2.61	Q9UL36	ZN236_HUMAN	Zinc finger protein 236	Homo sapiens (Human).	8e-40
comp222685_c2	0.91	0.45	0.42	0.38	0.73	1.04	0.91	Q1L673	VDRB_DANRE	Vitamin D3 receptor B	Danio rerio (Zebrafish) (Brachyd	4e-38
comp226013_c2	0.91	0.26	0.25	1.26	1.54	1.37	2.48	Q3UHH1	ZSWM8_MOUSE	Zinc finger SWIM domain-containing protein 8	Mus musculus (Mouse).	0
comp219458_c0	0.9	4.75	2.42	0.56	2.2	2.47	0.94	P11369	POL2_MOUSE	Retrovirus-related Pol polyprotein LINE-1	Mus musculus (Mouse).	1e-30
comp219893_c2	0.9	0.65	0.74	0.71	0.6	0.29	0.11	P18724	ZG49_XENLA	Gastrula zinc finger protein XlCGF49.1	Xenopus laevis (African clawed f	6e-10
comp223037_c1	0.9	0.17	1.28	6.37	8.08	4.83	8.03	Q6P4L9	NFRKB_XENTR	Nuclear factor related to kappa-B-binding protein	Xenopus tropicalis (Western claw	4e-153
comp209468_c3	0.89	7.99	10.49	7.74	1.54	1.19	1.35	Q5R8X1	ZN665_PONAB	Zinc finger protein 665	Pongo abelii (Sumatran orangutan	4e-91
comp219434_c3	0.89	2.83	6.87	5.35	1.45	0.53	0.69	Q8INF0	GCY8E_DROME	Soluble guanylate cyclase 88E	Drosophila melanogaster (Fruit f	6e-141
comp218892_c0	0.89	0.62	0.61	3.07	3.96	8.81	17.98	P00637	F16P1_RABIT	Fructose-1,6-bisphosphatase 1	Oryctolagus cuniculus (Rabbit).	5e-161
comp224418_c0	0.89	0.58	1.44	2.2	2.47	1.62	2.24	Q05BQ5	MBTD1_HUMAN	MBT domain-containing protein 1	Homo sapiens (Human).	0
comp208657_c1	0.89	0.55	0.31	0.24	0.63	0.39	0.21	Q4R3I5	ZN668_MACFA	Zinc finger protein 668	Macaca fascicularis (Crab-eating	2e-20
comp216644_c2	0.89	0.39	0.29	0.61	1.78	1.46	1.2	O08584	KLF6_MOUSE	Krueppel-like factor 6	Mus musculus (Mouse).	3e-73
comp220987_c0	0.88	1.89	2.7	2.49	4.69	3.84	2.83	A8HAL1	UBP16_DANRE	Ubiquitin carboxyl-terminal hydrolase 16	Danio rerio (Zebrafish) (Brachyd	1e-141
comp204411_c0	0.87	0.53	0.37	0.27	0.07	0.16	0.26	Q811F1	ZBT41_MOUSE	Zinc finger and BTB domain-containing protein 41	Mus musculus (Mouse).	8e-09
comp225623_c0	0.87	0.51	3.81	1.14	6.61	7.32	7.37	Q7SZF1	CE022_DANRE	UPF0489 protein C5orf22 homolog	Danio rerio (Zebrafish) (Brachyd	6e-81
comp218839_c1	0.86	2.04	22.76	50.71	22.34	15.57	23.28	Q16527	CSRP2_HUMAN	Cysteine and glycine-rich protein 2	Homo sapiens (Human).	1e-39
comp223848_c1	0.86	1.75	1.31	4.02	3.12	3.22	2.84	P30366	PP11_ARATH	Serine/threonine-protein phosphatase PP1 isozyme 1	Arabidopsis thaliana (Mouse-ear	1e-57
comp213102_c0	0.86	0.6	1.52	3.25	3.13	2.42	2.45	Q3ZCX4	ZN568_HUMAN	Zinc finger protein 568	Homo sapiens (Human).	6e-76
comp219155_c2	0.86	0.4	0.97	1.93	1.11	2.41	3.43	Q2VQV9	CECR1_XENLA	Adenosine deaminase CECR1	Xenopus laevis (African clawed f	3e-158
comp222290_c0	0.85	1.48	1.45	0.83	0.78	0.23	0.52	Q08890	IDS_MOUSE	Iduronate 2-sulfatase	Mus musculus (Mouse).	5e-140
comp222744_c0	0.85	0.78	0.48	0.42	3.81	4.16	4.05	Q12802	AKP13_HUMAN	A-kinase anchor protein 13	Homo sapiens (Human).	1e-108
comp219889_c0	0.84	1.26	0.42	0.71	1.44	3.55	4.7	Q6AX44	FBCDA_XENLA	Fibrinogen C domain-containing protein 1-A	Xenopus laevis (African clawed f	8e-47
comp222871_c3	0.84	1	1.66	2.65	2.18	1.63	1.49	P10076	ZFP26_MOUSE	Zinc finger protein 26	Mus musculus (Mouse).	5e-75
comp221181_c2	0.84	0.88	1.98	4.05	7.45	7	9.01	Q9JLM4	ZMYM3_MOUSE	Zinc finger MYM-type protein 3	Mus musculus (Mouse).	5e-122
comp211018_c0	0.84	0.88	1.81	1.72	0.81	0.86	1.04	Q8GYB1	NUD15_ARATH	Nudix hydrolase 15, mitochondrial	Arabidopsis thaliana (Mouse-ear	2e-33
comp213788_c1	0.84	0.55	1.37	1.94	0.74	1.11	3.15	Q99315	YG31B_YEAST	Transposon Ty3-G Gag-Pol polyprotein	Saccharomyces cerevisiae (strain	3e-73
comp215903_c7	0.84	0.15	0.23	0.66	0.49	0.27	0.63	P14780	MMP9_HUMAN	Matrix metalloproteinase-9	Homo sapiens (Human).	2e-16
comp224241_c0	0.83	0.58	0.94	3.14	2.87	2.13	1.51	P51523	ZNF84_HUMAN	Zinc finger protein 84	Homo sapiens (Human).	1e-19
comp221858_c0	0.83	0.11	0.3	0.61	0.82	0.74	0.6	Q5REV5	ACSM3_PONAB	Acyl-coenzyme A synthetase ACSM3, mitochondrial	Pongo abelii (Sumatran orangutan	0
comp222859_c1	0.82	3.06	13	6.65	5.51	5.56	4.51	Q6EE22	UNK_CANFA	RING finger protein unkempt homolog	Canis familiaris (Dog) (Canis lu	0
comp222652_c2	0.82	1.25	2.07	7.32	9.97	18.76	46.35	P52176	MMP9_BOVIN	Matrix metalloproteinase-9	Bos taurus (Bovine).	4e-11
comp215091_c3	0.82	0.76	1.57	1.25	1	0.84	0.86	Q5R633	ZBT48_PONAB	Zinc finger and BTB domain-containing protein 48	Pongo abelii (Sumatran orangutan	3e-11
comp217638_c1	0.81	3.29	5.99	5.83	1.57	0.84	0.28	P51786	ZN157_HUMAN	Zinc finger protein 157	Homo sapiens (Human).	2e-33
comp209940_c0	0.81	2.97	3.01	1.38	0.5	0.65	0.58	P22027	ATP5S_BOVIN	ATP synthase subunit s, mitochondrial	Bos taurus (Bovine).	4e-46
comp220603_c0	0.81	0.53	1.05	1.13	1.41	1.42	1.48	Q53RE8	ANR39_HUMAN	Ankyrin repeat domain-containing protein 39	Homo sapiens (Human).	2e-53
comp223530_c5	0.81	0.49	0.97	1.03	7.37	8.43	3.76	Q8IVH2	FOXP4_HUMAN	Forkhead box protein P4	Homo sapiens (Human).	2e-94
comp215050_c0	0.81	0.29	0.37	0.2	1.25	0.73	0.18	Q6P560	ZN182_MOUSE	Zinc finger protein 182	Mus musculus (Mouse).	1e-70
comp213789_c0	0.8	1.76	5.05	7.45	1.61	1.69	2.19	C1C524	CISD2_LITCT	CDGSH iron-sulfur domain-containing protein 2	Lithobates catesbeiana (American	6e-26
comp222765_c0	0.8	1.49	1.78	0.85	2.45	1.81	2.37	Q92696	PGTA_HUMAN	Geranylgeranyl transferase type-2 subunit alpha	Homo sapiens (Human).	6e-159
comp213644_c0	0.8	0.54	0.47	0.82	0.64	0.85	2.43	P30622	CLIP1_HUMAN	CAP-Gly domain-containing linker protein 1	Homo sapiens (Human).	2e-77
comp215999_c1	0.8	0.46	0.52	2.23	0.67	1.03	0.24	Q9Y466	NR2E1_HUMAN	Nuclear receptor subfamily 2 group E member 1	Homo sapiens (Human).	8e-67
comp217430_c1	0.8	0.42	0.59	0.64	0.49	0.3	0.36	O09173	HGD_MOUSE	Homogentisate 1,2-dioxygenase	Mus musculus (Mouse).	0
comp215960_c0	0.8	0.41	1.19	1.79	2.12	1.8	3.09	Q6AZB8	HARB1_DANRE	Putative nuclease HARBI1	Danio rerio (Zebrafish) (Brachyd	7e-23
comp225970_c0	0.8	0.23	0.45	1.25	1.9	1.31	2.32	Q58EK5	TDRD1_DANRE	Tudor domain-containing protein 1	Danio rerio (Zebrafish) (Brachyd	1e-68
comp216765_c0	0.79	5.04	12.15	5.13	1.77	2.82	4.93	Q7M3K2	PELET_DROME	Transposable element P transposase	Drosophila melanogaster (Fruit f	7e-15
comp203931_c3	0.79	1.8	2.53	2.75	5.46	3.68	2.09	Q8C8H8	KY_MOUSE	Kyphoscoliosis peptidase	Mus musculus (Mouse).	6e-34
comp226240_c0	0.79	0.65	1.35	2.11	2.62	2.55	3.43	Q5U430	UBR3_MOUSE	E3 ubiquitin-protein ligase UBR3	Mus musculus (Mouse).	0
comp223494_c0	0.79	0.62	1.82	4.61	3.64	2.49	3.52	Q9JIL9	NBN_RAT	Nibrin	Rattus norvegicus (Rat).	2e-68
comp224002_c0	0.79	0.52	0.82	2.3	11.46	12.72	10.42	O75382	TRIM3_HUMAN	Tripartite motif-containing protein 3	Homo sapiens (Human).	2e-23
comp216575_c1	0.78	1.43	1.23	7.62	2.36	3.24	3.37	P16423	POLR_DROME	Retrovirus-related Pol polyprotein from type-2 retrotransposable element R2DM	Drosophila melanogaster (Fruit f	6e-23
comp222316_c0	0.78	0.77	1.51	2.48	3.78	4.08	5.68	Q0VFM0	ZFPL1_XENTR	Zinc finger protein-like 1	Xenopus tropicalis (Western claw	2e-102
comp222518_c2	0.78	0.48	0.55	0.72	1.09	0.85	1.06	P11369	POL2_MOUSE	Retrovirus-related Pol polyprotein LINE-1	Mus musculus (Mouse).	4e-19
comp224352_c1	0.78	0.19	0.76	1.37	1.76	1.36	1.58	Q5XPI3	RN123_MOUSE	E3 ubiquitin-protein ligase RNF123	Mus musculus (Mouse).	4e-179
comp211308_c0	0.78	0.16	0.26	0.36	0.2	0.17	0.07	Q6Q4G4	ACE_THETS	Angiotensin-converting enzyme	Theromyzon tessulatum (Duck leec	1e-162
comp221432_c2	0.77	2.24	3.12	2.92	5.85	8.72	5.33	P08548	LIN1_NYCCO	LINE-1 reverse transcriptase homolog	Nycticebus coucang (Slow loris).	2e-27
comp222580_c0	0.77	1.04	1.07	0.75	1.37	1.91	3	O42184	CLIP1_CHICK	CAP-Gly domain-containing linker protein 1	Gallus gallus (Chicken).	4e-72
comp217988_c0	0.77	0.47	0.16	0.35	0.53	0.77	0.99	P11103	PARP1_MOUSE	Poly [ADP-ribose] polymerase 1	Mus musculus (Mouse).	4e-51
comp214799_c0	0.77	0.43	0.76	0.79	0.89	1.15	0.3	Q9BXA9	SALL3_HUMAN	Sal-like protein 3	Homo sapiens (Human).	2e-09
comp224727_c1	0.77	0.14	0.12	0.31	0.19	9.2	81.96	P15848	ARSB_HUMAN	Arylsulfatase B	Homo sapiens (Human).	4e-27
comp205338_c2	0.76	0.79	0.46	0.73	0.62	0.53	0.79	Q9HBT7	ZN287_HUMAN	Zinc finger protein 287	Homo sapiens (Human).	2e-29
comp224485_c0	0.76	0.62	2.4	9.74	17.36	23.95	22.82	P20073	ANXA7_HUMAN	Annexin A7	Homo sapiens (Human).	1e-109
comp216849_c0	0.74	1.76	3.22	4.24	2.33	1.61	3.4	P46718	PDCD2_MOUSE	Programmed cell death protein 2	Mus musculus (Mouse).	2e-93
comp207915_c0	0.74	1.7	2.81	3.68	3.8	2.58	1.26	A4IF63	TRIM2_BOVIN	Tripartite motif-containing protein 2	Bos taurus (Bovine).	1e-20
comp222451_c4	0.74	1.44	1.89	1.51	2.32	2.68	1.48	P14381	YTX2_XENLA	Transposon TX1 uncharacterized 149 kDa protein	Xenopus laevis (African clawed f	1e-21
comp225292_c0	0.74	1.37	1.57	2.38	2.94	1.83	3.66	O92815	POL_WDSV	Gag-Pol polyprotein	Walleye dermal sarcoma virus (WD	6e-10
comp221316_c0	0.74	0.83	1.4	0.94	1.44	3.58	4.25	Q9Z1J2	NEK4_MOUSE	Serine/threonine-protein kinase Nek4	Mus musculus (Mouse).	3e-75
comp220745_c0	0.74	0.81	2.54	4.92	6.44	3.89	4.69	B7Z6K7	ZN814_HUMAN	Putative uncharacterized zinc finger protein 814	Homo sapiens (Human).	2e-32
comp224025_c0	0.74	0.72	0.99	1.89	2.63	2.19	1.36	Q86UZ6	ZBT46_HUMAN	Zinc finger and BTB domain-containing protein 46	Homo sapiens (Human).	2e-11
comp224397_c0	0.73	3.13	7.09	11.21	5.12	2.92	3.75	P51523	ZNF84_HUMAN	Zinc finger protein 84	Homo sapiens (Human).	1e-98
comp221246_c2	0.73	1.26	1.37	2.26	3.15	3.52	3.23	A6NK53	ZN233_HUMAN	Zinc finger protein 233	Homo sapiens (Human).	3e-31
comp216094_c5	0.73	0.98	1.43	1.36	1.99	7.4	22.67	Q16739	CEGT_HUMAN	Ceramide glucosyltransferase	Homo sapiens (Human).	2e-112
comp221452_c1	0.73	0.81	0.52	0.91	1.59	2.16	2.11	Q8BZ00	SL9A9_MOUSE	Sodium/hydrogen exchanger 9	Mus musculus (Mouse).	0
comp226013_c1	0.73	0.32	0.37	0.89	2.45	2.67	2.54	A7E305	ZSWM8_BOVIN	Zinc finger SWIM domain-containing protein 8	Bos taurus (Bovine).	3e-172
comp213190_c0	0.73	0.23	0.08	0.03	0.08	0.04	0.05	O42350	CO1A2_LITCT	Collagen alpha-2(I) chain	Lithobates catesbeiana (American	5e-39
comp222281_c0	0.72	0.78	1.78	3.33	2.4	2.45	3.35	A6QPT6	ZN274_BOVIN	Neurotrophin receptor-interacting factor homolog	Bos taurus (Bovine).	9e-14
comp216315_c1	0.72	0.72	0.93	0.95	0.38	0.69	0.52	P16423	POLR_DROME	Retrovirus-related Pol polyprotein from type-2 retrotransposable element R2DM	Drosophila melanogaster (Fruit f	4e-16
comp218191_c0	0.72	0.56	1.23	1.06	0.5	0.53	0.75	O60290	ZN862_HUMAN	Zinc finger protein 862	Homo sapiens (Human).	2e-50
comp195530_c1	0.72	0.46	0.7	0.38	0.1	0.15	0.1	Q8LC69	ATL8_ARATH	RING-H2 finger protein ATL8	Arabidopsis thaliana (Mouse-ear	2e-10
comp219659_c0	0.71	0.16	0.97	0.96	1.42	1.74	1.11	Q52KB5	ZBT24_DANRE	Zinc finger and BTB domain-containing protein 24	Danio rerio (Zebrafish) (Brachyd	3e-09
comp224809_c1	0.7	2.2	9.67	15.25	7.11	5.81	1.5	E7FAM5	LIN41_DANRE	E3 ubiquitin-protein ligase TRIM71	Danio rerio (Zebrafish) (Brachyd	5e-32
comp214291_c3	0.7	0.64	1.66	2.87	5.66	4.36	4.55	Q9NQV7	PRDM9_HUMAN	Histone-lysine N-methyltransferase PRDM9	Homo sapiens (Human).	6e-28
comp225355_c0	0.7	0.52	0.73	1.18	1.47	1.22	2.48	Q61493	DPOLZ_MOUSE	DNA polymerase zeta catalytic subunit	Mus musculus (Mouse).	0
comp213482_c1	0.7	0.36	0.48	1.72	0.81	0.83	1.51	Q14587	ZN268_HUMAN	Zinc finger protein 268	Homo sapiens (Human).	2e-57
comp215912_c3	0.69	5.66	3.84	3.19	1.18	1.75	1.22	P08548	LIN1_NYCCO	LINE-1 reverse transcriptase homolog	Nycticebus coucang (Slow loris).	3e-29
comp217215_c4	0.69	1.88	3.34	3.26	7.68	14.97	21.05	Q95NI4	CALM_HALOK	Calmodulin	Halichondria okadai (Marine spon	7e-65
comp212430_c1	0.69	1.03	1.57	1.87	1.2	0.64	0.8	Q8MKF1	THTPA_BOVIN	Thiamine-triphosphatase	Bos taurus (Bovine).	2e-39
comp205543_c2	0.69	0.85	1.49	3.35	3.36	3.03	3.17	B4F6U4	PRD10_XENTR	PR domain zinc finger protein 10	Xenopus tropicalis (Western claw	2e-14
comp212738_c0	0.69	0.37	0.54	0.32	1.46	0.76	1.12	O04860	PP2A5_TOBAC	Serine/threonine-protein phosphatase PP2A-5 catalytic subunit	Nicotiana tabacum (Common tobacc	3e-88
comp221732_c2	0.68	1.24	0.55	1.12	0.59	0.42	2.74	Q9Y2P4	S27A6_HUMAN	Long-chain fatty acid transport protein 6	Homo sapiens (Human).	4e-149
comp208458_c0	0.68	1.22	1.13	0.92	0.7	0.34	0.84	Q9NPC7	MYNN_HUMAN	Myoneurin	Homo sapiens (Human).	4e-16
comp223334_c3	0.68	1.12	1.16	0.38	2.34	1.64	1.66	Q9WVI4	GCYA2_RAT	Guanylate cyclase soluble subunit alpha-2	Rattus norvegicus (Rat).	2e-137
comp225561_c0	0.68	0.83	2.15	3.86	8.22	8.98	13.08	P10076	ZFP26_MOUSE	Zinc finger protein 26	Mus musculus (Mouse).	2e-44
comp222349_c0	0.68	0.71	0.62	1	0.91	0.63	0.64	Q6P3V2	Z585A_HUMAN	Zinc finger protein 585A	Homo sapiens (Human).	9e-22
comp219864_c4	0.68	0.43	0.47	1.09	2.1	2.97	5.84	P05165	PCCA_HUMAN	Propionyl-CoA carboxylase alpha chain, mitochondrial	Homo sapiens (Human).	0
comp198370_c0	0.68	0.34	0.56	0.3	0.06	0.07	0.13	Q00960	NMDE2_RAT	Glutamate receptor ionotropic, NMDA 2B	Rattus norvegicus (Rat).	4e-92
comp167392_c0	0.68	0.12	0.25	0.23	0.02	0	0.04	Q8K385	FRRS1_MOUSE	Ferric-chelate reductase 1	Mus musculus (Mouse).	9e-09
comp204604_c1	0.68	0	0.06	0.07	0.03	0.09	0	Q7F8R0	C3H14_ORYSJ	Zinc finger CCCH domain-containing protein 14	Oryza sativa subsp. japonica (Ri	1e-06
comp222694_c1	0.67	1.95	3.79	2.64	4.53	3.26	2.11	Q96K80	ZC3HA_HUMAN	Zinc finger CCCH domain-containing protein 10	Homo sapiens (Human).	4e-76
comp221887_c1	0.67	1.71	1.11	1.27	1.48	1.33	1.94	Q09575	YRD6_CAEEL	Uncharacterized protein K02A2.6	Caenorhabditis elegans.	2e-31
comp217042_c0	0.67	0.54	0.79	0.94	0.52	0.95	1.55	Q8GUK6	PIS2_ARATH	Probable CDP-diacylglycerol--inositol 3-phosphatidyltransferase 2	Arabidopsis thaliana (Mouse-ear	9e-13
comp219292_c2	0.67	0.13	0	0.69	0	0	0	P31396	HR3_DROME	Probable nuclear hormone receptor HR3	Drosophila melanogaster (Fruit f	2e-10
comp224229_c0	0.67	0.05	0.06	0.61	0.92	1.1	1.22	Q9UPW5	CBPC1_HUMAN	Cytosolic carboxypeptidase 1	Homo sapiens (Human).	0
comp214612_c1	0.66	2.39	4.92	1.87	1.35	1.77	2.73	P04026	POL_IPHA	Putative Pol polyprotein	Hamster intracisternal a-particl	2e-11
comp217075_c1	0.66	1.67	4.34	7.38	8.65	9.1	12.39	Q7Z569	BRAP_HUMAN	BRCA1-associated protein	Homo sapiens (Human).	6e-180
comp211936_c0	0.66	0.96	0.58	0.62	0.8	0.72	1.81	Q9FUN0	HMT1_MAIZE	Homocysteine S-methyltransferase 1	Zea mays (Maize).	2e-77
comp221294_c1	0.66	0.33	0.78	1.43	3.42	2.24	2.31	Q8N9F8	ZN454_HUMAN	Zinc finger protein 454	Homo sapiens (Human).	3e-51
comp216778_c1	0.65	0.9	0.8	0.67	2.37	1.23	1.69	Q06732	ZN33B_HUMAN	Zinc finger protein 33B	Homo sapiens (Human).	4e-37
comp219425_c0	0.65	0.76	1.25	1.7	3.04	2.3	1.89	Q9PU65	GCNFA_DANRE	Nuclear receptor subfamily 6 group A member 1-A	Danio rerio (Zebrafish) (Brachyd	2e-47
comp213827_c1	0.65	0.42	1.36	1.1	3	5.45	7.04	Q90W95	PTPS_POERE	6-pyruvoyl tetrahydrobiopterin synthase	Poecilia reticulata (Guppy) (Aca	5e-66
comp225347_c1	0.65	0.17	1.24	3.53	2.6	1.83	3.47	Q9TZM3	LRK1_CAEEL	Leucine-rich repeat serine/threonine-protein kinase 1	Caenorhabditis elegans.	3e-162
comp224995_c0	0.64	1.21	3.25	5.89	10.7	8.2	5.45	Q8R173	ZDHC3_MOUSE	Palmitoyltransferase ZDHHC3	Mus musculus (Mouse).	5e-125
comp225599_c0	0.64	0.97	3.34	5.79	10.31	6.6	5.4	P18729	ZG57_XENLA	Gastrula zinc finger protein XlCGF57.1	Xenopus laevis (African clawed f	1e-73
comp224411_c0	0.64	0.69	17.05	20.82	32.17	29.38	37.96	P29375	KDM5A_HUMAN	Lysine-specific demethylase 5A	Homo sapiens (Human).	7e-74
comp225657_c0	0.64	0.65	1.39	1.25	1.93	3.93	5.67	Q5VY43	PEAR1_HUMAN	Platelet endothelial aggregation receptor 1	Homo sapiens (Human).	2e-14
comp215739_c1	0.64	0.62	0.98	0.98	1.83	3.92	5.49	P51688	SPHM_HUMAN	N-sulphoglucosamine sulphohydrolase	Homo sapiens (Human).	0
comp220633_c1	0.64	0.55	1.25	2.16	4.38	5.16	5.98	P52746	ZN142_HUMAN	Zinc finger protein 142	Homo sapiens (Human).	3e-12
comp215291_c2	0.63	9.64	18.19	5.77	3.65	2.52	2.41	E1C2V1	LMBL1_CHICK	Lethal(3)malignant brain tumor-like protein 1	Gallus gallus (Chicken).	0
comp211613_c0	0.63	1.02	4.53	1.51	1.3	2.01	2.16	A7MAZ3	UBA5_BOVIN	Ubiquitin-like modifier-activating enzyme 5	Bos taurus (Bovine).	4e-167
comp212556_c0	0.63	0.78	1.05	2.57	3.65	1.69	2.12	P51523	ZNF84_HUMAN	Zinc finger protein 84	Homo sapiens (Human).	1e-59
comp219029_c0	0.63	0.72	1.89	4.42	4.68	3.37	3.6	Q6ZMW2	ZN782_HUMAN	Zinc finger protein 782	Homo sapiens (Human).	1e-27
comp119701_c0	0.63	0.29	0.24	0.14	0.13	0.14	0.44	Q0IH40	DNLZ_XENLA	DNL-type zinc finger protein	Xenopus laevis (African clawed f	6e-30
comp226073_c0	0.63	0.09	0.39	2.83	8.26	6.98	9.07	Q5T4S7	UBR4_HUMAN	E3 ubiquitin-protein ligase UBR4	Homo sapiens (Human).	0
comp226185_c2	0.62	2.3	1.02	1.54	1.5	1.01	1.78	O45870	NSMA_CAEEL	Putative neutral sphingomyelinase	Caenorhabditis elegans.	3e-63
comp225979_c0	0.62	1.09	0.85	0.78	3.73	3.2	1.6	O77245	E75_METEN	Nuclear hormone receptor E75	Metapenaeus ensis (Greasyback sh	3e-80
comp217016_c1	0.62	1.07	3.22	6.45	4.77	4	4.36	Q9C0G0	ZN407_HUMAN	Zinc finger protein 407	Homo sapiens (Human).	2e-25
comp216542_c0	0.62	0.63	0.58	0.44	0.86	0.58	0.29	Q07230	ZSCA2_MOUSE	Zinc finger and SCAN domain-containing protein 2	Mus musculus (Mouse).	2e-27
comp213482_c0	0.62	0.35	0.61	1.25	0.93	0.92	1.1	Q9Y6Q3	ZFP37_HUMAN	Zinc finger protein 37 homolog	Homo sapiens (Human).	2e-34
comp208805_c0	0.62	0.34	0.04	0.08	0.19	0.27	0.12	A5PKK9	FAP20_BOVIN	Fanconi anemia-associated protein of 20 kDa	Bos taurus (Bovine).	4e-06
comp159860_c0	0.62	0.2	0.38	0.18	0.15	0.04	0.03	Q27757	LUCI_PHOPE	Luciferin 4-monooxygenase	Photuris pennsylvanica (Pennsylv	4e-28
comp222064_c0	0.62	0.11	0.21	0.37	0.3	0.45	0.53	Q9C040	TRIM2_HUMAN	Tripartite motif-containing protein 2	Homo sapiens (Human).	7e-28
comp207095_c1	0.61	0.29	0.56	0.96	2.27	1.29	1.09	Q4R3G4	RNF17_MACFA	RING finger protein 17	Macaca fascicularis (Crab-eating	1e-42
comp212225_c15	0.61	0.22	0.6	0.78	0.82	0.67	1.04	P18729	ZG57_XENLA	Gastrula zinc finger protein XlCGF57.1	Xenopus laevis (African clawed f	4e-59
comp214379_c0	0.61	0.16	0.68	0.75	0.7	0.96	1.18	Q9HBE1	PATZ1_HUMAN	POZ-, AT hook-, and zinc finger-containing protein 1	Homo sapiens (Human).	4e-11
comp214572_c3	0.6	5.37	0.25	1.85	0.05	0.01	0.05	Q86IC8	CAMT2_DICDI	Probable caffeoyl-CoA O-methyltransferase 2	Dictyostelium discoideum (Slime	1e-63
comp223266_c0	0.6	0.54	0.73	0.74	0.77	0.48	0.21	P0CE10	Y4102_ARATH	Putative uncharacterized protein At4g01020, chloroplastic	Arabidopsis thaliana (Mouse-ear	0
comp206781_c0	0.6	0.26	0.14	0.07	0.15	0.11	0.04	Q9ULB1	NRX1A_HUMAN	Neurexin-1-alpha	Homo sapiens (Human).	1e-142
comp210229_c0	0.6	0.16	0.22	0.83	0.55	0.63	0.93	P51523	ZNF84_HUMAN	Zinc finger protein 84	Homo sapiens (Human).	5e-20
comp214110_c0	0.59	2.67	6.95	12.67	26.21	27.46	22.59	Q9P2T1	GMPR2_HUMAN	GMP reductase 2	Homo sapiens (Human).	0
comp221996_c2	0.59	1.91	2.47	5.15	18.99	14.11	47.37	P23685	NAC1_CANFA	Sodium/calcium exchanger 1	Canis familiaris (Dog) (Canis lu	0
comp221703_c0	0.59	0.54	1.88	6.25	14.78	11.08	6.97	Q56R14	TRI33_XENLA	E3 ubiquitin-protein ligase TRIM33	Xenopus laevis (African clawed f	1e-78
comp224797_c0	0.59	0.44	0.83	1.71	1.91	1.78	1.89	P08045	XFIN_XENLA	Zinc finger protein Xfin	Xenopus laevis (African clawed f	5e-59
comp207742_c1	0.59	0.23	0.23	0.34	0.11	0.08	0.03	P15144	AMPN_HUMAN	Aminopeptidase N	Homo sapiens (Human).	3e-55
comp220995_c0	0.59	0.14	0.78	1.41	0.66	0.58	0.97	Q9US12	YK66_SCHPO	Putative zinc metalloproteinase C607.06c	Schizosaccharomyces pombe (strai	1e-26
comp219828_c0	0.58	0.68	0.78	0.5	1.45	1.25	0.97	Q02930	CREB5_HUMAN	Cyclic AMP-responsive element-binding protein 5	Homo sapiens (Human).	4e-07
comp219752_c0	0.58	0.58	0.37	0.27	0.61	0.44	0.28	Q5EXX3	ZBT38_RAT	Zinc finger and BTB domain-containing protein 38	Rattus norvegicus (Rat).	7e-11
comp213194_c1	0.58	0.55	0.67	1.67	1.7	1.53	1.48	Q811F1	ZBT41_MOUSE	Zinc finger and BTB domain-containing protein 41	Mus musculus (Mouse).	1e-25
comp214326_c0	0.58	0.51	0.39	0.25	0.34	0.41	0.46	Q09575	YRD6_CAEEL	Uncharacterized protein K02A2.6	Caenorhabditis elegans.	2e-33
comp223715_c6	0.58	0.49	1.5	4.1	4.56	4.01	4.66	A9CPT4	TDRD1_ORYLA	Tudor domain-containing protein 1	Oryzias latipes (Medaka fish) (J	4e-18
comp192555_c0	0.58	0.31	0.46	0.16	0.01	0.05	0.21	P18737	ZG8_XENLA	Gastrula zinc finger protein XlCGF8.2DB	Xenopus laevis (African clawed f	8e-22
comp222627_c2	0.58	0.19	0.97	3.4	2.84	2.9	4.07	Q52KB5	ZBT24_DANRE	Zinc finger and BTB domain-containing protein 24	Danio rerio (Zebrafish) (Brachyd	8e-14
comp216726_c0	0.58	0.15	0.14	0.13	0.14	0.05	0.03	A1XQX8	NR3AA_DANRE	Neurexin-3a-alpha	Danio rerio (Zebrafish) (Brachyd	5e-45
comp167133_c0	0.58	0.04	0	0.01	0	0	4.47	A2T6V8	ZSC12_PANTR	Zinc finger and SCAN domain-containing protein 12	Pan troglodytes (Chimpanzee).	3e-28
comp224430_c0	0.57	1.83	4.39	3	16.36	18.5	7.57	P34416	LASP1_CAEEL	LIM and SH3 domain protein F42H10.3	Caenorhabditis elegans.	2e-73
comp222768_c2	0.57	1.41	0.75	1.06	2.45	2.75	3.24	P14404	EVI1_MOUSE	MDS1 and EVI1 complex locus protein EVI1	Mus musculus (Mouse).	4e-09
comp218981_c1	0.57	0.54	0.62	0.34	1.55	4.74	5.72	P50211	ISL1_CHICK	Insulin gene enhancer protein ISL-1	Gallus gallus (Chicken).	2e-151
comp218660_c0	0.56	3.01	1.69	0.5	5.05	4.05	4.14	P17035	ZNF28_HUMAN	Zinc finger protein 28	Homo sapiens (Human).	3e-11
comp215975_c0	0.56	0.77	1.38	0.28	0.26	0.15	0.21	P23711	HMOX2_RAT	Heme oxygenase 2	Rattus norvegicus (Rat).	1e-60
comp219261_c0	0.56	0.46	0.46	0.34	0.82	0.76	0.85	Q0II73	CBPO_BOVIN	Carboxypeptidase O	Bos taurus (Bovine).	1e-88
comp225596_c1	0.55	1.25	3.14	3.28	1.9	1.9	1.37	Q9BYK8	HELZ2_HUMAN	Helicase with zinc finger domain 2	Homo sapiens (Human).	6e-08
comp221264_c0	0.55	1.1	0.42	0.5	0.13	0.16	0.11	P52183	ANNU_SCHAM	Annulin	Schistocerca americana (American	6e-15
comp210570_c0	0.55	0.59	0.89	1.07	1.09	0.83	0.43	Q5SXJ3	FANCJ_MOUSE	Fanconi anemia group J protein homolog	Mus musculus (Mouse).	2e-24
comp225858_c0	0.55	0.52	0.81	1.33	2.58	2.01	1.07	Q69ZL1	FGD6_MOUSE	FYVE, RhoGEF and PH domain-containing protein 6	Mus musculus (Mouse).	2e-139
comp225549_c1	0.55	0.29	0.52	1.47	2.17	2.08	3.39	Q4V8R6	E4F1_DANRE	Transcription factor E4F1	Danio rerio (Zebrafish) (Brachyd	2e-59
comp224699_c0	0.55	0.27	1.98	2.16	1.39	1.76	2.43	P10076	ZFP26_MOUSE	Zinc finger protein 26	Mus musculus (Mouse).	1e-24
comp222423_c4	0.55	0.18	1.63	10.65	26.14	43.97	101.31	Q96XE0	ADH_SULTO	NAD-dependent alcohol dehydrogenase	Sulfolobus tokodaii (strain DSM	3e-36
comp216234_c1	0.55	0.13	0.14	0.57	0.5	0.44	1.18	Q24732	GLAS_DROVI	Protein glass	Drosophila virilis (Fruit fly).	6e-16
comp169236_c0	0.54	1.51	0.88	1.96	1.66	0.61	1.44	A2VDP4	ZN567_BOVIN	Zinc finger protein 567	Bos taurus (Bovine).	1e-38
comp220357_c0	0.54	0.75	0.78	0.31	0.49	0.35	0.53	Q6NX49	ZN544_HUMAN	Zinc finger protein 544	Homo sapiens (Human).	2e-48
comp224063_c0	0.54	0.42	2.33	15.09	7.38	8.55	12.93	Q61382	TRAF4_MOUSE	TNF receptor-associated factor 4	Mus musculus (Mouse).	0
comp223738_c1	0.54	0.36	2.58	9.82	5.76	5.72	12.79	Q2TBV5	TF2H2_BOVIN	General transcription factor IIH subunit 2	Bos taurus (Bovine).	9e-170
comp215381_c4	0.54	0.25	1.5	3.52	2.84	4.49	5.45	Q9H5L6	THAP9_HUMAN	THAP domain-containing protein 9	Homo sapiens (Human).	1e-08
comp219307_c0	0.54	0.04	0.09	0.2	0.17	0.15	0.74	Q7LHG5	YI31B_YEAST	Transposon Ty3-I Gag-Pol polyprotein	Saccharomyces cerevisiae (strain	1e-93
comp217582_c2	0.53	1.21	1.42	2.78	6.75	5.19	7.78	Q3UHJ0	AAK1_MOUSE	AP2-associated protein kinase 1	Mus musculus (Mouse).	3e-143
comp199899_c0	0.53	0.28	0.16	0.26	0.03	0.05	0.21	Q64425	LIPP_MYOCO	Pancreatic triacylglycerol lipase	Myocastor coypus (Coypu) (Nutria	4e-52
comp114198_c0	0.53	0.22	0.32	0.11	0.07	0	0.02	P39806	SALM_DROVI	Homeotic protein spalt-major	Drosophila virilis (Fruit fly).	3e-11
comp217028_c0	0.53	0.19	0.13	0.79	5.23	11.14	18.54	Q92058	PPBT_CHICK	Alkaline phosphatase, tissue-nonspecific isozyme	Gallus gallus (Chicken).	1e-146
comp223626_c0	0.53	0.14	0.25	0.81	1.32	2.62	3.97	Q5I7G2	RXR_LYMST	Retinoic acid receptor RXR	Lymnaea stagnalis (Great pond sn	0
comp218673_c7	0.53	0.13	0.47	0.73	0.51	0.58	1	P08548	LIN1_NYCCO	LINE-1 reverse transcriptase homolog	Nycticebus coucang (Slow loris).	6e-23
comp219658_c3	0.52	1.85	1.94	1.84	1.26	1.16	2.06	O96006	ZBED1_HUMAN	Zinc finger BED domain-containing protein 1	Homo sapiens (Human).	5e-52
comp221817_c0	0.52	1.07	1.85	2.19	2.05	1.87	3.38	P16423	POLR_DROME	Retrovirus-related Pol polyprotein from type-2 retrotransposable element R2DM	Drosophila melanogaster (Fruit f	1e-13
comp222971_c0	0.52	0.68	1.42	0.9	4.7	3.26	1.62	Q6GQQ9	OTU7B_HUMAN	OTU domain-containing protein 7B	Homo sapiens (Human).	5e-123
comp220358_c0	0.52	0.54	0.43	0.73	0.69	0.21	0.17	Q80WN7	B4GT4_CRIGR	Beta-1,4-galactosyltransferase 4	Cricetulus griseus (Chinese hams	6e-57
comp117421_c1	0.52	0.52	0.73	0.83	1.66	1.2	1.12	P53611	PGTB2_HUMAN	Geranylgeranyl transferase type-2 subunit beta	Homo sapiens (Human).	0
comp221941_c2	0.52	0.37	5.82	10.66	4.48	3.08	3.48	P58027	AOFA_CANFA	Amine oxidase [flavin-containing] A	Canis familiaris (Dog) (Canis lu	7e-83
comp218213_c1	0.52	0.32	0.55	1.17	1.14	0.51	0.97	O95786	DDX58_HUMAN	Probable ATP-dependent RNA helicase DDX58	Homo sapiens (Human).	5e-107
comp158233_c0	0.52	0.18	0.1	0.4	0.02	0.03	0.25	P35033	TRY3_SALSA	Trypsin-3	Salmo salar (Atlantic salmon).	1e-41
comp215031_c3	0.52	0.14	0.13	0.08	1.13	0.46	1.11	P21328	RTJK_DROME	RNA-directed DNA polymerase from mobile element jockey	Drosophila melanogaster (Fruit f	3e-31
comp224167_c0	0.52	0.09	0.03	0.08	0.02	0.02	0	Q08705	CTCF_CHICK	Transcriptional repressor CTCF	Gallus gallus (Chicken).	1e-09
comp212785_c4	0.52	0.04	0.04	0.18	0.08	0.04	0.08	Q8BID6	ZBT46_MOUSE	Zinc finger and BTB domain-containing protein 46	Mus musculus (Mouse).	4e-07
comp211738_c1	0.52	0.03	0.83	0.4	1.25	2.28	4.82	Q6RXL1	SFTPA_BOVIN	Pulmonary surfactant-associated protein A	Bos taurus (Bovine).	5e-11
comp197996_c0	0.52	0.03	0.07	0.04	0.05	0.09	0.02	Q5F336	MBLC2_CHICK	Metallo-beta-lactamase domain-containing protein 2	Gallus gallus (Chicken).	3e-57
comp220819_c0	0.51	0.56	0.37	0.85	10.84	4.81	5.72	P09487	PPBT_BOVIN	Alkaline phosphatase, tissue-nonspecific isozyme	Bos taurus (Bovine).	8e-135
comp224059_c0	0.51	0.54	0.98	1.24	1.79	2.15	3.63	Q9BRZ2	TRI56_HUMAN	E3 ubiquitin-protein ligase TRIM56	Homo sapiens (Human).	2e-22
comp225054_c0	0.51	0.47	0.7	1.04	6.09	8.28	5.63	Q9Y2Y9	KLF13_HUMAN	Krueppel-like factor 13	Homo sapiens (Human).	2e-52
comp210434_c0	0.51	0.32	1.49	30.09	131.71	173.47	462.16	O35490	BHMT1_MOUSE	Betaine--homocysteine S-methyltransferase 1	Mus musculus (Mouse).	0
comp201839_c0	0.51	0.13	0.86	1.95	2.31	2.1	1.37	D3ZUU2	GZF1_RAT	GDNF-inducible zinc finger protein 1	Rattus norvegicus (Rat).	7e-15
comp209657_c0	0.51	0.12	0.21	0.03	0.07	0	0.08	A1L237	ENDUA_DANRE	Poly(U)-specific endoribonuclease-A	Danio rerio (Zebrafish) (Brachyd	6e-33
comp215633_c7	0.5	18.13	39.01	26.02	3.74	1.42	0.48	Q8BQN6	OZF_MOUSE	Zinc finger protein OZF	Mus musculus (Mouse).	1e-15
comp223741_c0	0.5	1.54	3.55	3.53	5.58	3.92	3.8	Q8BRK9	MA2A2_MOUSE	Alpha-mannosidase 2x	Mus musculus (Mouse).	0
comp215209_c8	0.5	1.12	6.36	17.18	24.8	40.82	88.09	Q9CQC9	SAR1B_MOUSE	GTP-binding protein SAR1b	Mus musculus (Mouse).	3e-105
comp219369_c0	0.5	1.02	2.16	2.24	3.47	2.94	2.92	P08045	XFIN_XENLA	Zinc finger protein Xfin	Xenopus laevis (African clawed f	7e-66
comp219693_c1	0.5	0.6	1.25	1.09	0.91	0.87	1.23	Q9H091	ZMY15_HUMAN	Zinc finger MYND domain-containing protein 15	Homo sapiens (Human).	3e-45
comp207235_c0	0.5	0.35	0.49	0.4	0.65	0.03	0.13	Q5EXX3	ZBT38_RAT	Zinc finger and BTB domain-containing protein 38	Rattus norvegicus (Rat).	3e-13
comp211631_c2	0.5	0.32	0.33	0.5	0.66	0.54	0.5	O43345	ZN208_HUMAN	Zinc finger protein 208	Homo sapiens (Human).	7e-25
comp218046_c0	0.5	0.18	1	1.16	0.77	1.1	1.12	Q8NEP9	ZN555_HUMAN	Zinc finger protein 555	Homo sapiens (Human).	7e-18
comp117383_c0	0.5	0.06	0.68	0.76	0.03	0.13	0.15	P41245	MMP9_MOUSE	Matrix metalloproteinase-9	Mus musculus (Mouse).	4e-18
comp156884_c0	0.5	0	0.07	0.12	0	0.01	0.05	A8WQH2	PXDN_CAEBR	Peroxidasin homolog	Caenorhabditis briggsae.	2e-20
comp213779_c0	0.49	0.61	2.88	4.65	1.37	1.59	3.14	Q9VRN5	LIN28_DROME	Protein lin-28 homolog	Drosophila melanogaster (Fruit f	7e-53
comp221799_c0	0.49	0.45	0.87	2.23	5.1	5.86	5.72	P52746	ZN142_HUMAN	Zinc finger protein 142	Homo sapiens (Human).	1e-12
comp210225_c0	0.49	0.39	0.5	0.39	0.11	0.1	0.05	P83456	PPB_GADMO	Alkaline phosphatase	Gadus morhua (Atlantic cod).	1e-62
comp217505_c0	0.49	0.37	0.14	0.09	0.12	0.24	0.23	P14780	MMP9_HUMAN	Matrix metalloproteinase-9	Homo sapiens (Human).	2e-18
comp221566_c1	0.49	0.3	1.47	11.69	16.97	10.35	10.84	Q9WYX8	Y508_THEMA	Uncharacterized protein TM_0508	Thermotoga maritima (strain ATCC	7e-18
comp220069_c0	0.49	0.22	0.79	1.75	1.22	0.88	1.16	P10076	ZFP26_MOUSE	Zinc finger protein 26	Mus musculus (Mouse).	1e-92
comp225966_c0	0.49	0.2	3.49	3.68	2.93	1.69	1.96	Q9H3D4	P63_HUMAN	Tumor protein 63	Homo sapiens (Human).	9e-97
comp225071_c2	0.49	0.2	0.21	0.54	2.69	2.66	3.25	Q28824	MYLK_BOVIN	Myosin light chain kinase, smooth muscle	Bos taurus (Bovine).	5e-114
comp213873_c0	0.48	1.28	3.19	2.62	2.92	2.33	2	P17035	ZNF28_HUMAN	Zinc finger protein 28	Homo sapiens (Human).	3e-55
comp217962_c0	0.48	0.84	4.47	4.68	7.78	11.78	16.48	Q28H54	CEPT1_XENTR	Choline/ethanolaminephosphotransferase 1	Xenopus tropicalis (Western claw	1e-140
comp217612_c1	0.48	0.6	1.14	1.08	1.82	1.78	3.19	P11369	POL2_MOUSE	Retrovirus-related Pol polyprotein LINE-1	Mus musculus (Mouse).	2e-21
comp222029_c4	0.48	0.58	1.34	2.48	7.43	4.56	4.55	O70546	KDM6A_MOUSE	Lysine-specific demethylase 6A	Mus musculus (Mouse).	0
comp218393_c2	0.48	0.47	2.92	7.48	6.52	5.11	7.24	P0C6Y7	PRDM9_RAT	Histone-lysine N-methyltransferase PRDM9	Rattus norvegicus (Rat).	2e-55
comp210527_c0	0.48	0.45	1.99	2.8	3.53	4.35	8.41	F1N5S9	FUND1_BOVIN	FUN14 domain-containing protein 1	Bos taurus (Bovine).	6e-39
comp217866_c5	0.48	0.43	0.44	3.42	2.04	3.17	5.51	Q6AZB8	HARB1_DANRE	Putative nuclease HARBI1	Danio rerio (Zebrafish) (Brachyd	2e-67
comp212564_c0	0.48	0.42	0.94	0.73	0.46	0.18	0.12	Q8NB42	ZN527_HUMAN	Zinc finger protein 527	Homo sapiens (Human).	1e-33
comp215682_c4	0.48	0.36	0.38	1.92	30.78	104.21	306.6	Q8UWA5	CAH2_TRIHK	Carbonic anhydrase 2	Tribolodon hakonensis (Japanese	1e-61
comp220608_c3	0.48	0.19	0.24	0.38	0.57	0.49	0.37	Q9NQC7	CYLD_HUMAN	Ubiquitin carboxyl-terminal hydrolase CYLD	Homo sapiens (Human).	1e-148
comp221480_c1	0.48	0.18	0.75	1.24	1.45	1.3	1.21	P41696	AZF1_YEAST	Asparagine-rich zinc finger protein AZF1	Saccharomyces cerevisiae (strain	9e-24
comp215824_c0	0.48	0.13	0.39	0.54	0.12	0.11	0.33	O35490	BHMT1_MOUSE	Betaine--homocysteine S-methyltransferase 1	Mus musculus (Mouse).	5e-55
comp220166_c0	0.48	0.07	0.27	0.51	0.53	1.36	1.47	Q64425	LIPP_MYOCO	Pancreatic triacylglycerol lipase	Myocastor coypus (Coypu) (Nutria	1e-40
comp217550_c3	0.47	0.78	0.8	1.34	7.05	10	15.54	P53396	ACLY_HUMAN	ATP-citrate synthase	Homo sapiens (Human).	4e-48
comp220163_c1	0.47	0.63	1.37	0.69	1.31	0.93	0.5	Q03278	PO21_NASVI	Retrovirus-related Pol polyprotein from type-1 retrotransposable element R2	Nasonia vitripennis (Parasitic w	2e-15
comp180532_c0	0.47	0.58	0.35	0	0.15	0.03	0.2	Q8K3J5	ZN131_MOUSE	Zinc finger protein 131	Mus musculus (Mouse).	4e-07
comp210120_c0	0.47	0.32	0.35	0.57	0.24	0.33	0.4	Q3MIS6	ZN528_HUMAN	Zinc finger protein 528	Homo sapiens (Human).	1e-30
comp225377_c1	0.47	0.29	0.67	1.82	2.87	1.97	2.79	Q12986	NFX1_HUMAN	Transcriptional repressor NF-X1	Homo sapiens (Human).	0
comp219384_c0	0.47	0.09	0.17	0.23	0.3	0.14	0.44	P31396	HR3_DROME	Probable nuclear hormone receptor HR3	Drosophila melanogaster (Fruit f	1e-22
comp225973_c0	0.46	1.3	1.79	3.74	9.23	7.6	7.95	Q9ULT8	HECD1_HUMAN	E3 ubiquitin-protein ligase HECTD1	Homo sapiens (Human).	0
comp213663_c2	0.46	1.2	2.63	2.38	2.11	4.89	17.08	Q8BM89	ARSJ_MOUSE	Arylsulfatase J	Mus musculus (Mouse).	8e-51
comp216019_c4	0.46	0.67	0.53	0.39	0.45	0.36	0.13	E9Q3T6	PRD14_MOUSE	PR domain zinc finger protein 14	Mus musculus (Mouse).	9e-15
comp218166_c1	0.46	0.54	1.64	2.6	3.51	3.25	5.34	Q9Y6I4	UBP3_HUMAN	Ubiquitin carboxyl-terminal hydrolase 3	Homo sapiens (Human).	1e-130
comp219034_c2	0.46	0.39	0.49	1.73	1.27	1.41	2.48	Q9JI67	B3GT5_MOUSE	Beta-1,3-galactosyltransferase 5	Mus musculus (Mouse).	4e-28
comp224554_c0	0.46	0.23	0.09	2.37	7.14	8.27	10.9	Q8C0W1	ANMY1_MOUSE	Ankyrin repeat and MYND domain-containing protein 1	Mus musculus (Mouse).	0
comp221683_c0	0.46	0.22	1.04	0.8	2.7	4.49	6.4	P70627	FOLH1_RAT	Glutamate carboxypeptidase 2	Rattus norvegicus (Rat).	2e-61
comp203504_c0	0.46	0.18	0.48	0.78	0.29	0.3	0.81	P58283	RN216_MOUSE	E3 ubiquitin-protein ligase RNF216	Mus musculus (Mouse).	4e-28
comp225153_c1	0.45	6.97	3.6	7.68	0.4	0.48	0.49	Q5M8Z0	BHMT1_XENTR	Betaine--homocysteine S-methyltransferase 1	Xenopus tropicalis (Western claw	4e-20
comp222493_c0	0.45	0.97	5.48	4	3.18	2.44	2.21	Q0P5W1	VPS8_MOUSE	Vacuolar protein sorting-associated protein 8 homolog	Mus musculus (Mouse).	0
comp221412_c0	0.45	0.76	1.43	2.4	6.01	5.31	4.63	Q920M9	SIAH1_RAT	E3 ubiquitin-protein ligase SIAH1	Rattus norvegicus (Rat).	7e-170
comp218395_c0	0.45	0.74	0.59	0.29	1.17	0.8	0.39	Q99M85	SCRT1_MOUSE	Transcriptional repressor scratch 1	Mus musculus (Mouse).	7e-16
comp220545_c2	0.45	0.71	3.51	4.15	3.74	2.34	2.88	Q9QZR0	RNF25_MOUSE	E3 ubiquitin-protein ligase RNF25	Mus musculus (Mouse).	8e-64
comp178919_c0	0.45	0.65	0	0.76	0	0.04	0.5	Q8WV74	NUDT8_HUMAN	Nucleoside diphosphate-linked moiety X motif 8, mitochondrial	Homo sapiens (Human).	3e-17
comp220517_c0	0.45	0.51	2.04	4.7	1.56	1.2	9.36	Q89703	POL_CSVMV	Putative enzymatic polyprotein	Cassava vein mosaic virus (CsVMV	7e-14
comp216001_c2	0.45	0.38	0.37	0.31	0.44	0.98	4.37	O95263	PDE8B_HUMAN	High affinity cAMP-specific and IBMX-insensitive 3',5'-cyclic phosphodiesterase 8B	Homo sapiens (Human).	0
comp223427_c3	0.45	0.33	0.81	1.75	1.43	2.09	2.6	Q9YH71	VNT1B_XENLA	Homeobox protein vent1B	Xenopus laevis (African clawed f	9e-11
comp212317_c0	0.45	0.17	0.72	1.27	1.15	1.52	1.33	Q62255	SALL3_MOUSE	Sal-like protein 3	Mus musculus (Mouse).	4e-11
comp211811_c3	0.45	0.08	0.13	0.1	0.21	0.15	0.08	P18713	ZG17_XENLA	Gastrula zinc finger protein XlCGF17.1	Xenopus laevis (African clawed f	3e-08
comp214732_c0	0.45	0.01	0.19	0.32	0.23	0.2	0.26	P52176	MMP9_BOVIN	Matrix metalloproteinase-9	Bos taurus (Bovine).	4e-30
comp214676_c2	0.44	7.86	3.08	5.48	3.46	2.08	6.82	Q86XI8	CS068_HUMAN	Uncharacterized protein C19orf68	Homo sapiens (Human).	5e-18
comp222368_c0	0.44	0.62	0.7	1.39	1.71	2.07	1.9	Q96RQ3	MCCA_HUMAN	Methylcrotonoyl-CoA carboxylase subunit alpha, mitochondrial	Homo sapiens (Human).	0
comp215291_c3	0.44	0.27	0.25	0.14	0.17	0.15	0.28	Q9H0J9	PAR12_HUMAN	Poly [ADP-ribose] polymerase 12	Homo sapiens (Human).	3e-57
comp214291_c1	0.44	0.2	0.49	1.02	0.74	1.03	1.19	Q4V8E9	NRIF1_RAT	Neurotrophin receptor-interacting factor 1	Rattus norvegicus (Rat).	1e-13
comp213317_c2	0.44	0.13	0.2	0.5	0.47	0.08	0.4	Q7LHG5	YI31B_YEAST	Transposon Ty3-I Gag-Pol polyprotein	Saccharomyces cerevisiae (strain	5e-10
comp223617_c0	0.44	0.11	0.2	0.61	0.41	0.56	0.7	P10076	ZFP26_MOUSE	Zinc finger protein 26	Mus musculus (Mouse).	5e-31
comp218166_c0	0.43	0.87	2.31	2.55	3.67	4.13	6.75	Q91W36	UBP3_MOUSE	Ubiquitin carboxyl-terminal hydrolase 3	Mus musculus (Mouse).	4e-39
comp223782_c0	0.43	0.49	2.29	3.1	4.16	2.82	3.03	P70388	RAD50_MOUSE	DNA repair protein RAD50	Mus musculus (Mouse).	0
comp219581_c2	0.43	0.39	1.24	0.76	1.77	1.31	1.08	Q14644	RASA3_HUMAN	Ras GTPase-activating protein 3	Homo sapiens (Human).	0
comp218203_c0	0.43	0.36	0.62	0.46	0.6	0.57	0.72	Q9NPA5	ZF64A_HUMAN	Zinc finger protein 64 homolog, isoforms 1 and 2	Homo sapiens (Human).	3e-08
comp215703_c3	0.43	0.29	0.41	0.65	0.77	1	1.47	Q03278	PO21_NASVI	Retrovirus-related Pol polyprotein from type-1 retrotransposable element R2	Nasonia vitripennis (Parasitic w	1e-06
comp209609_c1	0.43	0.14	0.13	0.31	0.17	0.06	0.32	P59510	ATS20_HUMAN	A disintegrin and metalloproteinase with thrombospondin motifs 20	Homo sapiens (Human).	2e-10
comp217185_c4	0.43	0.06	0.39	4.58	25.74	48.06	138.62	Q9X248	FABG_THEMA	3-oxoacyl-[acyl-carrier-protein] reductase FabG	Thermotoga maritima (strain ATCC	1e-26
comp226165_c0	0.42	0.94	1.12	3.02	1.67	1.48	1.82	Q8NCG7	DGLB_HUMAN	Sn1-specific diacylglycerol lipase beta	Homo sapiens (Human).	2e-137
comp212134_c0	0.42	0.6	0.6	1.02	0.65	0.52	0.33	P60319	KEN_DROYA	Probable transcription factor Ken	Drosophila yakuba (Fruit fly).	4e-12
comp222239_c0	0.42	0.46	0.54	1.01	1.36	1.4	1.19	Q5RAK3	RN180_PONAB	E3 ubiquitin-protein ligase RNF180	Pongo abelii (Sumatran orangutan	8e-19
comp221851_c0	0.42	0.17	0.29	0.2	0.75	1.5	2.02	Q9BY12	SCAPE_HUMAN	S phase cyclin A-associated protein in the endoplasmic reticulum	Homo sapiens (Human).	0
comp223613_c2	0.42	0.15	0.51	1.09	1.97	1.51	3.54	P90747	YE56_CAEEL	Probable cation-transporting ATPase C10C6.6	Caenorhabditis elegans.	5e-19
comp214479_c0	0.42	0.15	0.28	1.23	0.64	0.38	0.68	Q6PF04	ZN613_HUMAN	Zinc finger protein 613	Homo sapiens (Human).	5e-19
comp206821_c0	0.42	0.08	0.23	0.1	0.12	0.07	0.06	P98068	SPAN_STRPU	Protein SpAN	Strongylocentrotus purpuratus (P	2e-49
comp218323_c2	0.42	0.05	0.22	0.57	0.93	0.85	0.76	Q00969	ATF2_RAT	Cyclic AMP-dependent transcription factor ATF-2	Rattus norvegicus (Rat).	8e-36
comp222099_c0	0.41	3.11	8.5	8.51	3.84	2.64	2.61	Q3ZCX4	ZN568_HUMAN	Zinc finger protein 568	Homo sapiens (Human).	4e-56
comp221689_c0	0.41	0.24	0.34	0.34	2.14	1.37	3.24	A1L1R6	ZN423_DANRE	Zinc finger protein 423	Danio rerio (Zebrafish) (Brachyd	0
comp210514_c0	0.41	0.23	0.31	0.48	1.21	1.04	0.65	P51523	ZNF84_HUMAN	Zinc finger protein 84	Homo sapiens (Human).	3e-27
comp212556_c4	0.41	0.18	0.36	1.27	1.22	0.51	1.04	Q3B7N9	MYNN_BOVIN	Myoneurin	Bos taurus (Bovine).	6e-26
comp548248_c0	0.41	0.17	0.12	0.09	0.14	0.11	0.09	Q99M85	SCRT1_MOUSE	Transcriptional repressor scratch 1	Mus musculus (Mouse).	9e-13
comp216440_c6	0.41	0	0	0.19	0	0	0.04	A2VDP4	ZN567_BOVIN	Zinc finger protein 567	Bos taurus (Bovine).	5e-15
comp222096_c0	0.4	1.53	2.1	4.15	6.49	3.68	6.61	P09523	POL_FMVD	Enzymatic polyprotein	Figwort mosaic virus (strain DxS	4e-13
comp220872_c0	0.4	0.65	1.21	3.27	3.69	3.42	3.23	P10076	ZFP26_MOUSE	Zinc finger protein 26	Mus musculus (Mouse).	4e-55
comp190307_c0	0.4	0.36	0.79	1.38	0.72	0.62	0.71	Q9D305	THAP2_MOUSE	THAP domain-containing protein 2	Mus musculus (Mouse).	2e-17
comp210122_c3	0.4	0.14	0.11	0.3	0.07	0.11	0.15	Q9BXA9	SALL3_HUMAN	Sal-like protein 3	Homo sapiens (Human).	3e-07
comp198080_c0	0.4	0.13	0.22	0.2	0.05	0.03	0.04	P25152	BSAP_BACSU	Aminopeptidase YwaD	Bacillus subtilis (strain 168).	2e-06
comp218518_c3	0.4	0.09	0.52	0.32	0.28	0.24	0.26	P59510	ATS20_HUMAN	A disintegrin and metalloproteinase with thrombospondin motifs 20	Homo sapiens (Human).	3e-07
comp220597_c0	0.39	3.12	22.03	28.16	10.45	8.85	9.17	Q5MCW4	ZN569_HUMAN	Zinc finger protein 569	Homo sapiens (Human).	7e-70
comp217379_c5	0.39	1.97	0.87	0.38	0.69	0.45	0.29	P08548	LIN1_NYCCO	LINE-1 reverse transcriptase homolog	Nycticebus coucang (Slow loris).	5e-18
comp220421_c2	0.39	1.91	1.01	1.18	1.25	1.38	1.09	Q03278	PO21_NASVI	Retrovirus-related Pol polyprotein from type-1 retrotransposable element R2	Nasonia vitripennis (Parasitic w	3e-14
comp219731_c3	0.39	1.39	4.85	7.79	9.24	1.94	5.35	Q96T60	PNKP_HUMAN	Bifunctional polynucleotide phosphatase/kinase	Homo sapiens (Human).	9e-96
comp214442_c0	0.39	1.09	0.88	0.63	0.38	0.46	0.49	P18714	ZG20_XENLA	Gastrula zinc finger protein xFG20-1	Xenopus laevis (African clawed f	4e-09
comp214748_c1	0.39	0.96	1.5	1.05	3.09	3.64	5.08	Q95NR9	CALM_METSE	Calmodulin	Metridium senile (Brown sea anem	2e-79
comp223750_c1	0.39	0.82	6.98	18.39	22.69	21.46	24.49	Q11179	YPC2_CAEEL	Putative serine/threonine-protein kinase C05D10.2	Caenorhabditis elegans.	3e-168
comp219800_c0	0.39	0.75	2.62	3.49	2.45	2.84	2.26	Q99676	ZN184_HUMAN	Zinc finger protein 184	Homo sapiens (Human).	5e-37
comp223608_c0	0.39	0.73	0.66	0.63	1.07	0.92	0.58	P02466	CO1A2_RAT	Collagen alpha-2(I) chain	Rattus norvegicus (Rat).	7e-45
comp222624_c0	0.39	0.46	0.16	0.32	0.05	0.05	0.26	P58158	B3GA3_MOUSE	Galactosylgalactosylxylosylprotein 3-beta-glucuronosyltransferase 3	Mus musculus (Mouse).	9e-36
comp222826_c0	0.39	0.3	0.28	0.22	0.1	0.08	0.16	P13607	ATNA_DROME	Sodium/potassium-transporting ATPase subunit alpha	Drosophila melanogaster (Fruit f	4e-111
comp220218_c1	0.39	0.28	1.97	4.12	4.89	3.57	4.13	Q6PF04	ZN613_HUMAN	Zinc finger protein 613	Homo sapiens (Human).	1e-37
comp215409_c0	0.39	0.26	2.19	2.38	5.46	4.21	2.07	Q4V348	Z658B_HUMAN	Zinc finger protein 658B	Homo sapiens (Human).	2e-30
comp202964_c0	0.39	0.16	0.12	0.08	0.07	0.02	0.11	Q6ZN55	ZN574_HUMAN	Zinc finger protein 574	Homo sapiens (Human).	1e-05
comp210984_c0	0.39	0.15	0.39	0.53	0.04	0.02	0.16	Q28153	CELA1_BOVIN	Chymotrypsin-like elastase family member 1	Bos taurus (Bovine).	2e-44
[truncated: 1,540 more rows]

## Sheet: zinc ion binding
ID	2h	4h	6h	8h	10h	12h	14h	Uniprot AC	Gene name	Protein name	Species	Evalue
comp209918_c1	708.99	656.45	581.68	513.16	129.58	112.15	290.84	Q95V34	RS4_SPOFR	40S ribosomal protein S4	Spodoptera frugiperda (Fall army	2e-160
comp211780_c0	582.95	706.38	650.8	476.67	239.88	221.6	359.14	Q8N3Y7	RDHE2_HUMAN	Epidermal retinol dehydrogenase 2	Homo sapiens (Human).	3e-101
comp118752_c0	381.36	411.08	369.1	366.81	59.03	56.33	160.29	Q91VY9	ZN622_MOUSE	Zinc finger protein 622	Mus musculus (Mouse).	5e-123
comp210893_c0	334.69	170.85	141.6	103.5	123.41	106.88	83.25	B6CHA3	UHRF1_XENLA	E3 ubiquitin-protein ligase UHRF1	Xenopus laevis (African clawed f	0
comp223105_c0	316.07	153.83	92.93	75.67	57.78	45.74	34.76	P39963	CCNB3_CHICK	G2/mitotic-specific cyclin-B3	Gallus gallus (Chicken).	1e-96
comp223422_c0	305.89	249.55	115.32	60.33	56.83	43.92	55.34	Q27746	DNMT1_PARLI	DNA (cytosine-5)-methyltransferase PliMCI	Paracentrotus lividus (Common se	0
comp223611_c0	270.59	313.97	326.86	304.75	75.21	47.18	28.47	Q5R7X9	RAD1_PONAB	Cell cycle checkpoint protein RAD1	Pongo abelii (Sumatran orangutan	6e-145
comp224275_c1	263.35	166.42	120.95	61.8	27.33	28.77	35.01	P45974	UBP5_HUMAN	Ubiquitin carboxyl-terminal hydrolase 5	Homo sapiens (Human).	0
comp222636_c0	260.71	61.14	46.28	44.53	43.42	37.58	21.31	Q6GQ73	HOOK3_XENLA	Protein Hook homolog 3	Xenopus laevis (African clawed f	0
comp216103_c0	210.44	246.77	164.24	112.54	53.57	44.35	51.26	Q8N806	UBR7_HUMAN	Putative E3 ubiquitin-protein ligase UBR7	Homo sapiens (Human).	7e-98
comp211550_c0	207.3	226.33	229.99	149.86	102.67	110.99	166.91	Q8BL97	SRSF7_MOUSE	Serine/arginine-rich splicing factor 7	Mus musculus (Mouse).	9e-43
comp221952_c3	196.75	83.41	44.5	40.83	39.2	37.39	36.34	Q3SZY7	ZFAN6_BOVIN	AN1-type zinc finger protein 6	Bos taurus (Bovine).	1e-45
comp221657_c4	194.47	122.72	77.26	50.42	71.66	65.56	61	O94972	TRI37_HUMAN	E3 ubiquitin-protein ligase TRIM37	Homo sapiens (Human).	0
comp209319_c0	178.93	228.08	210.6	178.26	72.21	76.87	117.12	C3Z1P5	RU1C_BRAFL	U1 small nuclear ribonucleoprotein C	Branchiostoma floridae (Florida	6e-42
comp224865_c0	177	30.63	16.34	11.28	19.16	14.78	8.53	Q0VEE6	ZN800_MOUSE	Zinc finger protein 800	Mus musculus (Mouse).	2e-21
comp223473_c0	162.38	76.15	66.19	15.12	30.51	12.07	8.73	Q86Y13	DZIP3_HUMAN	E3 ubiquitin-protein ligase DZIP3	Homo sapiens (Human).	3e-11
comp213106_c0	157.14	253.38	127.64	128.07	58.64	65.57	75.28	Q7TP17	U2AF4_RAT	Splicing factor U2AF 26 kDa subunit	Rattus norvegicus (Rat).	7e-123
comp219292_c1	145.5	217.24	204.26	240.84	108.6	90.12	89.15	P62997	TRA2B_RAT	Transformer-2 protein homolog beta	Rattus norvegicus (Rat).	1e-53
comp208777_c0	144.21	220.57	193.09	154.26	44.28	45.89	90.45	P62878	RBX1_MOUSE	E3 ubiquitin-protein ligase RBX1	Mus musculus (Mouse).	2e-67
comp210374_c1	138.73	89.61	46.83	13.55	16.45	13.05	16.3	Q6P881	NSE1_XENTR	Non-structural maintenance of chromosomes element 1 homolog	Xenopus tropicalis (Western claw	1e-48
comp213282_c3	132.69	111.32	104.41	90.06	44.71	40.95	51.91	Q68DI1	ZN776_HUMAN	Zinc finger protein 776	Homo sapiens (Human).	1e-15
comp222176_c0	131.15	68.78	67.63	49.44	48.59	34.83	36.46	Q99P88	NU155_MOUSE	Nuclear pore complex protein Nup155	Mus musculus (Mouse).	0
comp217868_c1	126.34	130.26	92.22	39.07	20.03	13.36	8.79	Q9BRS8	LARP6_HUMAN	La-related protein 6	Homo sapiens (Human).	6e-71
comp217037_c0	119.29	58.25	41.03	24.13	9.32	7.75	5.56	P21328	RTJK_DROME	RNA-directed DNA polymerase from mobile element jockey	Drosophila melanogaster (Fruit f	9e-44
comp222384_c2	118.36	59.93	73.86	52.99	19.77	16.48	15.14	Q6ZMW2	ZN782_HUMAN	Zinc finger protein 782	Homo sapiens (Human).	4e-84
comp223804_c0	117	143.13	106.41	103.5	41.99	38.64	59.24	O95427	PIGN_HUMAN	GPI ethanolamine phosphate transferase 1	Homo sapiens (Human).	0
comp213260_c0	111.25	44.69	29.39	19.37	10.64	7.06	5.93	Q9BYE7	PCGF6_HUMAN	Polycomb group RING finger protein 6	Homo sapiens (Human).	1e-35
comp213252_c0	105.38	94.11	72.56	56.15	24.68	19.66	24.13	Q8CIC2	NUPL2_MOUSE	Nucleoporin-like protein 2	Mus musculus (Mouse).	6e-25
comp222301_c1	104	57.45	31.51	6.75	8.2	6.16	4.08	Q5RF70	ZN501_PONAB	Zinc finger protein 501	Pongo abelii (Sumatran orangutan	1e-35
comp221541_c0	101.24	117.89	76.33	43.74	38.2	36.71	41.47	D3ZTX0	TMED7_RAT	Transmembrane emp24 domain-containing protein 7	Rattus norvegicus (Rat).	2e-52
comp215396_c5	98.3	85.88	71.28	45.62	44.4	58.64	74.39	P58389	PTPA_MOUSE	Serine/threonine-protein phosphatase 2A activator	Mus musculus (Mouse).	6e-136
comp224525_c2	98	88.75	18.04	54.19	42.88	57.24	50.26	Q8NEZ4	MLL3_HUMAN	Histone-lysine N-methyltransferase MLL3	Homo sapiens (Human).	4e-70
comp224129_c1	93.03	63.17	49.08	49.7	46.86	41.84	36.66	Q10741	ADA10_BOVIN	Disintegrin and metalloproteinase domain-containing protein 10	Bos taurus (Bovine).	0
comp163760_c0	89.22	101.19	88.66	45.61	14.08	10.68	9.76	Q16769	QPCT_HUMAN	Glutaminyl-peptide cyclotransferase	Homo sapiens (Human).	1e-87
comp225803_c3	89.21	12.02	7.83	4.44	3.51	2.7	2.08	Q566M8	RN150_DANRE	RING finger protein 150	Danio rerio (Zebrafish) (Brachyd	3e-91
comp222051_c0	86.77	27.35	39.42	32.32	21.58	14.62	12.27	Q14149	MORC3_HUMAN	MORC family CW-type zinc finger protein 3	Homo sapiens (Human).	1e-141
comp222926_c2	85.5	73.09	31.16	25.83	10.95	8.51	7.5	Q8N6D5	ANR29_HUMAN	Ankyrin repeat domain-containing protein 29	Homo sapiens (Human).	8e-92
comp223437_c2	85.41	70.54	53.46	53.07	35.37	22.71	17.17	Q32PW3	TAF2_DANRE	Transcription initiation factor TFIID subunit 2	Danio rerio (Zebrafish) (Brachyd	0
comp224005_c0	85.19	60.38	33.2	28.6	30.5	23.42	22.83	P35559	IDE_RAT	Insulin-degrading enzyme	Rattus norvegicus (Rat).	0
comp218810_c1	84.44	61.06	25.66	9.82	4.73	5.96	5.86	Q76IC6	ZDH23_RAT	Probable palmitoyltransferase ZDHHC23	Rattus norvegicus (Rat).	4e-65
comp216039_c0	81.47	106.83	86.99	73.27	55.3	68.6	95.75	Q6IQ97	RBM41_DANRE	RNA-binding protein 4.1	Danio rerio (Zebrafish) (Brachyd	5e-22
comp225765_c0	80.44	13.35	19.32	15.63	12.32	9.11	7.19	Q9D6Z0	ALKB7_MOUSE	Alpha-ketoglutarate-dependent dioxygenase alkB homolog 7	Mus musculus (Mouse).	3e-65
comp188189_c0	79.09	24.55	20.45	25.1	16.87	12.44	9.98	Q5JVG2	ZN484_HUMAN	Zinc finger protein 484	Homo sapiens (Human).	3e-44
comp225237_c0	77.85	105.2	34.89	42.94	29.98	41.33	62.2	P04183	KITH_HUMAN	Thymidine kinase, cytosolic	Homo sapiens (Human).	9e-83
comp226265_c0	77.45	13.99	18.77	21.02	24.61	26.32	34.19	Q86TV6	TTC7B_HUMAN	Tetratricopeptide repeat protein 7B	Homo sapiens (Human).	0
comp214270_c0	76.98	14.06	15.42	9.4	6.61	3.34	2.55	Q8K203	NEIL3_MOUSE	Endonuclease 8-like 3	Mus musculus (Mouse).	2e-96
comp225697_c0	75.84	25.53	12.96	7.51	8.44	8.5	5.88	Q8NHQ8	RASF8_HUMAN	Ras association domain-containing protein 8	Homo sapiens (Human).	2e-36
comp222340_c0	73.81	13.74	6.98	4.61	8.18	5.55	5.84	Q6PFX9	TNKS1_MOUSE	Tankyrase-1	Mus musculus (Mouse).	0
comp216848_c0	73.54	11.26	12.21	12.97	10.73	8.36	10.12	O96028	NSD2_HUMAN	Histone-lysine N-methyltransferase NSD2	Homo sapiens (Human).	0
comp223352_c0	72.91	44.26	21.77	22.17	24.43	21.01	11.56	Q9CYA6	ZCHC8_MOUSE	Zinc finger CCHC domain-containing protein 8	Mus musculus (Mouse).	1e-64
comp225995_c0	72.2	12.15	9.22	2.88	5.69	4.9	3.7	Q8VHE6	DYH5_MOUSE	Dynein heavy chain 5, axonemal	Mus musculus (Mouse).	0
comp218759_c1	71.55	58.58	32.54	19.63	21.97	18.2	18.75	Q99PP2	ZN318_MOUSE	Zinc finger protein 318	Mus musculus (Mouse).	8e-43
comp223889_c0	71.01	25.78	13.95	7.81	12.55	8.97	6.3	Q1L5Z9	LONF2_HUMAN	LON peptidase N-terminal domain and RING finger protein 2	Homo sapiens (Human).	1e-140
comp224675_c0	70.86	36.22	23.38	23.57	19.25	16.84	20.15	P26446	PARP1_CHICK	Poly [ADP-ribose] polymerase 1	Gallus gallus (Chicken).	0
comp222210_c0	70.76	7.29	3.87	4.26	11.78	9.09	7.57	Q9ULJ6	ZMIZ1_HUMAN	Zinc finger MIZ domain-containing protein 1	Homo sapiens (Human).	0
comp223439_c0	70.24	29.83	17.53	11.98	13.5	10.9	8.29	Q5BLK4	TUT7_MOUSE	Terminal uridylyltransferase 7	Mus musculus (Mouse).	0
comp224635_c0	69.79	6.68	3.66	5.74	10.2	8.2	6.97	Q9H9B1	EHMT1_HUMAN	Histone-lysine N-methyltransferase EHMT1	Homo sapiens (Human).	0
comp224667_c0	69.7	22.6	21.96	13.11	26.33	26.05	13.9	P34611	NCL1_CAEEL	B-box type zinc finger protein ncl-1	Caenorhabditis elegans.	0
comp223368_c1	69.19	58.8	54.41	47.81	16.05	14.09	21.86	O95639	CPSF4_HUMAN	Cleavage and polyadenylation specificity factor subunit 4	Homo sapiens (Human).	5e-113
comp221030_c0	67.19	6.33	4.73	4.71	8.85	6.93	5.8	P57781	ESR2_MICUN	Estrogen receptor beta	Micropogonias undulatus (Atlanti	3e-60
comp222252_c0	66.04	16.32	17.72	45.24	19.75	18.85	10.24	A0JNB1	ZN227_BOVIN	Zinc finger protein 227	Bos taurus (Bovine).	2e-21
comp219578_c0	65.43	37.31	21.28	4.3	2.65	3.55	4.22	P59889	S39A1_DANRE	Zinc transporter ZIP1	Danio rerio (Zebrafish) (Brachyd	7e-43
comp221354_c1	65.28	15.06	11.35	3.88	17.32	17.78	29.04	A2BFC9	YI011_DANRE	Uncharacterized protein FLJ46082 homolog	Danio rerio (Zebrafish) (Brachyd	1e-43
comp222199_c1	64.74	63.53	51.92	57.47	37.8	42.52	57.29	Q9CR16	PPID_MOUSE	Peptidyl-prolyl cis-trans isomerase D	Mus musculus (Mouse).	5e-88
comp224173_c0	63.06	37.12	39.4	48.72	25.02	23.55	29.19	P00727	AMPL_BOVIN	Cytosol aminopeptidase	Bos taurus (Bovine).	6e-178
comp217065_c2	62.46	26.54	49.32	65.55	27.29	25.89	18.37	Q13360	ZN177_HUMAN	Zinc finger protein 177	Homo sapiens (Human).	4e-52
comp214234_c1	62.22	14.77	20.14	11.74	9.53	4.38	3.74	Q969V5	MUL1_HUMAN	Mitochondrial ubiquitin ligase activator of NFKB 1	Homo sapiens (Human).	1e-62
comp224827_c1	61.32	53.52	45.62	55.33	44.2	44.53	42.45	Q9WUM4	COR1C_MOUSE	Coronin-1C	Mus musculus (Mouse).	0
comp224685_c0	60.39	48.14	45.96	27.81	19.03	14.48	14.7	Q96FI4	NEIL1_HUMAN	Endonuclease 8-like 1	Homo sapiens (Human).	4e-92
comp216928_c6	60.26	49.7	38.28	25.21	12.41	9.05	10.31	O75346	ZN253_HUMAN	Zinc finger protein 253	Homo sapiens (Human).	8e-23
comp224269_c0	60.13	34.63	19.43	8.42	9.88	7.28	3.95	Q28DL4	TRAF6_XENTR	TNF receptor-associated factor 6	Xenopus tropicalis (Western claw	4e-94
comp222577_c2	57.86	87.36	67.84	36.87	21.23	17.49	13.71	Q8TBK6	ZCH10_HUMAN	Zinc finger CCHC domain-containing protein 10	Homo sapiens (Human).	7e-16
comp223022_c0	57.64	35.43	32.21	24.81	16.21	14.29	13.36	Q5REH2	ZDHC6_PONAB	Palmitoyltransferase ZDHHC6	Pongo abelii (Sumatran orangutan	5e-125
comp224555_c0	57.58	48.84	60.11	72.32	42.44	30.91	37.01	Q9CQS5	RIOK2_MOUSE	Serine/threonine-protein kinase RIO2	Mus musculus (Mouse).	3e-176
comp216916_c0	57.4	39.42	29.88	17.13	5.18	5.17	2.82	Q5R7T5	RNF41_PONAB	E3 ubiquitin-protein ligase NRDP1	Pongo abelii (Sumatran orangutan	7e-14
comp216774_c2	57.29	26.26	16.06	10.93	15.67	17.42	14.12	Q9R1A8	RFWD2_MOUSE	E3 ubiquitin-protein ligase RFWD2	Mus musculus (Mouse).	0
comp225873_c0	56.84	29.69	21.42	10.56	15.64	10.17	9.31	Q5R7T9	MTF2_PONAB	Metal-response element-binding transcription factor 2	Pongo abelii (Sumatran orangutan	2e-119
comp222500_c0	56.55	27.34	23.87	14.67	17.05	12.17	10.25	P49790	NU153_HUMAN	Nuclear pore complex protein Nup153	Homo sapiens (Human).	7e-80
comp222737_c0	56.01	25.51	13.96	9.35	6.99	8.3	3.59	Q9QZP2	PRDM4_RAT	PR domain zinc finger protein 4	Rattus norvegicus (Rat).	9e-09
comp221064_c1	55.24	43.9	24.57	13.93	21.4	13.23	11.29	A5A6K7	CBPE_PANTR	Carboxypeptidase E	Pan troglodytes (Chimpanzee).	2e-141
comp224179_c1	54.3	37.61	32.95	38.95	30.01	24.95	21.34	Q4R9C4	G2E3_MACFA	G2/M phase-specific E3 ubiquitin-protein ligase	Macaca fascicularis (Crab-eating	3e-92
comp226056_c0	54.14	45.15	49.62	36.52	46.56	39.03	37.19	P48728	GCST_HUMAN	Aminomethyltransferase, mitochondrial	Homo sapiens (Human).	4e-156
comp220852_c2	54	14.53	13.67	20.22	12.96	10.23	7.55	O43313	ATMIN_HUMAN	ATM interactor	Homo sapiens (Human).	1e-26
comp221430_c1	53.46	46.99	60.07	67.11	44.67	35.65	35.48	Q13472	TOP3A_HUMAN	DNA topoisomerase 3-alpha	Homo sapiens (Human).	0
comp225639_c0	52.42	55.75	63.38	63.9	42.26	40.72	74.66	P41091	IF2G_HUMAN	Eukaryotic translation initiation factor 2 subunit 3	Homo sapiens (Human).	0
comp225830_c1	52.05	30.18	51.52	41.64	13.77	10.79	14.05	P51523	ZNF84_HUMAN	Zinc finger protein 84	Homo sapiens (Human).	4e-84
comp215807_c0	51.95	66.62	28.98	8.39	3.95	2.83	2.73	Q6J1I7	RN166_RAT	RING finger protein 166	Rattus norvegicus (Rat).	1e-73
comp222810_c0	51.85	19.07	14.53	7.3	6	5.3	5.32	Q68SA9	ATS7_MOUSE	A disintegrin and metalloproteinase with thrombospondin motifs 7	Mus musculus (Mouse).	3e-10
comp225243_c0	50.88	10	5.1	5.13	6.58	5.41	7.35	Q5ZLC6	ANR10_CHICK	Ankyrin repeat domain-containing protein 10	Gallus gallus (Chicken).	5e-19
comp213410_c0	50.76	37.42	25.86	15.33	11.15	7.34	3.98	Q69Z28	ATS16_MOUSE	A disintegrin and metalloproteinase with thrombospondin motifs 16	Mus musculus (Mouse).	9e-26
comp215406_c6	50.57	57.28	46.53	58.92	29.12	25.77	46.69	Q9D554	SF3A3_MOUSE	Splicing factor 3A subunit 3	Mus musculus (Mouse).	0
comp223631_c1	49.28	34.65	20.68	16.3	7.95	6.31	8.54	Q99J78	DEFI8_MOUSE	Differentially expressed in FDCP 8	Mus musculus (Mouse).	6e-146
comp219521_c0	48.4	20.31	12.15	12.11	27.68	19.74	15.17	Q32KX7	BMI1_BOVIN	Polycomb complex protein BMI-1	Bos taurus (Bovine).	8e-87
comp218259_c3	47.58	51.3	42.6	41.12	14.81	9.74	11.33	Q5MCW4	ZN569_HUMAN	Zinc finger protein 569	Homo sapiens (Human).	1e-65
comp221778_c0	47.46	10.1	1.93	0.9	1.53	1.48	1.8	P11531	DMD_MOUSE	Dystrophin	Mus musculus (Mouse).	0
comp219683_c0	46.91	46.38	43.28	57.86	39.06	38.23	64.32	Q3SZ71	MPPB_BOVIN	Mitochondrial-processing peptidase subunit beta	Bos taurus (Bovine).	0
comp224359_c1	46.89	8.41	9.58	15.75	12.79	10.01	11.68	P55201	BRPF1_HUMAN	Peregrin	Homo sapiens (Human).	0
comp225002_c0	46.69	23.26	3.98	1.57	3.16	2.73	3.12	Q8NFW9	MYRIP_HUMAN	Rab effector MyRIP	Homo sapiens (Human).	3e-42
comp209276_c0	45.85	5.03	3.38	2.22	2.48	2.15	2.13	Q9H270	VPS11_HUMAN	Vacuolar protein sorting-associated protein 11 homolog	Homo sapiens (Human).	0
comp219447_c0	45.73	39.93	19.27	11.75	8.29	6.92	4.16	Q80VI1	TRI56_MOUSE	E3 ubiquitin-protein ligase TRIM56	Mus musculus (Mouse).	1e-18
comp225909_c1	45.14	22.17	22.83	23.9	23.26	18.86	26.59	Q4U2R1	HERC2_MOUSE	E3 ubiquitin-protein ligase HERC2	Mus musculus (Mouse).	3e-61
comp221441_c2	44.96	94.38	187.16	100.65	35.38	22.13	5.86	Q68EA5	ZNF57_HUMAN	Zinc finger protein 57	Homo sapiens (Human).	6e-40
comp223046_c2	44.9	33.88	28.97	25.36	15.31	11.93	14.53	P55039	DRG2_HUMAN	Developmentally-regulated GTP-binding protein 2	Homo sapiens (Human).	0
comp223860_c6	44.89	11.28	24.48	32.25	18.92	21.24	41.48	A5GFN6	RAEL1_PIG	mRNA export factor	Sus scrofa (Pig).	0
comp225978_c0	44.85	2.26	3.14	1.94	5.81	5.02	3.8	A4IF63	TRIM2_BOVIN	Tripartite motif-containing protein 2	Bos taurus (Bovine).	4e-62
comp224013_c2	44.72	12.25	4.06	3.09	5.03	4.23	3.59	Q5E9J6	RNF34_BOVIN	E3 ubiquitin-protein ligase RNF34	Bos taurus (Bovine).	3e-40
comp211867_c0	44.37	37.13	24.93	16.8	7.84	6.25	11.94	Q64442	DHSO_MOUSE	Sorbitol dehydrogenase	Mus musculus (Mouse).	1e-154
comp225794_c1	44.32	17.28	11.12	10.05	11.9	8.85	9.18	Q9DGG6	ADCY9_CHICK	Adenylate cyclase type 9	Gallus gallus (Chicken).	0
comp216729_c1	44.26	11.79	9.91	11.63	17.47	10.17	7.99	Q6ZNG1	ZN600_HUMAN	Zinc finger protein 600	Homo sapiens (Human).	3e-16
comp221173_c1	44.15	26.71	14.43	8.27	6.75	4.38	1.17	Q14839	CHD4_HUMAN	Chromodomain-helicase-DNA-binding protein 4	Homo sapiens (Human).	2e-172
comp223149_c1	44.03	30.18	10.16	10.78	10.88	10.77	9.34	Q91YT2	RN185_MOUSE	E3 ubiquitin-protein ligase RNF185	Mus musculus (Mouse).	1e-78
comp220145_c0	43.39	18.83	17.43	9.09	6.15	2.83	1.39	P10076	ZFP26_MOUSE	Zinc finger protein 26	Mus musculus (Mouse).	4e-57
comp221388_c0	42.95	25.62	11.71	6.39	3.11	1.85	2.02	A4IF63	TRIM2_BOVIN	Tripartite motif-containing protein 2	Bos taurus (Bovine).	9e-19
comp223078_c0	42.31	41.39	29.97	24.85	13.01	10.29	9.39	Q7ZVP1	JADE3_DANRE	Protein Jade-3	Danio rerio (Zebrafish) (Brachyd	0
comp224333_c0	42.28	25.7	29.81	22.31	17.05	10.49	4.84	Q2KIN5	HEM3_BOVIN	Porphobilinogen deaminase	Bos taurus (Bovine).	1e-129
comp218743_c0	41.75	45.41	31.46	35.92	7.99	6.81	14.64	Q3TX08	TRM1_MOUSE	tRNA (guanine(26)-N(2))-dimethyltransferase	Mus musculus (Mouse).	0
comp220908_c4	41.74	25.44	15.88	11.6	10.44	11.39	11.6	F1M7Y5	KPCI_RAT	Protein kinase C iota type	Rattus norvegicus (Rat).	0
comp224400_c1	41.33	21.05	14.55	46.45	32.77	19.05	18.31	Q9C040	TRIM2_HUMAN	Tripartite motif-containing protein 2	Homo sapiens (Human).	4e-21
comp225480_c0	41.32	18.31	11.63	8.8	7.09	6.45	6.78	Q6ZQ82	RHG26_MOUSE	Rho GTPase-activating protein 26	Mus musculus (Mouse).	0
comp214943_c2	41.11	21.12	33.27	28.49	11.84	9.79	15.16	P27398	CAND_DROME	Calpain-D	Drosophila melanogaster (Fruit f	3e-88
comp220802_c0	40.56	26.78	30.61	42.28	33	35.37	58.46	Q06AT9	RBM4B_PIG	RNA-binding protein 4B	Sus scrofa (Pig).	5e-32
comp218774_c1	40.28	13.07	11.42	8.8	5.68	4.89	7.66	Q6P560	ZN182_MOUSE	Zinc finger protein 182	Mus musculus (Mouse).	3e-76
comp225824_c0	40	17.54	10.91	10.79	17.46	12.13	8.05	Q8VCD7	KDM4C_MOUSE	Lysine-specific demethylase 4C	Mus musculus (Mouse).	2e-53
comp223925_c2	39.88	11.05	5.95	5.97	9.28	7.81	8.54	Q99ML9	RN111_MOUSE	E3 ubiquitin-protein ligase Arkadia	Mus musculus (Mouse).	5e-41
comp225611_c0	38.37	3.51	3.23	8.44	10.39	8.25	5.98	Q6A085	ZN629_MOUSE	Zinc finger protein 629	Mus musculus (Mouse).	1e-41
comp216725_c0	38.28	27.83	22.34	21.98	28.94	24.86	25.97	Q5ZIP4	XRN2_CHICK	5'-3' exoribonuclease 2	Gallus gallus (Chicken).	0
comp221450_c0	38.17	9.47	4.74	5.79	4.64	3.12	1.95	Q7TMV1	RN139_MOUSE	E3 ubiquitin-protein ligase RNF139	Mus musculus (Mouse).	4e-142
comp222806_c1	38.12	18.57	14.31	9.31	10.1	7.7	4.76	Q8C5W4	MOR2B_MOUSE	MORC family CW-type zinc finger protein 2B	Mus musculus (Mouse).	0
comp213328_c0	38.08	20.36	14.57	18.03	11.82	10.77	11	P07902	GALT_HUMAN	Galactose-1-phosphate uridylyltransferase	Homo sapiens (Human).	2e-169
comp223915_c0	37.97	25.77	15.56	19.32	29.77	32.28	47.64	Q13330	MTA1_HUMAN	Metastasis-associated protein MTA1	Homo sapiens (Human).	0
comp225239_c0	37.61	1.63	3.06	6.49	10.04	7.96	10.07	Q4LDD4	ARAP1_MOUSE	Arf-GAP with Rho-GAP domain, ANK repeat and PH domain-containing protein 1	Mus musculus (Mouse).	3e-79
comp222143_c1	37.57	19.66	23.21	27.8	30.34	33.03	63.58	Q27802	DYHC2_TRIGR	Cytoplasmic dynein 2 heavy chain 1	Tripneustes gratilla (Hawaian se	0
comp217584_c0	37.36	34.14	23.76	11.95	9.72	3.42	4.33	Q9NYT6	ZN226_HUMAN	Zinc finger protein 226	Homo sapiens (Human).	5e-61
comp222140_c0	36.95	22.77	18.88	20.97	16.45	14.92	15.93	Q09838	PRZ1_SCHPO	Transcriptional regulator prz1	Schizosaccharomyces pombe (strai	1e-10
comp223122_c1	36.37	34.89	23.28	14.76	8.58	4.68	7.75	Q99JW2	ACY1_MOUSE	Aminoacylase-1	Mus musculus (Mouse).	1e-177
comp224102_c0	36.28	24.6	33	19.21	17.67	14.87	13.33	Q292R5	KEN_DROPS	Transcription factor Ken	Drosophila pseudoobscura pseudoo	2e-13
comp217656_c0	36.21	62.7	60.44	26.73	8.94	7.47	8.59	A2AJ77	PRD12_MOUSE	PR domain zinc finger protein 12	Mus musculus (Mouse).	6e-100
comp224736_c1	36.12	28.25	30.87	44.12	27.64	25.56	30.67	Q28CM8	ARFG2_XENTR	ADP-ribosylation factor GTPase-activating protein 2	Xenopus tropicalis (Western claw	2e-20
comp223189_c1	36.07	21.41	16.73	14.33	19.08	16.57	12.77	Q7QB13	CCNC_ANOGA	Cyclin-C	Anopheles gambiae (African malar	8e-139
comp215976_c1	35.81	53.86	87.61	86.51	70.92	71.59	108.95	Q9Y2X3	NOP58_HUMAN	Nucleolar protein 58	Homo sapiens (Human).	0
comp225453_c1	35.55	22.62	13.82	11.54	14.14	11.91	14.34	P49792	RBP2_HUMAN	E3 SUMO-protein ligase RanBP2	Homo sapiens (Human).	2e-128
comp221335_c0	35.47	62.32	38.21	28.59	31.41	24.47	26.9	Q3TIX9	SNUT2_MOUSE	U4/U6.U5 tri-snRNP-associated protein 2	Mus musculus (Mouse).	0
comp221806_c2	35.3	9.04	20.37	17.95	9.76	8.77	9.36	O75808	CAN15_HUMAN	Calpain-15	Homo sapiens (Human).	2e-118
comp211102_c0	35.29	0.95	17.51	4.38	2.08	3.86	7.06	P19222	CBPA2_RAT	Carboxypeptidase A2	Rattus norvegicus (Rat).	8e-59
comp214733_c0	34.68	18.93	16.58	11.46	4.4	4.11	4.57	Q3SZP8	TAD2A_BOVIN	Transcriptional adapter 2-alpha	Bos taurus (Bovine).	5e-135
comp223088_c0	34.66	4.5	6.36	8.53	9.62	8.72	4.22	E1BB03	ZRAB3_BOVIN	DNA annealing helicase and endonuclease ZRANB3	Bos taurus (Bovine).	5e-162
comp225971_c0	34.65	28	6.86	12.91	11.49	10.39	14.51	P58269	DPF3_MOUSE	Zinc finger protein DPF3	Mus musculus (Mouse).	2e-86
comp218219_c0	34.56	33.33	26.19	16.43	5.23	5.05	4.73	Q4PJX1	ODR4_MOUSE	Protein odr-4 homolog	Mus musculus (Mouse).	2e-61
comp221503_c0	34.11	14.43	9.57	6.85	7.56	5.26	3.45	Q86TL2	TM110_HUMAN	Transmembrane protein 110	Homo sapiens (Human).	3e-73
comp214978_c0	33.81	16.38	13.24	14.84	17.32	8.44	9.42	Q6PCD5	RFWD3_HUMAN	E3 ubiquitin-protein ligase RFWD3	Homo sapiens (Human).	2e-116
comp219619_c0	33.61	29.28	26.91	19.45	7.56	5.29	6.09	Q1LZ96	ATPF2_BOVIN	ATP synthase mitochondrial F1 complex assembly factor 2	Bos taurus (Bovine).	2e-85
comp216959_c0	33.54	27.95	8.04	3.14	1.29	1.49	1.65	Q9Z2V5	HDAC6_MOUSE	Histone deacetylase 6	Mus musculus (Mouse).	2e-96
comp223144_c4	32.73	2.63	1.36	0.89	2.31	2.15	1.52	Q6IVG4	ACAP2_RABIT	Arf-GAP with coiled-coil, ANK repeat and PH domain-containing protein 2	Oryctolagus cuniculus (Rabbit).	0
comp225670_c1	32.69	20.65	17.53	11.07	12.08	10.31	7.54	Q4JIJ3	METH_BOVIN	Methionine synthase	Bos taurus (Bovine).	0
comp220643_c1	32.67	5.27	4.36	5.11	9.5	8.22	6.93	Q5REK1	ZN136_PONAB	Zinc finger protein 136	Pongo abelii (Sumatran orangutan	8e-18
comp224832_c1	32.47	9.83	25.23	40.43	38.05	38.53	50.54	Q9D8W5	PSD12_MOUSE	26S proteasome non-ATPase regulatory subunit 12	Mus musculus (Mouse).	0
comp222495_c2	32.43	37.57	38.42	44.5	21.68	27	38.59	Q149N8	SHPRH_HUMAN	E3 ubiquitin-protein ligase SHPRH	Homo sapiens (Human).	0
comp213109_c0	32.18	9.99	4.57	2.27	2.96	2.54	1.24	A6NNE9	MARHB_HUMAN	E3 ubiquitin-protein ligase MARCH11	Homo sapiens (Human).	2e-13
comp217851_c1	32.1	60.4	137.1	93.59	30.31	16.83	7.35	Q9EQB9	ZN287_MOUSE	Zinc finger protein 287	Mus musculus (Mouse).	6e-25
comp221173_c3	31.65	23.32	13.79	11.62	12.85	10.27	10.31	Q8TDI0	CHD5_HUMAN	Chromodomain-helicase-DNA-binding protein 5	Homo sapiens (Human).	0
comp223097_c1	31.63	24.18	41.63	30.41	8.39	6.3	3.31	P17019	ZN708_HUMAN	Zinc finger protein 708	Homo sapiens (Human).	3e-89
comp223510_c1	31.27	11.27	12.86	4.83	5.73	3.96	5.04	Q14929	ZN169_HUMAN	Zinc finger protein 169	Homo sapiens (Human).	2e-13
comp222672_c0	31.03	10.42	9.62	13.75	13.32	10.76	10.02	Q810T5	KAT7_RAT	Histone acetyltransferase KAT7	Rattus norvegicus (Rat).	0
comp221381_c0	31.02	23.17	24.41	26.86	16.25	15.2	29.57	Q9Z2N8	ACL6A_MOUSE	Actin-like protein 6A	Mus musculus (Mouse).	0
comp214943_c0	31	15.21	26.87	21.05	9.77	8.03	10	P27398	CAND_DROME	Calpain-D	Drosophila melanogaster (Fruit f	3e-28
comp211882_c3	30.86	12.91	6.42	2.17	7.19	3.69	1.21	Q0VAW7	ZN112_MOUSE	Zinc finger protein 112	Mus musculus (Mouse).	7e-13
comp223632_c1	30.84	16.85	16.51	15.32	11.52	11.1	14.63	Q28CE7	ZNT5_XENTR	Zinc transporter 5	Xenopus tropicalis (Western claw	0
comp214111_c1	30.83	10.1	10.84	3.9	7.99	5.13	3.71	Q8VCD7	KDM4C_MOUSE	Lysine-specific demethylase 4C	Mus musculus (Mouse).	2e-71
comp222132_c0	30.45	8.17	7.39	5.62	2.36	1.78	0.73	Q9BXT4	TDRD1_HUMAN	Tudor domain-containing protein 1	Homo sapiens (Human).	8e-13
comp226001_c0	29.99	18.63	13.55	8.85	8.19	7.19	5.78	Q8K1A0	METL5_MOUSE	Methyltransferase-like protein 5	Mus musculus (Mouse).	2e-95
comp215332_c1	29.53	15.15	7.33	8.24	11.91	12.48	30.78	Q9UBN7	HDAC6_HUMAN	Histone deacetylase 6	Homo sapiens (Human).	0
comp220756_c0	29.47	6.81	4.97	7.95	14.1	9.53	8.77	Q2TB10	ZN800_HUMAN	Zinc finger protein 800	Homo sapiens (Human).	2e-19
comp223260_c4	29.44	26.43	26.5	19.73	13.26	15.34	33.15	Q54NE6	PGAM_DICDI	Probable phosphoglycerate mutase	Dictyostelium discoideum (Slime	4e-97
comp214484_c2	29.42	6.45	8.34	6	5.11	3.98	4.06	P53356	HTK16_HYDVU	Tyrosine-protein kinase HTK16	Hydra vulgaris (Hydra) (Hydra at	3e-159
comp217534_c1	29.16	14.29	12.56	9.52	8.55	7.61	8.71	Q8C5L6	INP5K_MOUSE	Inositol polyphosphate 5-phosphatase K	Mus musculus (Mouse).	6e-91
comp215466_c0	28.86	22.42	41.73	90.54	53.1	57.65	92.22	P62716	PP2AB_RAT	Serine/threonine-protein phosphatase 2A catalytic subunit beta isoform	Rattus norvegicus (Rat).	0
comp219529_c1	28.81	6.06	3.89	2.4	5.15	3.42	1.93	P08043	ZFP2_MOUSE	Zinc finger protein 2	Mus musculus (Mouse).	1e-55
comp218761_c4	28.37	21.77	23.76	11.86	10.77	7.81	6.87	Q96RE9	ZN300_HUMAN	Zinc finger protein 300	Homo sapiens (Human).	1e-63
comp220236_c0	28.21	18.35	15	15.48	10.16	9.97	12.34	P13686	PPA5_HUMAN	Tartrate-resistant acid phosphatase type 5	Homo sapiens (Human).	8e-105
comp212838_c1	28.09	7.88	9.27	3.51	3.57	2.04	2.25	Q96IR2	ZN845_HUMAN	Zinc finger protein 845	Homo sapiens (Human).	6e-14
comp223438_c0	27.98	20.52	33.88	34.52	51.03	48.8	53.56	Q9NRL2	BAZ1A_HUMAN	Bromodomain adjacent to zinc finger domain protein 1A	Homo sapiens (Human).	3e-88
comp223242_c2	27.81	14.64	13.8	3.15	6.96	9.29	6.16	Q5VU57	CBPC6_HUMAN	Cytosolic carboxypeptidase 6	Homo sapiens (Human).	0
comp225471_c1	27.55	21.91	12.27	10.43	9.82	8.92	8.52	Q92556	ELMO1_HUMAN	Engulfment and cell motility protein 1	Homo sapiens (Human).	0
comp225860_c2	27.3	27.23	22.31	17.52	9.24	8.32	10.24	Q8BZ36	RINT1_MOUSE	RAD50-interacting protein 1	Mus musculus (Mouse).	0
comp224459_c0	27.27	17.11	9.89	6.79	11.58	7.89	2.99	Q60821	ZBT17_MOUSE	Zinc finger and BTB domain-containing protein 17	Mus musculus (Mouse).	4e-15
comp216737_c0	27.14	4.49	1.65	0.61	1.8	1.38	0.61	Q3SX40	PDLI7_BOVIN	PDZ and LIM domain protein 7	Bos taurus (Bovine).	1e-18
comp222361_c2	26.99	19.47	10.95	5.65	5.22	4.08	3.41	Q27874	PAT3_CAEEL	Integrin beta pat-3	Caenorhabditis elegans.	7e-111
comp218983_c2	26.87	9.01	16.41	30.03	42.21	44.57	52.5	P52176	MMP9_BOVIN	Matrix metalloproteinase-9	Bos taurus (Bovine).	1e-17
comp219867_c0	26.71	57.49	47.29	34.65	37.7	32.76	26.03	Q8BTQ0	PCGF3_MOUSE	Polycomb group RING finger protein 3	Mus musculus (Mouse).	3e-88
comp221255_c1	26.3	14.94	14.54	17.7	17.1	12.88	15.62	Q04545	TDA9_YEAST	Probable transcription factor TDA9	Saccharomyces cerevisiae (strain	2e-10
comp213129_c2	26.29	29.58	24.76	26.19	16.51	16.87	19.96	O15541	R113A_HUMAN	RING finger protein 113A	Homo sapiens (Human).	1e-120
comp225275_c0	26.24	10.85	7.42	4.96	6.57	5.79	3.65	A5WW08	CHFR_DANRE	E3 ubiquitin-protein ligase CHFR	Danio rerio (Zebrafish) (Brachyd	3e-126
comp217851_c3	25.97	20.76	17.89	14.48	3.22	4.37	3.88	P51786	ZN157_HUMAN	Zinc finger protein 157	Homo sapiens (Human).	1e-54
comp213334_c0	25.86	22.43	19.36	16.35	5.62	3.99	4.88	Q7T037	RF12B_XENLA	E3 ubiquitin-protein ligase RNF12-B	Xenopus laevis (African clawed f	7e-15
comp225964_c0	25.81	11.62	10.19	9.84	9.33	7.66	7.26	Q5Y5T5	ZDHC8_MOUSE	Probable palmitoyltransferase ZDHHC8	Mus musculus (Mouse).	9e-110
comp214510_c2	25.69	33.85	39.79	33.37	9.26	10.02	5.92	P18729	ZG57_XENLA	Gastrula zinc finger protein XlCGF57.1	Xenopus laevis (African clawed f	6e-71
comp215288_c0	25.64	2.44	1.88	2.16	3.66	2.81	2.2	Q6A085	ZN629_MOUSE	Zinc finger protein 629	Mus musculus (Mouse).	1e-33
comp213703_c0	25.58	35.4	43.75	30.21	19.34	16.58	26.88	Q96MF7	NSE2_HUMAN	E3 SUMO-protein ligase NSE2	Homo sapiens (Human).	6e-25
comp225461_c0	25.55	10.68	13.78	10.13	14.49	13.93	11.35	Q8IZN3	ZDH14_HUMAN	Probable palmitoyltransferase ZDHHC14	Homo sapiens (Human).	8e-167
comp216770_c2	25.2	40.98	66.17	50.18	37.57	29.18	23.48	O94832	MYO1D_HUMAN	Unconventional myosin-Id	Homo sapiens (Human).	0
comp216078_c1	25.2	16.89	12.62	5.84	3.85	4.25	5.16	Q3T075	STX8_BOVIN	Syntaxin-8	Bos taurus (Bovine).	1e-18
comp217337_c0	24.89	2.18	3.18	3.68	6.59	5.76	6.04	Q8R5G7	ARAP3_MOUSE	Arf-GAP with Rho-GAP domain, ANK repeat and PH domain-containing protein 3	Mus musculus (Mouse).	1e-10
comp214635_c3	24.84	20.11	10.17	8.12	3.35	3.56	2.71	Q7Z7L9	ZSCA2_HUMAN	Zinc finger and SCAN domain-containing protein 2	Homo sapiens (Human).	3e-61
comp223858_c0	24.72	23.77	15.07	19.72	25.28	26.88	35.29	Q32NQ8	RNF10_XENLA	RING finger protein 10	Xenopus laevis (African clawed f	1e-174
comp213231_c1	24.71	27.06	25.61	27.77	12.02	11.45	23.57	A7RWP6	EIF3E_NEMVE	Eukaryotic translation initiation factor 3 subunit E	Nematostella vectensis (Starlet	3e-127
comp218838_c0	24.67	15.94	13.75	8.59	2.62	1.4	1.38	A6QPT7	ERAP2_BOVIN	Endoplasmic reticulum aminopeptidase 2	Bos taurus (Bovine).	0
comp226134_c0	24.6	4.6	8.55	4.2	3.2	3.45	4.67	P10076	ZFP26_MOUSE	Zinc finger protein 26	Mus musculus (Mouse).	2e-37
comp216964_c0	24.33	28.63	16.41	8.94	3.14	2.07	1.4	A9LNK9	CPSF_ARATH	Cleavage and polyadenylation specificity factor CPSF30	Arabidopsis thaliana (Mouse-ear	2e-06
comp214244_c4	24.09	2.27	1.21	0.69	0.3	0.41	0.4	Q24732	GLAS_DROVI	Protein glass	Drosophila virilis (Fruit fly).	2e-12
comp222748_c1	24.07	10.46	2.17	1.8	3.22	2.74	1.12	P10076	ZFP26_MOUSE	Zinc finger protein 26	Mus musculus (Mouse).	7e-52
comp218992_c2	23.98	7.04	8.1	9.37	7.7	4.25	2.2	Q1EHT7	C3H4_ORYSJ	Zinc finger CCCH domain-containing protein 4	Oryza sativa subsp. japonica (Ri	2e-07
comp219918_c0	23.95	19.4	27.76	33.37	25.55	25.81	32.68	Q96C45	ULK4_HUMAN	Serine/threonine-protein kinase ULK4	Homo sapiens (Human).	0
comp217421_c1	23.69	17.72	16.04	9.94	7.48	9.04	18.75	Q96T23	RSF1_HUMAN	Remodeling and spacing factor 1	Homo sapiens (Human).	3e-47
comp225368_c0	23.65	9.57	5.69	5.27	6.28	4.97	2.91	Q15075	EEA1_HUMAN	Early endosome antigen 1	Homo sapiens (Human).	1e-77
comp222942_c1	23.37	28.49	63.04	62.84	68.72	44.75	53.34	Q03168	ASPP_AEDAE	Lysosomal aspartic protease	Aedes aegypti (Yellowfever mosqu	0
comp225835_c1	23.29	17.62	13.28	13.78	17.62	12.88	10.87	Q86VM9	ZCH18_HUMAN	Zinc finger CCCH domain-containing protein 18	Homo sapiens (Human).	3e-30
comp225468_c0	23.26	26.23	10.42	8.86	3.39	1.18	1.54	Q9C5D2	FBL4_ARATH	F-box/LRR-repeat protein 4	Arabidopsis thaliana (Mouse-ear	2e-18
comp215908_c2	23.25	14.53	9.14	5.09	3.11	2.34	2.92	Q9NWT6	HIF1N_HUMAN	Hypoxia-inducible factor 1-alpha inhibitor	Homo sapiens (Human).	4e-147
comp213245_c1	23.16	6.85	3.78	2.95	1.71	2.54	5.06	P10076	ZFP26_MOUSE	Zinc finger protein 26	Mus musculus (Mouse).	3e-82
comp224989_c0	22.86	4.29	3.57	3.27	5.5	5.14	3.13	Q8RX29	ATL70_ARATH	RING-H2 finger protein ATL70	Arabidopsis thaliana (Mouse-ear	3e-08
comp223116_c0	22.81	6.08	3.25	3.01	4.02	4.3	5.54	Q9UPR0	PLCL2_HUMAN	Inactive phospholipase C-like protein 2	Homo sapiens (Human).	0
comp223042_c6	22.74	8.09	4.63	2.6	4.97	5.89	5.5	B0JZV4	CBPC5_XENTR	Cytosolic carboxypeptidase-like protein 5	Xenopus tropicalis (Western claw	1e-139
comp224508_c0	22.61	8.55	3.74	1.08	3.53	5.19	1.73	P16423	POLR_DROME	Retrovirus-related Pol polyprotein from type-2 retrotransposable element R2DM	Drosophila melanogaster (Fruit f	1e-11
comp219667_c0	22.47	16.77	12.99	10.39	7.24	4.96	6.68	Q6ZMW2	ZN782_HUMAN	Zinc finger protein 782	Homo sapiens (Human).	1e-61
comp225406_c0	22.42	24.22	25.38	22.23	14.64	15.14	14.45	Q02040	AK17A_HUMAN	A-kinase anchor protein 17A	Homo sapiens (Human).	7e-140
comp224944_c0	22.18	14.31	11.25	7.34	11.82	9.73	10.18	Q6P1G2	KDM2B_MOUSE	Lysine-specific demethylase 2B	Mus musculus (Mouse).	0
comp221810_c0	22.16	30.37	27.27	30.63	22.93	25.36	34.03	Q62255	SALL3_MOUSE	Sal-like protein 3	Mus musculus (Mouse).	1e-05
comp221964_c1	22.08	15.09	10.47	8.4	8.98	7.31	7.99	P0CE10	Y4102_ARATH	Putative uncharacterized protein At4g01020, chloroplastic	Arabidopsis thaliana (Mouse-ear	2e-34
comp219607_c0	22.05	11.84	5.13	4.47	3.16	2.95	1.99	Q5TKR9	KAT6A_RAT	Histone acetyltransferase KAT6A	Rattus norvegicus (Rat).	3e-29
comp225744_c1	22.02	10.89	8.82	9.72	15.11	13.77	10.49	Q5XHH7	SYVNB_XENLA	E3 ubiquitin-protein ligase synoviolin B	Xenopus laevis (African clawed f	0
comp211596_c1	21.94	17.71	20.28	29.09	8.22	9.95	23.79	Q6DGQ0	SPT4H_DANRE	Transcription elongation factor SPT4	Danio rerio (Zebrafish) (Brachyd	4e-67
comp221037_c0	21.88	21.74	16.97	13.76	6.61	4.89	8.86	O43324	MCA3_HUMAN	Eukaryotic translation elongation factor 1 epsilon-1	Homo sapiens (Human).	7e-35
comp219991_c1	21.88	9.8	5.92	4.21	5.31	2.92	1.68	Q804S5	MIB1_DANRE	E3 ubiquitin-protein ligase mib1	Danio rerio (Zebrafish) (Brachyd	0
comp224925_c0	21.77	9.68	4.49	3.89	6.98	4.77	4.47	Q8K4G5	ABLM1_MOUSE	Actin-binding LIM protein 1	Mus musculus (Mouse).	2e-39
comp217541_c1	21.55	18.82	10.7	4.58	13.48	12.42	8.06	Q6PI78	TMM65_HUMAN	Transmembrane protein 65	Homo sapiens (Human).	7e-46
comp219719_c0	21.22	1.82	1.29	1.89	2.47	2.31	1.22	Q6DGF5	ZDH12_RAT	Probable palmitoyltransferase ZDHHC12	Rattus norvegicus (Rat).	2e-38
comp212141_c1	21.2	22.41	15.34	13.71	14.6	12.26	14.77	Q8MQJ9	BRAT_DROME	Brain tumor protein	Drosophila melanogaster (Fruit f	2e-54
comp225062_c0	21.18	14.35	9.93	4.29	3.73	3.06	2.17	Q99LW6	YAF2_MOUSE	YY1-associated factor 2	Mus musculus (Mouse).	5e-40
comp220015_c0	21.08	11.59	8.68	5.81	7.38	5.86	3.16	O94892	ZN432_HUMAN	Zinc finger protein 432	Homo sapiens (Human).	1e-68
comp225899_c0	21.05	5.66	1.97	9.09	13.11	6.23	2.65	Q8IY33	MILK2_HUMAN	MICAL-like protein 2	Homo sapiens (Human).	9e-58
comp210726_c0	21.05	1.66	4.48	6.56	2.98	1.47	4.91	O75382	TRIM3_HUMAN	Tripartite motif-containing protein 3	Homo sapiens (Human).	8e-16
comp226186_c0	20.96	2.69	4	3.92	10.42	6.61	7.06	O95714	HERC2_HUMAN	E3 ubiquitin-protein ligase HERC2	Homo sapiens (Human).	0
comp220855_c0	20.92	6.73	3.53	9.06	4.42	4.21	4.08	B2RXF5	ZBT42_HUMAN	Zinc finger and BTB domain-containing protein 42	Homo sapiens (Human).	1e-07
comp212555_c1	20.34	23.38	25.44	19.26	6.39	5.52	7.61	Q91X96	MSS4_MOUSE	Guanine nucleotide exchange factor MSS4	Mus musculus (Mouse).	4e-40
comp221889_c0	20.31	11.69	2.86	6.19	7.55	8.42	7.14	Q7Z3G6	PRIC2_HUMAN	Prickle-like protein 2	Homo sapiens (Human).	3e-126
comp216946_c3	20.27	35.37	17.07	25.25	9.72	12.16	24.29	Q99595	TI17A_HUMAN	Mitochondrial import inner membrane translocase subunit Tim17-A	Homo sapiens (Human).	5e-74
comp223961_c0	20.09	6.88	3.25	2.7	4.08	2.6	1.34	Q8N895	ZN366_HUMAN	Zinc finger protein 366	Homo sapiens (Human).	3e-08
comp224736_c2	19.92	15.26	21.04	17.06	20.83	18.22	20.57	Q28CM8	ARFG2_XENTR	ADP-ribosylation factor GTPase-activating protein 2	Xenopus tropicalis (Western claw	1e-33
comp225779_c0	19.87	15.02	14.09	15.06	16.55	13.52	15.86	Q5ZL98	RPC1_CHICK	DNA-directed RNA polymerase III subunit RPC1	Gallus gallus (Chicken).	0
comp215050_c2	19.84	2.74	2.2	1.99	3.07	1.98	1.81	P51523	ZNF84_HUMAN	Zinc finger protein 84	Homo sapiens (Human).	4e-28
comp199208_c0	19.57	12.22	13.16	6.92	5.44	3.22	1.72	Q2Q1W2	LIN41_HUMAN	E3 ubiquitin-protein ligase TRIM71	Homo sapiens (Human).	8e-24
comp224109_c1	19.46	15.34	11.59	14.24	12.58	15.05	19.54	Q0VCR6	TMM68_BOVIN	Transmembrane protein 68	Bos taurus (Bovine).	3e-113
comp217163_c0	19.33	17.47	11.72	6.09	15.34	12.17	7.83	Q9P0J7	KCMF1_HUMAN	E3 ubiquitin-protein ligase KCMF1	Homo sapiens (Human).	4e-120
comp218207_c1	19.3	10.77	9.49	9.11	4.17	6.35	4.69	Q62255	SALL3_MOUSE	Sal-like protein 3	Mus musculus (Mouse).	4e-10
comp224607_c3	19.2	9.35	8.28	4.65	9.17	7.4	5.81	C9JN71	ZN878_HUMAN	Zinc finger protein 878	Homo sapiens (Human).	2e-18
comp223135_c1	19.19	19.56	11.86	5.12	3.42	2.42	1.19	Q99571	P2RX4_HUMAN	P2X purinoceptor 4	Homo sapiens (Human).	1e-118
comp213892_c0	19.14	6.42	3.24	1.4	0.18	0.08	0.09	P27398	CAND_DROME	Calpain-D	Drosophila melanogaster (Fruit f	4e-29
comp225934_c0	19.1	23.83	24.38	24.67	25.97	21.53	23.07	P23919	KTHY_HUMAN	Thymidylate kinase	Homo sapiens (Human).	6e-71
comp225718_c0	19.07	15.6	12.07	14.52	21.18	20.47	23.52	Q5REX3	ZFR_PONAB	Zinc finger RNA-binding protein	Pongo abelii (Sumatran orangutan	0
comp216943_c1	18.88	10.33	7.04	8.58	5.94	5.48	5.63	Q3EC11	ZDHC2_ARATH	Probable S-acyltransferase At2g14255	Arabidopsis thaliana (Mouse-ear	2e-34
comp223032_c1	18.84	27.6	10.2	7.97	5.26	6.06	3.75	Q63150	DPYS_RAT	Dihydropyrimidinase	Rattus norvegicus (Rat).	0
comp223886_c0	18.8	24.46	19.03	9.28	8.2	7.08	11.24	Q8MJK1	CBY1_BOVIN	Protein chibby homolog 1	Bos taurus (Bovine).	4e-32
comp234024_c0	18.8	5.42	16.48	20.69	7.74	4.12	10.83	Q9Y5R2	MMP24_HUMAN	Matrix metalloproteinase-24	Homo sapiens (Human).	2e-35
comp225229_c1	18.78	11.43	13.49	23.89	27.2	20.42	21.53	Q9EPU0	RENT1_MOUSE	Regulator of nonsense transcripts 1	Mus musculus (Mouse).	0
comp216017_c0	18.72	16.28	14.34	11.19	1.84	2.3	2.79	Q6ZN57	ZFP2_HUMAN	Zinc finger protein 2 homolog	Homo sapiens (Human).	5e-53
comp225648_c0	18.55	2.43	1.75	5.94	2.76	2.26	4.29	Q8WWI1	LMO7_HUMAN	LIM domain only protein 7	Homo sapiens (Human).	1e-36
comp216777_c0	18.45	10.17	20.3	10.21	6.32	3.75	6.01	P10076	ZFP26_MOUSE	Zinc finger protein 26	Mus musculus (Mouse).	9e-37
comp221679_c2	18.36	7.13	6.54	7.61	5.99	4.97	4.73	A1L1J6	ZN652_RAT	Zinc finger protein 652	Rattus norvegicus (Rat).	1e-19
comp214143_c4	18.16	11.95	7.4	4.75	10.9	9.87	7.66	Q5RB84	ZDH21_PONAB	Probable palmitoyltransferase ZDHHC21	Pongo abelii (Sumatran orangutan	1e-45
comp207742_c0	18.12	21.58	9.27	17.84	2.51	1.11	3.36	P79098	AMPN_BOVIN	Aminopeptidase N	Bos taurus (Bovine).	1e-95
comp222380_c2	17.8	8.26	6.23	5.87	11.04	7.98	8.81	Q7Z6E9	RBBP6_HUMAN	E3 ubiquitin-protein ligase RBBP6	Homo sapiens (Human).	4e-73
comp163765_c0	17.7	14.43	17.69	26.17	18.08	21.67	37.57	Q0II22	RN126_BOVIN	RING finger protein 126	Bos taurus (Bovine).	5e-60
comp225749_c0	17.69	20.22	17.36	10.94	13.24	13.31	12.5	Q2TAD9	CYR1B_XENLA	Cysteine and histidine-rich protein 1-B	Xenopus laevis (African clawed f	3e-139
comp221755_c0	17.59	13.35	17.58	21.09	9.49	10.21	17.77	Q561R2	ADAT3_RAT	Probable inactive tRNA-specific adenosine deaminase-like protein 3	Rattus norvegicus (Rat).	1e-65
comp214675_c0	17.55	12.05	19.9	48.49	16.65	16.31	5.24	Q8BJ90	ZN771_MOUSE	Zinc finger protein 771	Mus musculus (Mouse).	5e-35
comp215166_c1	17.53	6.22	4.68	3.62	2.25	4.2	1.11	Q80W31	ZN569_MOUSE	Zinc finger protein 569	Mus musculus (Mouse).	4e-71
comp226137_c0	17.21	6.68	5.4	5.9	5.48	5.3	4.73	Q7TT79	MCPH1_MOUSE	Microcephalin	Mus musculus (Mouse).	7e-35
comp224118_c0	17.14	16.52	4.57	3.5	3.84	2.86	2.4	Q8NB78	KDM1B_HUMAN	Lysine-specific histone demethylase 1B	Homo sapiens (Human).	0
comp217958_c1	17.12	18.31	17.85	18.77	6.17	6.82	13.51	Q32Q05	OTU1_RAT	Ubiquitin thioesterase OTU1	Rattus norvegicus (Rat).	8e-112
comp206862_c0	17.04	17.58	22.8	37.77	27.36	20.25	38.74	Q5ZM16	RBM22_CHICK	Pre-mRNA-splicing factor RBM22	Gallus gallus (Chicken).	0
comp213181_c1	17.03	9.79	6.41	3.38	3.64	3.66	2.66	Q5MCW4	ZN569_HUMAN	Zinc finger protein 569	Homo sapiens (Human).	6e-26
comp226214_c0	16.98	13.34	17.84	20.91	36.32	36.62	30.77	Q1L994	PPR37_DANRE	Protein phosphatase 1 regulatory subunit 37	Danio rerio (Zebrafish) (Brachyd	8e-170
comp222585_c6	16.82	5.75	9.62	20.82	17.14	17.03	12.91	Q7ZUW7	MDM4_DANRE	Protein Mdm4	Danio rerio (Zebrafish) (Brachyd	3e-19
comp226208_c0	16.71	3.33	5.2	4.28	4.55	3.13	2.22	Q61967	ZFP90_MOUSE	Zinc finger protein 90	Mus musculus (Mouse).	6e-41
comp221882_c3	16.54	3.63	3.53	2.95	3.14	3.18	3.79	P10401	POLY_DROME	Retrovirus-related Pol polyprotein from transposon gypsy	Drosophila melanogaster (Fruit f	2e-59
comp220851_c4	16.53	16.12	20.94	22.18	7.66	7.17	3.11	P51814	ZNF41_HUMAN	Zinc finger protein 41	Homo sapiens (Human).	1e-42
comp224658_c0	16.48	10.68	8.23	10.49	11.45	5.61	3.24	P0C090	RC3H2_MOUSE	RING finger and CCCH-type zinc finger domain-containing protein 2	Mus musculus (Mouse).	0
comp217898_c0	16.16	10.97	9.02	13.69	7.88	7.04	8.48	Q5F457	WBP4_CHICK	WW domain-binding protein 4	Gallus gallus (Chicken).	2e-33
comp221627_c0	16.14	8.23	5.33	5.27	2.16	2.09	1.01	Q94KD8	BXL2_ARATH	Probable beta-D-xylosidase 2	Arabidopsis thaliana (Mouse-ear	2e-70
comp223454_c0	16.11	7.61	5.22	5.48	7.06	5.85	7.75	Q9TT91	MKRN1_MACEU	E3 ubiquitin-protein ligase makorin-1	Macropus eugenii (Tammar wallaby	1e-131
comp217112_c0	16.1	17.08	12.26	8.62	4.98	3.4	3.25	Q8BYM8	SYCM_MOUSE	Probable cysteine--tRNA ligase, mitochondrial	Mus musculus (Mouse).	6e-170
comp219991_c0	16.04	11.59	7.15	3.74	4.91	3.3	1.84	Q86YT6	MIB1_HUMAN	E3 ubiquitin-protein ligase MIB1	Homo sapiens (Human).	2e-169
comp224105_c0	16	10.38	5.32	10.38	5.56	5.17	4.28	Q5E9N9	APEX2_BOVIN	DNA-(apurinic or apyrimidinic site) lyase 2	Bos taurus (Bovine).	3e-84
comp218983_c1	15.89	5.77	8.87	17.49	34.35	40.93	39.58	P14780	MMP9_HUMAN	Matrix metalloproteinase-9	Homo sapiens (Human).	2e-17
comp225643_c0	15.85	18.86	20.03	13.6	9.29	8.66	9.14	Q6PA06	ATLA2_MOUSE	Atlastin-2	Mus musculus (Mouse).	0
comp218635_c0	15.83	13.61	31.55	16.99	9.76	6	4.27	Q96MU6	ZN778_HUMAN	Zinc finger protein 778	Homo sapiens (Human).	1e-47
comp225332_c0	15.78	2.68	1.4	1	2.74	2.44	3.48	Q62717	CAPS1_RAT	Calcium-dependent secretion activator 1	Rattus norvegicus (Rat).	0
comp223689_c4	15.77	5.51	2.99	9.12	14.63	13.08	16.96	P53603	FTCD_PIG	Formimidoyltransferase-cyclodeaminase	Sus scrofa (Pig).	0
comp216125_c0	15.77	3.24	2.12	2.14	6.28	4.62	4.96	O15014	ZN609_HUMAN	Zinc finger protein 609	Homo sapiens (Human).	1e-62
comp226235_c0	15.74	8.28	7.04	6.08	8.27	6.82	7.01	A1L1C7	PAN3_XENTR	PAB-dependent poly(A)-specific ribonuclease subunit 3	Xenopus tropicalis (Western claw	0
comp215911_c2	15.63	29.31	27.48	13.93	22.51	17.28	22.93	P30176	YBIA_ECOLI	Swarming motility protein YbiA	Escherichia coli (strain K12).	6e-09
comp223759_c0	15.61	13.69	15.39	17.71	21.35	20.45	19.37	Q01405	SC23A_MOUSE	Protein transport protein Sec23A	Mus musculus (Mouse).	0
comp215310_c0	15.53	15.61	11.11	15.9	6.02	5.71	15.02	Q8R127	SCPDL_MOUSE	Saccharopine dehydrogenase-like oxidoreductase	Mus musculus (Mouse).	2e-95
comp221217_c0	15.47	1.99	4.27	7.69	10.84	10.6	16.65	Q2KJI7	AFG32_BOVIN	AFG3-like protein 2	Bos taurus (Bovine).	0
comp222278_c0	15.38	15	11.77	6.33	12.5	9.34	6.88	E7FDB3	NANO1_DANRE	Nanos homolog 1	Danio rerio (Zebrafish) (Brachyd	5e-20
comp222216_c0	15.07	9.04	17.02	26.23	24.46	26.05	38.89	Q6NRB5	TAD2B_XENLA	Transcriptional adapter 2-beta	Xenopus laevis (African clawed f	3e-109
comp225893_c0	14.98	2.19	2.69	2.74	9.71	7.24	4.06	Q9H609	ZN576_HUMAN	Zinc finger protein 576	Homo sapiens (Human).	2e-06
comp221192_c0	14.95	14.34	12.22	17.12	11.85	14.66	26.67	Q7Z5V6	PPR32_HUMAN	Protein phosphatase 1 regulatory subunit 32	Homo sapiens (Human).	8e-76
comp216099_c2	14.91	27.97	19.95	11.1	8.98	6.44	2.77	Q8C0P7	ZN451_MOUSE	Zinc finger protein 451	Mus musculus (Mouse).	4e-39
comp214030_c9	14.86	15.85	15.08	12.04	4.69	1.93	1.92	Q14191	WRN_HUMAN	Werner syndrome ATP-dependent helicase	Homo sapiens (Human).	7e-49
comp220456_c3	14.86	2.56	3.13	5.6	2.01	2.47	3.48	Q9H611	PIF1_HUMAN	ATP-dependent DNA helicase PIF1	Homo sapiens (Human).	2e-66
comp225413_c0	14.77	5.44	8.23	4.62	3.57	3.09	3.94	Q64323	PIGA_MOUSE	N-acetylglucosaminyl-phosphatidylinositol biosynthetic protein	Mus musculus (Mouse).	0
comp214244_c2	14.77	2.9	3.21	1.82	0.89	0.45	0.51	P17032	ZN37A_HUMAN	Zinc finger protein 37A	Homo sapiens (Human).	4e-53
comp220624_c5	14.64	11.64	20.88	13.41	8.64	7.98	12.6	Q24583	VATF1_DROME	V-type proton ATPase subunit F 1	Drosophila melanogaster (Fruit f	3e-62
comp214569_c0	14.63	7.76	13.79	6.56	4.95	7.55	3.7	P14404	EVI1_MOUSE	MDS1 and EVI1 complex locus protein EVI1	Mus musculus (Mouse).	2e-12
comp226204_c0	14.62	12.04	12.22	11.47	9.37	10.41	10.36	A9JR78	TONSL_DANRE	Tonsoku-like protein	Danio rerio (Zebrafish) (Brachyd	7e-160
comp224262_c0	14.6	3.35	5.78	6.65	4.8	3.28	2.47	Q96S44	PRPK_HUMAN	TP53-regulating kinase	Homo sapiens (Human).	4e-79
comp212698_c1	14.53	7.27	3.73	1.9	1.85	1.93	1.24	Q9VH19	LMLN_DROME	Leishmanolysin-like peptidase	Drosophila melanogaster (Fruit f	0
comp204180_c0	14.53	3.94	4.71	2.19	1.58	1.14	0.79	Q9HCI7	MSL2_HUMAN	Male-specific lethal 2 homolog	Homo sapiens (Human).	1e-37
comp222333_c0	14.52	7.49	4.16	4.07	1.94	1.58	0.96	Q9Y6Q3	ZFP37_HUMAN	Zinc finger protein 37 homolog	Homo sapiens (Human).	1e-66
comp223678_c0	14.45	3.81	8.9	14.98	11.2	9.57	9.36	Q9NS56	TOPRS_HUMAN	E3 ubiquitin-protein ligase Topors	Homo sapiens (Human).	4e-68
comp224130_c0	14.35	0.87	0.83	0.86	1.55	1.58	0.86	Q8BUH7	RNF26_MOUSE	Ring finger protein 26	Mus musculus (Mouse).	9e-12
comp226156_c2	13.94	27.6	24.4	16.08	7.9	7.2	7.45	Q9WUU7	CATZ_MOUSE	Cathepsin Z	Mus musculus (Mouse).	2e-125
comp223878_c1	13.92	5.51	3.62	3.48	3.76	4.05	2.89	O43345	ZN208_HUMAN	Zinc finger protein 208	Homo sapiens (Human).	6e-116
comp208725_c0	13.9	5.67	10.63	12.22	4.98	3.42	5.97	Q96MF7	NSE2_HUMAN	E3 SUMO-protein ligase NSE2	Homo sapiens (Human).	2e-15
comp225764_c0	13.84	8.74	3.86	2.99	3.78	5.65	4.26	Q9VAC5	ADA17_DROME	ADAM 17-like protease	Drosophila melanogaster (Fruit f	2e-161
comp221612_c0	13.82	15.14	15.46	9.64	9.98	6.71	3.32	Q8R079	BFAR_MOUSE	Bifunctional apoptosis regulator	Mus musculus (Mouse).	2e-35
comp215088_c3	13.82	8.43	7.19	3.92	1.74	0.75	0.32	Q8NB50	ZFP62_HUMAN	Zinc finger protein 62 homolog	Homo sapiens (Human).	5e-41
comp224736_c4	13.6	11.73	11.77	16.25	9.25	9.13	11.94	Q4R4C9	ARFG3_MACFA	ADP-ribosylation factor GTPase-activating protein 3	Macaca fascicularis (Crab-eating	2e-73
comp225622_c0	13.52	14.04	10.78	13.82	11.21	9.94	10.43	Q9H5I1	SUV92_HUMAN	Histone-lysine N-methyltransferase SUV39H2	Homo sapiens (Human).	3e-103
comp226025_c0	13.5	13.09	10.79	5.21	6.09	6.61	3.54	Q5M824	SHC1_RAT	SHC-transforming protein 1	Rattus norvegicus (Rat).	8e-119
comp222390_c1	13.49	20.12	19.04	16.5	28.02	21.72	17.14	O97159	CHDM_DROME	Chromodomain-helicase-DNA-binding protein Mi-2 homolog	Drosophila melanogaster (Fruit f	0
comp225957_c1	13.48	14.48	17.16	17.31	29.1	28.53	32.03	P80317	TCPZ_MOUSE	T-complex protein 1 subunit zeta	Mus musculus (Mouse).	0
comp219737_c5	13.39	7	4.07	7.42	3.94	4.46	4.64	Q4X251	AKR1_ASPFU	Palmitoyltransferase akr1	A1100) (Aspergillus fumigatus).	4e-30
comp224209_c0	13.33	9.59	10.92	14.27	9.33	8.77	10.29	Q8CFK2	TF3B_MOUSE	Transcription factor IIIB 90 kDa subunit	Mus musculus (Mouse).	0
comp225534_c2	13.32	2.37	1.81	0.98	1.32	0.96	0.48	P45447	E78C_DROME	Ecdysone-induced protein 78C	Drosophila melanogaster (Fruit f	3e-22
comp225653_c0	13.3	2.77	2.53	1.4	2.59	1.57	1.15	Q5ZIJ9	MIB2_CHICK	E3 ubiquitin-protein ligase MIB2	Gallus gallus (Chicken).	0
comp223643_c0	13.16	8.68	6.52	6.78	4.91	4.24	4.22	Q8NFH3	NUP43_HUMAN	Nucleoporin Nup43	Homo sapiens (Human).	1e-103
comp210999_c1	12.93	4.16	4.21	2.85	3.05	3.2	5.93	Q8K1S5	KLF11_MOUSE	Krueppel-like factor 11	Mus musculus (Mouse).	1e-51
comp222080_c6	12.85	7.34	12.84	23.95	21.19	18.5	20.78	Q15329	E2F5_HUMAN	Transcription factor E2F5	Homo sapiens (Human).	1e-113
comp220640_c0	12.85	2.95	13.67	10.18	8.03	6.96	4.96	Q32EQ7	END4_SHIDS	Probable endonuclease 4	Shigella dysenteriae serotype 1	1e-100
comp209440_c0	12.68	5.32	4.36	2.04	0.6	0.39	0.24	Q9JHI0	MMP19_MOUSE	Matrix metalloproteinase-19	Mus musculus (Mouse).	5e-68
comp217228_c7	12.57	22.5	85.16	111.84	27.32	18.8	4.78	Q96RE9	ZN300_HUMAN	Zinc finger protein 300	Homo sapiens (Human).	4e-31
comp222448_c0	12.57	7.91	8.52	13.76	13.82	9.32	15.45	P36956	SRBP1_HUMAN	Sterol regulatory element-binding protein 1	Homo sapiens (Human).	0
comp225730_c0	12.52	8.33	8.06	5.92	6.26	7.09	8.45	Q2PZI1	D19L1_HUMAN	Protein dpy-19 homolog 1	Homo sapiens (Human).	0
comp221364_c0	12.38	15.76	14.06	3.46	4.35	1.26	1.26	E2RDZ6	SIR5_CANFA	NAD-dependent protein deacylase sirtuin-5, mitochondrial	Canis familiaris (Dog) (Canis lu	1e-111
comp226237_c0	12.36	7.93	8.52	5.68	5.72	4.45	3.87	Q63HN8	RN213_HUMAN	E3 ubiquitin-protein ligase RNF213	Homo sapiens (Human).	0
comp213021_c2	12.32	13.48	8.85	4.9	2.69	2.04	2.3	A8MQ14	ZN850_HUMAN	Zinc finger protein 850	Homo sapiens (Human).	5e-29
comp226256_c0	12.32	4.95	8.14	7.74	8.18	7.36	8.87	Q5XIG6	GALK2_RAT	N-acetylgalactosamine kinase	Rattus norvegicus (Rat).	5e-169
comp216160_c5	12.31	9.8	8.99	7.22	2.3	1.67	2.91	P13055	E75BB_DROME	Ecdysone-induced protein 75B, isoform B	Drosophila melanogaster (Fruit f	2e-26
comp217573_c8	12.28	8.99	4.05	1.38	5.83	6.66	3.71	Q8BGI1	RNF24_MOUSE	RING finger protein 24	Mus musculus (Mouse).	3e-24
comp216333_c0	12.27	6.8	5.1	5.55	3.2	1.67	2.55	Q3SZJ4	PTGR1_BOVIN	Prostaglandin reductase 1	Bos taurus (Bovine).	7e-105
comp225796_c0	12.27	4.24	2.65	1.03	3.15	2.96	2.58	Q6WKZ8	UBR2_MOUSE	E3 ubiquitin-protein ligase UBR2	Mus musculus (Mouse).	0
comp223082_c0	12.27	4.09	8.15	10.68	6.6	6.17	18.93	Q6AZ28	PIAS2_RAT	E3 SUMO-protein ligase PIAS2	Rattus norvegicus (Rat).	1e-167
comp217730_c5	12.24	22.62	26.09	22.67	16.62	22.74	31.44	Q9CQT9	CT024_MOUSE	Uncharacterized protein C20orf24 homolog	Mus musculus (Mouse).	6e-42
comp221625_c1	12.23	10.86	9.25	12.37	18.6	14.43	16.16	Q7ZWS1	DUS3L_XENLA	tRNA-dihydrouridine(47) synthase [NAD(P)(+)]-like	Xenopus laevis (African clawed f	0
comp224960_c2	12.15	7.71	8.09	6.39	6.89	4.61	6.94	Q8IYL2	TRM44_HUMAN	Probable tRNA (uracil-O(2)-)-methyltransferase	Homo sapiens (Human).	1e-140
comp220510_c2	12.07	5.15	12.85	5.31	7.01	7.46	9.48	P38942	CAT2_CLOK5	4-hydroxybutyrate coenzyme A transferase	Clostridium kluyveri (strain ATC	5e-125
comp224211_c5	12.05	11.57	12.75	12.53	13.05	14.01	13.63	Q6P5C7	ZN728_MOUSE	Zinc finger protein 728	Mus musculus (Mouse).	1e-25
comp212872_c0	12.02	19.89	29.61	25.07	17.95	18.17	21.07	P62916	TF2B_RAT	Transcription initiation factor IIB	Rattus norvegicus (Rat).	4e-171
comp224174_c0	12.01	10.68	16.34	13.31	10.72	8.72	15.84	Q5HZL1	ERI2_XENLA	ERI1 exoribonuclease 2	Xenopus laevis (African clawed f	8e-101
comp225771_c1	11.98	10.83	7.9	5.94	3.03	2.32	2.15	Q99JF5	MVD1_MOUSE	Diphosphomevalonate decarboxylase	Mus musculus (Mouse).	8e-165
comp214082_c1	11.93	6.28	3.47	2.78	0.85	1.05	0.79	Q6IQ20	NAPEP_HUMAN	N-acyl-phosphatidylethanolamine-hydrolyzing phospholipase D	Homo sapiens (Human).	2e-18
comp224458_c1	11.9	1.19	2.02	5.2	6.01	3.36	6.24	Q9UL36	ZN236_HUMAN	Zinc finger protein 236	Homo sapiens (Human).	1e-14
comp214053_c0	11.89	4.6	3.47	2.68	5.02	3.24	1.86	Q8WV99	ZFN2B_HUMAN	AN1-type zinc finger protein 2B	Homo sapiens (Human).	2e-69
comp224189_c0	11.88	2.28	1.83	1.36	2.1	1.5	1.25	Q5SWK7	RN145_MOUSE	RING finger protein 145	Mus musculus (Mouse).	2e-165
comp214675_c13	11.87	4.56	3.84	3.81	2.75	1.3	1.04	P51523	ZNF84_HUMAN	Zinc finger protein 84	Homo sapiens (Human).	3e-50
comp213069_c0	11.86	4.59	9.18	12.02	4.65	4.86	5.25	Q8N895	ZN366_HUMAN	Zinc finger protein 366	Homo sapiens (Human).	7e-17
comp211502_c1	11.82	1.39	1.37	0.27	0.39	0.23	0.32	O75382	TRIM3_HUMAN	Tripartite motif-containing protein 3	Homo sapiens (Human).	7e-27
comp222161_c0	11.79	1.29	1.24	2.92	4.32	3.33	5.69	Q9Z1N3	MYO9A_RAT	Unconventional myosin-IXa	Rattus norvegicus (Rat).	0
comp221611_c4	11.75	2.88	1.28	1.82	1.89	1.05	1.05	Q32KX7	BMI1_BOVIN	Polycomb complex protein BMI-1	Bos taurus (Bovine).	9e-82
comp224256_c0	11.61	19.76	3.83	2.45	3.78	2.6	2.49	P50464	UNC97_CAEEL	LIM domain-containing protein unc-97	Caenorhabditis elegans.	9e-123
comp221577_c0	11.58	3.19	4.3	5.14	3.21	4.76	4.6	Q32LQ0	AMPE_BOVIN	Glutamyl aminopeptidase	Bos taurus (Bovine).	7e-175
comp221148_c1	11.54	16.03	19.82	21.92	9.34	6.34	4.94	O70445	BARD1_MOUSE	BRCA1-associated RING domain protein 1	Mus musculus (Mouse).	3e-85
comp221024_c0	11.42	9.84	9.14	14.29	16.61	14.44	19.32	A0JMV4	RBM5A_XENLA	RNA-binding protein 5-A	Xenopus laevis (African clawed f	7e-121
comp225818_c1	11.34	4.77	3.08	3.27	3.95	3.52	4.13	Q8WML3	KAT6B_MACFA	Histone acetyltransferase KAT6B	Macaca fascicularis (Crab-eating	7e-132
comp213357_c0	11.33	4.85	7.65	8.02	6.9	7.36	7.48	O18973	RABX5_BOVIN	Rab5 GDP/GTP exchange factor	Bos taurus (Bovine).	2e-138
comp223985_c2	11.3	12.12	17.65	12.52	6.59	6.5	8.48	Q96K21	ZFY19_HUMAN	Zinc finger FYVE domain-containing protein 19	Homo sapiens (Human).	2e-20
comp210694_c0	11.18	5.23	6.87	5.01	3.28	1.52	1.43	P27398	CAND_DROME	Calpain-D	Drosophila melanogaster (Fruit f	3e-74
comp215701_c0	11.11	7.86	6.1	6.49	3.19	2.76	1.3	Q7L3S4	ZN771_HUMAN	Zinc finger protein 771	Homo sapiens (Human).	1e-46
comp219372_c0	11.1	9.89	10.35	15.61	14.93	14.43	19.92	Q5ZJJ1	ZC11A_CHICK	Zinc finger CCCH domain-containing protein 11A	Gallus gallus (Chicken).	5e-37
comp221178_c5	10.88	3.98	5.08	12.8	22.12	27.23	47.26	Q5TCS8	AKD1_HUMAN	Adenylate kinase domain-containing protein 1	Homo sapiens (Human).	0
comp224069_c0	10.85	9.12	7.09	4.56	6.59	5.16	7.01	Q9HCS5	E41LA_HUMAN	Band 4.1-like protein 4A	Homo sapiens (Human).	1e-81
comp214308_c3	10.83	7.91	7.26	7.8	6.93	2.38	1.47	A1YF12	ZNF16_GORGO	Zinc finger protein 16	Gorilla gorilla gorilla (Lowland	2e-18
comp221187_c1	10.83	3.38	4.85	3.78	7.03	6.3	6.23	Q24400	MLP2_DROME	Muscle LIM protein Mlp84B	Drosophila melanogaster (Fruit f	1e-47
comp218620_c0	10.76	3.55	3.97	6.08	8.46	7.13	12.28	Q3U2P1	SC24A_MOUSE	Protein transport protein Sec24A	Mus musculus (Mouse).	0
comp224979_c1	10.72	10.61	8.37	8.77	9.03	9.67	12.67	Q6DEY8	WDR67_XENTR	WD repeat-containing protein 67	Xenopus tropicalis (Western claw	0
comp217535_c1	10.68	8.39	4.34	2.78	1.39	0.98	2.33	Q5RIV4	ADAT2_DANRE	tRNA-specific adenosine deaminase 2	Danio rerio (Zebrafish) (Brachyd	2e-37
comp219941_c2	10.63	6.69	6.13	6.22	4.51	4.49	2.99	P10076	ZFP26_MOUSE	Zinc finger protein 26	Mus musculus (Mouse).	9e-23
comp226047_c0	10.61	6.99	2.61	1.04	4.05	3.66	1.86	Q9VH70	TOPI_DROME	Testis-specific zinc finger protein topi	Drosophila melanogaster (Fruit f	3e-09
comp219826_c2	10.59	4.61	7.8	13.38	12.34	10.18	14.34	Q5NC05	TTF2_MOUSE	Transcription termination factor 2	Mus musculus (Mouse).	0
comp222973_c0	10.48	5.97	8.03	10.73	11.19	9.36	16.33	P51950	MAT1_MARGL	CDK-activating kinase assembly factor MAT1	Marthasterias glacialis (Spiny s	3e-99
comp223362_c0	10.48	4.69	4.59	5.54	6.48	7.95	7.38	Q7TQE7	K0895_MOUSE	Uncharacterized protein KIAA0895	Mus musculus (Mouse).	1e-118
comp225346_c1	10.43	9.75	11.39	15.42	10.19	10.74	20.37	Q922V4	PLRG1_MOUSE	Pleiotropic regulator 1	Mus musculus (Mouse).	0
comp215248_c0	10.39	7.04	14.81	16.39	10.19	4.63	5.17	P27398	CAND_DROME	Calpain-D	Drosophila melanogaster (Fruit f	8e-14
comp219593_c1	10.36	19.83	11.25	11.04	7.99	4.37	2.85	Q80V23	ZNF32_MOUSE	Zinc finger protein 32	Mus musculus (Mouse).	1e-29
comp225701_c0	10.34	3.16	2.24	2.11	2.94	2.32	2.05	Q8C827	ZFP62_MOUSE	Zinc finger protein 62	Mus musculus (Mouse).	2e-47
comp215151_c3	10.28	4.85	14.12	13.41	7.67	3.77	4.12	P27398	CAND_DROME	Calpain-D	Drosophila melanogaster (Fruit f	2e-70
comp222285_c0	10.26	5.42	3.79	1.93	2.35	2.03	1.39	P08043	ZFP2_MOUSE	Zinc finger protein 2	Mus musculus (Mouse).	2e-29
comp214278_c4	10.26	2.57	6.45	7.59	0.24	3.19	11.02	O34812	YFMJ_BACSU	Putative NADP-dependent oxidoreductase YfmJ	Bacillus subtilis (strain 168).	1e-15
comp218582_c2	10.25	3.31	4.87	20.57	6	9.14	6.7	Q9H0J9	PAR12_HUMAN	Poly [ADP-ribose] polymerase 12	Homo sapiens (Human).	2e-46
comp216393_c0	10.22	5.98	10.72	27.85	35.73	28.64	27.67	Q8AVN9	ZN346_XENLA	Zinc finger protein 346	Xenopus laevis (African clawed f	2e-09
comp215223_c3	10.13	7.21	13.66	5.43	4.68	2.41	0.77	Q9BS31	ZN649_HUMAN	Zinc finger protein 649	Homo sapiens (Human).	3e-09
comp213353_c0	10.07	2.53	2.37	3.85	4.39	2.83	2.01	O60952	LIME_DICDI	LIM domain-containing protein E	Dictyostelium discoideum (Slime	2e-08
comp225218_c0	10.06	11.68	12.3	15.18	11.46	11.71	16.31	Q5BJQ6	CSTF1_RAT	Cleavage stimulation factor subunit 1	Rattus norvegicus (Rat).	0
comp216260_c0	9.99	2.96	4.8	12.77	8.92	8.25	6.64	Q07230	ZSCA2_MOUSE	Zinc finger and SCAN domain-containing protein 2	Mus musculus (Mouse).	1e-83
comp213325_c0	9.98	23.86	27.86	7.55	1.98	2.29	1.94	Q9UDV7	ZN282_HUMAN	Zinc finger protein 282	Homo sapiens (Human).	7e-12
comp221962_c1	9.98	5.97	8.75	7.03	6.31	5.38	4.07	P97432	NBR1_MOUSE	Next to BRCA1 gene 1 protein	Mus musculus (Mouse).	2e-44
comp223438_c1	9.93	18.35	15.85	15.49	25.41	20.21	16.36	O97159	CHDM_DROME	Chromodomain-helicase-DNA-binding protein Mi-2 homolog	Drosophila melanogaster (Fruit f	1e-30
comp213964_c0	9.82	15.71	36.33	22.85	5.73	2.17	4.28	P61800	APTX_TAKRU	Aprataxin	Takifugu rubripes (Japanese puff	8e-73
comp213183_c0	9.77	12.3	11.05	11.4	9.72	8.43	18.15	Q2HJH1	DNPEP_BOVIN	Aspartyl aminopeptidase	Bos taurus (Bovine).	0
comp224297_c1	9.76	6.69	6.92	4.93	7.94	7.73	5.78	P27046	MA2A1_MOUSE	Alpha-mannosidase 2	Mus musculus (Mouse).	0
comp225340_c0	9.75	4.72	3.85	3.25	6.76	5.99	4.6	Q11011	PSA_MOUSE	Puromycin-sensitive aminopeptidase	Mus musculus (Mouse).	0
comp215269_c5	9.67	10.29	4.37	10.03	4.95	4.58	5.88	Q15937	ZNF79_HUMAN	Zinc finger protein 79	Homo sapiens (Human).	2e-54
comp223822_c2	9.65	8.89	7.49	5.71	6.3	4.43	6.53	Q9VAC5	ADA17_DROME	ADAM 17-like protease	Drosophila melanogaster (Fruit f	0
comp224788_c0	9.59	12.8	12.08	12.74	10.26	6.99	5.62	Q8IXZ2	ZC3H3_HUMAN	Zinc finger CCCH domain-containing protein 3	Homo sapiens (Human).	6e-62
comp223736_c1	9.56	5.22	6.82	10.35	13.43	9.04	8.8	Q9VY77	AJUBA_DROME	LIM domain-containing protein jub	Drosophila melanogaster (Fruit f	3e-110
comp224192_c1	9.52	7.57	7.15	14.27	9.74	7.79	4.67	P10076	ZFP26_MOUSE	Zinc finger protein 26	Mus musculus (Mouse).	3e-54
comp216670_c2	9.46	8.69	4.02	4.31	4.12	1.45	1.36	Q62513	ZN260_MOUSE	Zinc finger protein 260	Mus musculus (Mouse).	1e-20
comp225221_c0	9.46	3.38	6.27	3.95	4.42	3.26	7.13	Q9BYK8	HELZ2_HUMAN	Helicase with zinc finger domain 2	Homo sapiens (Human).	0
comp225035_c0	9.44	3.93	9.96	23.13	20.74	19.82	23.83	Q60544	TAF1_MESAU	Transcription initiation factor TFIID subunit 1	Mesocricetus auratus (Golden ham	0
comp224821_c1	9.41	11.3	7.87	3.43	4.82	4	2.25	P49024	PAXI_CHICK	Paxillin	Gallus gallus (Chicken).	2e-157
comp222559_c1	9.4	2.36	5.43	6.06	7.04	8.06	8.06	Q9D8Y8	ING5_MOUSE	Inhibitor of growth protein 5	Mus musculus (Mouse).	8e-100
comp212588_c2	9.37	1.6	1.46	0.93	1.17	1.24	0.67	A2A935	PRD16_MOUSE	PR domain zinc finger protein 16	Mus musculus (Mouse).	3e-13
comp215786_c0	9.36	6.98	7.48	4.17	4.94	6.3	1.8	Q0VCB0	ZN350_BOVIN	Zinc finger protein 350	Bos taurus (Bovine).	4e-16
comp214030_c8	9.35	15.37	11.01	6.85	2.91	1.57	1.33	Q14587	ZN268_HUMAN	Zinc finger protein 268	Homo sapiens (Human).	1e-28
comp224225_c1	9.29	9.49	10.88	18.14	18.59	19	22.7	Q8TDI0	CHD5_HUMAN	Chromodomain-helicase-DNA-binding protein 5	Homo sapiens (Human).	5e-77
comp226116_c0	9.29	2.3	2.23	2.65	5.78	3.27	2.72	Q9ULU4	PKCB1_HUMAN	Protein kinase C-binding protein 1	Homo sapiens (Human).	2e-41
comp226032_c0	9.27	10.33	6.35	3.36	3.05	2.73	2.88	Q7TSH2	KPBB_MOUSE	Phosphorylase b kinase regulatory subunit beta	Mus musculus (Mouse).	0
comp219520_c2	9.26	1.83	3.13	1.61	1.84	1.54	1.27	Q8C827	ZFP62_MOUSE	Zinc finger protein 62	Mus musculus (Mouse).	7e-29
comp218418_c0	9.25	9.23	10.46	5.77	6.07	5.15	7.78	P49754	VPS41_HUMAN	Vacuolar protein sorting-associated protein 41 homolog	Homo sapiens (Human).	0
comp216828_c0	9.19	12.9	15.59	16.21	5.69	6.46	11.59	A8KBY2	BRF2_DANRE	Transcription factor IIIB 50 kDa subunit	Danio rerio (Zebrafish) (Brachyd	6e-17
comp219051_c0	9.16	7.39	10.22	10.35	5.56	5.82	9.28	P97868	RBBP6_MOUSE	E3 ubiquitin-protein ligase RBBP6	Mus musculus (Mouse).	2e-21
comp225195_c0	9.16	6.44	7.21	7.48	7.44	5.85	5.93	Q9R1D1	CTCF_RAT	Transcriptional repressor CTCF	Rattus norvegicus (Rat).	3e-09
comp225549_c0	9.08	11.41	11.66	15.78	10.55	8.63	10.26	Q803I4	RING2_DANRE	E3 ubiquitin-protein ligase RING2	Danio rerio (Zebrafish) (Brachyd	1e-125
comp210694_c1	8.93	3.5	4.78	2.62	1.85	1.14	0.79	O75808	CAN15_HUMAN	Calpain-15	Homo sapiens (Human).	2e-25
comp214170_c1	8.92	5.89	11.34	10.2	3.57	4.7	5.27	Q64374	RGN_MOUSE	Regucalcin	Mus musculus (Mouse).	1e-78
comp161461_c0	8.87	0.55	2.5	2.62	0.61	2.32	0.97	P50282	MMP9_RAT	Matrix metalloproteinase-9	Rattus norvegicus (Rat).	1e-35
comp222588_c2	8.78	10.48	9.62	8.27	3.49	2.88	4.92	Q2YDS5	SCNM1_DANRE	Sodium channel modifier 1	Danio rerio (Zebrafish) (Brachyd	7e-24
comp209688_c1	8.78	9.18	17.26	17.35	5.38	5.47	7.93	P18729	ZG57_XENLA	Gastrula zinc finger protein XlCGF57.1	Xenopus laevis (African clawed f	1e-19
comp220140_c1	8.64	13.88	9.79	4.62	3.2	2.61	1.76	Q803C1	RNF8_DANRE	E3 ubiquitin-protein ligase RNF8	Danio rerio (Zebrafish) (Brachyd	6e-46
comp214555_c2	8.61	11.4	26.98	16.33	2.4	0.77	0.25	Q9BSK1	ZN577_HUMAN	Zinc finger protein 577	Homo sapiens (Human).	7e-35
comp218825_c0	8.6	5	6.2	8.2	4.74	4.35	4.97	Q0P4X6	ZBT44_XENTR	Zinc finger and BTB domain-containing protein 44	Xenopus tropicalis (Western claw	4e-13
comp225245_c0	8.57	13.2	13.73	12	15.04	11.24	7.44	Q5E9V1	DCNL3_BOVIN	DCN1-like protein 3	Bos taurus (Bovine).	7e-80
comp220438_c0	8.54	7.21	3.97	2.03	1.61	1.97	0.67	Q8BXJ8	Z385B_MOUSE	Zinc finger protein 385B	Mus musculus (Mouse).	3e-12
comp214082_c0	8.53	4.69	2.79	3.02	0.92	0.87	0.97	Q6IQ20	NAPEP_HUMAN	N-acyl-phosphatidylethanolamine-hydrolyzing phospholipase D	Homo sapiens (Human).	1e-37
comp214634_c0	8.53	2.25	4.91	2.02	2.68	1.31	0.85	P18729	ZG57_XENLA	Gastrula zinc finger protein XlCGF57.1	Xenopus laevis (African clawed f	4e-85
comp224081_c0	8.49	8.08	9.35	5.72	3.94	2.29	1.59	Q8N184	ZN567_HUMAN	Zinc finger protein 567	Homo sapiens (Human).	2e-14
comp218911_c0	8.44	3.53	8.2	6.34	6.7	5.06	3.32	Q6GP70	ADA_XENLA	Adenosine deaminase	Xenopus laevis (African clawed f	5e-113
comp224131_c0	8.41	1.87	2.24	1.32	3.84	3.69	1.74	Q8BJL1	FBX30_MOUSE	F-box only protein 30	Mus musculus (Mouse).	3e-36
comp221829_c0	8.38	2.48	2.06	3.9	4.86	4.78	4.65	Q2TBP2	HINFP_BOVIN	Histone H4 transcription factor	Bos taurus (Bovine).	6e-114
comp225086_c1	8.28	10.87	8.21	11.01	6.96	7.69	13.8	Q9NVV4	PAPD1_HUMAN	Poly(A) RNA polymerase, mitochondrial	Homo sapiens (Human).	1e-76
comp214094_c0	8.27	5.29	8.24	7.79	4.25	3.41	6.85	Q99L13	3HIDH_MOUSE	3-hydroxyisobutyrate dehydrogenase, mitochondrial	Mus musculus (Mouse).	8e-128
comp221238_c6	8.26	9.15	15.4	12.68	10.44	13.54	12.4	Q91W43	GCSP_MOUSE	Glycine dehydrogenase [decarboxylating], mitochondrial	Mus musculus (Mouse).	0
comp225690_c0	8.24	7.94	12.69	21.79	20.55	23.15	30.42	Q8WUM0	NU133_HUMAN	Nuclear pore complex protein Nup133	Homo sapiens (Human).	0
comp215055_c0	8.21	9.45	8.15	11.73	12.56	13.78	21.6	P49916	DNLI3_HUMAN	DNA ligase 3	Homo sapiens (Human).	0
comp221782_c0	8.2	4.09	3.98	4.66	4.27	3.38	3.36	P58283	RN216_MOUSE	E3 ubiquitin-protein ligase RNF216	Mus musculus (Mouse).	4e-16
comp224540_c0	8.19	6.54	19.07	11.59	27.02	19.21	11.13	Q5TM48	TCF19_MACMU	Transcription factor 19	Macaca mulatta (Rhesus macaque).	3e-17
comp222050_c0	8.17	5.21	12.55	8.75	7.28	8.34	9.71	Q9QXX8	NUFP1_MOUSE	Nuclear fragile X mental retardation-interacting protein 1	Mus musculus (Mouse).	1e-40
comp221401_c0	8.14	0.39	1.09	0.72	1.13	0.86	1.04	Q7SIG4	DFPA_LOLVU	Diisopropyl-fluorophosphatase	Loligo vulgaris (Common European	4e-74
comp225721_c0	8.13	7.7	17.41	8.81	22.84	23.9	22.1	Q8UVR5	BAZ1A_XENLA	Bromodomain adjacent to zinc finger domain protein 1A	Xenopus laevis (African clawed f	3e-21
comp223438_c2	8.08	3.12	7.97	8.46	15.29	13.85	15.86	O88379	BAZ1A_MOUSE	Bromodomain adjacent to zinc finger domain protein 1A	Mus musculus (Mouse).	6e-25
comp220621_c0	8.01	17.56	22.58	27.5	17.3	15.06	21.77	P42696	RBM34_HUMAN	RNA-binding protein 34	Homo sapiens (Human).	8e-56
comp225875_c0	7.97	4.55	9.24	22.12	25.57	34.37	47.34	Q8CJB9	BRE1B_RAT	E3 ubiquitin-protein ligase BRE1B	Rattus norvegicus (Rat).	0
comp225818_c0	7.96	5.89	4.02	5.44	6.83	4.72	5.92	Q8BRB7	KAT6B_MOUSE	Histone acetyltransferase KAT6B	Mus musculus (Mouse).	5e-93
comp217811_c0	7.96	3.92	4.93	5	3.04	2.55	4.94	A8WHP3	SC5A9_DANRE	Sodium/glucose cotransporter 4	Danio rerio (Zebrafish) (Brachyd	0
comp220859_c0	7.93	4.14	3.07	2.2	2.69	2.01	1.79	Q5R5X9	SMYD4_PONAB	SET and MYND domain-containing protein 4	Pongo abelii (Sumatran orangutan	2e-53
comp219241_c0	7.89	7.93	5.88	2.86	4.39	3.22	2.41	Q63HN8	RN213_HUMAN	E3 ubiquitin-protein ligase RNF213	Homo sapiens (Human).	8e-48
comp225444_c0	7.84	10.17	12.53	15.34	12.71	10.02	13.7	Q13444	ADA15_HUMAN	Disintegrin and metalloproteinase domain-containing protein 15	Homo sapiens (Human).	2e-59
comp222138_c0	7.82	1.9	1.86	0.72	1.63	1.01	0.49	Q9VB11	UNC80_DROME	Protein unc-80 homolog	Drosophila melanogaster (Fruit f	0
comp223806_c1	7.73	4.8	4.59	6.68	8.06	8.72	9.45	Q5R9W1	MARH6_PONAB	E3 ubiquitin-protein ligase MARCH6	Pongo abelii (Sumatran orangutan	1e-118
comp216051_c3	7.72	5.7	4.7	3.38	5.31	2.5	1.25	P18724	ZG49_XENLA	Gastrula zinc finger protein XlCGF49.1	Xenopus laevis (African clawed f	7e-12
comp223410_c1	7.69	11.25	8.45	6.35	6.83	5.23	4.68	P84060	DTNB_RAT	Dystrobrevin beta	Rattus norvegicus (Rat).	0
comp220070_c0	7.64	6.74	3.19	1.24	1.3	0.88	0.81	P08045	XFIN_XENLA	Zinc finger protein Xfin	Xenopus laevis (African clawed f	5e-06
comp225534_c0	7.61	1.88	1.12	1.23	1.05	0.61	0.2	P49701	VDR_COTJA	Vitamin D3 receptor	Coturnix coturnix japonica (Japa	3e-07
comp222469_c3	7.6	2.77	3.09	5.04	6.1	8.71	11.52	P27117	DCOR_BOVIN	Ornithine decarboxylase	Bos taurus (Bovine).	5e-117
comp224607_c0	7.57	7.04	3.42	2.88	2.41	1.48	1.16	Q14587	ZN268_HUMAN	Zinc finger protein 268	Homo sapiens (Human).	5e-27
comp224236_c0	7.51	8.82	11.17	14.22	18.38	13.87	13.81	Q767L8	MDC1_PIG	Mediator of DNA damage checkpoint protein 1	Sus scrofa (Pig).	5e-53
comp220171_c1	7.45	31.02	21.55	26.84	28.78	26.95	31.65	Q6P360	RN121_XENTR	RING finger protein 121	Xenopus tropicalis (Western claw	4e-172
comp220901_c0	7.44	5.84	5.48	4.7	2.99	3.09	3.86	Q9UL36	ZN236_HUMAN	Zinc finger protein 236	Homo sapiens (Human).	6e-08
comp224143_c0	7.44	2.27	4.05	4.51	5.66	4.54	4.23	Q14592	ZN460_HUMAN	Zinc finger protein 460	Homo sapiens (Human).	5e-28
comp219477_c0	7.41	7.35	5.53	5.16	3.64	4.03	2.63	Q05516	ZBT16_HUMAN	Zinc finger and BTB domain-containing protein 16	Homo sapiens (Human).	1e-07
comp221901_c0	7.37	9.62	12.62	7.62	10.16	11.27	8.66	Q14587	ZN268_HUMAN	Zinc finger protein 268	Homo sapiens (Human).	2e-17
comp225506_c0	7.37	3.02	11.04	53.19	28.68	18.64	23.14	Q8C008	DZAN1_MOUSE	Double zinc ribbon and ankyrin repeat-containing protein 1	Mus musculus (Mouse).	9e-98
comp225474_c2	7.32	4.95	7.09	7.18	12.55	11.42	12.14	Q68CP9	ARID2_HUMAN	AT-rich interactive domain-containing protein 2	Homo sapiens (Human).	2e-121
comp222300_c0	7.3	1.15	2.68	3.22	1.96	2.37	2	Q78J03	MSRB2_MOUSE	Methionine-R-sulfoxide reductase B2, mitochondrial	Mus musculus (Mouse).	6e-51
comp217832_c2	7.28	6.76	4.73	3.66	1.43	2.19	2.09	A8MT65	ZN891_HUMAN	Zinc finger protein 891	Homo sapiens (Human).	5e-35
comp223278_c0	7.27	12.48	13.88	13	5.32	5.11	8.07	Q08DM8	TSN_BOVIN	Translin	Bos taurus (Bovine).	7e-93
comp218832_c0	7.24	4.43	5.18	6.83	7.57	5.84	6.17	Q8K2I1	FNTB_MOUSE	Protein farnesyltransferase subunit beta	Mus musculus (Mouse).	1e-166
comp226021_c1	7.24	1.39	0.62	1.82	1.53	0.63	0.91	Q62981	ZN260_RAT	Zinc finger protein 260	Rattus norvegicus (Rat).	2e-31
comp225999_c0	7.19	1.09	4.31	6.61	5.47	4.06	3.59	B0BLU1	RN168_XENTR	E3 ubiquitin-protein ligase RNF168	Xenopus tropicalis (Western claw	2e-37
comp219300_c1	7.15	8.3	14.32	8.81	9.15	4.1	2.23	Q6P560	ZN182_MOUSE	Zinc finger protein 182	Mus musculus (Mouse).	1e-33
comp215309_c0	7.07	1.09	1.54	2.39	2.82	2.12	2.82	Q8WV37	ZN480_HUMAN	Zinc finger protein 480	Homo sapiens (Human).	1e-55
comp224613_c0	7.04	5.05	4.74	5.03	6.13	4.96	5.06	Q7ZVR6	MYNN_DANRE	Myoneurin	Danio rerio (Zebrafish) (Brachyd	2e-22
comp219621_c0	7.03	7.71	8.35	30.02	42.62	100.86	208.25	Q7RTS5	OTOP3_HUMAN	Otopetrin-3	Homo sapiens (Human).	1e-10
comp217045_c2	7.01	7.83	16.37	18.91	14.65	13.18	19.56	P60670	NPL4_MOUSE	Nuclear protein localization protein 4 homolog	Mus musculus (Mouse).	0
comp217638_c2	7.01	2.67	4.32	3.89	7	5.78	5.1	Q96RE9	ZN300_HUMAN	Zinc finger protein 300	Homo sapiens (Human).	3e-31
comp224412_c1	6.99	5.04	9.72	6.21	9.16	9.12	9.57	Q90972	RNF13_CHICK	E3 ubiquitin-protein ligase RNF13	Gallus gallus (Chicken).	3e-93
comp220874_c1	6.92	2.91	3.38	5.07	4.33	7.79	4.21	Q6ZNH5	ZN497_HUMAN	Zinc finger protein 497	Homo sapiens (Human).	5e-12
comp217947_c3	6.89	3.76	2.24	2.25	0.8	0.6	0.63	Q6NX49	ZN544_HUMAN	Zinc finger protein 544	Homo sapiens (Human).	4e-40
comp213400_c1	6.88	12.57	4.27	1.86	1.82	0.83	2.43	P31396	HR3_DROME	Probable nuclear hormone receptor HR3	Drosophila melanogaster (Fruit f	5e-20
comp218812_c2	6.88	10.02	14.14	12.43	21.74	18.04	28.11	O95602	RPA1_HUMAN	DNA-directed RNA polymerase I subunit RPA1	Homo sapiens (Human).	4e-123
comp221937_c0	6.88	4.76	3.42	2.02	4.42	2.38	1.04	Q9JI90	RNF14_MOUSE	E3 ubiquitin-protein ligase RNF14	Mus musculus (Mouse).	1e-51
comp220593_c0	6.86	7.58	3.77	4.76	3.82	4.18	3.55	Q7Z7L9	ZSCA2_HUMAN	Zinc finger and SCAN domain-containing protein 2	Homo sapiens (Human).	1e-43
comp222953_c0	6.84	3.47	2.32	0.97	1.47	1.65	2.34	A1ZA47	ZASP_DROME	PDZ and LIM domain protein Zasp	Drosophila melanogaster (Fruit f	2e-73
comp221434_c0	6.81	8.6	3.12	2.92	2.55	2.61	3.48	P08548	LIN1_NYCCO	LINE-1 reverse transcriptase homolog	Nycticebus coucang (Slow loris).	8e-15
comp224194_c0	6.77	31.06	56.68	54.61	87	81.39	91.97	Q9DAR0	CE049_MOUSE	Uncharacterized protein C5orf49 homolog	Mus musculus (Mouse).	3e-22
comp219214_c3	6.75	10.62	14.35	10.98	15.23	14.09	7.51	Q8BMD2	DZIP1_MOUSE	Zinc finger protein DZIP1	Mus musculus (Mouse).	7e-45
comp212094_c0	6.72	3.42	4.13	4.91	3.61	3.25	3.07	A6NN14	ZN729_HUMAN	Zinc finger protein 729	Homo sapiens (Human).	5e-11
comp215232_c2	6.72	1.75	2.74	3.5	5.63	4.07	3.22	Q96EQ9	PRDM9_MOUSE	Histone-lysine N-methyltransferase PRDM9	Mus musculus (Mouse).	3e-63
comp225813_c1	6.71	4.05	3.96	2.78	4.72	3.82	2.24	Q5ZJ41	MARH5_CHICK	E3 ubiquitin-protein ligase MARCH5	Gallus gallus (Chicken).	2e-150
comp222514_c2	6.7	1.42	2.84	1.36	1.22	1.07	2.01	A2RSY6	TRM1L_MOUSE	TRMT1-like protein	Mus musculus (Mouse).	1e-96
comp224538_c4	6.63	7.04	6.56	9.4	16.86	13.68	12.98	A2BIL7	BAZ1B_DANRE	Tyrosine-protein kinase BAZ1B	Danio rerio (Zebrafish) (Brachyd	0
comp224794_c0	6.58	4.29	5.38	11.27	21.12	19.51	26.17	P53992	SC24C_HUMAN	Protein transport protein Sec24C	Homo sapiens (Human).	0
comp212779_c9	6.57	1.34	4.35	3.89	0.53	0.74	0.22	Q14587	ZN268_HUMAN	Zinc finger protein 268	Homo sapiens (Human).	5e-36
comp218664_c1	6.55	4.24	3.01	6.23	4.08	4.71	4.65	Q6P2D0	ZFP1_HUMAN	Zinc finger protein 1 homolog	Homo sapiens (Human).	5e-43
comp225523_c0	6.53	3.02	3.31	2.39	4.32	4.57	3.65	Q7SXV2	AEBP2_DANRE	Zinc finger protein AEBP2	Danio rerio (Zebrafish) (Brachyd	6e-51
comp205539_c4	6.48	2.69	2.09	2.24	2.34	1.36	0.55	P10074	ZBT48_HUMAN	Zinc finger and BTB domain-containing protein 48	Homo sapiens (Human).	2e-06
comp220742_c1	6.47	1.33	1.67	2.44	7.1	4.29	4.98	O94880	PHF14_HUMAN	PHD finger protein 14	Homo sapiens (Human).	2e-128
comp225571_c0	6.45	4.43	3.13	3.48	3.74	2.67	1.94	O75976	CBPD_HUMAN	Carboxypeptidase D	Homo sapiens (Human).	0
comp218618_c0	6.44	6.28	6.4	6.25	4.2	3.49	3.03	Q80YP6	ZIK1_MOUSE	Zinc finger protein interacting with ribonucleoprotein K	Mus musculus (Mouse).	2e-47
comp221935_c0	6.38	3.22	3.1	6.42	8.85	6.77	3.94	O70277	TRIM3_RAT	Tripartite motif-containing protein 3	Rattus norvegicus (Rat).	1e-55
comp215151_c5	6.35	4.53	11.93	12.16	7.89	3.29	4.45	P27398	CAND_DROME	Calpain-D	Drosophila melanogaster (Fruit f	7e-57
comp223184_c1	6.32	9.26	7.87	5.77	5.46	5.94	4.34	Q8WWV3	RT4I1_HUMAN	Reticulon-4-interacting protein 1, mitochondrial	Homo sapiens (Human).	3e-99
comp223192_c0	6.31	7.21	4.62	3.79	6.28	5.51	4.63	G3MWR8	MICA3_BOVIN	Protein-methionine sulfoxide oxidase MICAL3	Bos taurus (Bovine).	1e-47
comp215184_c1	6.24	3.44	0.9	2.75	1.16	1.04	1.37	Q60821	ZBT17_MOUSE	Zinc finger and BTB domain-containing protein 17	Mus musculus (Mouse).	1e-18
comp216246_c4	6.17	4.66	3.2	2.5	1.54	1.29	1.47	Q24732	GLAS_DROVI	Protein glass	Drosophila virilis (Fruit fly).	5e-13
comp219435_c0	6.12	18.28	20.37	18.98	5.89	5.08	8.47	Q9Y450	HBS1L_HUMAN	HBS1-like protein	Homo sapiens (Human).	9e-108
comp205539_c0	6.11	3.16	2.95	2.42	2.9	1.7	0.6	P10076	ZFP26_MOUSE	Zinc finger protein 26	Mus musculus (Mouse).	3e-17
comp216017_c6	6.05	20.69	39.96	43.12	8.36	5.06	3.77	P0CJ79	ZN888_HUMAN	Zinc finger protein 888	Homo sapiens (Human).	5e-11
comp213867_c0	6.04	3.55	4.01	5.31	4.96	3.88	2.68	P34960	MMP12_MOUSE	Macrophage metalloelastase	Mus musculus (Mouse).	4e-18
comp220033_c2	6.03	1.54	3.57	1.81	3.59	5.9	6.93	Q6UFS5	ZN503_DANRE	Zinc finger protein 503	Danio rerio (Zebrafish) (Brachyd	3e-40
comp214905_c0	6.02	4.23	3.9	1.95	1.28	1	1.41	Q24732	GLAS_DROVI	Protein glass	Drosophila virilis (Fruit fly).	2e-12
comp212929_c0	6.01	1.77	4.01	2.47	1.13	0.89	0.67	Q3ZCX4	ZN568_HUMAN	Zinc finger protein 568	Homo sapiens (Human).	7e-108
comp221651_c1	5.97	3.01	3.29	4.19	8.95	7.21	7.27	Q5JRX3	PREP_HUMAN	Presequence protease, mitochondrial	Homo sapiens (Human).	0
comp217414_c0	5.9	0.25	1.65	1.24	1.74	1.52	0.72	Q80UJ9	SETMR_MOUSE	Histone-lysine N-methyltransferase SETMAR	Mus musculus (Mouse).	4e-61
comp221484_c2	5.88	3.49	9.93	10.8	9.38	13.86	15.55	P12821	ACE_HUMAN	Angiotensin-converting enzyme	Homo sapiens (Human).	3e-115
comp223639_c1	5.85	1.31	1.25	1.67	2.9	2.14	1.23	P18725	ZG5_XENLA	Gastrula zinc finger protein 5-1	Xenopus laevis (African clawed f	7e-27
comp218185_c0	5.81	5.62	12.62	14.78	10.12	11.36	13.5	Q61116	ZN235_MOUSE	Zinc finger protein 235	Mus musculus (Mouse).	3e-33
comp223639_c0	5.8	0.91	1.31	1.93	3.07	1.87	1.56	P0CJ79	ZN888_HUMAN	Zinc finger protein 888	Homo sapiens (Human).	6e-28
comp217601_c0	5.78	5.93	7.42	13.27	5.62	5.83	8.08	Q8TCF1	ZFAN1_HUMAN	AN1-type zinc finger protein 1	Homo sapiens (Human).	2e-73
comp224371_c0	5.77	4.02	6.26	4.41	4.56	3.91	2	A8K0R7	ZN839_HUMAN	Zinc finger protein 839	Homo sapiens (Human).	7e-38
comp216587_c4	5.74	5.42	7.35	8.47	13.31	8.69	6.67	Q5REG4	DTX3_PONAB	Probable E3 ubiquitin-protein ligase DTX3	Pongo abelii (Sumatran orangutan	1e-61
comp224890_c1	5.73	5.79	3.66	3.13	3.83	4.44	4.12	Q91ZY8	TRIM9_RAT	E3 ubiquitin-protein ligase TRIM9	Rattus norvegicus (Rat).	0
comp224167_c3	5.72	4.78	4.79	10.04	10.45	9.76	9.82	Q8TF50	ZN526_HUMAN	Zinc finger protein 526	Homo sapiens (Human).	3e-13
comp222072_c4	5.72	1.12	6.8	10.05	2.84	1.79	1.59	P17032	ZN37A_HUMAN	Zinc finger protein 37A	Homo sapiens (Human).	3e-19
comp217391_c1	5.69	2.94	2.27	1.39	1.39	0.89	1.1	Q96EG3	ZN837_HUMAN	Zinc finger protein 837	Homo sapiens (Human).	9e-23
comp218622_c3	5.68	6.33	3.8	2.57	4.69	3.65	2.44	Q8N5C8	TAB3_HUMAN	TGF-beta-activated kinase 1 and MAP3K7-binding protein 3	Homo sapiens (Human).	7e-26
comp220323_c3	5.64	8.23	8.25	18.3	25.65	20.54	18.6	Q9Y3C5	RNF11_HUMAN	RING finger protein 11	Homo sapiens (Human).	4e-66
comp218574_c1	5.64	6.35	7.84	8.23	6.7	5.96	4.1	Q5ZJV6	RCAN3_CHICK	Calcipressin-3	Gallus gallus (Chicken).	7e-57
comp220477_c0	5.62	8.12	11.5	10.26	8.71	7.66	7.03	Q8R3P2	DTX2_MOUSE	Probable E3 ubiquitin-protein ligase DTX2	Mus musculus (Mouse).	2e-113
comp225471_c0	5.6	4.5	6.44	8.34	11.37	9.09	9.3	O94761	RECQ4_HUMAN	ATP-dependent DNA helicase Q4	Homo sapiens (Human).	0
comp220781_c5	5.56	1.81	4.83	6.76	5.58	10.53	9.12	C0HAV3	ZGPAT_SALSA	Zinc finger CCCH-type with G patch domain-containing protein	Salmo salar (Atlantic salmon).	4e-46
comp223259_c0	5.55	5.11	4.16	4.91	4.89	3.46	2.18	Q91W89	MA2C1_MOUSE	Alpha-mannosidase 2C1	Mus musculus (Mouse).	0
comp215027_c0	5.55	2.99	6.99	22.66	19.59	22.55	35.01	A8Y1P7	BRE4_CAEBR	Beta-1,4-N-acetylgalactosaminyltransferase bre-4	Caenorhabditis briggsae.	7e-49
comp220057_c0	5.54	4.16	5.72	5.02	4.64	4.02	7.74	Q6DDB9	PNO1_XENTR	RNA-binding protein PNO1	Xenopus tropicalis (Western claw	4e-121
comp221917_c2	5.52	3.03	4.95	3.31	5.4	5.87	7.02	Q60HE9	MA2B1_MACFA	Lysosomal alpha-mannosidase	Macaca fascicularis (Crab-eating	0
comp226030_c0	5.5	13.73	6.42	2.5	6.38	7.7	4.39	Q13444	ADA15_HUMAN	Disintegrin and metalloproteinase domain-containing protein 15	Homo sapiens (Human).	8e-40
comp220780_c0	5.49	3.24	14.88	12.83	5.46	10.26	14.41	Q99315	YG31B_YEAST	Transposon Ty3-G Gag-Pol polyprotein	Saccharomyces cerevisiae (strain	5e-69
comp214743_c3	5.49	2.99	3.49	6.5	8.9	8.14	8.86	Q5F413	SMAP2_CHICK	Stromal membrane-associated protein 2	Gallus gallus (Chicken).	2e-64
comp218715_c0	5.48	4.35	2.29	0.85	0.79	0.7	0.73	A2A935	PRD16_MOUSE	PR domain zinc finger protein 16	Mus musculus (Mouse).	2e-11
comp218518_c2	5.47	4.47	4.52	2.61	2	3.39	6.04	O95786	DDX58_HUMAN	Probable ATP-dependent RNA helicase DDX58	Homo sapiens (Human).	1e-126
comp219925_c4	5.45	8.27	13.86	13.36	8.31	7.16	7.69	P10076	ZFP26_MOUSE	Zinc finger protein 26	Mus musculus (Mouse).	5e-42
comp224449_c2	5.45	2.36	5.51	8.4	3.67	3.36	4.78	Q3U288	ZN710_MOUSE	Zinc finger protein 710	Mus musculus (Mouse).	2e-14
comp216550_c1	5.43	1.81	1.33	1.16	0.75	0.96	0.64	P18729	ZG57_XENLA	Gastrula zinc finger protein XlCGF57.1	Xenopus laevis (African clawed f	4e-38
comp225376_c0	5.43	1.23	0.89	2.03	4.49	3.58	2.87	Q05481	ZNF91_HUMAN	Zinc finger protein 91	Homo sapiens (Human).	2e-120
comp223753_c2	5.39	7.02	8.28	7.16	4.06	3.79	3.65	O14545	TRAD1_HUMAN	TRAF-type zinc finger domain-containing protein 1	Homo sapiens (Human).	5e-36
comp202035_c0	5.39	2.64	2.97	2.76	3.51	2.91	7.86	Q4U2R1	HERC2_MOUSE	E3 ubiquitin-protein ligase HERC2	Mus musculus (Mouse).	3e-47
comp221342_c0	5.36	5.59	4.14	3.42	4.52	3.24	2.01	Q15650	TRIP4_HUMAN	Activating signal cointegrator 1	Homo sapiens (Human).	5e-175
comp224216_c0	5.27	7.5	10.12	14.59	19.87	22.23	32.94	Q10567	AP1B1_HUMAN	AP-1 complex subunit beta-1	Homo sapiens (Human).	0
comp225778_c0	5.26	3.7	2.95	2.46	3.44	2.73	3.88	Q2VPA6	HELQ_MOUSE	Helicase POLQ-like	Mus musculus (Mouse).	0
comp210223_c1	5.26	3.2	1.6	3.22	2.02	1.19	2.29	P14780	MMP9_HUMAN	Matrix metalloproteinase-9	Homo sapiens (Human).	2e-32
comp225682_c1	5.25	5.98	8.3	12.31	17.68	16.89	20.03	Q6ZRS2	SRCAP_HUMAN	Helicase SRCAP	Homo sapiens (Human).	0
comp225138_c0	5.25	0.87	1.41	4.46	0.99	1.18	0.75	B2RUI1	ZN551_MOUSE	Zinc finger protein 551	Mus musculus (Mouse).	2e-21
comp213944_c0	5.22	3.07	10.03	23.24	14.74	13.89	26.47	Q80W31	ZN569_MOUSE	Zinc finger protein 569	Mus musculus (Mouse).	6e-33
comp220847_c6	5.22	2.05	5.19	9.81	15.26	14.98	15.45	P10518	HEM2_MOUSE	Delta-aminolevulinic acid dehydratase	Mus musculus (Mouse).	7e-163
comp215150_c1	5.21	8.31	52.52	55.05	50.75	48.89	45.61	Q07352	TISB_HUMAN	Zinc finger protein 36, C3H1 type-like 1	Homo sapiens (Human).	9e-45
comp223505_c5	5.21	4.92	7.27	11.67	7.61	5.98	7.97	Q9NVH0	EXD2_HUMAN	Exonuclease 3'-5' domain-containing protein 2	Homo sapiens (Human).	6e-145
comp223682_c0	5.21	1.24	2.6	2.03	1.82	1.13	3.4	Q6NYU2	HELZ_DANRE	Probable helicase with zinc finger domain	Danio rerio (Zebrafish) (Brachyd	2e-141
comp222019_c1	5.18	5.19	10.82	6.52	5.62	6.9	3.8	Q9ERU3	ZNF22_MOUSE	Zinc finger protein 22	Mus musculus (Mouse).	6e-11
comp225180_c0	5.15	18.14	33.45	52.88	64.2	68.07	68.03	Q3ZBY7	DEGS1_BOVIN	Sphingolipid delta(4)-desaturase DES1	Bos taurus (Bovine).	2e-146
comp214502_c0	5.12	3.34	4.95	7.24	5.86	6.51	6.89	P17038	ZNF43_HUMAN	Zinc finger protein 43	Homo sapiens (Human).	8e-18
comp221230_c0	5.1	2.62	2.27	1.32	1.06	0.71	0.78	Q8BI66	ZN526_MOUSE	Zinc finger protein 526	Mus musculus (Mouse).	3e-06
comp226053_c0	5.08	4.43	5.25	12.58	12.56	13.38	15.79	Q10569	CPSF1_BOVIN	Cleavage and polyadenylation specificity factor subunit 1	Bos taurus (Bovine).	0
comp223615_c2	5.06	5.55	6.91	8.52	7.47	9.28	14.08	Q9D5S7	LRGUK_MOUSE	Leucine-rich repeat and guanylate kinase domain-containing protein	Mus musculus (Mouse).	1e-173
comp219333_c0	5.06	2.63	2.71	2.18	1.38	1.44	1.7	P10076	ZFP26_MOUSE	Zinc finger protein 26	Mus musculus (Mouse).	3e-51
comp219149_c0	4.99	15.03	7.39	3.58	4.81	3.33	2.13	P58283	RN216_MOUSE	E3 ubiquitin-protein ligase RNF216	Mus musculus (Mouse).	4e-87
comp225542_c0	4.97	2.59	2.58	3.76	3.25	3.29	3.32	P58283	RN216_MOUSE	E3 ubiquitin-protein ligase RNF216	Mus musculus (Mouse).	5e-42
comp221878_c0	4.93	2.35	1.84	2.35	3.07	2.32	2.49	G3MWR8	MICA3_BOVIN	Protein-methionine sulfoxide oxidase MICAL3	Bos taurus (Bovine).	0
comp211754_c0	4.92	4.08	3.82	1.4	0.42	0.27	0.27	Q49AA0	ZFP69_HUMAN	Zinc finger protein ZFP69	Homo sapiens (Human).	6e-29
comp221937_c1	4.88	2.09	1.76	2.15	2.37	1.31	0.82	Q9JI90	RNF14_MOUSE	E3 ubiquitin-protein ligase RNF14	Mus musculus (Mouse).	2e-71
comp220440_c3	4.87	3.03	4.16	5.35	5.18	7.21	5.63	Q3SZH7	LKHA4_BOVIN	Leukotriene A-4 hydrolase	Bos taurus (Bovine).	0
comp225961_c0	4.87	2	1.09	1.52	4.96	5.16	4.88	Q99MY8	ASH1L_MOUSE	Histone-lysine N-methyltransferase ASH1L	Mus musculus (Mouse).	1e-180
comp223150_c0	4.86	3.7	4.51	6.12	5.65	5.61	10.58	Q6ZUT9	DEN5B_HUMAN	DENN domain-containing protein 5B	Homo sapiens (Human).	0
comp218424_c0	4.86	3.25	2.64	3.24	1.45	1.71	1.61	P16066	ANPRA_HUMAN	Atrial natriuretic peptide receptor 1	Homo sapiens (Human).	0
comp213339_c3	4.86	1.75	0.95	0.49	0.86	0.38	0.77	P18729	ZG57_XENLA	Gastrula zinc finger protein XlCGF57.1	Xenopus laevis (African clawed f	1e-62
comp221269_c0	4.84	4.81	20.94	32.46	23.52	21.68	21.05	Q08705	CTCF_CHICK	Transcriptional repressor CTCF	Gallus gallus (Chicken).	8e-120
comp223703_c0	4.83	1.72	0.32	0.92	1.19	0.65	0.5	O77245	E75_METEN	Nuclear hormone receptor E75	Metapenaeus ensis (Greasyback sh	6e-25
comp218675_c1	4.82	0.6	0.81	1.67	3.55	2.64	2.78	P0CJ79	ZN888_HUMAN	Zinc finger protein 888	Homo sapiens (Human).	4e-21
comp222969_c1	4.81	6.14	5.77	7.36	4.24	4.05	4.87	Q80Y14	GLRX5_MOUSE	Glutaredoxin-related protein 5, mitochondrial	Mus musculus (Mouse).	5e-58
comp163081_c0	4.8	5.59	0.99	1.25	0.45	0.51	0.12	P07152	MMP10_RAT	Stromelysin-2	Rattus norvegicus (Rat).	6e-24
comp214836_c11	4.78	2.75	3.54	3.43	1.13	0.94	3.5	Q9Y2Y1	RPC10_HUMAN	DNA-directed RNA polymerase III subunit RPC10	Homo sapiens (Human).	4e-63
comp222494_c2	4.77	1.85	1.08	0.83	0.89	0.64	0.28	P18730	ZG58_XENLA	Gastrula zinc finger protein XlCGF58.1	Xenopus laevis (African clawed f	6e-16
comp207986_c1	4.77	1.45	0.57	0.82	0.74	1.15	1.35	Q9Y5Y6	ST14_HUMAN	Suppressor of tumorigenicity 14 protein	Homo sapiens (Human).	3e-15
comp224894_c1	4.74	0.52	1.24	3.28	6.36	5.58	4.48	P18737	ZG8_XENLA	Gastrula zinc finger protein XlCGF8.2DB	Xenopus laevis (African clawed f	7e-46
comp219884_c3	4.72	8.93	17.81	41.98	28.48	31.95	20.09	D3ZQG6	TRIM2_RAT	Tripartite motif-containing protein 2	Rattus norvegicus (Rat).	6e-12
comp219385_c0	4.71	12.48	0.88	3.48	1.01	0.35	0.38	P48052	CBPA2_HUMAN	Carboxypeptidase A2	Homo sapiens (Human).	4e-76
comp218464_c0	4.71	0.95	3.05	8.88	6.99	7.61	9.32	P10076	ZFP26_MOUSE	Zinc finger protein 26	Mus musculus (Mouse).	3e-36
comp214675_c11	4.69	1.48	1.52	1.13	0.84	0.58	0.16	Q6ZNA1	ZN836_HUMAN	Zinc finger protein 836	Homo sapiens (Human).	5e-07
comp186528_c0	4.67	5.02	0.08	2.88	0.57	1.12	0.36	Q99572	P2RX7_HUMAN	P2X purinoceptor 7	Homo sapiens (Human).	6e-09
comp211526_c1	4.66	60.83	65.94	20.58	5.71	2.58	0.66	Q9NXT0	ZN586_HUMAN	Zinc finger protein 586	Homo sapiens (Human).	3e-13
comp225836_c0	4.64	6.39	5.13	3.35	7.1	5.85	2.03	Q6DFC8	ZN395_XENLA	Zinc finger protein 395	Xenopus laevis (African clawed f	3e-56
comp207588_c0	4.63	5.07	8.45	7.3	3.69	4.37	7.71	Q9CY64	BIEA_MOUSE	Biliverdin reductase A	Mus musculus (Mouse).	2e-22
comp226127_c1	4.63	3.22	4.69	7.35	11.81	9.41	11.85	Q96PX1	RN157_HUMAN	RING finger protein 157	Homo sapiens (Human).	3e-163
comp224872_c0	4.62	6.45	7.39	15.63	17.35	13.79	12.15	Q8IUH5	ZDH17_HUMAN	Palmitoyltransferase ZDHHC17	Homo sapiens (Human).	0
comp221071_c0	4.62	2.18	2.58	1.47	4.9	2.84	1.46	Q14192	FHL2_HUMAN	Four and a half LIM domains protein 2	Homo sapiens (Human).	8e-114
comp222695_c0	4.6	7.89	18.11	24.19	27.58	17.91	20.7	Q5U2Z0	ZN367_RAT	Zinc finger protein 367	Rattus norvegicus (Rat).	7e-59
comp224513_c0	4.59	1.81	2.8	5.08	5.88	4.05	4.96	Q96QT6	PHF12_HUMAN	PHD finger protein 12	Homo sapiens (Human).	2e-107
comp221134_c1	4.57	0.98	2.6	1.66	2.22	3.8	6.65	P00730	CBPA1_BOVIN	Carboxypeptidase A1	Bos taurus (Bovine).	4e-69
comp222273_c0	4.52	2.88	3.39	3.74	5.19	3.31	5.08	Q9H707	ZN552_HUMAN	Zinc finger protein 552	Homo sapiens (Human).	1e-10
comp221198_c0	4.5	0.74	1.54	3.48	3.22	3.57	3.71	P10076	ZFP26_MOUSE	Zinc finger protein 26	Mus musculus (Mouse).	5e-36
comp221389_c0	4.49	14.12	3.88	3.11	2.52	2.72	1.86	Q6PF04	ZN613_HUMAN	Zinc finger protein 613	Homo sapiens (Human).	2e-26
comp215560_c1	4.47	3.49	4.38	11.07	18.54	15.83	30.26	Q8BL97	SRSF7_MOUSE	Serine/arginine-rich splicing factor 7	Mus musculus (Mouse).	3e-44
comp211386_c0	4.44	13.84	4.69	1.94	1.12	1.65	1.38	Q6GPV5	RN181_XENLA	E3 ubiquitin-protein ligase RNF181	Xenopus laevis (African clawed f	1e-49
comp213369_c2	4.43	1.42	2.86	3.98	6.83	3.31	3.76	Q6P560	ZN182_MOUSE	Zinc finger protein 182	Mus musculus (Mouse).	4e-19
comp218495_c0	4.4	8.3	12.67	9.88	10.85	11.39	9.16	Q0II91	DJC21_BOVIN	DnaJ homolog subfamily C member 21	Bos taurus (Bovine).	6e-134
comp218922_c2	4.39	7.39	3.38	4.2	1.94	2.03	1.59	Q09575	YRD6_CAEEL	Uncharacterized protein K02A2.6	Caenorhabditis elegans.	9e-47
comp216589_c0	4.39	2.97	1.99	1.61	2.88	2.24	1.33	Q06846	RP3A_BOVIN	Rabphilin-3A	Bos taurus (Bovine).	5e-172
comp213672_c0	4.36	11.27	14.46	12.48	4.73	4.7	5.28	Q921W4	QORL1_MOUSE	Quinone oxidoreductase-like protein 1	Mus musculus (Mouse).	3e-75
comp222369_c0	4.36	5.14	9.93	6.76	10.16	6.94	10.56	A6H619	PHRF1_MOUSE	PHD and RING finger domain-containing protein 1	Mus musculus (Mouse).	3e-76
comp214219_c3	4.34	5.28	2.73	0.35	5.59	1.98	2.84	P15541	AMPN_RABIT	Aminopeptidase N	Oryctolagus cuniculus (Rabbit).	5e-68
comp219180_c2	4.33	1.58	1.61	1.69	1.26	2.5	1.96	P57071	PRD15_HUMAN	PR domain zinc finger protein 15	Homo sapiens (Human).	3e-14
comp223086_c0	4.32	8.3	9.62	8.91	10.69	7.77	7.13	P81601	ADHL_GADMO	Alcohol dehydrogenase class-3 chain L	Gadus morhua (Atlantic cod).	0
comp213339_c5	4.32	5.83	3.04	0.94	1.24	0.89	1.31	Q96N20	ZN75A_HUMAN	Zinc finger protein 75A	Homo sapiens (Human).	6e-34
comp222077_c0	4.3	7.86	8.58	7.68	7.39	6.58	9.26	Q5BK24	CH076_RAT	Uncharacterized protein C8orf76 homolog	Rattus norvegicus (Rat).	1e-26
comp215378_c0	4.29	0.11	0.22	0.66	0.58	0.5	0.5	P31629	ZEP2_HUMAN	Transcription factor HIVEP2	Homo sapiens (Human).	8e-48
comp224019_c3	4.28	3.03	4.13	5.22	4.65	2.31	2.52	Q91YE3	EGLN1_MOUSE	Egl nine homolog 1	Mus musculus (Mouse).	3e-96
comp225205_c0	4.27	11.27	11.23	8.36	9.55	6.05	4.22	Q5RDQ6	ZN507_PONAB	Zinc finger protein 507	Pongo abelii (Sumatran orangutan	1e-35
comp225843_c0	4.27	1.45	1.7	0.71	2.27	1.87	1	Q8K2K6	AGFG1_MOUSE	Arf-GAP domain and FG repeat-containing protein 1	Mus musculus (Mouse).	7e-71
comp220766_c2	4.26	6.35	6.74	8.96	5.51	4.71	5.41	O00623	PEX12_HUMAN	Peroxisome assembly protein 12	Homo sapiens (Human).	5e-89
comp215036_c1	4.25	5.41	11.79	10.63	5.71	4.89	5.85	Q6P963	GLO2_DANRE	Hydroxyacylglutathione hydrolase, mitochondrial	Danio rerio (Zebrafish) (Brachyd	5e-134
comp216492_c0	4.24	1.11	2.23	0.89	1.28	1.2	1.66	Q99315	YG31B_YEAST	Transposon Ty3-G Gag-Pol polyprotein	Saccharomyces cerevisiae (strain	2e-52
comp222570_c0	4.22	2.3	3.25	7.19	8.94	7.47	10.99	P48612	PELO_DROME	Protein pelota	Drosophila melanogaster (Fruit f	0
comp213407_c1	4.19	3.09	2.41	5.5	9.03	9.87	7.37	P16444	DPEP1_HUMAN	Dipeptidase 1	Homo sapiens (Human).	4e-137
comp213838_c3	4.18	2.42	2.28	1.37	1.98	1.52	1.44	O75820	ZN189_HUMAN	Zinc finger protein 189	Homo sapiens (Human).	3e-36
comp222005_c0	4.16	6.22	9.16	7.42	2.52	2.47	1.24	Q9BS31	ZN649_HUMAN	Zinc finger protein 649	Homo sapiens (Human).	2e-22
comp213518_c6	4.15	4.78	1.92	3.81	1.52	1.48	2.4	P51508	ZNF81_HUMAN	Zinc finger protein 81	Homo sapiens (Human).	1e-42
comp223919_c3	4.13	5.36	6.13	5.86	3.19	2.77	2.95	Q8IR45	MF2NB_DROME	Protein MEF2BNB homolog	Drosophila melanogaster (Fruit f	1e-38
comp226260_c0	4.13	4.14	6.23	7.73	6.93	5.15	5.66	Q6PQD5	ATM_PIG	Serine-protein kinase ATM	Sus scrofa (Pig).	0
comp221570_c0	4.13	3.28	8.76	10.65	10.69	13.6	17.64	Q9CPW7	ZMAT2_MOUSE	Zinc finger matrin-type protein 2	Mus musculus (Mouse).	3e-83
comp218484_c0	4.1	4.34	3.37	0.57	2.44	2	0.59	Q9BXA9	SALL3_HUMAN	Sal-like protein 3	Homo sapiens (Human).	2e-11
comp224010_c0	4.1	2.7	5.23	4.54	1.63	0.85	7.08	Q66H85	ANKZ1_RAT	Ankyrin repeat and zinc finger domain-containing protein 1	Rattus norvegicus (Rat).	2e-116
comp224311_c0	4.1	0.9	1.16	1.41	1.46	1.27	1.51	Q95LI3	ZFY_BOVIN	Zinc finger Y-chromosomal protein	Bos taurus (Bovine).	1e-17
comp222190_c4	4.09	3.29	2.47	4.88	5.21	6.05	8.43	Q9QZP2	PRDM4_RAT	PR domain zinc finger protein 4	Rattus norvegicus (Rat).	2e-11
comp213266_c1	4.09	1.83	3.49	2.31	1.08	0.52	0.37	Q9BSK1	ZN577_HUMAN	Zinc finger protein 577	Homo sapiens (Human).	6e-20
comp225897_c0	4.09	0.62	0.66	0.84	0.82	0.96	1.47	Q3USL1	KLDC9_MOUSE	Kelch domain-containing protein 9	Mus musculus (Mouse).	7e-22
comp218224_c0	4.07	5.9	4.41	3.04	1.72	1.06	1.61	P10076	ZFP26_MOUSE	Zinc finger protein 26	Mus musculus (Mouse).	4e-25
comp222975_c2	4.07	2.52	1.76	2.11	5.16	4.91	5.33	P18729	ZG57_XENLA	Gastrula zinc finger protein XlCGF57.1	Xenopus laevis (African clawed f	3e-51
comp224738_c0	4.06	4.14	5.41	8.25	6.53	5.53	3.65	Q8NB50	ZFP62_HUMAN	Zinc finger protein 62 homolog	Homo sapiens (Human).	2e-44
comp218841_c0	4.03	2.83	2.1	1.08	2.24	2.12	1.72	O15062	ZBTB5_HUMAN	Zinc finger and BTB domain-containing protein 5	Homo sapiens (Human).	2e-12
comp209073_c0	4	1.65	1.66	1.74	0.89	0.54	0.33	P18514	RARA_NOTVI	Retinoic acid receptor alpha	Notophthalmus viridescens (Easte	1e-30
comp222607_c0	3.99	1.61	3.57	14.53	7.52	5.05	4.74	P53667	LIMK1_HUMAN	LIM domain kinase 1	Homo sapiens (Human).	0
comp224866_c0	3.97	4.63	6.1	9.73	10.61	7.24	6.72	Q9UKV5	AMFR_HUMAN	E3 ubiquitin-protein ligase AMFR	Homo sapiens (Human).	0
comp220065_c1	3.96	2.67	2.16	1.22	2.15	1.02	0.8	Q9H7M6	ZSWM4_HUMAN	Zinc finger SWIM domain-containing protein 4	Homo sapiens (Human).	4e-28
comp217715_c2	3.95	12.85	10.78	9.21	8.95	9.6	10.4	Q6PDQ2	CHD4_MOUSE	Chromodomain-helicase-DNA-binding protein 4	Mus musculus (Mouse).	3e-22
comp225721_c1	3.94	5.01	3.8	4.34	2.51	3.04	4.69	Q5RFV4	R1441_DANRE	Probable E3 ubiquitin-protein ligase RNF144A-A	Danio rerio (Zebrafish) (Brachyd	7e-105
comp213122_c3	3.94	0.73	2.47	6.34	8.05	8.03	5.33	Q86YI8	PHF13_HUMAN	PHD finger protein 13	Homo sapiens (Human).	1e-32
comp215683_c0	3.93	4.01	5.2	5.23	4.46	2.81	2.89	Q7L3S4	ZN771_HUMAN	Zinc finger protein 771	Homo sapiens (Human).	8e-19
comp225447_c0	3.92	2.47	6.83	20.98	20.39	19.84	29.12	Q8K4L0	DDX54_MOUSE	ATP-dependent RNA helicase DDX54	Mus musculus (Mouse).	0
comp225161_c0	3.92	1.75	1.45	0.96	2.8	2.35	1.82	P97677	DLL1_RAT	Delta-like protein 1	Rattus norvegicus (Rat).	0
comp219369_c2	3.9	3.55	5.1	5.83	5.75	3.99	3.05	Q5JVG2	ZN484_HUMAN	Zinc finger protein 484	Homo sapiens (Human).	1e-42
comp206888_c0	3.89	2.56	2.2	2.66	3.38	3.25	1.95	Q8CIV7	OVOL2_MOUSE	Transcription factor Ovo-like 2	Mus musculus (Mouse).	4e-08
comp224591_c6	3.88	4.4	3.98	2.18	3.82	3.15	3.72	Q8IXK0	PHC2_HUMAN	Polyhomeotic-like protein 2	Homo sapiens (Human).	2e-35
comp216718_c4	3.86	4.64	2.97	3.86	10.56	14.05	15.43	O88866	HUNK_MOUSE	Hormonally up-regulated neu tumor-associated kinase	Mus musculus (Mouse).	2e-141
comp224974_c0	3.86	4.05	7.4	12.09	8.88	6.98	7.72	Q9BYN7	ZN341_HUMAN	Zinc finger protein 341	Homo sapiens (Human).	0
comp226019_c0	3.86	2.64	5.31	9.52	5.87	3.14	3.03	Q6NTW6	ULA1_XENLA	NEDD8-activating enzyme E1 regulatory subunit	Xenopus laevis (African clawed f	0
comp212811_c2	3.85	3.84	3.76	0.82	4.23	4.23	4.59	P18729	ZG57_XENLA	Gastrula zinc finger protein XlCGF57.1	Xenopus laevis (African clawed f	1e-24
comp222006_c1	3.83	16.79	20.75	21.85	39.12	43.45	41.4	P46100	ATRX_HUMAN	Transcriptional regulator ATRX	Homo sapiens (Human).	0
comp221848_c0	3.83	1.02	2.08	1.64	1.09	0.72	2.32	Q9UGR2	Z3H7B_HUMAN	Zinc finger CCCH domain-containing protein 7B	Homo sapiens (Human).	5e-10
comp222313_c0	3.83	0.38	0.47	0.8	0.05	0.09	0.23	A4IF63	TRIM2_BOVIN	Tripartite motif-containing protein 2	Bos taurus (Bovine).	2e-07
comp218400_c0	3.81	6.3	11.27	5.07	3.91	1.76	0.86	Q14534	ERG1_HUMAN	Squalene monooxygenase	Homo sapiens (Human).	0
comp215363_c0	3.76	3.61	4.83	4.77	2.22	1.74	3.44	A1YG48	ZN394_PANPA	Zinc finger protein 394	Pan paniscus (Pygmy chimpanzee)	6e-21
comp220459_c2	3.76	2.91	2.9	2.94	6.15	5.92	6.97	Q0VC71	TTLL1_BOVIN	Probable tubulin polyglutamylase TTLL1	Bos taurus (Bovine).	0
comp224441_c2	3.76	1.79	2.7	4.28	7.04	7.67	6.31	Q64261	CDK6_MOUSE	Cyclin-dependent kinase 6	Mus musculus (Mouse).	1e-116
comp220441_c1	3.71	1.9	2.43	1.05	1.79	2.51	3.69	Q6ZN57	ZFP2_HUMAN	Zinc finger protein 2 homolog	Homo sapiens (Human).	1e-45
comp224516_c1	3.69	1.16	0.83	0.71	4.03	5.94	8.1	A6H8T7	CBPC2_DANRE	Cytosolic carboxypeptidase 2	Danio rerio (Zebrafish) (Brachyd	2e-147
comp221699_c0	3.68	3.25	3.9	3.9	5.26	5.03	6.16	Q6ZMW2	ZN782_HUMAN	Zinc finger protein 782	Homo sapiens (Human).	4e-25
comp217135_c0	3.68	1.74	3.49	12.94	13.39	21.12	52.43	Q9H0C1	ZMY12_HUMAN	Zinc finger MYND domain-containing protein 12	Homo sapiens (Human).	1e-104
comp219039_c0	3.67	3.13	1.93	2	1.39	1.29	0.58	Q9JK66	PRKN2_RAT	E3 ubiquitin-protein ligase parkin	Rattus norvegicus (Rat).	5e-128
comp215858_c0	3.67	2.71	2.45	3.7	4.54	6.43	10.27	P17020	ZNF16_HUMAN	Zinc finger protein 16	Homo sapiens (Human).	2e-34
comp225692_c0	3.67	0.98	0.63	0.41	1.69	1.02	0.57	P20825	POL2_DROME	Retrovirus-related Pol polyprotein from transposon 297	Drosophila melanogaster (Fruit f	8e-48
comp220492_c7	3.64	3.22	3.47	2.86	10.35	11.27	10.51	Q5EA50	RABEK_BOVIN	Rab9 effector protein with kelch motifs	Bos taurus (Bovine).	5e-87
comp215343_c0	3.61	1.87	0.98	0.71	1.99	1.45	0.8	Q5REL6	RXRG_PONAB	Retinoic acid receptor RXR-gamma	Pongo abelii (Sumatran orangutan	2e-69
comp225887_c0	3.6	26.61	1	1.13	0.31	0.58	0.2	P04323	POL3_DROME	Retrovirus-related Pol polyprotein from transposon 17.6	Drosophila melanogaster (Fruit f	1e-96
comp222427_c0	3.6	0.32	0.81	1.99	2.01	1.86	2.46	Q9BUG6	ZSA5A_HUMAN	Zinc finger and SCAN domain-containing protein 5A	Homo sapiens (Human).	2e-16
comp218761_c3	3.58	4.23	5.46	5.28	4.08	2.6	3.12	Q3ZCX4	ZN568_HUMAN	Zinc finger protein 568	Homo sapiens (Human).	1e-47
comp217137_c1	3.55	3.38	5.15	11.75	8.82	8.06	13.58	Q9W0T1	NU301_DROME	Nucleosome-remodeling factor subunit NURF301	Drosophila melanogaster (Fruit f	1e-109
comp226257_c0	3.54	1.77	1.49	3.33	2.24	2.95	3.31	O97508	THIO_HORSE	Thioredoxin	Equus caballus (Horse).	6e-29
comp225572_c0	3.53	0.84	2.65	14.42	2.8	4.91	9.89	P20825	POL2_DROME	Retrovirus-related Pol polyprotein from transposon 297	Drosophila melanogaster (Fruit f	2e-68
comp213378_c14	3.52	1.99	2.37	3.55	9.76	18.46	48.32	P93171	CALM_HELAN	Calmodulin	Helianthus annuus (Common sunflo	3e-50
comp216295_c0	3.51	2.51	6.19	4.51	2.47	2.18	4.56	Q5RDJ2	ZMYM2_PONAB	Zinc finger MYM-type protein 2	Pongo abelii (Sumatran orangutan	6e-12
comp224472_c1	3.5	1.09	3.52	6.95	6.94	7.2	9.15	O13016	PTN1_CHICK	Tyrosine-protein phosphatase non-receptor type 1	Gallus gallus (Chicken).	2e-115
comp220356_c1	3.49	1.97	2.82	5.98	4.61	2.3	2.94	Q8N895	ZN366_HUMAN	Zinc finger protein 366	Homo sapiens (Human).	2e-11
comp223922_c0	3.49	1.44	2.27	1.89	0.88	1.28	1.51	Q9P2J8	ZN624_HUMAN	Zinc finger protein 624	Homo sapiens (Human).	4e-46
comp216464_c5	3.48	3.74	5.66	6.54	6.38	4.79	4.54	Q7ZWG6	PCFT_DANRE	Proton-coupled folate transporter	Danio rerio (Zebrafish) (Brachyd	4e-58
comp223048_c0	3.48	3.42	3.23	1.55	4.56	2.93	2.67	Q66HA4	TAXB1_RAT	Tax1-binding protein 1 homolog	Rattus norvegicus (Rat).	4e-57
comp215727_c1	3.44	3.37	13.54	12.49	5.76	3.85	9.04	P48052	CBPA2_HUMAN	Carboxypeptidase A2	Homo sapiens (Human).	3e-59
comp222637_c0	3.41	4.7	4.83	1.44	2.59	1.1	0.68	P59889	S39A1_DANRE	Zinc transporter ZIP1	Danio rerio (Zebrafish) (Brachyd	8e-33
comp217176_c0	3.41	3.32	3.22	4.29	2.01	1.56	2.75	Q5R633	ZBT48_PONAB	Zinc finger and BTB domain-containing protein 48	Pongo abelii (Sumatran orangutan	4e-12
comp174828_c1	3.4	1.58	2.55	4.56	5.86	5.9	4.47	Q1H9T6	ZBT48_MOUSE	Zinc finger and BTB domain-containing protein 48	Mus musculus (Mouse).	1e-14
comp225994_c0	3.39	5.61	7.16	12.17	12.1	14.54	20.55	O08587	NUP50_RAT	Nuclear pore complex protein Nup50	Rattus norvegicus (Rat).	1e-74
comp224785_c1	3.35	2.44	6.18	10.82	14.32	12.03	11.73	Q0VA03	SUZ12_XENTR	Polycomb protein suz12	Xenopus tropicalis (Western claw	0
comp222592_c3	3.33	3.56	3.83	5.95	6.98	4.93	7.07	A0MS83	ZN148_DANRE	Zinc finger protein 148	Danio rerio (Zebrafish) (Brachyd	3e-07
comp224177_c2	3.33	2.68	1.24	1.53	1.51	1.39	1.7	Q03278	PO21_NASVI	Retrovirus-related Pol polyprotein from type-1 retrotransposable element R2	Nasonia vitripennis (Parasitic w	4e-11
comp203094_c1	3.33	2.59	2.86	2.94	1.77	0.74	0.2	Q6ZN57	ZFP2_HUMAN	Zinc finger protein 2 homolog	Homo sapiens (Human).	7e-53
comp213480_c1	3.33	2.05	5.8	1.67	1.18	1.09	0.54	Q18206	NAS36_CAEEL	Zinc metalloproteinase nas-36	Caenorhabditis elegans.	2e-49
comp226075_c0	3.33	1.28	1.35	5.73	2.91	2.05	3.04	Q7Z2W4	ZCCHV_HUMAN	Zinc finger CCCH-type antiviral protein 1	Homo sapiens (Human).	5e-06
comp224048_c2	3.32	2.91	6.59	10.8	16	14.62	17.61	Q86YP4	P66A_HUMAN	Transcriptional repressor p66-alpha	Homo sapiens (Human).	2e-56
comp225240_c0	3.3	1.99	4.03	4.63	8.32	6.45	4.7	P39429	TRAF2_MOUSE	TNF receptor-associated factor 2	Mus musculus (Mouse).	5e-78
comp219533_c0	3.29	0.1	0.21	0.46	0.44	0.25	0.37	Q5T1R4	ZEP3_HUMAN	Transcription factor HIVEP3	Homo sapiens (Human).	3e-23
comp221594_c1	3.28	3.02	4.72	6.62	4.55	5.86	10.17	Q8IYR2	SMYD4_HUMAN	SET and MYND domain-containing protein 4	Homo sapiens (Human).	2e-43
comp219981_c0	3.25	9.01	5.15	6.42	5.92	4.04	2.7	Q6A085	ZN629_MOUSE	Zinc finger protein 629	Mus musculus (Mouse).	2e-22
comp225509_c0	3.25	3.59	4.87	6.96	15.49	16.31	15.4	Q05086	UBE3A_HUMAN	Ubiquitin-protein ligase E3A	Homo sapiens (Human).	0
comp223202_c0	3.25	0.43	0.36	0.98	2.01	2.56	2.06	Q9Z0Z7	KLF5_MOUSE	Krueppel-like factor 5	Mus musculus (Mouse).	2e-49
comp220305_c0	3.24	3.04	4.99	10.69	8.15	7	7.31	Q05481	ZNF91_HUMAN	Zinc finger protein 91	Homo sapiens (Human).	3e-15
comp217509_c1	3.23	2.33	3.77	1	2.61	2.16	1.55	Q6ZNA1	ZN836_HUMAN	Zinc finger protein 836	Homo sapiens (Human).	4e-39
comp216804_c0	3.23	2.25	3.46	4.18	5.49	5.2	4.64	A1YPR0	ZBT7C_HUMAN	Zinc finger and BTB domain-containing protein 7C	Homo sapiens (Human).	2e-10
comp223068_c1	3.21	2.59	3.79	3.74	2.4	2.37	2.44	Q811F1	ZBT41_MOUSE	Zinc finger and BTB domain-containing protein 41	Mus musculus (Mouse).	5e-16
comp219191_c0	3.21	0.72	4.85	7.63	10.61	12.51	13.12	Q6PFJ9	ARI1_DANRE	E3 ubiquitin-protein ligase arih1	Danio rerio (Zebrafish) (Brachyd	0
comp224037_c0	3.2	3.38	2.5	1.5	1.96	1.32	0.65	Q05481	ZNF91_HUMAN	Zinc finger protein 91	Homo sapiens (Human).	4e-43
comp209168_c0	3.18	0.38	1.09	3.38	1.81	1.99	2.55	Q61116	ZN235_MOUSE	Zinc finger protein 235	Mus musculus (Mouse).	2e-17
comp216440_c5	3.16	2.09	1.89	1.8	5.32	2.58	1.34	Q86T29	ZN605_HUMAN	Zinc finger protein 605	Homo sapiens (Human).	2e-46
comp220767_c0	3.14	2.94	4.41	7.04	6.33	5.01	7.47	Q9W0T1	NU301_DROME	Nucleosome-remodeling factor subunit NURF301	Drosophila melanogaster (Fruit f	1e-107
comp222292_c0	3.13	5.94	6.73	7.39	7.51	8.27	10.06	Q61239	FNTA_MOUSE	Protein farnesyltransferase/geranylgeranyltransferase type-1 subunit alpha	Mus musculus (Mouse).	2e-123
comp218843_c0	3.13	4.22	3.54	3.77	2.03	1.66	1.95	Q86W34	AMZ2_HUMAN	Archaemetzincin-2	Homo sapiens (Human).	9e-32
comp220451_c0	3.13	2.28	6.41	5.44	5.55	6.1	4.28	Q9CWR2	SMYD3_MOUSE	SET and MYND domain-containing protein 3	Mus musculus (Mouse).	5e-69
comp219778_c0	3.12	3.06	10.11	16.63	4.55	4.27	21.33	Q8IYQ7	THNS1_HUMAN	Threonine synthase-like 1	Homo sapiens (Human).	0
comp224319_c0	3.12	1.95	3.52	3.11	6.56	5.41	3.63	D3YYI7	RN217_MOUSE	Probable E3 ubiquitin-protein ligase RNF217	Mus musculus (Mouse).	3e-74
comp224237_c2	3.12	0.73	0.51	0.57	1.57	0.99	0.93	Q9W1A4	TAMO_DROME	Protein tamozhennic	Drosophila melanogaster (Fruit f	4e-13
comp222387_c1	3.1	2.07	1.28	2.75	4.31	2.66	2.26	D3YYM0	OVOL3_MOUSE	Putative transcription factor ovo-like protein 3	Mus musculus (Mouse).	2e-14
comp221470_c0	3.09	1.17	1.37	1.17	1.27	0.69	0.74	Q9UEG4	ZN629_HUMAN	Zinc finger protein 629	Homo sapiens (Human).	9e-61
comp215782_c1	3.07	3.71	2.8	2.43	1.83	1.56	2.41	A6NJL1	ZSA5B_HUMAN	Zinc finger and SCAN domain-containing protein 5B	Homo sapiens (Human).	8e-17
comp225010_c1	3.05	3.93	6.34	8.11	14.6	14.37	13.23	P48053	YPD1_CAEEL	Uncharacterized protein C05D11.1	Caenorhabditis elegans.	0
comp207752_c2	3.05	0.74	0.56	0.42	1.11	1.27	1.27	P10073	ZSC22_HUMAN	Zinc finger and SCAN domain-containing protein 22	Homo sapiens (Human).	3e-09
comp225389_c0	3.02	4.27	4.22	6.59	21.44	21.54	24.18	Q8BI21	RNF38_MOUSE	RING finger protein 38	Mus musculus (Mouse).	6e-58
comp220441_c0	3.02	3.7	3.89	5.16	2.98	1.8	2.25	Q15937	ZNF79_HUMAN	Zinc finger protein 79	Homo sapiens (Human).	9e-49
comp223102_c2	3.02	1.62	3.32	1.24	5.12	5.29	1.01	Q5RI56	OPTN_DANRE	Optineurin	Danio rerio (Zebrafish) (Brachyd	6e-25
comp218267_c0	3.01	5.12	7.09	7.27	12.31	10.59	7.87	Q92010	ZF161_CHICK	Zinc finger protein 161 homolog	Gallus gallus (Chicken).	6e-21
comp221304_c1	3	1.35	2.39	6.86	7.88	5.17	6.28	A9CPT4	TDRD1_ORYLA	Tudor domain-containing protein 1	Oryzias latipes (Medaka fish) (J	8e-07
comp225948_c0	2.97	1.29	2.29	3.09	4.37	4.13	5.08	P53349	M3K1_MOUSE	Mitogen-activated protein kinase kinase kinase 1	Mus musculus (Mouse).	8e-149
comp225536_c0	2.95	2.9	2.2	2.36	2.5	2.71	6.22	Q6I9Y2	THOC7_HUMAN	THO complex subunit 7 homolog	Homo sapiens (Human).	5e-67
comp215088_c4	2.92	1.37	2.04	2.92	2.8	2.29	2.08	P10076	ZFP26_MOUSE	Zinc finger protein 26	Mus musculus (Mouse).	1e-42
comp207454_c0	2.9	0.45	0.83	0.89	0.55	0.52	0.44	P31396	HR3_DROME	Probable nuclear hormone receptor HR3	Drosophila melanogaster (Fruit f	2e-17
comp222392_c0	2.89	1.15	2.06	2.21	2.5	3.54	6.89	Q06003	GOLI_DROME	Protein goliath	Drosophila melanogaster (Fruit f	8e-16
comp223320_c1	2.89	0.96	2.47	1.1	7.47	8.45	3.36	Q8BU85	MSRB3_MOUSE	Methionine-R-sulfoxide reductase B3, mitochondrial	Mus musculus (Mouse).	7e-53
comp225862_c0	2.88	4.19	5.82	6.94	15.65	13.19	17.71	Q9WVF7	DPOE1_MOUSE	DNA polymerase epsilon catalytic subunit A	Mus musculus (Mouse).	0
comp225066_c0	2.87	2.38	3.14	8.5	8.9	7.35	7.72	P08045	XFIN_XENLA	Zinc finger protein Xfin	Xenopus laevis (African clawed f	3e-56
comp208294_c0	2.83	6.01	5.68	4.42	2.36	1.56	1.1	P16373	ZFP59_MOUSE	Zinc finger protein 59	Mus musculus (Mouse).	4e-12
comp222848_c0	2.83	1.69	3.1	5.49	3.92	2.36	4.16	Q5RB30	Z585B_PONAB	Zinc finger protein 585B	Pongo abelii (Sumatran orangutan	3e-28
comp224395_c0	2.82	2.01	4.01	3.29	5.12	3.98	7.98	O35134	RPA1_MOUSE	DNA-directed RNA polymerase I subunit RPA1	Mus musculus (Mouse).	0
comp225855_c0	2.81	4.19	1.4	1	1.42	0.56	0.8	Q7LHG5	YI31B_YEAST	Transposon Ty3-I Gag-Pol polyprotein	Saccharomyces cerevisiae (strain	4e-100
comp222184_c0	2.79	1.28	0.67	0.29	0.25	0.3	0.08	Q8N6G6	ATL1_HUMAN	ADAMTS-like protein 1	Homo sapiens (Human).	9e-50
comp226016_c0	2.78	9.19	4.8	5.59	4.65	3.9	3.87	P11369	POL2_MOUSE	Retrovirus-related Pol polyprotein LINE-1	Mus musculus (Mouse).	3e-23
comp214158_c2	2.78	5.58	9.41	16.62	6.5	4.21	9.38	Q9QXV3	ING1_MOUSE	Inhibitor of growth protein 1	Mus musculus (Mouse).	2e-67
comp220594_c1	2.78	3.92	7.71	13.11	17.71	14.77	12.39	Q6GLQ4	PP1RA_XENLA	Serine/threonine-protein phosphatase 1 regulatory subunit 10	Xenopus laevis (African clawed f	8e-60
comp225612_c0	2.76	2.81	1.5	1.74	2.78	3.11	2.75	Q6DFR2	CBLB_XENTR	E3 ubiquitin-protein ligase CBL-B	Xenopus tropicalis (Western claw	0
comp221377_c0	2.76	1.13	1.9	2.04	0.66	0.76	0.95	P97587	CGRF1_RAT	Cell growth regulator with RING finger domain protein 1	Rattus norvegicus (Rat).	6e-36
comp215050_c4	2.76	1.05	1.06	0.6	3.28	1.72	0.48	P17030	ZNF25_HUMAN	Zinc finger protein 25	Homo sapiens (Human).	2e-27
comp225343_c0	2.74	3.55	4.71	2.55	8.18	5.74	2.76	Q8TCQ1	MARH1_HUMAN	E3 ubiquitin-protein ligase MARCH1	Homo sapiens (Human).	1e-93
comp225717_c0	2.74	2.37	3.74	6.86	11.36	8.11	7.69	O94966	UBP19_HUMAN	Ubiquitin carboxyl-terminal hydrolase 19	Homo sapiens (Human).	0
comp215885_c3	2.74	1.69	3.97	11.63	5.54	4.06	6.23	P82925	RT31_BOVIN	28S ribosomal protein S31, mitochondrial	Bos taurus (Bovine).	1e-43
comp223420_c0	2.74	0.66	0.33	0.96	4.29	2.81	3.89	Q03164	MLL1_HUMAN	Histone-lysine N-methyltransferase MLL	Homo sapiens (Human).	1e-129
comp220268_c1	2.73	5.52	6.35	3	6.91	2.63	2.24	P51523	ZNF84_HUMAN	Zinc finger protein 84	Homo sapiens (Human).	2e-22
comp223405_c0	2.73	4.01	6.29	9.87	6.29	5.04	4.6	Q60821	ZBT17_MOUSE	Zinc finger and BTB domain-containing protein 17	Mus musculus (Mouse).	5e-21
comp221179_c2	2.72	1.09	0.66	0.49	0.65	0.4	0.32	Q4R4A2	ZUFSP_MACFA	Zinc finger with UFM1-specific peptidase domain protein	Macaca fascicularis (Crab-eating	1e-103
comp218394_c3	2.71	3.47	5.22	6.14	9.75	8.01	6.63	O54826	AF10_MOUSE	Protein AF-10	Mus musculus (Mouse).	2e-106
comp214014_c0	2.71	2.68	5.78	8.68	3.56	1.97	3.12	Q96GM8	TOE1_HUMAN	Target of EGR1 protein 1	Homo sapiens (Human).	7e-73
comp226271_c2	2.71	2.1	3.21	3.05	4.89	4.72	5.29	O08796	EF2K_MOUSE	Eukaryotic elongation factor 2 kinase	Mus musculus (Mouse).	2e-178
comp225371_c0	2.71	1.09	3.61	2.95	6.08	4.92	5.48	P61129	ZC3H6_HUMAN	Zinc finger CCCH domain-containing protein 6	Homo sapiens (Human).	2e-36
comp214864_c0	2.7	2.54	4.64	10.36	19.45	16.5	15.62	O95628	CNOT4_HUMAN	CCR4-NOT transcription complex subunit 4	Homo sapiens (Human).	5e-140
comp213838_c4	2.67	3.12	1.48	0.91	0.96	0.77	0.88	P10074	ZBT48_HUMAN	Zinc finger and BTB domain-containing protein 48	Homo sapiens (Human).	1e-05
comp220526_c1	2.66	1.27	1.27	1.16	0.33	0.48	0.71	P18729	ZG57_XENLA	Gastrula zinc finger protein XlCGF57.1	Xenopus laevis (African clawed f	7e-51
comp225649_c0	2.65	0.92	1.33	3.28	6.34	7.22	14.36	P53804	TTC3_HUMAN	E3 ubiquitin-protein ligase TTC3	Homo sapiens (Human).	7e-29
comp220377_c0	2.64	0.81	1.29	0.52	0.46	0.36	0.32	P15541	AMPN_RABIT	Aminopeptidase N	Oryctolagus cuniculus (Rabbit).	0
comp219816_c1	2.63	6.27	8.68	5.75	9.62	7.02	11.88	A6H619	PHRF1_MOUSE	PHD and RING finger domain-containing protein 1	Mus musculus (Mouse).	2e-27
comp219371_c0	2.63	2.91	3.11	3.42	2.57	3	1.72	P51523	ZNF84_HUMAN	Zinc finger protein 84	Homo sapiens (Human).	8e-28
comp225133_c0	2.63	1.41	2.29	4.07	7.6	5.47	3.79	O75689	ADAP1_HUMAN	Arf-GAP with dual PH domain-containing protein 1	Homo sapiens (Human).	2e-129
comp212816_c4	2.62	4.25	2.8	2.65	0.95	0.78	0.74	P42325	NCAH_DROME	Neurocalcin homolog	Drosophila melanogaster (Fruit f	1e-65
comp216895_c0	2.61	11.51	9.93	13.64	7.46	6.03	4.83	Q80W31	ZN569_MOUSE	Zinc finger protein 569	Mus musculus (Mouse).	9e-48
comp226184_c0	2.6	1.26	1.28	1.46	6.72	6.93	4.19	Q9UIF8	BAZ2B_HUMAN	Bromodomain adjacent to zinc finger domain protein 2B	Homo sapiens (Human).	1e-121
comp215248_c1	2.59	2.97	3.6	5.28	4.33	1.65	0.92	P27398	CAND_DROME	Calpain-D	Drosophila melanogaster (Fruit f	1e-72
comp222072_c3	2.59	1.81	12.96	16.74	8.27	4.64	2.08	B2RUI1	ZN551_MOUSE	Zinc finger protein 551	Mus musculus (Mouse).	3e-65
comp216739_c0	2.58	4.87	3.72	4.1	2.32	2.01	1.34	Q7TNU6	ZN250_MOUSE	Zinc finger protein 250	Mus musculus (Mouse).	6e-39
comp219669_c1	2.57	2.81	2.42	1.11	3.02	3.22	8	Q8IV38	ANKY2_HUMAN	Ankyrin repeat and MYND domain-containing protein 2	Homo sapiens (Human).	1e-118
comp212368_c0	2.55	5.55	16.7	8.89	2.68	2.2	0.71	Q9UL36	ZN236_HUMAN	Zinc finger protein 236	Homo sapiens (Human).	6e-12
comp222277_c0	2.55	4.15	2.39	1.49	2.59	2.05	1.58	A1ZA47	ZASP_DROME	PDZ and LIM domain protein Zasp	Drosophila melanogaster (Fruit f	1e-22
comp224064_c1	2.55	1.87	1.33	5.18	7.19	6.11	11.51	Q9JKS4	LDB3_MOUSE	LIM domain-binding protein 3	Mus musculus (Mouse).	2e-06
comp225072_c0	2.53	1.22	3.05	1.47	2.72	1.88	0.87	Q5R5U3	ZN271_PONAB	Zinc finger protein 271	Pongo abelii (Sumatran orangutan	1e-48
comp224409_c0	2.52	0.57	2.35	4.51	7.79	6.59	8.38	Q6P7W0	SENP6_MOUSE	Sentrin-specific protease 6	Mus musculus (Mouse).	1e-107
comp223377_c2	2.51	1.39	2.11	4.74	3.88	4.11	3.77	P17020	ZNF16_HUMAN	Zinc finger protein 16	Homo sapiens (Human).	2e-35
comp225947_c0	2.5	0.47	0.32	0.82	2.43	1.7	3.02	Q03164	MLL1_HUMAN	Histone-lysine N-methyltransferase MLL	Homo sapiens (Human).	9e-95
comp226199_c2	2.49	2.6	3.67	3.6	6.22	6.42	8.23	Q96T60	PNKP_HUMAN	Bifunctional polynucleotide phosphatase/kinase	Homo sapiens (Human).	2e-133
comp215830_c0	2.49	1.92	1.77	1.84	1.1	1.16	0.58	Q8BGC4	ZADH2_MOUSE	Zinc-binding alcohol dehydrogenase domain-containing protein 2	Mus musculus (Mouse).	2e-121
comp217425_c2	2.48	1.97	1.74	0.56	0.47	0.52	0.91	P21329	RTJK_DROFU	RNA-directed DNA polymerase from mobile element jockey	Drosophila funebris (Fruit fly).	1e-23
comp224403_c0	2.47	6.16	8.23	9.71	15.23	17.2	16.61	P82798	ATRX_MACEU	Transcriptional regulator ATRX	Macropus eugenii (Tammar wallaby	4e-45
comp224509_c1	2.46	4.85	11.15	10.44	4.19	4.24	5.95	P10076	ZFP26_MOUSE	Zinc finger protein 26	Mus musculus (Mouse).	1e-98
comp216670_c3	2.44	0.8	0.44	0.36	0.43	0.27	0.57	P18729	ZG57_XENLA	Gastrula zinc finger protein XlCGF57.1	Xenopus laevis (African clawed f	1e-18
comp218727_c6	2.43	1.32	1.53	1.5	1.46	1.54	3.26	P18729	ZG57_XENLA	Gastrula zinc finger protein XlCGF57.1	Xenopus laevis (African clawed f	3e-49
comp216400_c1	2.42	4.25	2.05	3.09	1.97	0.77	0.52	P22448	RARB_CHICK	Retinoic acid receptor beta	Gallus gallus (Chicken).	2e-20
comp219727_c0	2.42	2.75	2.84	0.94	4.62	3.96	0.43	O43184	ADA12_HUMAN	Disintegrin and metalloproteinase domain-containing protein 12	Homo sapiens (Human).	1e-136
comp223061_c0	2.41	3.21	2	1.18	3.47	2.84	2.36	Q05192	FTF1B_DROME	Nuclear hormone receptor FTZ-F1 beta	Drosophila melanogaster (Fruit f	1e-43
comp219180_c1	2.41	2.11	1.77	1.71	1.36	0.76	1.53	Q8CIV7	OVOL2_MOUSE	Transcription factor Ovo-like 2	Mus musculus (Mouse).	3e-12
comp220767_c2	2.41	1.35	1.93	4.34	4.78	3.64	4.28	Q12830	BPTF_HUMAN	Nucleosome-remodeling factor subunit BPTF	Homo sapiens (Human).	1e-63
comp224467_c1	2.4	1.04	0.94	0.75	1.05	1.14	1.79	Q9VH19	LMLN_DROME	Leishmanolysin-like peptidase	Drosophila melanogaster (Fruit f	6e-27
comp221770_c6	2.37	3.95	1.91	3.97	1.09	1.81	2.18	Q86T96	RN180_HUMAN	E3 ubiquitin-protein ligase RNF180	Homo sapiens (Human).	8e-18
comp216498_c0	2.33	2.55	3.27	2.17	1.55	0.89	1.57	P51521	OVO_DROME	Protein ovo	Drosophila melanogaster (Fruit f	1e-13
comp218757_c1	2.32	1.67	2.3	5.51	6.74	6.78	15.42	Q9P0U4	CXXC1_HUMAN	CpG-binding protein	Homo sapiens (Human).	1e-126
comp224835_c1	2.32	1.35	5.4	9.09	12.33	12.27	15	P11884	ALDH2_RAT	Aldehyde dehydrogenase, mitochondrial	Rattus norvegicus (Rat).	0
comp218783_c2	2.32	1.02	0.41	0.27	0.05	0.14	0.11	Q9BYK8	HELZ2_HUMAN	Helicase with zinc finger domain 2	Homo sapiens (Human).	5e-150
comp224284_c0	2.31	19.23	37.92	12.06	15.41	9.76	3.87	Q9DGD1	MGT4C_CHICK	Alpha-1,3-mannosyl-glycoprotein 4-beta-N-acetylglucosaminyltransferase C	Gallus gallus (Chicken).	1e-95
comp221391_c0	2.3	2.69	16.06	24.39	8.08	7.79	11.66	Q9UQ90	SPG7_HUMAN	Paraplegin	Homo sapiens (Human).	0
comp215364_c0	2.29	7.17	10.37	9.36	5.22	4.47	5.27	Q6ZN57	ZFP2_HUMAN	Zinc finger protein 2 homolog	Homo sapiens (Human).	6e-58
comp215349_c0	2.29	1.78	2.95	2.17	3.77	3.72	2.58	Q8N393	ZN786_HUMAN	Zinc finger protein 786	Homo sapiens (Human).	2e-22
comp213005_c1	2.29	1.18	1.11	0.91	0.47	0.5	0.85	Q8TE56	ATS17_HUMAN	A disintegrin and metalloproteinase with thrombospondin motifs 17	Homo sapiens (Human).	2e-21
comp201280_c0	2.29	0.41	0.76	0.3	0.06	0.09	0.03	Q4J781	ADH_SULAC	NAD-dependent alcohol dehydrogenase	NBRC 15157 / NCIMB 11770).	8e-41
comp215903_c0	2.28	5.75	13.92	14.48	13.11	12.14	18.39	Q9U4L6	TO401_DROME	Mitochondrial import receptor subunit TOM40 homolog 1	Drosophila melanogaster (Fruit f	1e-124
comp216158_c0	2.27	2.88	3.56	2.51	2.47	1.82	2.18	Q5TYW1	ZN658_HUMAN	Zinc finger protein 658	Homo sapiens (Human).	3e-71
comp219893_c1	2.26	1.47	1.06	1.16	0.84	0.54	0.31	Q8BID6	ZBT46_MOUSE	Zinc finger and BTB domain-containing protein 46	Mus musculus (Mouse).	3e-07
comp225662_c1	2.26	1.24	2.47	2.67	2.26	1.38	1.41	Q96N20	ZN75A_HUMAN	Zinc finger protein 75A	Homo sapiens (Human).	8e-08
comp217881_c1	2.25	3.97	1.66	0.72	0.17	0.12	0.08	P16423	POLR_DROME	Retrovirus-related Pol polyprotein from type-2 retrotransposable element R2DM	Drosophila melanogaster (Fruit f	1e-17
comp201595_c0	2.25	0.42	0.08	0.41	0.32	0.05	0.06	A5WW08	CHFR_DANRE	E3 ubiquitin-protein ligase CHFR	Danio rerio (Zebrafish) (Brachyd	1e-20
comp221777_c4	2.25	0.41	0.44	2.76	1.05	1.4	1.33	Q9NWF9	RN216_HUMAN	E3 ubiquitin-protein ligase RNF216	Homo sapiens (Human).	2e-24
comp225748_c0	2.23	11.88	16.89	3.56	4.02	4.26	1.93	P16423	POLR_DROME	Retrovirus-related Pol polyprotein from type-2 retrotransposable element R2DM	Drosophila melanogaster (Fruit f	8e-08
comp216025_c0	2.21	6.15	9.69	7.43	6.82	2.16	1.84	Q5VTB9	RN220_HUMAN	E3 ubiquitin-protein ligase RNF220	Homo sapiens (Human).	3e-63
comp224957_c0	2.2	2.55	3.31	4.02	5.97	5.35	6.34	P16157	ANK1_HUMAN	Ankyrin-1	Homo sapiens (Human).	2e-48
comp223068_c2	2.2	1.22	2.16	2	1.1	0.72	0.83	A2A935	PRD16_MOUSE	PR domain zinc finger protein 16	Mus musculus (Mouse).	7e-07
comp224407_c0	2.19	2.24	2.68	0.83	1	0.85	0.94	Q61116	ZN235_MOUSE	Zinc finger protein 235	Mus musculus (Mouse).	6e-37
comp212069_c0	2.19	2.19	1.22	0.55	0.66	0.53	0.21	P98060	NAS35_CAEEL	Zinc metalloproteinase dpy-31	Caenorhabditis elegans.	1e-70
comp225058_c0	2.19	2	2.2	3.33	4.55	2.84	2.38	Q5RD97	RN219_PONAB	RING finger protein 219	Pongo abelii (Sumatran orangutan	1e-56
comp225204_c0	2.19	1.41	2.11	2.32	1.94	2.24	1.22	Q5MCW4	ZN569_HUMAN	Zinc finger protein 569	Homo sapiens (Human).	6e-21
comp219223_c0	2.19	1.19	2.19	2.86	2.19	2.67	1.81	A8MTY0	ZN724_HUMAN	Putative zinc finger protein 724	Homo sapiens (Human).	2e-14
comp212929_c7	2.18	0.72	1.35	0.85	0.28	0.31	0.09	P08045	XFIN_XENLA	Zinc finger protein Xfin	Xenopus laevis (African clawed f	4e-12
comp213747_c3	2.18	0.3	1.04	0.49	0.21	0.09	0.08	Q8L9T5	ATL2_ARATH	RING-H2 finger protein ATL2	Arabidopsis thaliana (Mouse-ear	2e-06
comp214014_c1	2.17	2.49	3.63	3.84	2.07	1.6	2.02	P35187	SGS1_YEAST	ATP-dependent helicase SGS1	Saccharomyces cerevisiae (strain	6e-47
comp223104_c2	2.17	0.46	1.17	3.75	6.49	4.55	5.68	Q922B6	TRAF7_MOUSE	E3 ubiquitin-protein ligase TRAF7	Mus musculus (Mouse).	0
comp216821_c2	2.16	2.48	4.69	3.66	2.94	5.12	3.63	P16423	POLR_DROME	Retrovirus-related Pol polyprotein from type-2 retrotransposable element R2DM	Drosophila melanogaster (Fruit f	6e-12
comp226082_c0	2.16	0.99	2.15	4.71	8.34	7.07	7.5	Q91YN0	CL004_MOUSE	Uncharacterized protein C12orf4 homolog	Mus musculus (Mouse).	4e-178
comp225530_c0	2.15	2.36	1.63	1.71	5.18	3.43	2.67	Q6NYU2	HELZ_DANRE	Probable helicase with zinc finger domain	Danio rerio (Zebrafish) (Brachyd	0
comp216807_c0	2.15	1.3	2.38	3.32	1.79	2.42	1.48	A1ZA47	ZASP_DROME	PDZ and LIM domain protein Zasp	Drosophila melanogaster (Fruit f	3e-12
comp217407_c2	2.15	1.02	1.55	1.64	1.19	1.13	1.89	Q8BKX7	ZN410_MOUSE	Zinc finger protein 410	Mus musculus (Mouse).	4e-61
comp224003_c0	2.15	0.49	0.35	1.68	3.01	1.35	0.98	P25490	TYY1_HUMAN	Transcriptional repressor protein YY1	Homo sapiens (Human).	1e-09
comp219690_c3	2.14	2.2	1.78	1.86	1.8	1.72	1.59	D3ZQG6	TRIM2_RAT	Tripartite motif-containing protein 2	Rattus norvegicus (Rat).	8e-60
comp220419_c0	2.14	1.57	2.8	3.51	2.58	3.37	2.09	P10076	ZFP26_MOUSE	Zinc finger protein 26	Mus musculus (Mouse).	3e-27
comp217228_c9	2.14	1.16	1.74	1.67	1.39	0.93	0.18	P13360	GLAS_DROME	Protein glass	Drosophila melanogaster (Fruit f	4e-08
comp213593_c0	2.13	1.83	1.16	0.85	0.63	0.6	0.55	Q86T29	ZN605_HUMAN	Zinc finger protein 605	Homo sapiens (Human).	1e-49
comp224628_c1	2.12	1.59	1.91	2.18	2.93	3.48	5.99	A9JTS9	PTER_XENTR	Phosphotriesterase-related protein	Xenopus tropicalis (Western claw	2e-119
comp225556_c0	2.12	1.15	1.22	5.55	4.29	2.83	2.68	P18747	ZO28_XENLA	Oocyte zinc finger protein XlCOF28	Xenopus laevis (African clawed f	4e-09
comp225203_c0	2.11	6.5	6.82	3.34	6.65	4.5	2.65	O75382	TRIM3_HUMAN	Tripartite motif-containing protein 3	Homo sapiens (Human).	1e-27
comp221559_c0	2.11	3.69	8.78	11.28	5.63	5.88	6.17	O94759	TRPM2_HUMAN	Transient receptor potential cation channel subfamily M member 2	Homo sapiens (Human).	2e-64
comp215364_c4	2.11	3.51	3.48	4.36	2.8	1.99	3.06	P13360	GLAS_DROME	Protein glass	Drosophila melanogaster (Fruit f	1e-32
comp219845_c0	2.11	0.58	2.6	1.17	0.46	0.34	0.94	P48052	CBPA2_HUMAN	Carboxypeptidase A2	Homo sapiens (Human).	7e-78
comp218291_c0	2.11	0.36	2.17	1.23	0.85	1.8	3.4	Q9M0X9	4CLL7_ARATH	4-coumarate--CoA ligase-like 7	Arabidopsis thaliana (Mouse-ear	4e-109
comp220963_c1	2.1	4.35	4.4	5.35	2.62	2.97	4.03	Q6DJI9	ZCRB1_XENLA	Zinc finger CCHC-type and RNA-binding motif-containing protein 1	Xenopus laevis (African clawed f	6e-69
comp226173_c1	2.1	1.01	1.31	1.27	1.55	1.06	0.79	Q5SSH7	ZZEF1_MOUSE	Zinc finger ZZ-type and EF-hand domain-containing protein 1	Mus musculus (Mouse).	1e-167
comp218082_c2	2.09	0.98	1.32	2.83	1.74	1.57	1.93	Q80W31	ZN569_MOUSE	Zinc finger protein 569	Mus musculus (Mouse).	1e-08
comp212337_c0	2.07	2.75	6.78	9.11	11.11	9.23	5.42	Q02446	SP4_HUMAN	Transcription factor Sp4	Homo sapiens (Human).	1e-72
comp226230_c1	2.06	2.67	2.84	5.92	11.2	7.32	8.84	O75592	MYCB2_HUMAN	Probable E3 ubiquitin-protein ligase MYCBP2	Homo sapiens (Human).	0
comp214825_c0	2.06	2.6	4.7	10.61	6.31	5.93	9.2	A6QLI8	T2EA_BOVIN	General transcription factor IIE subunit 1	Bos taurus (Bovine).	5e-123
comp213738_c0	2.06	1.56	1.73	1.91	1.02	1.05	1.25	Q80W31	ZN569_MOUSE	Zinc finger protein 569	Mus musculus (Mouse).	5e-19
comp225801_c0	2.05	7.3	5.8	5.89	10.04	10.12	5.79	Q6UWE0	LRSM1_HUMAN	E3 ubiquitin-protein ligase LRSAM1	Homo sapiens (Human).	3e-27
comp216928_c4	2.04	13.12	8.46	8.97	2.26	0.24	1.01	P38621	ZN12_MICSA	Zinc finger protein ZFMSA12A	Micropterus salmoides (Largemout	3e-39
comp219186_c0	2.04	4.08	3.82	4.79	1.8	1.54	1.39	O60683	PEX10_HUMAN	Peroxisome biogenesis factor 10	Homo sapiens (Human).	2e-82
comp222434_c0	2.04	2.1	4.06	6.05	9.44	9.13	9.28	Q9UBU7	DBF4A_HUMAN	Protein DBF4 homolog A	Homo sapiens (Human).	2e-18
comp223051_c0	2.03	2.92	4.28	4.8	5.4	4.3	6.35	A1L2T6	ZCHC7_XENLA	Zinc finger CCHC domain-containing protein 7	Xenopus laevis (African clawed f	7e-32
comp215248_c2	2.03	1.52	1.41	2.24	2.17	0.76	0.44	P27398	CAND_DROME	Calpain-D	Drosophila melanogaster (Fruit f	2e-30
comp215474_c5	2.03	1.49	1.26	1.75	3.27	1.92	1.09	Q6P2D0	ZFP1_HUMAN	Zinc finger protein 1 homolog	Homo sapiens (Human).	8e-39
comp216188_c2	2.02	1.22	2.77	9	13.23	9.89	13.43	Q9V6L0	KDM4B_DROME	Probable lysine-specific demethylase 4B	Drosophila melanogaster (Fruit f	0
comp220811_c0	2.02	1.08	1.77	3.18	2.72	2.85	1.98	Q5JVG2	ZN484_HUMAN	Zinc finger protein 484	Homo sapiens (Human).	1e-22
comp218311_c0	2.01	2.13	1.24	0.64	0.5	0.71	0.31	P16423	POLR_DROME	Retrovirus-related Pol polyprotein from type-2 retrotransposable element R2DM	Drosophila melanogaster (Fruit f	2e-09
comp214135_c3	2	3.2	4.89	2.06	3.69	2.26	1.54	Q5R4K8	ZN615_PONAB	Zinc finger protein 615	Pongo abelii (Sumatran orangutan	3e-27
comp225551_c1	2	1.43	3.66	2.91	3.45	2.5	1.53	Q8BRK9	MA2A2_MOUSE	Alpha-mannosidase 2x	Mus musculus (Mouse).	0
comp224942_c0	1.99	1.16	0.97	0.68	1.46	1.24	1.24	Q08AW4	PKHM3_XENLA	Pleckstrin homology domain-containing family M member 3	Xenopus laevis (African clawed f	5e-71
comp214091_c1	1.98	0.25	0.04	0.06	0.08	0.05	0.05	Q147U1	ZN846_HUMAN	Zinc finger protein 846	Homo sapiens (Human).	6e-37
comp220992_c0	1.97	3.78	7.57	0.43	3.39	1.69	1.43	Q9HBF4	ZFYV1_HUMAN	Zinc finger FYVE domain-containing protein 1	Homo sapiens (Human).	0
comp213280_c5	1.96	1.34	0.83	0.75	0.69	0.45	0.22	Q9Y6Q3	ZFP37_HUMAN	Zinc finger protein 37 homolog	Homo sapiens (Human).	4e-35
comp224495_c0	1.96	0.95	2.36	3.4	3.66	3.25	3.16	Q8NEP9	ZN555_HUMAN	Zinc finger protein 555	Homo sapiens (Human).	2e-16
comp222520_c0	1.94	1.67	2.57	3.71	3.83	3.24	5.26	Q9H5U6	ZCHC4_HUMAN	Zinc finger CCHC domain-containing protein 4	Homo sapiens (Human).	1e-136
comp214030_c2	1.92	1.37	2.12	1.29	1.87	2.1	6.5	Q9HCK0	ZBT26_HUMAN	Zinc finger and BTB domain-containing protein 26	Homo sapiens (Human).	3e-07
comp225432_c0	1.91	1.86	3.14	4.99	2.73	4.12	4.14	Q05654	RTF21_SCHPO	Retrotransposable element Tf2 155 kDa protein type 1	Schizosaccharomyces pombe (strai	7e-83
comp218899_c0	1.91	0.25	0.37	1.31	1.36	0.91	1.1	Q8NB50	ZFP62_HUMAN	Zinc finger protein 62 homolog	Homo sapiens (Human).	3e-25
comp217897_c1	1.9	1.78	3	6.17	1.83	2.04	3.19	Q3MIS6	ZN528_HUMAN	Zinc finger protein 528	Homo sapiens (Human).	1e-31
comp223898_c1	1.9	0.84	1.5	2.62	1.95	2.2	2.9	P25723	TLD_DROME	Dorsal-ventral patterning protein tolloid	Drosophila melanogaster (Fruit f	3e-10
comp224846_c0	1.89	3.48	3.31	3.65	1.25	1.35	1.23	Q9UIY3	RWD2A_HUMAN	RWD domain-containing protein 2A	Homo sapiens (Human).	1e-88
comp219843_c0	1.89	1.05	1.44	4.52	4.27	4.23	4.77	P10076	ZFP26_MOUSE	Zinc finger protein 26	Mus musculus (Mouse).	7e-124
comp219208_c3	1.89	0.3	1.33	9.68	5.52	3.02	1.06	Q5RAM9	ZN664_PONAB	Zinc finger protein 664	Pongo abelii (Sumatran orangutan	6e-08
comp224473_c1	1.88	1.91	2.23	4.29	6.53	5.36	4.34	A7Z056	UBP20_BOVIN	Ubiquitin carboxyl-terminal hydrolase 20	Bos taurus (Bovine).	0
comp213535_c4	1.88	0.97	1.01	1.87	1.24	2.08	1.19	Q9Y3M9	ZN337_HUMAN	Zinc finger protein 337	Homo sapiens (Human).	8e-39
comp220231_c0	1.87	2.6	0.79	1.36	2.23	3.18	2.89	P17038	ZNF43_HUMAN	Zinc finger protein 43	Homo sapiens (Human).	4e-18
comp221762_c0	1.87	0.93	0.76	0.8	1.38	0.96	0.8	Q9JLG8	CAN15_MOUSE	Calpain-15	Mus musculus (Mouse).	0
comp219440_c4	1.86	3.51	2.43	1.37	5.56	2.48	1.1	Q9Z0G7	ZBT22_MOUSE	Zinc finger and BTB domain-containing protein 22	Mus musculus (Mouse).	1e-06
comp219205_c0	1.86	1.47	1.46	1.44	0.75	0.83	0.9	Q08DG8	ZN135_BOVIN	Zinc finger protein 135	Bos taurus (Bovine).	6e-30
comp220204_c0	1.85	0.68	1.62	0.74	0.71	0.43	0.27	P0CJ79	ZN888_HUMAN	Zinc finger protein 888	Homo sapiens (Human).	3e-22
comp212225_c16	1.85	0.52	0.47	0.11	0.28	0.6	0.22	Q6ZN19	ZN841_HUMAN	Zinc finger protein 841	Homo sapiens (Human).	3e-22
comp216657_c0	1.84	2.4	3.2	6.06	4.44	8.86	12.06	P52747	ZN143_HUMAN	Zinc finger protein 143	Homo sapiens (Human).	2e-158
comp218259_c5	1.84	2.33	4.17	6.57	3.16	0.99	0.54	P17025	ZN182_HUMAN	Zinc finger protein 182	Homo sapiens (Human).	2e-29
comp212631_c0	1.84	0.2	0.07	0.11	0.25	0.17	0.15	O73693	EGR1_TAEGU	Early growth response protein 1	Taeniopygia guttata (Zebra finch	3e-17
comp217714_c0	1.83	3.24	3.51	4.65	3.1	2.92	2.18	Q3URR7	ZSC10_MOUSE	Zinc finger and SCAN domain-containing protein 10	Mus musculus (Mouse).	7e-06
comp220183_c1	1.82	6.12	6.61	4.07	13.19	12.17	9.38	Q5FWL7	ZDH15_XENLA	Palmitoyltransferase ZDHHC15	Xenopus laevis (African clawed f	2e-96
comp221562_c3	1.82	1.4	2.05	2.36	2.84	2.25	2	P10074	ZBT48_HUMAN	Zinc finger and BTB domain-containing protein 48	Homo sapiens (Human).	3e-09
comp214217_c1	1.82	0.09	0.52	0.82	0.76	1.05	0.93	Q96MU6	ZN778_HUMAN	Zinc finger protein 778	Homo sapiens (Human).	6e-44
comp217437_c0	1.81	1.47	2.29	1.17	1.51	1.82	1.73	Q53FA7	QORX_HUMAN	Quinone oxidoreductase PIG3	Homo sapiens (Human).	3e-114
comp212825_c2	1.8	5.94	13.65	6.81	6.05	7.28	6.66	P13360	GLAS_DROME	Protein glass	Drosophila melanogaster (Fruit f	2e-14
comp220960_c0	1.8	2.31	3.86	6.97	8.07	8.05	7.47	Q8NDQ6	ZN540_HUMAN	Zinc finger protein 540	Homo sapiens (Human).	8e-07
comp214891_c0	1.8	1.33	3.16	7.85	4.58	3.45	4.54	Q99676	ZN184_HUMAN	Zinc finger protein 184	Homo sapiens (Human).	9e-18
comp209541_c1	1.8	0.57	0.66	0.59	0.13	0.64	0.7	Q60585	ZFP30_MOUSE	Zinc finger protein 30	Mus musculus (Mouse).	1e-07
comp222675_c1	1.79	1.3	0.79	0.33	0.26	0.53	0.78	Q9WTR0	MMP16_MOUSE	Matrix metalloproteinase-16	Mus musculus (Mouse).	2e-52
comp211907_c0	1.78	1.07	2.76	3.38	1.96	2.52	11.78	O60678	ANM3_HUMAN	Protein arginine N-methyltransferase 3	Homo sapiens (Human).	2e-143
comp218133_c2	1.77	2.97	3.88	3.01	2.64	2.62	2.97	P11369	POL2_MOUSE	Retrovirus-related Pol polyprotein LINE-1	Mus musculus (Mouse).	2e-17
comp218601_c0	1.77	2.94	7.14	12.59	21.33	19.72	18.11	Q28Y69	ZC3HF_DROPS	Zinc finger CCCH domain-containing protein 15 homolog	Drosophila pseudoobscura pseudoo	2e-113
comp217110_c0	1.77	1.75	1.15	1.17	2.89	0.98	0.55	Q9BSK1	ZN577_HUMAN	Zinc finger protein 577	Homo sapiens (Human).	3e-22
comp212918_c1	1.77	1.3	0.9	1.43	1.19	1.19	0.87	Q504N0	CBPA2_MOUSE	Carboxypeptidase A2	Mus musculus (Mouse).	2e-71
comp213156_c0	1.77	0.52	0.21	0.16	0.03	0.08	0.05	Q6NYU2	HELZ_DANRE	Probable helicase with zinc finger domain	Danio rerio (Zebrafish) (Brachyd	8e-76
comp213850_c1	1.76	1.16	1.37	5.23	4.56	4.83	5.6	Q14590	ZN235_HUMAN	Zinc finger protein 235	Homo sapiens (Human).	3e-33
comp224270_c1	1.76	0.97	2.86	3.79	3.76	3.12	6.66	Q4U3Q4	PPARG_CANFA	Peroxisome proliferator-activated receptor gamma	Canis familiaris (Dog) (Canis lu	2e-43
comp220585_c0	1.75	0.81	2.37	5.06	10.45	14.66	15.12	Q16629	SRSF7_HUMAN	Serine/arginine-rich splicing factor 7	Homo sapiens (Human).	4e-31
comp224289_c1	1.75	0.42	1.52	2.88	1.9	1.57	1.67	Q96DX4	RSPRY_HUMAN	RING finger and SPRY domain-containing protein 1	Homo sapiens (Human).	0
comp223720_c1	1.74	5.51	3.99	2.72	2.31	2.5	3.02	Q8N1B4	VPS52_HUMAN	Vacuolar protein sorting-associated protein 52 homolog	Homo sapiens (Human).	0
comp206495_c0	1.73	0.85	1.25	2.98	2.55	2.03	2.22	Q9EPZ8	RN103_RAT	E3 ubiquitin-protein ligase RNF103	Rattus norvegicus (Rat).	6e-158
comp224758_c0	1.72	3.34	3.7	9.17	4.38	4.94	5.46	Q7LHG5	YI31B_YEAST	Transposon Ty3-I Gag-Pol polyprotein	Saccharomyces cerevisiae (strain	2e-74
comp224482_c0	1.72	2.83	2.22	5.16	0.85	1.73	1.06	P83299	CAH1_CHIHA	Carbonic anhydrase 1	rhinoceratus hamatus).	8e-82
comp217283_c0	1.72	2.32	10.45	18.5	17.71	21.76	36.08	Q63ZP1	PHF10_XENLA	PHD finger protein 10	Xenopus laevis (African clawed f	3e-122
comp216234_c2	1.72	1.72	1.51	1.84	1.86	1.36	1.43	Q9BS31	ZN649_HUMAN	Zinc finger protein 649	Homo sapiens (Human).	5e-11
comp225219_c1	1.72	1.29	4.23	9.87	11.96	11.63	5.72	Q3V080	ZN583_MOUSE	Zinc finger protein 583	Mus musculus (Mouse).	1e-05
comp214217_c4	1.72	0.33	0.46	0.39	0.08	0.06	0.05	A6NM28	ZFP92_HUMAN	Zinc finger protein 92 homolog	Homo sapiens (Human).	3e-23
comp223726_c1	1.71	10.4	9.14	5.43	8.34	8.15	4.1	Q8IYH5	ZZZ3_HUMAN	ZZ-type zinc finger-containing protein 3	Homo sapiens (Human).	7e-77
comp218054_c0	1.71	2.68	3.93	5.21	3.22	1.25	1.34	Q8N895	ZN366_HUMAN	Zinc finger protein 366	Homo sapiens (Human).	1e-107
comp225497_c0	1.71	2.06	3.25	3.34	3.13	3.67	3.72	Q3UVK0	ERMP1_MOUSE	Endoplasmic reticulum metallopeptidase 1	Mus musculus (Mouse).	0
comp219522_c2	1.7	0.13	0.08	0.08	0.42	0.32	0.34	Q6ZPS6	AKIB1_MOUSE	Ankyrin repeat and IBR domain-containing protein 1	Mus musculus (Mouse).	0
comp225186_c0	1.69	0.71	0.7	1.66	4.38	3.51	4.62	Q9UL36	ZN236_HUMAN	Zinc finger protein 236	Homo sapiens (Human).	3e-139
comp217970_c0	1.68	2.94	3.57	3.38	2.14	1.7	2.66	Q8BTN6	LENG9_MOUSE	Leukocyte receptor cluster member 9	Mus musculus (Mouse).	8e-35
comp213394_c4	1.68	1.12	2.13	5.39	4.4	2.55	2.03	P08043	ZFP2_MOUSE	Zinc finger protein 2	Mus musculus (Mouse).	2e-20
comp218562_c1	1.68	0.86	1.12	1.35	1.93	1.87	3.43	Q9UC06	ZNF70_HUMAN	Zinc finger protein 70	Homo sapiens (Human).	8e-43
comp217918_c0	1.67	3.54	5.49	13.61	19.92	19.81	28.51	Q6PDQ2	CHD4_MOUSE	Chromodomain-helicase-DNA-binding protein 4	Mus musculus (Mouse).	3e-141
comp215269_c0	1.66	1.07	0.79	1.54	0.97	0.99	1.38	P51523	ZNF84_HUMAN	Zinc finger protein 84	Homo sapiens (Human).	3e-82
comp225515_c0	1.66	0.91	0.61	0.72	3.07	3.01	2	Q9NGC3	CEG1A_DROME	Centaurin-gamma-1A	Drosophila melanogaster (Fruit f	0
comp210896_c0	1.65	1.27	4.08	14.11	12.09	13.86	16.67	Q9VRP9	BRE1_DROME	E3 ubiquitin-protein ligase Bre1	Drosophila melanogaster (Fruit f	7e-60
comp224523_c0	1.64	1.23	2.7	4.83	3.82	2.82	2.87	Q90625	ZBT17_CHICK	Zinc finger and BTB domain-containing protein 17	Gallus gallus (Chicken).	6e-20
comp217318_c2	1.63	1.99	2.26	2	2.63	1.99	2.17	O75467	Z324A_HUMAN	Zinc finger protein 324A	Homo sapiens (Human).	4e-25
comp223833_c0	1.62	0.99	0.75	2.54	3.83	2.72	3.7	Q7Z3K3	POGZ_HUMAN	Pogo transposable element with ZNF domain	Homo sapiens (Human).	1e-52
comp221682_c2	1.62	0.66	0.88	1.13	1.76	1.16	1.47	O75626	PRDM1_HUMAN	PR domain zinc finger protein 1	Homo sapiens (Human).	9e-07
comp225465_c1	1.61	1.11	4.22	8.19	6.62	6.55	7.71	P0CF52	KDM7B_DANRE	Lysine-specific demethylase 7B	Danio rerio (Zebrafish) (Brachyd	0
comp221311_c3	1.59	0.73	3.77	4.37	5.93	4.92	7.09	Q96RE9	ZN300_HUMAN	Zinc finger protein 300	Homo sapiens (Human).	3e-23
comp214338_c0	1.59	0.08	2.36	0.41	0.71	1.96	0.85	Q7Z340	ZN551_HUMAN	Zinc finger protein 551	Homo sapiens (Human).	4e-37
comp222649_c0	1.58	2.63	2.53	3.55	2.93	2.5	2.71	Q147U1	ZN846_HUMAN	Zinc finger protein 846	Homo sapiens (Human).	2e-37
comp218097_c3	1.58	1.38	4.05	4.82	0.32	0.21	0.13	P49868	HR3_GALME	Probable nuclear hormone receptor HR3	Galleria mellonella (Greater wax	3e-16
comp217273_c0	1.58	1.27	1.01	0.55	2.36	1.5	2.18	Q5EBL2	ZN628_HUMAN	Zinc finger protein 628	Homo sapiens (Human).	4e-09
comp215636_c2	1.58	1.01	4.6	7.9	3.03	3.46	4.69	Q9CQR5	ZMAT5_MOUSE	Zinc finger matrin-type protein 5	Mus musculus (Mouse).	2e-35
comp214846_c2	1.56	2.43	0.92	0.7	2.89	1.33	0.7	P51786	ZN157_HUMAN	Zinc finger protein 157	Homo sapiens (Human).	6e-41
comp225356_c1	1.55	0.46	0.85	2.2	3.28	3.38	6.13	P61222	ABCE1_MOUSE	ATP-binding cassette sub-family E member 1	Mus musculus (Mouse).	0
comp216198_c0	1.54	1.8	1.3	0.85	0.75	0.63	0.69	B0TYR8	TDH_FRAP2	L-threonine 3-dehydrogenase	Francisella philomiragia subsp.	1e-18
comp219628_c0	1.54	1.28	1.17	1.11	1.74	1.21	1.03	Q96EQ9	PRDM9_MOUSE	Histone-lysine N-methyltransferase PRDM9	Mus musculus (Mouse).	1e-80
comp219687_c2	1.53	6.31	10.28	15.79	29.23	31.01	21.3	A1YG48	ZN394_PANPA	Zinc finger protein 394	Pan paniscus (Pygmy chimpanzee)	4e-11
comp224230_c2	1.53	3.49	2.23	1.61	1.63	1.78	1.29	P08049	NEP_RABIT	Neprilysin	Oryctolagus cuniculus (Rabbit).	0
comp224881_c0	1.53	2.69	1.83	2.89	3.48	2.97	3.99	A6H8I0	UBP22_DANRE	Ubiquitin carboxyl-terminal hydrolase 22	Danio rerio (Zebrafish) (Brachyd	0
comp224291_c0	1.53	1.68	1.83	2.02	1.33	0.92	1.73	Q6NSZ9	ZN498_HUMAN	Zinc finger protein 498	Homo sapiens (Human).	5e-21
[truncated: 1,216 more rows]

## Sheet: ATP binding
ID	2h	4h	6h	8h	10h	12h	14h	Uniprot AC	Gene name	Protein name	Species	Evalue
[truncated: 2,153 more rows]

[truncated: 17 more sheets: DNA binding, RNA binding, RNA-directed DNA polymerase act, calcium ion binding, sequence-specific DNA binding t, nucleotide binding, GTP binding, sequence-specific DNA binding, aspartic-type endopeptidase act, endonuclease activity, nucleic acid binding, protein serine and threonine ki, carbohydrate binding, ubiquitin-protein ligase activi, heme binding, protein homodimerization activi, iron ion binding]
