# Supplementary material for: A transcriptional blueprint for a spiral-cleaving embryo
Source: BMC Genomics. 2016 Aug 5;17:552. doi: 10.1186/s12864-016-2860-6 (PMC4974748; doi:10.1186/s12864-016-2860-6)
Supplement: Additional file 6: Table S4. — List of all genes and expression profiles for each stage. A gene is considered expressed if the FPKM is larger than 1. All expressed genes for each stage and their annotation information based on the BLAST results against the Swiss-Prot database are included here. (XLSX 8428 kb) [file 12864_2016_2860_MOESM6_ESM.xlsx]

## Sheet: 2h
ID	2h	4h	6h	8h	10h	12h	14h	Uniprot AC	Gene name	Protein name	Species	Evalue
comp226275_c0	342485	399657	391820	433645	136679	143335	188763	NULL	NULL	NULL	NULL	NULL
comp226280_c0	45534.2	97389.5	72054.3	36425.7	13584.5	13050.5	20809.1	NULL	NULL	NULL	NULL	NULL
comp226279_c1	45067.9	61727	64966.7	66457.2	16625.1	17261.6	31564.7	NULL	NULL	NULL	NULL	NULL
comp226277_c0	41060.2	89724.8	82349.5	40389.3	22477.1	23285.4	23320.8	NULL	NULL	NULL	NULL	NULL
comp118747_c0	37678.1	59227.4	50437.7	55918.3	10118.3	10232.2	25853.4	NULL	NULL	NULL	NULL	NULL
comp226284_c0	12717.8	44444.9	26501.2	9391	4582.9	4431.28	6403.16	NULL	NULL	NULL	NULL	NULL
comp163832_c0	3703.83	9810.1	8952.64	3919.55	1703.71	1938.64	2006.71	NULL	NULL	NULL	NULL	NULL
comp118746_c0	2836.72	5087.84	5461.46	2464.36	1322.51	1449.31	1212.12	NULL	NULL	NULL	NULL	NULL
comp211543_c0	2525.3	884.49	673.92	471.86	404.85	311.35	249.52	P24861	CCNA_PATVU	G2/mitotic-specific cyclin-A	Patella vulgata (Common limpet).	1e-135
comp207086_c0	2475.82	2442.2	2204.18	2052.29	386.21	357.86	948.69	P90703	RLA2_BRUMA	60S acidic ribosomal protein P2	Brugia malayi (Filarial nematode	4e-30
comp215817_c0	2112.22	1266.32	1192.93	967.37	297.63	253.94	295.76	P07201	RIR2_SPISO	Ribonucleoside-diphosphate reductase small chain	Spisula solidissima (Atlantic su	0
comp226300_c0	1980.94	8634.95	9564.96	2588.71	1126.26	1167.06	1274.28	NULL	NULL	NULL	NULL	NULL
comp197787_c0	1809.71	1635.43	1594.17	1445.72	325.18	276.77	729.3	P62914	RL11_RAT	60S ribosomal protein L11	Rattus norvegicus (Rat).	1e-105
comp197780_c0	1767.45	1762.43	1555.36	1461.86	430.83	385.55	775.45	Q8WQI5	RS8_SPOFR	40S ribosomal protein S8	Spodoptera frugiperda (Fall army	4e-122
comp206561_c1	1730.43	1743.68	1711.14	1797.48	361.14	310.58	901.76	Q6PBI5	RS25_DANRE	40S ribosomal protein S25	Danio rerio (Zebrafish) (Brachyd	6e-40
comp221990_c1	1604.5	1701.33	1451.85	1474.95	324.08	268.5	684.34	Q56K03	RL27A_BOVIN	60S ribosomal protein L27a	Bos taurus (Bovine).	2e-75
comp226327_c0	1562.46	3860.67	3489.65	1285.71	703.67	697.35	917.53	NULL	NULL	NULL	NULL	NULL
comp217269_c0	1553.77	1360.81	949.39	665.85	277.76	210.98	199.06	P24862	CCNB_PATVU	G2/mitotic-specific cyclin-B	Patella vulgata (Common limpet).	7e-142
comp212326_c0	1549.56	1769.68	1539.19	1007.37	632.72	634.2	706.41	Q91WJ8	FUBP1_MOUSE	Far upstream element-binding protein 1	Mus musculus (Mouse).	2e-13
comp163831_c1	1490.35	3798.53	3558.81	345.48	896.24	982.44	209.29	NULL	NULL	NULL	NULL	NULL
comp210349_c0	1474.74	700.01	687.54	707.82	245.04	179.12	453.18	Q90YS3	RS2_ICTPU	40S ribosomal protein S2	Ictalurus punctatus (Channel cat	3e-149
comp211698_c1	1390.51	1312.09	1046.87	1122.02	768.78	769.1	1077.53	Q5RBU8	ROA2_PONAB	Heterogeneous nuclear ribonucleoproteins A2/B1	Pongo abelii (Sumatran orangutan	1e-82
comp208293_c0	1384.8	1276.94	1063.82	1144.88	282.2	224.3	605.83	Q4R8Z2	RL13A_MACFA	60S ribosomal protein L13a	Macaca fascicularis (Crab-eating	2e-93
comp210796_c1	1365.86	1370.84	1137.23	1179.94	369.55	325.67	547.21	Q6QMZ4	RL6_CHILA	60S ribosomal protein L6	Chinchilla lanigera (Long-tailed	2e-63
comp197776_c1	1340.12	1206.63	1060.65	976.62	239.69	200.29	522.39	Q8ISP0	RS18_BRABE	40S ribosomal protein S18	Branchiostoma belcheri (Amphioxu	2e-98
comp226397_c0	1317.33	1502.4	1210.67	1176.31	265.12	218.78	606.54	P23403	RS20_XENLA	40S ribosomal protein S20	Xenopus laevis (African clawed f	1e-70
comp163831_c0	1291.82	2774.87	2579.49	685.05	453.34	489.87	394.36	NULL	NULL	NULL	NULL	NULL
comp226281_c0	1266.05	4845.28	2494.24	1507.45	542.41	243.02	140.05	NULL	NULL	NULL	NULL	NULL
comp186306_c0	1260.65	1263.48	1111.45	1128.35	262.18	237.63	513.17	Q3SZQ6	RL32_BOVIN	60S ribosomal protein L32	Bos taurus (Bovine).	2e-71
comp197783_c0	1249.43	814.34	313.88	552.88	177.73	222.19	318.29	NULL	NULL	NULL	NULL	NULL
comp220765_c6	1209.58	1190.61	1010.86	973.09	265.17	231.18	511.32	NULL	NULL	NULL	NULL	NULL
comp118767_c0	1193.18	1226.65	1119.6	1072.16	268.09	219.94	534.59	P27074	RL44Q_CANMA	60S ribosomal protein L44 Q	Candida maltosa (Yeast).	1e-53
comp218845_c8	1184.56	1122.36	1119.19	1060.31	224.15	177.57	569.98	Q9GRJ3	RS23_LUMRU	40S ribosomal protein S23	Lumbricus rubellus (Humus earthw	4e-96
comp208486_c1	1181.89	502.7	509.81	431.92	124.33	96.61	104.87	Q60FX9	CCNB2_ANGJA	G2/mitotic-specific cyclin-B2	Anguilla japonica (Japanese eel)	3e-60
comp197812_c0	1149.76	1071.45	1038.33	840.07	237.95	199.28	457.13	A8CAG3	RL17_PHLPP	60S ribosomal protein L17	Phlebotomus papatasi (Sandfly).	6e-96
comp218045_c1	1147.63	1642.96	1358.57	907.66	327.8	334.77	428.96	NULL	NULL	NULL	NULL	NULL
comp186325_c0	1143.12	802.64	857.84	893.33	256.41	187.03	462.9	Q9VTP4	R10AB_DROME	60S ribosomal protein L10a-2	Drosophila melanogaster (Fruit f	3e-106
comp206499_c0	1139.28	1007.4	932.03	825.9	236.31	164.5	385.83	P67985	RL22_PIG	60S ribosomal protein L22	Sus scrofa (Pig).	2e-44
comp206812_c0	1132.28	1071.88	918.82	926.33	263.33	243.55	515.64	O01802	RL7_CAEEL	60S ribosomal protein L7	Caenorhabditis elegans.	3e-115
comp118748_c0	1116.8	1055.51	980.82	1024.21	240.19	203.3	553.66	Q6QAP7	RS17_PIG	40S ribosomal protein S17	Sus scrofa (Pig).	5e-73
comp217751_c3	1107.75	1193.16	1064.3	1044.87	219.3	205.15	507.09	Q962Q6	RS24_SPOFR	40S ribosomal protein S24	Spodoptera frugiperda (Fall army	2e-70
comp208900_c0	1101.52	1344.09	1303.86	954.68	366.99	321.4	775.51	P42577	FRIS_LYMST	Soma ferritin	Lymnaea stagnalis (Great pond sn	5e-93
comp118743_c0	1101.29	1104.05	803.82	853.32	210.71	169.56	472.58	Q9IA76	RL31_PAROL	60S ribosomal protein L31	Paralichthys olivaceus (Bastard	1e-59
comp215267_c2	1088.9	714.87	506.08	282.21	169.6	108.73	101.2	P35224	CTNB_URECA	Catenin beta	Urechis caupo (Innkeeper worm) (	0
comp211841_c0	1056.36	855.07	864.35	988.66	367.61	325.42	599.57	Q15542	TAF5_HUMAN	Transcription initiation factor TFIID subunit 5	Homo sapiens (Human).	0
comp204035_c0	1036.2	942.14	820.33	824.86	223	188.03	488.71	P62264	RS14_MOUSE	40S ribosomal protein S14	Mus musculus (Mouse).	1e-85
comp186301_c0	1021.79	1080.36	1113.41	958.76	209.51	180.65	507.34	A8D8X1	RL10_SHEEP	60S ribosomal protein L10	Ovis aries (Sheep).	4e-129
comp220192_c1	1008.1	509.57	615.05	781.47	534.16	601.12	1425.01	Q68FR8	TBA3_RAT	Tubulin alpha-3 chain	Rattus norvegicus (Rat).	0
comp215284_c1	1006.36	570.5	253.21	122.06	52.32	33.24	18.9	Q91W45	PAI2B_MOUSE	Polyadenylate-binding protein-interacting protein 2B	Mus musculus (Mouse).	1e-09
comp213501_c1	991.16	893.27	919.76	985.05	224.28	213.41	496.91	P62752	RL23A_RAT	60S ribosomal protein L23a	Rattus norvegicus (Rat).	2e-59
comp209895_c1	954.95	1040.18	810.03	763.44	180.94	142.75	395.44	P62246	RS15A_RAT	40S ribosomal protein S15a	Rattus norvegicus (Rat).	8e-84
comp222452_c1	947.21	608.18	537.19	416.88	89.09	53	94.27	Q8IZJ3	CPMD8_HUMAN	C3 and PZP-like alpha-2-macroglobulin domain-containing protein 8	Homo sapiens (Human).	7e-09
comp163839_c0	942.76	1023.39	833.98	851.22	205.77	192.22	426.71	P62856	RS26_RAT	40S ribosomal protein S26	Rattus norvegicus (Rat).	4e-61
comp208410_c0	935.09	595.18	718.31	714.28	207.68	165.46	447.11	P62979	RS27A_HUMAN	Ubiquitin-40S ribosomal protein S27a	Homo sapiens (Human).	3e-93
comp208847_c0	925.09	1922.6	891.81	1382.96	250.76	341.21	676.7	NULL	NULL	NULL	NULL	NULL
comp186320_c0	923.3	895.9	809.14	773.6	157.62	144.04	412.6	NULL	NULL	NULL	NULL	NULL
comp205986_c0	911.43	857.96	731.3	650.77	232.14	197.54	422.76	P18101	RL40_DROME	Ubiquitin-60S ribosomal protein L40	Drosophila melanogaster (Fruit f	3e-88
comp214773_c0	901.63	1003.41	728.71	502.23	217.25	208.8	197.51	P43487	RANG_HUMAN	Ran-specific GTPase-activating protein	Homo sapiens (Human).	1e-64
comp218178_c0	901.38	810.2	330.48	139.23	93.34	61.77	42.19	Q6GWX0	DDX4_PIG	Probable ATP-dependent RNA helicase DDX4	Sus scrofa (Pig).	0
comp220721_c0	894.09	329.25	365.02	294.92	119.79	108.71	80.3	Q5VW36	FOCAD_HUMAN	Focadhesin	Homo sapiens (Human).	0
comp210210_c1	884.96	770.47	584.2	665.79	215.92	174.02	344.41	Q6PBF0	RL8_XENTR	60S ribosomal protein L8	Xenopus tropicalis (Western claw	9e-45
comp204576_c0	876.01	761.85	642.4	678.29	203.69	176	376.7	Q90YV5	RL13_ICTPU	60S ribosomal protein L13	Ictalurus punctatus (Channel cat	7e-96
comp210301_c0	866.23	552.8	507.58	577.83	467.61	443.18	941.04	P62630	EF1A1_RAT	Elongation factor 1-alpha 1	Rattus norvegicus (Rat).	0
comp217492_c1	856.04	897.73	836.51	858.08	217.11	201.26	481.96	NULL	NULL	NULL	NULL	NULL
comp214641_c1	835.52	989.65	797.48	803.88	145.84	127.57	464.56	Q9GNE2	RL23_AEDAE	60S ribosomal protein L23	Aedes aegypti (Yellowfever mosqu	3e-85
comp204626_c0	824.11	957.33	744.62	768.04	160.4	145.82	366.47	P46405	RS12_PIG	40S ribosomal protein S12	Sus scrofa (Pig).	2e-71
comp224069_c1	818.83	770.76	703.85	717.03	177.26	153.07	392.45	Q945U1	RS15_ELAOL	40S ribosomal protein S15	Elaeis oleifera (American oil pa	1e-83
comp219763_c1	793.66	1061.23	979.69	762.81	275.43	232.66	238.79	O08583	THOC4_MOUSE	THO complex subunit 4	Mus musculus (Mouse).	9e-61
comp118750_c0	778.47	729.84	541	603.72	160.6	132.24	325.62	O77302	RS10_LUMRU	40S ribosomal protein S10	Lumbricus rubellus (Humus earthw	1e-76
comp224545_c1	767.41	603.86	436.59	308.44	237.64	224.83	300.06	NULL	NULL	NULL	NULL	NULL
comp163836_c0	754.87	744.35	551.13	775.99	310.61	266.08	348.41	Q26481	RL5_STYCL	60S ribosomal protein L5	Styela clava (Sea squirt).	4e-159
comp208486_c0	752.25	233.39	300.88	243.05	61.03	43.43	76.39	NULL	NULL	NULL	NULL	NULL
comp225075_c0	746.43	704.58	566.19	501.44	152.14	105.78	272.11	Q9BMX5	RS6_APLCA	40S ribosomal protein S6	Aplysia californica (California	1e-70
comp118744_c0	740.61	767.21	636.65	662.72	201.05	167.36	342.14	Q6PBY1	RS3A_DANRE	40S ribosomal protein S3a	Danio rerio (Zebrafish) (Brachyd	5e-150
comp223393_c0	736.81	649.54	465.3	291.97	208.28	129.76	111.66	Q62448	IF4G2_MOUSE	Eukaryotic translation initiation factor 4 gamma 2	Mus musculus (Mouse).	0
comp206901_c0	720.03	454.96	544.69	452.63	157.47	111.49	244.14	Q9XSJ0	UCHL5_BOVIN	Ubiquitin carboxyl-terminal hydrolase isozyme L5	Bos taurus (Bovine).	5e-160
comp226510_c0	711.62	669.53	651.95	659.65	138.12	119.97	390.97	NULL	NULL	NULL	NULL	NULL
comp118759_c0	711.01	638.46	540.73	626.66	109.02	105.93	333.75	P49393	RS13_XENLA	40S ribosomal protein S13	Xenopus laevis (African clawed f	4e-102
comp209918_c1	708.99	656.45	581.68	513.16	129.58	112.15	290.84	Q95V34	RS4_SPOFR	40S ribosomal protein S4	Spodoptera frugiperda (Fall army	2e-160
comp210812_c0	680.03	530.87	462.29	499.08	170.3	156.57	243.59	P27659	RL3_MOUSE	60S ribosomal protein L3	Mus musculus (Mouse).	0
comp215284_c0	673.65	622.35	197.02	42.12	44.52	27.11	10.51	NULL	NULL	NULL	NULL	NULL
comp210210_c0	673.19	564.07	468.21	503.58	109.54	100.59	284.49	Q95V39	RL8_SPOFR	60S ribosomal protein L8	Spodoptera frugiperda (Fall army	7e-105
comp215267_c3	665.69	775	624.46	216.68	142.3	101.6	121.26	NULL	NULL	NULL	NULL	NULL
comp225067_c1	657.75	660.03	515.34	494.29	119.86	98.16	249.05	P29314	RS9_RAT	40S ribosomal protein S9	Rattus norvegicus (Rat).	1e-109
comp212531_c0	652.32	64.48	42.09	18.66	53.18	39.49	22.11	Q9D5L7	SPSB1_MOUSE	SPRY domain-containing SOCS box protein 1	Mus musculus (Mouse).	3e-143
comp215492_c3	611.01	534	432.22	492.58	162.81	141.66	294.35	Q90YV0	RL18_ICTPU	60S ribosomal protein L18	Ictalurus punctatus (Channel cat	2e-101
comp220140_c0	595.1	491.21	473.88	454.18	127.05	111.96	311.67	Q9W6Y0	RS30_ORYLA	40S ribosomal protein S30	Oryzias latipes (Medaka fish) (J	8e-23
comp163838_c0	592.73	476.21	393.84	393.17	84.68	74.98	331.21	NULL	NULL	NULL	NULL	NULL
comp211780_c0	582.95	706.38	650.8	476.67	239.88	221.6	359.14	Q8N3Y7	RDHE2_HUMAN	Epidermal retinol dehydrogenase 2	Homo sapiens (Human).	3e-101
comp219793_c0	582.18	510.3	479.94	501.06	80.61	71.99	288.25	P45842	RL34_AEDAL	60S ribosomal protein L34	Aedes albopictus (Asian tiger mo	3e-42
comp219862_c0	577.5	403.95	283.34	340.32	145.17	124.39	123.86	P34743	BTG1_CHICK	Protein BTG1	Gallus gallus (Chicken).	3e-48
comp206934_c0	567.49	416	415.69	549.98	190.18	160.89	297.07	P36241	RL19_DROME	60S ribosomal protein L19	Drosophila melanogaster (Fruit f	6e-101
comp222957_c1	560.23	331.07	297.94	116.95	46.09	33.95	29.06	Q9DAN6	GTSF1_MOUSE	Gametocyte-specific factor 1	Mus musculus (Mouse).	1e-15
comp186401_c0	532.4	544.21	408.6	363.02	118.04	96.28	242.14	Q24186	RS5A_DROME	40S ribosomal protein S5a	Drosophila melanogaster (Fruit f	8e-127
comp163787_c0	527.24	234.56	435.85	511.11	293.12	295.49	576.55	P18238	ADT3_YEAST	ADP,ATP carrier protein 3	Saccharomyces cerevisiae (strain	4e-134
comp220192_c2	521.96	263.34	294.65	291.04	165.82	144.35	342.18	NULL	NULL	NULL	NULL	NULL
comp214250_c1	510.11	282.09	227.41	178.35	176.02	167.99	231.8	Q6NX31	MCM7_XENTR	DNA replication licensing factor mcm7	Xenopus tropicalis (Western claw	0
comp212818_c0	508.11	315.51	263.42	392.35	183.32	142.6	251.71	Q3ZM03	RSSA_XENLA	40S ribosomal protein SA	Xenopus laevis (African clawed f	1e-142
comp186269_c0	504.87	414.67	355.08	367.87	102.39	85.5	196.29	Q95WA0	RL26_LITLI	60S ribosomal protein L26	Littorina littorea (Common periw	2e-78
comp204562_c0	500.88	742.96	729.45	517.43	234.65	262.32	407.92	Q6P823	H33_XENTR	Histone H3.3	Xenopus tropicalis (Western claw	1e-93
comp224376_c0	488.83	381.99	371.47	390.74	263.69	264.08	268.74	Q5ZIQ3	HNRPK_CHICK	Heterogeneous nuclear ribonucleoprotein K	Gallus gallus (Chicken).	3e-103
comp216418_c1	485.93	213.88	307.73	314.13	174.81	175.81	394.62	Q66HF1	NDUS1_RAT	NADH-ubiquinone oxidoreductase 75 kDa subunit, mitochondrial	Rattus norvegicus (Rat).	0
comp217164_c0	483.33	709.88	387.39	353.74	161.59	168.71	281.47	Q63413	DX39B_RAT	Spliceosome RNA helicase Ddx39b	Rattus norvegicus (Rat).	0
comp213226_c1	481.47	656.98	600.49	521.02	236.78	265.33	485.31	Q640A2	HNRDL_XENTR	Heterogeneous nuclear ribonucleoprotein D-like	Xenopus tropicalis (Western claw	6e-63
comp223317_c2	477.91	399.79	366.62	486.56	118.75	110.88	199.55	Q90YU9	RL18A_ICTPU	60S ribosomal protein L18a	Ictalurus punctatus (Channel cat	2e-94
comp210882_c0	470.44	152.81	206.99	169.97	55.61	31.22	26.65	C4YFX2	TUP1_CANAW	Transcriptional repressor TUP1	Candida albicans (strain WO-1) (	6e-14
comp207128_c0	467.99	751.93	698.52	960.28	154.49	116.22	275.67	P41105	RL28_MOUSE	60S ribosomal protein L28	Mus musculus (Mouse).	3e-54
comp224201_c5	465.86	861.52	876.87	612.95	386.49	334.29	353.08	P49321	NASP_HUMAN	Nuclear autoantigenic sperm protein	Homo sapiens (Human).	6e-27
comp225075_c1	456.85	391.24	336.43	327.82	78.43	65.53	201.43	Q9BMX5	RS6_APLCA	40S ribosomal protein S6	Aplysia californica (California	2e-63
comp210828_c1	456.31	623.71	531.99	370.66	139.06	108.71	117	Q9VZS3	SUI1_DROME	Protein translation factor SUI1 homolog	Drosophila melanogaster (Fruit f	2e-48
comp210866_c0	455.96	421.51	316.04	370.52	154.85	128.05	262.91	P63245	GBLP_RAT	Guanine nucleotide-binding protein subunit beta-2-like 1	Rattus norvegicus (Rat).	0
comp118751_c0	446.09	840.95	669.79	484.6	190.47	219.91	401.28	Q5BJ65	H2AV_XENTR	Histone H2A.V	Xenopus tropicalis (Western claw	1e-81
comp186608_c0	446	259.11	436.88	78.21	81.03	51.04	88.28	NULL	NULL	NULL	NULL	NULL
comp204007_c0	440.5	365.47	343.13	357.6	69.31	59.06	182.4	Q4PM12	RL36_IXOSC	60S ribosomal protein L36	Ixodes scapularis (Black-legged	1e-43
comp204227_c0	436.17	399.32	326.03	260.7	168.02	140.18	157.71	P97379	G3BP2_MOUSE	Ras GTPase-activating protein-binding protein 2	Mus musculus (Mouse).	7e-91
comp216007_c0	435.46	869.62	830.12	695.34	349.05	323.02	373.31	P49321	NASP_HUMAN	Nuclear autoantigenic sperm protein	Homo sapiens (Human).	9e-49
comp215880_c0	430.6	267.25	315.92	926.74	822.03	996.43	2402.74	P11833	TBB_PARLI	Tubulin beta chain	Paracentrotus lividus (Common se	0
comp225214_c0	425.33	25.42	27.32	14.48	22.61	12.6	9.67	Q62415	ASPP1_MOUSE	Apoptosis-stimulating of p53 protein 1	Mus musculus (Mouse).	1e-93
comp212340_c1	423.06	357.44	398.32	443.49	203.78	213.94	290.23	Q3THS6	METK2_MOUSE	S-adenosylmethionine synthase isoform type-2	Mus musculus (Mouse).	7e-133
comp224201_c0	417.5	293.9	339.2	299.5	151.38	160.01	245.76	NULL	NULL	NULL	NULL	NULL
comp186089_c0	411.76	229.73	301.24	48.45	41.14	42.53	25.53	NULL	NULL	NULL	NULL	NULL
comp197707_c0	408.68	695.03	665.92	467	124.89	122.56	360.21	NULL	NULL	NULL	NULL	NULL
comp209556_c0	408.54	388.7	317.33	302.51	64.38	51.19	173.1	P32969	RL9_HUMAN	60S ribosomal protein L9	Homo sapiens (Human).	3e-92
comp226041_c0	408.12	547.81	545.18	304.49	263.63	221.84	221.2	Q6GLP4	RMD5A_XENLA	Protein RMD5 homolog A	Xenopus laevis (African clawed f	4e-92
comp214408_c0	406.55	270.59	230.97	80.03	44.05	32.06	19.2	Q9JLV2	TP4AP_MOUSE	Short transient receptor potential channel 4-associated protein	Mus musculus (Mouse).	9e-163
comp204137_c0	402.69	375.38	323.42	304.27	65.62	53.23	151.49	P61314	RL15_RAT	60S ribosomal protein L15	Rattus norvegicus (Rat).	9e-112
comp218679_c1	393.6	126.13	82.72	54.11	28.35	17.5	13.31	NULL	NULL	NULL	NULL	NULL
comp214324_c0	393.51	260.79	234.04	288.84	145.03	113.28	181.42	P49165	RL4_URECA	60S ribosomal protein L4	Urechis caupo (Innkeeper worm) (	0
comp206273_c0	389.47	306.55	274.84	257.73	206.31	163.19	240.01	P10984	ACT2_CAEEL	Actin-2	Caenorhabditis elegans.	0
comp225540_c0	387.49	78.52	37.18	36.43	53.19	46.75	46.06	O08992	SDCB1_MOUSE	Syntenin-1	Mus musculus (Mouse).	9e-112
comp215247_c0	384.92	500.5	435.96	334.68	167.29	199.3	291.93	Q6NYV5	SP30L_DANRE	Histone deacetylase complex subunit SAP30L	Danio rerio (Zebrafish) (Brachyd	4e-79
comp204279_c0	381.5	301.9	202.23	128.26	106.58	88.31	71.05	Q02645	HTS_DROME	Protein hu-li tai shao	Drosophila melanogaster (Fruit f	3e-163
comp118752_c0	381.36	411.08	369.1	366.81	59.03	56.33	160.29	Q91VY9	ZN622_MOUSE	Zinc finger protein 622	Mus musculus (Mouse).	5e-123
comp211708_c0	375.9	370.52	336.72	319.28	79.15	64.02	156.4	Q29361	RL35_PIG	60S ribosomal protein L35	Sus scrofa (Pig).	1e-52
comp217502_c1	374.18	355.29	344.84	340.38	73.93	63.06	158.77	NULL	NULL	NULL	NULL	NULL
comp226107_c1	373.21	437.69	376.27	359.07	53.13	47.55	165.89	P82929	RT34_BOVIN	28S ribosomal protein S34, mitochondrial	Bos taurus (Bovine).	1e-10
comp208566_c0	369.91	387.88	286.4	215.01	123.94	93.6	95.83	O43347	MSI1H_HUMAN	RNA-binding protein Musashi homolog 1	Homo sapiens (Human).	3e-61
comp220311_c0	364.4	373.82	291.94	223.26	90.51	80.52	89.26	Q9C0D9	EPT1_HUMAN	Ethanolaminephosphotransferase 1	Homo sapiens (Human).	9e-113
comp220360_c1	362.37	274.96	173.26	98.53	129.06	119.57	69.82	Q9VFK6	SETD8_DROME	Histone-lysine N-methyltransferase pr-set7	Drosophila melanogaster (Fruit f	1e-57
comp220771_c5	356.69	175.2	321.87	688.45	515.63	630.05	988.59	Q9DG68	RLA0_RANSY	60S acidic ribosomal protein P0	Rana sylvatica (Wood frog).	2e-154
comp206877_c1	354.68	346.28	281.92	272.45	77.99	68.87	132.61	P62083	RS7_RAT	40S ribosomal protein S7	Rattus norvegicus (Rat).	7e-85
comp217598_c0	353.87	485.58	369.13	330.15	231.84	236.32	268.61	NULL	NULL	NULL	NULL	NULL
comp219152_c1	353.01	238.18	91.58	57.68	50.21	46.5	33.79	O96790	DPGN_DIPMA	Serine protease inhibitor dipetalogastin	Dipetalogaster maximus (Blood-su	3e-33
comp210853_c0	349.32	218.12	190.39	229.11	60.71	54.83	112.41	Q566Y1	ELP4_DANRE	Elongator complex protein 4	Danio rerio (Zebrafish) (Brachyd	5e-113
comp213806_c0	348.47	394.13	330.88	187.12	85	63.45	62.2	Q28165	PABP2_BOVIN	Polyadenylate-binding protein 2	Bos taurus (Bovine).	2e-77
comp218045_c0	343.4	505.43	415.59	295.18	77.08	73.48	148.91	Q08331	CALB2_MOUSE	Calretinin	Mus musculus (Mouse).	1e-25
comp212809_c0	339.49	443.38	368.01	281.46	165.03	158.15	242.83	Q8VE97	SRSF4_MOUSE	Serine/arginine-rich splicing factor 4	Mus musculus (Mouse).	1e-93
comp211664_c0	337.1	231.91	326.16	195.54	211.11	160.45	207	Q6P2Z0	BZW1_XENTR	Basic leucine zipper and W2 domain-containing protein 1	Xenopus tropicalis (Western claw	9e-173
comp205600_c0	335.51	148.27	124.21	180.94	51.2	95.2	126.64	NULL	NULL	NULL	NULL	NULL
comp214857_c0	334.95	354.69	221.09	193.43	116.23	107.32	128.97	P55008	AIF1_HUMAN	Allograft inflammatory factor 1	Homo sapiens (Human).	1e-49
comp210893_c0	334.69	170.85	141.6	103.5	123.41	106.88	83.25	B6CHA3	UHRF1_XENLA	E3 ubiquitin-protein ligase UHRF1	Xenopus laevis (African clawed f	0
comp213390_c1	332.02	327.4	311.11	336.33	102.78	96.17	170.38	P54368	OAZ1_HUMAN	Ornithine decarboxylase antizyme 1	Homo sapiens (Human).	6e-35
comp209128_c0	330.68	23.81	15.67	9.96	20.66	12.5	2.74	Q6WYY1	PC11X_PANPA	Protocadherin-11 X-linked	Pan paniscus (Pygmy chimpanzee)	6e-129
comp223277_c0	330.22	341.5	294.69	313.05	86.19	74.23	167.36	P46778	RL21_HUMAN	60S ribosomal protein L21	Homo sapiens (Human).	3e-75
comp215951_c5	324.51	321.8	291.79	303.68	81.02	69.52	177.71	P07607	TYSY_MOUSE	Thymidylate synthase	Mus musculus (Mouse).	2e-144
comp215267_c1	322.09	464.85	346.88	77.79	142.16	109.57	39.95	NULL	NULL	NULL	NULL	NULL
comp223105_c0	316.07	153.83	92.93	75.67	57.78	45.74	34.76	P39963	CCNB3_CHICK	G2/mitotic-specific cyclin-B3	Gallus gallus (Chicken).	1e-96
comp214250_c0	312.03	264.25	203.77	115.94	149.42	141.54	150.19	Q9XYU0	MCM7_DROME	DNA replication licensing factor Mcm7	Drosophila melanogaster (Fruit f	4e-86
comp215433_c2	311.12	499.09	493.97	450.51	275.85	263.13	367.89	Q95029	CATL_DROME	Cathepsin L	Drosophila melanogaster (Fruit f	3e-118
comp213855_c0	311.12	480.8	460.51	296.47	73.54	60.05	84.94	P15308	B4_XENLA	Protein B4	Xenopus laevis (African clawed f	1e-13
comp223422_c0	305.89	249.55	115.32	60.33	56.83	43.92	55.34	Q27746	DNMT1_PARLI	DNA (cytosine-5)-methyltransferase PliMCI	Paracentrotus lividus (Common se	0
comp215186_c0	302.14	304.11	263.25	247.11	90.24	77.42	102.24	Q62733	LAP2_RAT	Lamina-associated polypeptide 2, isoform beta	Rattus norvegicus (Rat).	7e-13
comp213591_c0	291.03	208.38	167.73	187.88	66.46	58.08	105.96	P32429	RL7A_CHICK	60S ribosomal protein L7a	Gallus gallus (Chicken).	2e-138
comp215186_c1	289.08	385.1	331.13	186.82	102.16	89.66	87.82	NULL	NULL	NULL	NULL	NULL
comp215868_c0	282.37	316.9	273.13	237.92	188.12	185.39	255.26	Q28F07	ANM1_XENTR	Protein arginine N-methyltransferase 1	Xenopus tropicalis (Western claw	0
comp223536_c1	278.78	188	125.85	90.53	58.84	39.05	39.64	Q15334	L2GL1_HUMAN	Lethal(2) giant larvae protein homolog 1	Homo sapiens (Human).	3e-167
comp218254_c1	278.3	14.11	21.4	22.88	28.89	23.04	23.08	P20483	MPIP_DROME	M-phase inducer phosphatase	Drosophila melanogaster (Fruit f	1e-72
comp217527_c2	277.05	286.8	220.94	114	60.89	50.99	43.05	Q62623	CDC20_RAT	Cell division cycle protein 20 homolog	Rattus norvegicus (Rat).	9e-160
comp208438_c1	276.6	274.16	236.9	248.06	60.9	58.21	137.8	P41115	RS11_XENLA	40S ribosomal protein S11	Xenopus laevis (African clawed f	4e-86
comp218963_c1	271.55	259	241.15	145.55	78.93	63.98	63.41	P31335	PUR9_CHICK	Bifunctional purine biosynthesis protein PURH	Gallus gallus (Chicken).	0
comp223611_c0	270.59	313.97	326.86	304.75	75.21	47.18	28.47	Q5R7X9	RAD1_PONAB	Cell cycle checkpoint protein RAD1	Pongo abelii (Sumatran orangutan	6e-145
comp217347_c4	270.17	69.28	20.35	13.76	18.25	13.47	4.98	Q15311	RBP1_HUMAN	RalA-binding protein 1	Homo sapiens (Human).	5e-93
comp208888_c0	267.5	313.65	222.16	245.36	139.78	115.34	209.38	Q8JFP1	IF4A2_CHICK	Eukaryotic initiation factor 4A-II	Gallus gallus (Chicken).	0
comp213973_c0	266.74	296.6	247.12	198.5	84.56	77.07	94.34	Q5XG24	RNP1A_XENLA	RNA-binding protein with serine-rich domain 1-A	Xenopus laevis (African clawed f	3e-45
comp208684_c0	264.32	69.75	174.37	174.85	94.94	117.55	142.03	Q06055	AT5G2_HUMAN	ATP synthase lipid-binding protein, mitochondrial	Homo sapiens (Human).	1e-54
comp224275_c1	263.35	166.42	120.95	61.8	27.33	28.77	35.01	P45974	UBP5_HUMAN	Ubiquitin carboxyl-terminal hydrolase 5	Homo sapiens (Human).	0
comp186654_c0	262.86	291.81	220.49	243.51	87.36	88.51	189.52	P0C8Z0	Y8359_ORYSI	Uncharacterized protein OsI_027940	Oryza sativa subsp. indica (Rice	8e-24
comp222636_c0	260.71	61.14	46.28	44.53	43.42	37.58	21.31	Q6GQ73	HOOK3_XENLA	Protein Hook homolog 3	Xenopus laevis (African clawed f	0
comp214786_c6	258.07	335.09	251.29	129	100.72	88.29	91.96	Q8WXF0	SRS12_HUMAN	Serine/arginine-rich splicing factor 12	Homo sapiens (Human).	1e-51
comp223280_c0	257.49	74.63	136.92	135.21	85.75	69.25	135	P08570	RLA1_DROME	60S acidic ribosomal protein P1	Drosophila melanogaster (Fruit f	1e-29
comp224315_c4	256.36	273.52	215.1	148.04	100.01	88.28	111	Q14151	SAFB2_HUMAN	Scaffold attachment factor B2	Homo sapiens (Human).	1e-53
comp210589_c0	252.59	41.67	30.26	9.07	19.89	19.69	7.81	P40744	B910_XENLA	Maternal B9.10 protein	Xenopus laevis (African clawed f	6e-40
comp214000_c1	251.95	210.18	148.05	144.64	100.38	95.57	104.62	Q5R6K8	PP4C_PONAB	Serine/threonine-protein phosphatase 4 catalytic subunit	Pongo abelii (Sumatran orangutan	0
comp221968_c0	250.92	166.43	161.81	48.71	37.41	21.87	13.51	NULL	NULL	NULL	NULL	NULL
comp214058_c0	250.57	410.02	300.33	130.34	66.92	53.85	64.91	Q9CQX4	PAF15_MOUSE	PCNA-associated factor	Mus musculus (Mouse).	4e-16
comp207602_c0	249.57	351.99	325.01	273.1	92.23	111.38	235.13	Q02427	RBP1_DROME	RNA-binding protein 1	Drosophila melanogaster (Fruit f	4e-34
comp223380_c0	248.09	427.72	170.45	76.67	25.26	15	9.35	Q8NFU3	TSTD1_HUMAN	Thiosulfate sulfurtransferase/rhodanese-like domain-containing protein 1	Homo sapiens (Human).	2e-23
comp221642_c0	247.59	5.7	2.92	2.41	5.06	4.68	3.39	A1A600	EFC4A_DANRE	EF-hand calcium-binding domain-containing protein 4A	Danio rerio (Zebrafish) (Brachyd	2e-67
comp225613_c1	247.46	415.85	325.79	256.84	79.7	65.48	114.95	NULL	NULL	NULL	NULL	NULL
comp212464_c0	246.18	197.46	178.33	131.55	41.48	29.01	19.29	NULL	NULL	NULL	NULL	NULL
comp222555_c0	245.26	166.36	146.64	137.43	72.99	69.94	95.67	Q75VN3	TCTP_BOMMO	Translationally-controlled tumor protein homolog	Bombyx mori (Silk moth).	3e-51
comp223536_c0	244.32	121.27	81.7	74.91	41.94	23.85	25.5	Q3TJ91	L2GL2_MOUSE	Lethal(2) giant larvae protein homolog 2	Mus musculus (Mouse).	1e-103
comp221820_c0	244.27	55.37	32.94	21.19	27.62	21.22	8.4	NULL	NULL	NULL	NULL	NULL
comp118745_c0	243.58	251.14	234.44	221.17	58.35	45.68	111.17	Q5R8M9	RS19_PONAB	40S ribosomal protein S19	Pongo abelii (Sumatran orangutan	2e-74
comp224805_c0	243.55	303.49	234.88	215.41	90.61	76.11	144.68	Q6P8G1	ILF2_XENTR	Interleukin enhancer-binding factor 2 homolog	Xenopus tropicalis (Western claw	4e-138
comp215478_c2	243.38	210.92	180.58	121.27	53.09	44.1	79.74	NULL	NULL	NULL	NULL	NULL
comp218728_c3	242.22	382.48	433.4	604.73	347.56	305.07	474.43	P08108	HSP70_ONCMY	Heat shock cognate 70 kDa protein	Oncorhynchus mykiss (Rainbow tro	0
comp210967_c0	241.43	46.24	20.31	10.05	19.81	16.83	14.76	Q8NBS3	S4A11_HUMAN	Sodium bicarbonate transporter-like protein 11	Homo sapiens (Human).	0
comp222733_c0	240.96	252.45	181.29	156.33	115.72	110.56	106.38	NULL	NULL	NULL	NULL	NULL
comp216709_c0	238.77	175.37	154.11	194.95	90.2	62.26	91.1	P17844	DDX5_HUMAN	Probable ATP-dependent RNA helicase DDX5	Homo sapiens (Human).	0
comp207981_c0	235.81	344.41	286.81	232.04	117.7	134.13	173.8	Q5ZMC0	EDF1_CHICK	Endothelial differentiation-related factor 1 homolog	Gallus gallus (Chicken).	4e-66
comp214457_c2	235.63	158.22	114.62	81.15	75.23	55.08	54.29	Q5R5Q2	SRRM1_PONAB	Serine/arginine repetitive matrix protein 1	Pongo abelii (Sumatran orangutan	8e-64
comp217868_c0	232.9	24.77	94.89	124.97	98.25	88.4	155.68	P15999	ATPA_RAT	ATP synthase subunit alpha, mitochondrial	Rattus norvegicus (Rat).	0
comp212340_c0	232.48	268.13	289.52	237.39	122.85	133.96	189.34	Q91X83	METK1_MOUSE	S-adenosylmethionine synthase isoform type-1	Mus musculus (Mouse).	8e-77
comp222548_c1	230.57	154.53	73.62	42.58	43.18	40	36.29	P09324	YES_CHICK	Tyrosine-protein kinase Yes	Gallus gallus (Chicken).	5e-180
comp223842_c3	229.83	301.67	186.34	51.31	10.27	5.71	3.37	Q96Q27	ASB2_HUMAN	Ankyrin repeat and SOCS box protein 2	Homo sapiens (Human).	3e-13
comp223842_c0	229.43	343.46	211.84	43.81	9.77	4.78	3.48	NULL	NULL	NULL	NULL	NULL
comp213971_c0	227.95	177.67	305.2	700.44	717.14	887.91	1046.05	NULL	NULL	NULL	NULL	NULL
comp223673_c1	226.29	145.23	111.18	74	111.9	90.31	52.07	Q96I24	FUBP3_HUMAN	Far upstream element-binding protein 3	Homo sapiens (Human).	2e-111
comp225852_c1	225.92	41.92	38.04	35.18	15.85	10.34	9.7	Q2NKX9	CB068_HUMAN	UPF0561 protein C2orf68	Homo sapiens (Human).	4e-18
comp221670_c0	224.95	135.83	93.59	86.99	58.44	44.57	45.47	Q9H4G0	E41L1_HUMAN	Band 4.1-like protein 1	Homo sapiens (Human).	6e-176
comp215109_c0	224.58	222.21	143.06	121.52	82.31	89.6	126.04	Q25145	TPM_HALRU	Tropomyosin	Haliotis rufescens (California r	7e-79
comp225050_c4	224.02	212.96	162.5	135.92	92.78	99.42	129.42	Q8C854	MYEF2_MOUSE	Myelin expression factor 2	Mus musculus (Mouse).	1e-45
comp217843_c0	223.79	208.96	162.35	96.7	44.86	38.92	31.23	Q8IVN8	SBSPO_HUMAN	Somatomedin-B and thrombospondin type-1 domain-containing protein	Homo sapiens (Human).	3e-33
comp220967_c0	223.73	222.83	218.16	202.32	83.97	91.28	149.69	Q00688	FKBP3_HUMAN	Peptidyl-prolyl cis-trans isomerase FKBP3	Homo sapiens (Human).	3e-75
comp203998_c0	223.56	256.28	315	324.86	265.23	258.83	285.49	P42558	RAN_CHICK	GTP-binding nuclear protein Ran	Gallus gallus (Chicken).	6e-144
comp222083_c0	222.94	109.15	82.43	64.9	30.34	31.25	25.82	Q9VFJ2	RM11_DROME	39S ribosomal protein L11, mitochondrial	Drosophila melanogaster (Fruit f	5e-75
comp221820_c1	216.05	20.65	12.34	14.87	14.07	9.49	4.87	Q3UCV8	F105B_MOUSE	Protein FAM105B	Mus musculus (Mouse).	7e-50
comp218142_c0	215.02	189.67	152.46	174.92	58.22	50.32	100.76	Q0Z8U2	RS3_PIG	40S ribosomal protein S3	Sus scrofa (Pig).	6e-160
comp203953_c0	213.34	177.17	169.96	172.85	56.42	57.95	124.51	Q80W32	IQCG_MOUSE	IQ domain-containing protein G	Mus musculus (Mouse).	8e-83
comp216243_c0	210.51	254.02	190.23	41.36	21.58	13.58	5.38	NULL	NULL	NULL	NULL	NULL
comp216103_c0	210.44	246.77	164.24	112.54	53.57	44.35	51.26	Q8N806	UBR7_HUMAN	Putative E3 ubiquitin-protein ligase UBR7	Homo sapiens (Human).	7e-98
comp208483_c0	208.36	208.29	194.73	190.45	42.66	35.31	96.63	Q86WU2	LDHD_HUMAN	Probable D-lactate dehydrogenase, mitochondrial	Homo sapiens (Human).	0
comp220950_c1	208.2	168.63	163.48	137.7	72.21	63.01	68.41	P20241	NRG_DROME	Neuroglian	Drosophila melanogaster (Fruit f	0
comp211550_c0	207.3	226.33	229.99	149.86	102.67	110.99	166.91	Q8BL97	SRSF7_MOUSE	Serine/arginine-rich splicing factor 7	Mus musculus (Mouse).	9e-43
comp204926_c0	206.74	231.12	298.22	257.63	76.99	87	180.4	NULL	NULL	NULL	NULL	NULL
comp223105_c1	205.65	246.11	135.2	28.65	61.34	50.33	17.51	NULL	NULL	NULL	NULL	NULL
comp214399_c0	205.59	164.02	124.03	65.41	38.01	41.58	60.42	A7Y2W8	SC6A9_XENLA	Sodium- and chloride-dependent glycine transporter 1	Xenopus laevis (African clawed f	1e-174
comp216082_c1	204.92	246.85	194.69	144.96	90.6	95.92	95.78	P23246	SFPQ_HUMAN	Splicing factor, proline- and glutamine-rich	Homo sapiens (Human).	4e-104
comp216913_c0	204.72	245.96	131.43	124.87	45.14	47.79	47.58	Q8R4R6	NUP53_MOUSE	Nucleoporin NUP53	Mus musculus (Mouse).	4e-70
comp225418_c2	204.7	299.34	288.11	157.89	133.31	127.45	118.95	NULL	NULL	NULL	NULL	NULL
comp220478_c1	202.66	125.83	44.21	32.23	25.79	19.97	25.63	A1A4J6	ATP9B_BOVIN	Probable phospholipid-transporting ATPase IIB	Bos taurus (Bovine).	0
comp222782_c0	201.92	166.77	122.09	133.19	117.07	104.91	55.38	B1H116	UCK2_XENTR	Uridine-cytidine kinase 2	Xenopus tropicalis (Western claw	4e-108
comp213412_c1	200.98	173.05	126.81	82.91	36.06	33.56	51.75	Q6NYU7	UPP_DANRE	Uracil phosphoribosyltransferase homolog	Danio rerio (Zebrafish) (Brachyd	2e-111
comp222212_c0	200.79	191.68	116.98	66.09	37.45	21.27	9.07	Q149L7	CRTAM_MOUSE	Cytotoxic and regulatory T-cell molecule	Mus musculus (Mouse).	2e-06
comp219216_c2	200.58	179.05	130.51	109.09	41.43	33.81	72.42	Q0P457	KTI12_DANRE	Protein KTI12 homolog	Danio rerio (Zebrafish) (Brachyd	3e-124
comp221476_c0	200.14	35.66	36.81	40.41	24.05	19.35	25.66	Q9UKT4	FBX5_HUMAN	F-box only protein 5	Homo sapiens (Human).	6e-27
comp222826_c1	198.94	216.48	137.79	141.54	116.05	122.04	187.17	P13607	ATNA_DROME	Sodium/potassium-transporting ATPase subunit alpha	Drosophila melanogaster (Fruit f	0
comp186654_c1	198.37	270.61	203.22	124.84	66.05	63.47	107.6	NULL	NULL	NULL	NULL	NULL
comp218713_c0	197.34	88.99	38.36	19.87	15.55	9.25	5.06	Q86W92	LIPB1_HUMAN	Liprin-beta-1	Homo sapiens (Human).	3e-124
comp221952_c3	196.75	83.41	44.5	40.83	39.2	37.39	36.34	Q3SZY7	ZFAN6_BOVIN	AN1-type zinc finger protein 6	Bos taurus (Bovine).	1e-45
comp211960_c0	195.36	195.57	125.07	56.99	19.86	15.49	11.19	NULL	NULL	NULL	NULL	NULL
comp221657_c4	194.47	122.72	77.26	50.42	71.66	65.56	61	O94972	TRI37_HUMAN	E3 ubiquitin-protein ligase TRIM37	Homo sapiens (Human).	0
comp224485_c1	193.24	184.44	210.17	294.68	100.04	89.94	194.72	Q9BZK3	NACP1_HUMAN	Putative nascent polypeptide-associated complex subunit alpha-like protein	Homo sapiens (Human).	4e-72
comp216669_c4	192.98	115.12	51.63	29.78	19.01	14	11.59	Q9NRZ5	PLCD_HUMAN	1-acyl-sn-glycerol-3-phosphate acyltransferase delta	Homo sapiens (Human).	2e-114
comp219494_c6	190.76	225.2	197.01	132.68	75.05	84.48	85.46	Q3ZBG9	PLS2_BOVIN	Phospholipid scramblase 2	Bos taurus (Bovine).	2e-83
comp221102_c0	189.97	77.05	69.3	53.31	49.4	36	34.8	Q9BRR8	GPTC1_HUMAN	G patch domain-containing protein 1	Homo sapiens (Human).	4e-158
comp223762_c1	189.83	33.82	52.87	37.29	10.18	6.41	2.65	Q29RY4	RNZ1_BOVIN	Zinc phosphodiesterase ELAC protein 1	Bos taurus (Bovine).	5e-83
comp222700_c1	189.76	224.94	138.96	89.63	26.67	23.42	39.21	Q9Z309	CIB2_MOUSE	Calcium and integrin-binding family member 2	Mus musculus (Mouse).	1e-31
comp215431_c3	189.71	133.39	142.93	103.7	56.65	72.51	95.86	P60892	PRPS1_RAT	Ribose-phosphate pyrophosphokinase 1	Rattus norvegicus (Rat).	0
comp212641_c1	189.29	173.19	91.63	45.18	25.35	22.44	21.38	Q5F356	PI42A_CHICK	Phosphatidylinositol 5-phosphate 4-kinase type-2 alpha	Gallus gallus (Chicken).	1e-172
comp220695_c0	187.32	6.61	2.79	1.1	6.29	6.7	2.13	P36861	YPTV2_VOLCA	GTP-binding protein yptV2	Volvox carteri (Green alga).	1e-29
comp223749_c1	186.1	39.98	7.84	7.41	15.29	15.69	8.37	P10040	CRB_DROME	Protein crumbs	Drosophila melanogaster (Fruit f	0
comp213390_c0	185.38	297.68	243.94	162.03	52.83	56.58	101.77	NULL	NULL	NULL	NULL	NULL
comp216359_c3	184.04	96.95	108.03	442.17	400.12	484.21	1407.36	P68372	TBB4B_MOUSE	Tubulin beta-4B chain	Mus musculus (Mouse).	3e-179
comp224507_c1	183.74	219.16	148.45	91.96	52.06	55.46	65.83	P14133	ASO_CUCSA	L-ascorbate oxidase	Cucumis sativus (Cucumber).	2e-39
comp220431_c0	182.52	231.58	214.45	184.09	74.27	81.48	110.08	Q2NKY7	SEPT2_BOVIN	Septin-2	Bos taurus (Bovine).	2e-173
comp216792_c2	180.65	156.28	90.75	48.77	19.67	14.78	14.11	Q0GGW5	STK11_CHICK	Serine/threonine-protein kinase STK11	Gallus gallus (Chicken).	1e-143
comp215468_c4	180.61	25.56	13.23	7.69	10.8	5.1	2.67	P42003	MAD_DROME	Protein mothers against dpp	Drosophila melanogaster (Fruit f	9e-103
comp223478_c0	178.95	217.51	167.35	142.39	54.76	50.91	66.99	Q26474	LACH_SCHAM	Lachesin	Schistocerca americana (American	3e-39
comp209319_c0	178.93	228.08	210.6	178.26	72.21	76.87	117.12	C3Z1P5	RU1C_BRAFL	U1 small nuclear ribonucleoprotein C	Branchiostoma floridae (Florida	6e-42
comp224865_c0	177	30.63	16.34	11.28	19.16	14.78	8.53	Q0VEE6	ZN800_MOUSE	Zinc finger protein 800	Mus musculus (Mouse).	2e-21
comp219913_c0	176.84	169	129.62	155.78	104.81	78.76	148.53	Q91YR7	PRP6_MOUSE	Pre-mRNA-processing factor 6	Mus musculus (Mouse).	0
comp223466_c1	176.76	192.01	167.81	114.36	55.63	51.41	46.76	Q8NFZ3	NLGNY_HUMAN	Neuroligin-4, Y-linked	Homo sapiens (Human).	7e-80
comp219772_c9	176.54	36.17	29.77	33.79	23.88	26.42	22.79	O43663	PRC1_HUMAN	Protein regulator of cytokinesis 1	Homo sapiens (Human).	2e-115
comp214493_c0	176.33	167.49	134.17	40.22	25.47	20.76	9.43	Q8BU31	RAP2C_MOUSE	Ras-related protein Rap-2c	Mus musculus (Mouse).	3e-83
comp204328_c0	176.16	200.78	190.65	173.84	56.22	70.52	126.14	P00129	QCR7_BOVIN	Cytochrome b-c1 complex subunit 7	Bos taurus (Bovine).	3e-30
comp215266_c0	175.92	297.16	385.33	382.7	302.27	360.07	502.88	P20397	NUCL_XENLA	Nucleolin	Xenopus laevis (African clawed f	4e-45
comp220178_c0	175.91	59.4	24.09	16.44	40.92	37.11	23.29	Q4R7W3	RGPS2_MACFA	Ras-specific guanine nucleotide-releasing factor RalGPS2	Macaca fascicularis (Crab-eating	3e-161
comp218948_c0	174.74	51.74	83.18	63.51	42.3	45.25	22.35	Q94887	NRX4_DROME	Neurexin-4	Drosophila melanogaster (Fruit f	1e-137
comp213837_c0	174.59	214.33	193.35	64.55	51.6	51.97	43.79	Q9JMB0	GKAP1_MOUSE	G kinase-anchoring protein 1	Mus musculus (Mouse).	1e-37
comp226043_c0	172.76	47.55	22.26	25.72	36.22	28.88	23.6	Q13123	RED_HUMAN	Protein Red	Homo sapiens (Human).	2e-108
comp225539_c0	172.19	135.04	92.5	72.77	28.57	30.33	22.82	Q32LP4	S4A10_BOVIN	Sodium-driven chloride bicarbonate exchanger	Bos taurus (Bovine).	0
comp222054_c0	170.53	137.98	90.58	190.24	49.24	52.97	110.33	Q8N6F8	WBS27_HUMAN	Williams-Beuren syndrome chromosomal region 27 protein	Homo sapiens (Human).	5e-20
comp216881_c4	170.27	149.78	79.45	38.38	23.22	21	18.68	Q9QYI4	DJB12_MOUSE	DnaJ homolog subfamily B member 12	Mus musculus (Mouse).	3e-106
comp226213_c1	170.24	120.41	80.49	38.07	36.08	24.92	17.68	O94985	CSTN1_HUMAN	Calsyntenin-1	Homo sapiens (Human).	0
comp226602_c0	169.3	184.02	187.46	146.9	121.78	90.84	164.63	NULL	NULL	NULL	NULL	NULL
comp208344_c0	168.96	11.42	54.44	89.35	34.17	31.52	120.88	Q9W141	ATPK_DROME	Putative ATP synthase subunit f, mitochondrial	Drosophila melanogaster (Fruit f	3e-33
comp213142_c0	168.17	93.96	40.27	14.62	22.81	18.05	13.88	Q8VEG6	CNO6L_MOUSE	CCR4-NOT transcription complex subunit 6-like	Mus musculus (Mouse).	0
comp215468_c5	168.15	24.41	12.82	7.88	10.47	6.38	3.12	P97454	SMAD5_MOUSE	Mothers against decapentaplegic homolog 5	Mus musculus (Mouse).	2e-147
comp218948_c1	167.08	28.79	55.15	58.42	30.73	30.32	17.73	Q94887	NRX4_DROME	Neurexin-4	Drosophila melanogaster (Fruit f	2e-131
comp210871_c0	166.25	178.84	100.48	78.97	30.71	17.85	25.3	NULL	NULL	NULL	NULL	NULL
comp218728_c0	165.29	159.68	103.38	61.05	33.09	26	16.83	P35280	RAB8A_RAT	Ras-related protein Rab-8A	Rattus norvegicus (Rat).	6e-127
comp225563_c1	164.95	34.71	5.32	7.23	10.78	6.91	7.02	Q9QZQ1	AFAD_MOUSE	Afadin	Mus musculus (Mouse).	7e-151
comp215554_c0	164.59	79.06	123.97	44.06	36.98	19.48	8.31	P16912	KDC2_DROME	Protein kinase DC2	Drosophila melanogaster (Fruit f	8e-160
comp224046_c1	164.32	49.91	19.39	17.65	30.45	24.46	19.9	Q8BGS1	E41L5_MOUSE	Band 4.1-like protein 5	Mus musculus (Mouse).	0
comp224207_c0	164.27	196.16	114.47	21.71	68.56	59.1	26.27	NULL	NULL	NULL	NULL	NULL
comp223810_c0	163.41	59.86	21.88	23.34	28.62	23.79	22.16	O15995	CCNE_HEMPU	G1/S-specific cyclin-E	pulcherrimus).	9e-139
comp225795_c0	163.2	82.16	31.29	16.11	18.3	13.36	18.09	Q5VWN6	F208B_HUMAN	Protein FAM208B	Homo sapiens (Human).	6e-12
comp218357_c2	163.16	131.64	270.95	316.7	173.42	206.24	326.48	P84079	ARF1_RAT	ADP-ribosylation factor 1	Rattus norvegicus (Rat).	1e-128
comp214364_c4	163.12	104.05	174.17	156.88	48.27	47.13	102.27	Q6GPJ5	LRC40_XENLA	Leucine-rich repeat-containing protein 40	Xenopus laevis (African clawed f	5e-28
comp222501_c2	162.47	230.1	144.88	70.81	49.13	43.75	47.25	Q9UKV3	ACINU_HUMAN	Apoptotic chromatin condensation inducer in the nucleus	Homo sapiens (Human).	3e-29
comp223473_c0	162.38	76.15	66.19	15.12	30.51	12.07	8.73	Q86Y13	DZIP3_HUMAN	E3 ubiquitin-protein ligase DZIP3	Homo sapiens (Human).	3e-11
comp221409_c0	161.82	135.05	97.73	49.19	32.03	23.93	22.41	Q62940	NEDD4_RAT	E3 ubiquitin-protein ligase NEDD4	Rattus norvegicus (Rat).	0
comp218298_c0	161.67	283.49	194.22	142.72	65.98	65.59	82.53	Q9D0M2	CDCA7_MOUSE	Cell division cycle-associated protein 7	Mus musculus (Mouse).	5e-54
comp224140_c0	161.51	40.91	13.86	14.92	24.88	17.78	14.37	Q6PR54	RIF1_MOUSE	Telomere-associated protein RIF1	Mus musculus (Mouse).	1e-160
comp212067_c0	161.24	105.72	42.62	13.34	19.85	13.78	7.27	Q9Y6I7	WSB1_HUMAN	WD repeat and SOCS box-containing protein 1	Homo sapiens (Human).	4e-150
comp197509_c0	160.81	96.21	182.42	169.99	69.04	75.69	142.44	NULL	NULL	NULL	NULL	NULL
comp220382_c1	160.64	171.76	130.01	90.98	91.81	89.59	102.11	Q8BPB0	MOB1B_MOUSE	MOB kinase activator 1B	Mus musculus (Mouse).	1e-143
comp224478_c3	160.53	281.42	273.48	170.37	70.89	71.37	139.57	B5DGI7	RBM8A_SALSA	RNA-binding protein 8A	Salmo salar (Atlantic salmon).	8e-67
comp225845_c0	160.49	131.07	88.8	71.09	46.6	45.78	49.05	Q9VN14	CONT_DROME	Contactin	Drosophila melanogaster (Fruit f	0
comp213870_c0	159.54	13.4	58.88	180.49	95.71	108.43	274.26	Q03442	CRJ1A_TRICY	Crystallin J1A	Tripedalia cystophora (Jellyfish	2e-46
comp224405_c0	159.05	83.12	43.38	32.07	25.62	20.28	16.48	Q3TMW1	C102A_MOUSE	Coiled-coil domain-containing protein 102A	Mus musculus (Mouse).	3e-102
comp218891_c0	158.58	25.85	15.72	2.76	3.05	2.28	1.2	Q9WV74	ASB1_MOUSE	Ankyrin repeat and SOCS box protein 1	Mus musculus (Mouse).	1e-42
comp213890_c2	158.1	153.87	117.32	80.98	47.72	40.89	62.68	A5PK39	TPP2_BOVIN	Tripeptidyl-peptidase 2	Bos taurus (Bovine).	0
comp218516_c0	158.06	219.03	164.03	109.91	55.81	61.76	65.52	NULL	NULL	NULL	NULL	NULL
comp221329_c0	157.92	171.36	155.08	135.45	30.61	25.37	69.93	Q0MQA6	NDUA7_PONPY	NADH dehydrogenase [ubiquinone] 1 alpha subcomplex subunit 7	Pongo pygmaeus (Bornean oranguta	7e-14
comp215393_c0	157.15	167.62	143.59	146.97	46.39	43.56	87.52	Q8C172	CERS6_MOUSE	Ceramide synthase 6	Mus musculus (Mouse).	2e-104
comp213106_c0	157.14	253.38	127.64	128.07	58.64	65.57	75.28	Q7TP17	U2AF4_RAT	Splicing factor U2AF 26 kDa subunit	Rattus norvegicus (Rat).	7e-123
comp224300_c0	156.94	182.12	136.88	81.92	46.09	41.1	53.16	NULL	NULL	NULL	NULL	NULL
comp211650_c0	156.41	203.72	163.07	154.65	47.51	49.9	79.97	O55128	SAP18_MOUSE	Histone deacetylase complex subunit SAP18	Mus musculus (Mouse).	7e-64
comp213953_c0	156.28	155.03	133.54	111.81	59.6	64.99	65.61	Q6TEN1	RAP1B_DANRE	Ras-related protein Rap-1b	Danio rerio (Zebrafish) (Brachyd	7e-116
comp223905_c0	155.99	7.17	5.4	4.04	8.72	6.89	5.03	Q8N957	ANKF1_HUMAN	Ankyrin repeat and fibronectin type-III domain-containing protein 1	Homo sapiens (Human).	1e-147
comp219834_c0	155.77	136.6	67.98	48.6	42.78	45.97	48.02	NULL	NULL	NULL	NULL	NULL
comp222501_c1	155.75	185.94	125.33	75.37	47.74	48.48	72.41	Q9UKV3	ACINU_HUMAN	Apoptotic chromatin condensation inducer in the nucleus	Homo sapiens (Human).	1e-18
comp214006_c0	155.36	167.75	191.48	181.69	108.74	123.38	274.14	Q5E9E4	SSRB_BOVIN	Translocon-associated protein subunit beta	Bos taurus (Bovine).	2e-77
comp210926_c0	154.12	189.6	182.14	119.67	56.35	56.58	121.17	NULL	NULL	NULL	NULL	NULL
comp224461_c0	153.3	77.42	38.77	24.34	26.07	23.28	11.24	Q6P9I7	SMC6_XENLA	Structural maintenance of chromosomes protein 6	Xenopus laevis (African clawed f	2e-80
comp213458_c0	153.08	34.05	28.82	28.98	23.79	16.51	15.02	NULL	NULL	NULL	NULL	NULL
comp219538_c0	151.86	151.95	76.13	48.93	31.44	22.78	22.22	Q08D64	ABCB6_XENTR	ATP-binding cassette sub-family B member 6, mitochondrial	Xenopus tropicalis (Western claw	0
comp221250_c1	151.4	143.29	111.28	70.95	36.43	29.85	28.68	P11506	AT2B2_RAT	Plasma membrane calcium-transporting ATPase 2	Rattus norvegicus (Rat).	0
comp224387_c0	150.86	86.66	39.28	14.92	23.05	16.01	11.86	Q3U3C9	GSE1_MOUSE	Genetic suppressor element 1	Mus musculus (Mouse).	5e-25
comp223719_c0	150.46	39.15	41.54	11.22	20.72	7.6	5.77	NULL	NULL	NULL	NULL	NULL
comp223749_c0	150.2	129.24	29.78	7.92	41.02	38.96	10.75	NULL	NULL	NULL	NULL	NULL
comp212066_c2	150.06	3.69	6.14	2.3	7.54	6.27	2.89	Q15417	CNN3_HUMAN	Calponin-3	Homo sapiens (Human).	1e-54
comp222626_c0	149.92	79.16	49.76	29.27	34.47	21.05	19.71	Q08999	RBL2_HUMAN	Retinoblastoma-like protein 2	Homo sapiens (Human).	0
comp225543_c0	149.26	111.73	53.39	22.57	14.83	12.15	10.1	Q28GW8	MELK_XENTR	Maternal embryonic leucine zipper kinase	Xenopus tropicalis (Western claw	0
comp223300_c1	148.82	77.05	63.63	44.2	46.61	43.7	28.8	Q8TAA9	VANG1_HUMAN	Vang-like protein 1	Homo sapiens (Human).	6e-172
comp221670_c1	148.17	163.11	109.54	61.05	55.89	49.71	44.22	NULL	NULL	NULL	NULL	NULL
comp223979_c1	147.91	87.29	69.23	51.77	41.69	30.09	15.93	Q01085	TIAR_HUMAN	Nucleolysin TIAR	Homo sapiens (Human).	2e-124
comp213456_c0	147.25	199.07	155.25	131.71	50.33	54.79	106.89	NULL	NULL	NULL	NULL	NULL
comp222555_c2	147.16	271.24	231.51	23.22	58.44	48	25.19	NULL	NULL	NULL	NULL	NULL
comp224066_c0	146.74	28.42	9.55	3.5	10.93	8.13	3.31	P42568	AF9_HUMAN	Protein AF-9	Homo sapiens (Human).	4e-45
comp186067_c0	146.65	238.36	199.13	136.96	70.69	74	77.22	NULL	NULL	NULL	NULL	NULL
comp223722_c0	146.33	72.89	67.84	67.93	41.58	34.29	30.32	Q9Y345	SC6A5_HUMAN	Sodium- and chloride-dependent glycine transporter 2	Homo sapiens (Human).	0
comp214417_c0	145.96	125.74	137.02	126.29	102.91	89.48	80.6	Q66II8	RU17_XENTR	U1 small nuclear ribonucleoprotein 70 kDa	Xenopus tropicalis (Western claw	2e-84
comp214408_c1	145.76	209.16	178.57	16.94	21.82	16.74	6.55	NULL	NULL	NULL	NULL	NULL
comp204538_c0	145.61	168.9	195.17	109.16	65.15	64.51	79.04	Q6DJE4	CPSF5_XENLA	Cleavage and polyadenylation specificity factor subunit 5	Xenopus laevis (African clawed f	1e-121
comp224545_c0	145.51	149.28	103.05	61.15	51.8	48.65	67.41	Q9H5L6	THAP9_HUMAN	THAP domain-containing protein 9	Homo sapiens (Human).	3e-60
comp219292_c1	145.5	217.24	204.26	240.84	108.6	90.12	89.15	P62997	TRA2B_RAT	Transformer-2 protein homolog beta	Rattus norvegicus (Rat).	1e-53
comp218587_c0	145.41	97.26	61.58	6.29	7.8	5.04	3.26	NULL	NULL	NULL	NULL	NULL
comp220332_c0	145.26	178.89	118.64	73	45.91	44.15	34.98	Q4V7C1	FR1OP_RAT	FGFR1 oncogene partner	Rattus norvegicus (Rat).	7e-49
comp219694_c0	145.04	78.11	49.46	38.57	16.4	11.18	12.95	Q2KI52	HYLS1_BOVIN	Hydrolethalus syndrome protein 1 homolog	Bos taurus (Bovine).	7e-26
comp136051_c0	144.61	141.41	107.18	62.38	41.2	36.01	40.51	A7YW98	SYRC_BOVIN	Arginine--tRNA ligase, cytoplasmic	Bos taurus (Bovine).	0
comp225540_c2	144.47	61.11	29.04	17.57	24.56	19.88	15.13	NULL	NULL	NULL	NULL	NULL
comp208777_c0	144.21	220.57	193.09	154.26	44.28	45.89	90.45	P62878	RBX1_MOUSE	E3 ubiquitin-protein ligase RBX1	Mus musculus (Mouse).	2e-67
comp224468_c0	143.86	166.62	178.14	142.82	58.69	69.57	76.63	NULL	NULL	NULL	NULL	NULL
comp220920_c0	143.84	53.03	33.53	15.55	26.95	26.43	12.99	Q86SQ0	PHLB2_HUMAN	Pleckstrin homology-like domain family B member 2	Homo sapiens (Human).	2e-78
comp211956_c0	143.57	78.76	111.94	111.4	34.67	34.78	79.04	Q86VN1	VPS36_HUMAN	Vacuolar protein-sorting-associated protein 36	Homo sapiens (Human).	5e-157
comp223052_c2	143.36	147.83	166.67	225.86	78.17	83.3	120.76	P23800	RCC1_MESAU	Regulator of chromosome condensation	Mesocricetus auratus (Golden ham	3e-137
comp202331_c0	142.26	100.87	56.02	27.44	19.79	13.87	15.88	Q91VS8	FARP2_MOUSE	FERM, RhoGEF and pleckstrin domain-containing protein 2	Mus musculus (Mouse).	0
comp223697_c1	141.37	129.98	50.53	18.55	12.44	7.84	11.35	P23188	FURIN_MOUSE	Furin	Mus musculus (Mouse).	0
comp224997_c1	141.33	181.55	143.33	99.68	31.48	29.38	42.26	Q9LK50	AB26G_ARATH	ABC transporter G family member 26	Arabidopsis thaliana (Mouse-ear	2e-58
comp226072_c0	140.64	229.82	154.2	131.3	34.36	17.98	16.5	Q5TYW4	NBAS_DANRE	Neuroblastoma-amplified sequence	Danio rerio (Zebrafish) (Brachyd	0
comp228708_c0	140.32	114.11	82.51	64.61	7.45	6.61	9.94	NULL	NULL	NULL	NULL	NULL
comp216362_c1	140.19	160.29	166.34	120.49	32.87	31.78	90.42	NULL	NULL	NULL	NULL	NULL
comp222745_c0	140.09	62.96	110.56	150.11	135.16	113.05	142.97	P07602	SAP_HUMAN	Proactivator polypeptide	Homo sapiens (Human).	9e-56
comp220568_c0	139.74	56.34	40.72	41.36	32.35	26.02	29.78	Q6NZ22	MET14_DANRE	Methyltransferase-like protein 14	Danio rerio (Zebrafish) (Brachyd	1e-99
comp220048_c2	139.64	98.82	101.87	78.58	54.02	44.24	43.63	Q5RC80	RBM39_PONAB	RNA-binding protein 39	Pongo abelii (Sumatran orangutan	0
comp205414_c0	139.59	90	125.01	171.54	67.4	65.71	150.78	B5FZ19	EIF3I_TAEGU	Eukaryotic translation initiation factor 3 subunit I	Taeniopygia guttata (Zebra finch	4e-176
comp219238_c0	139.01	214.59	168.48	112.15	70.02	80.77	90.53	NULL	NULL	NULL	NULL	NULL
comp210374_c1	138.73	89.61	46.83	13.55	16.45	13.05	16.3	Q6P881	NSE1_XENTR	Non-structural maintenance of chromosomes element 1 homolog	Xenopus tropicalis (Western claw	1e-48
comp214661_c0	138.68	80.93	82.82	68.08	55.66	39.16	44.06	P37198	NUP62_HUMAN	Nuclear pore glycoprotein p62	Homo sapiens (Human).	5e-97
comp210042_c0	138.45	44.61	72.5	64.45	28.56	35.8	57.72	P30044	PRDX5_HUMAN	Peroxiredoxin-5, mitochondrial	Homo sapiens (Human).	2e-67
comp118739_c0	138.45	289.22	234.86	222.32	125.18	142.42	199.15	P62262	1433E_SHEEP	14-3-3 protein epsilon	Ovis aries (Sheep).	5e-161
comp221250_c0	138.29	95.83	77.95	58.02	21.35	14.56	15.28	Q16720	AT2B3_HUMAN	Plasma membrane calcium-transporting ATPase 3	Homo sapiens (Human).	3e-115
comp224825_c0	138.24	56.21	27.07	14.26	19.14	13.7	9.52	Q99LJ0	CT2NL_MOUSE	CTTNBP2 N-terminal-like protein	Mus musculus (Mouse).	7e-60
comp205223_c0	136.92	218.48	197.46	116.87	49.22	49.49	68.81	NULL	NULL	NULL	NULL	NULL
comp224024_c0	136.71	16.02	18.55	19.09	27.29	21.95	21.34	NULL	NULL	NULL	NULL	NULL
comp225781_c1	136.63	26.7	82.94	104.55	34.1	36.61	110.15	NULL	NULL	NULL	NULL	NULL
comp217574_c0	136.55	188.76	177.37	183.56	128.79	147.26	317.84	Q5ZML3	SRSF1_CHICK	Serine/arginine-rich splicing factor 1	Gallus gallus (Chicken).	3e-86
comp215846_c0	136.45	89.61	53.17	28.87	13.43	10.37	6.7	Q9NX74	DUS2L_HUMAN	tRNA-dihydrouridine(20) synthase [NAD(P)+]-like	Homo sapiens (Human).	8e-167
comp217646_c0	136.42	117.54	105.31	77.83	40.04	44.06	73.76	P38117	ETFB_HUMAN	Electron transfer flavoprotein subunit beta	Homo sapiens (Human).	3e-128
comp223740_c1	136.35	26.71	24.34	21.13	25.74	19.67	16.74	Q9QZ67	PPM1D_MOUSE	Protein phosphatase 1D	Mus musculus (Mouse).	5e-86
comp222749_c3	136.33	78.38	63.82	24.6	14.97	17.25	12.69	NULL	NULL	NULL	NULL	NULL
comp210719_c0	135.25	12.59	45.12	53.03	44.53	34.06	48.36	Q5ZID0	NMRL1_CHICK	NmrA-like family domain-containing protein 1	Gallus gallus (Chicken).	7e-29
comp225563_c0	135.14	20.2	3.3	4.95	6.46	3.73	5.04	Q9QZQ1	AFAD_MOUSE	Afadin	Mus musculus (Mouse).	0
comp224122_c0	134.69	86.84	56.45	34.04	19.06	13.8	10.81	Q6IRU7	CEP78_MOUSE	Centrosomal protein of 78 kDa	Mus musculus (Mouse).	1e-160
comp223421_c1	134.37	97.83	52.13	41.05	31.57	22.96	18.2	Q8R0G7	SPNS1_MOUSE	Protein spinster homolog 1	Mus musculus (Mouse).	2e-163
comp219404_c2	133.79	61.63	59.53	40.26	39.87	28.02	26.25	Q6PBN5	AUP1_DANRE	Ancient ubiquitous protein 1	Danio rerio (Zebrafish) (Brachyd	9e-86
comp209904_c0	133.6	27.54	24.58	20.42	16.33	12.11	12.09	Q08BD8	FA54A_DANRE	Protein FAM54A	Danio rerio (Zebrafish) (Brachyd	1e-12
comp218050_c0	133.28	73.58	34.36	15.3	22.94	17.16	13.56	Q56A18	SMCE1_RAT	SWI/SNF-related matrix-associated actin-dependent regulator of chromatin subfamily E member 1	Rattus norvegicus (Rat).	2e-15
comp221141_c2	132.96	120.14	66.32	12.08	40.46	44.23	17.56	P78362	SRPK2_HUMAN	SRSF protein kinase 2	Homo sapiens (Human).	7e-84
comp225981_c0	132.87	117.22	45.58	49.53	37.23	38.26	44.83	Q24048	ATPB2_DROME	Sodium/potassium-transporting ATPase subunit beta-2	Drosophila melanogaster (Fruit f	3e-53
comp216054_c0	132.82	233.72	161.96	144.98	54.71	52.84	107	Q8HXX1	MUTA_MACFA	Methylmalonyl-CoA mutase, mitochondrial	Macaca fascicularis (Crab-eating	0
comp204121_c0	132.73	79.33	124.84	242.7	115.89	215.29	754.05	NULL	NULL	NULL	NULL	NULL
comp213282_c3	132.69	111.32	104.41	90.06	44.71	40.95	51.91	Q68DI1	ZN776_HUMAN	Zinc finger protein 776	Homo sapiens (Human).	1e-15
comp218989_c0	132.23	124.3	175.98	179.04	107.03	119.07	196.25	P43307	SSRA_HUMAN	Translocon-associated protein subunit alpha	Homo sapiens (Human).	8e-83
comp224207_c1	132.1	91.5	56.27	31.54	36.75	32.1	24.44	O01393	UNC9_CAEEL	Innexin unc-9	Caenorhabditis elegans.	7e-91
comp220338_c0	131.89	115.85	27.76	9	6.69	5.77	5.82	NULL	NULL	NULL	NULL	NULL
comp217323_c0	131.87	143.26	129.89	97.04	32.34	23.47	33.74	Q6PEI7	PYRG1_DANRE	CTP synthase 1	Danio rerio (Zebrafish) (Brachyd	0
comp222128_c0	131.68	50.06	18.04	2.86	5.88	3.07	1.1	P12890	AMDB_XENLA	Peptidyl-glycine alpha-amidating monooxygenase B	Xenopus laevis (African clawed f	1e-170
comp215433_c6	131.61	178	175.88	246.7	135.55	139.24	192.31	Q26636	CATL_SARPE	Cathepsin L	Sarcophaga peregrina (Flesh fly)	1e-12
comp216722_c0	131.55	105.48	58.93	30.49	18.01	15.13	17.13	Q9R088	KITM_MOUSE	Thymidine kinase 2, mitochondrial	Mus musculus (Mouse).	8e-61
comp221613_c0	131.55	172.52	106.62	93.19	27.86	18.77	17.47	A4IGL7	PXDN_XENTR	Peroxidasin	Xenopus tropicalis (Western claw	2e-107
comp219862_c1	131.44	131.89	87.26	57.32	33.54	28.39	22.66	NULL	NULL	NULL	NULL	NULL
comp216050_c0	131.43	146.51	103.7	83.93	37.28	30.9	41.3	Q9VU68	WDR1_DROME	Actin-interacting protein 1	Drosophila melanogaster (Fruit f	0
comp223846_c4	131.23	30.89	23.62	17.24	14.22	9.05	6.35	Q9DB30	PHKG2_MOUSE	Phosphorylase b kinase gamma catalytic chain, liver/testis isoform	Mus musculus (Mouse).	7e-160
comp222176_c0	131.15	68.78	67.63	49.44	48.59	34.83	36.46	Q99P88	NU155_MOUSE	Nuclear pore complex protein Nup155	Mus musculus (Mouse).	0
comp221105_c0	131.07	84.34	72.44	43.99	57.17	60.13	64.83	P50416	CPT1A_HUMAN	Carnitine O-palmitoyltransferase 1, liver isoform	Homo sapiens (Human).	0
comp221868_c0	130.11	87.11	59.87	40.91	31.75	28.95	33.5	Q0R4F1	PIF1_XENLA	ATP-dependent DNA helicase PIF1	Xenopus laevis (African clawed f	0
comp223793_c1	129.92	107.69	65.53	40.32	37.45	31.98	26.7	Q5ZML4	CHRD1_CHICK	Cysteine and histidine-rich domain-containing protein 1	Gallus gallus (Chicken).	6e-118
comp224929_c0	129.5	230.94	169.33	140.19	63.75	53.48	55.57	P61972	NTF2_RAT	Nuclear transport factor 2	Rattus norvegicus (Rat).	3e-31
comp223470_c0	128.95	93.28	77.29	47.14	25.45	19.38	19.52	Q91309	F26_LITCT	6-phosphofructo-2-kinase/fructose-2,6-bisphosphatase	Lithobates catesbeiana (American	0
comp210471_c0	128.76	43.31	44.53	57.27	55.77	44.98	38.37	P28025	KI11B_XENLA	Kinesin-like protein KIF11-B	Xenopus laevis (African clawed f	0
comp215542_c0	128.6	82.35	18.55	9.34	16.44	11.14	4.68	Q62165	DAG1_MOUSE	Dystroglycan	Mus musculus (Mouse).	8e-115
comp223089_c2	128.38	157.21	123.91	89.82	22.8	19.52	59.22	NULL	NULL	NULL	NULL	NULL
comp215591_c0	128.37	161.98	126.9	50.56	37.16	37.44	37.21	A7Y2W8	SC6A9_XENLA	Sodium- and chloride-dependent glycine transporter 1	Xenopus laevis (African clawed f	2e-85
comp224055_c2	128.18	159.56	180.13	193.89	60.31	66.37	141.27	P45878	FKBP2_MOUSE	Peptidyl-prolyl cis-trans isomerase FKBP2	Mus musculus (Mouse).	5e-70
comp222866_c2	128.09	40.51	35.15	18.19	16.99	8.61	4.36	Q6AX59	ABHD8_XENLA	Abhydrolase domain-containing protein 8	Xenopus laevis (African clawed f	7e-63
comp215412_c0	127.82	177.43	144.02	182.46	157.47	228.57	379.95	P0C6E5	HMG3M_HUMAN	Putative high mobility group protein B3-like protein	Homo sapiens (Human).	5e-25
comp222073_c1	127.44	99.58	155.83	240.64	249.84	303.82	496.73	P29341	PABP1_MOUSE	Polyadenylate-binding protein 1	Mus musculus (Mouse).	0
comp220483_c3	127.25	119.3	81.23	68.02	49.24	55.49	96.67	Q0VFL3	KHDR2_XENTR	KH domain-containing, RNA-binding, signal transduction-associated protein 2	Xenopus tropicalis (Western claw	4e-82
comp216669_c3	127.07	144.53	57.44	12.59	18.36	14.81	6.68	NULL	NULL	NULL	NULL	NULL
comp217005_c0	127.06	88.3	73.73	87.31	82.67	81.7	86.69	Q8BK63	KC1A_MOUSE	Casein kinase I isoform alpha	Mus musculus (Mouse).	0
comp208596_c0	126.7	150.96	109.62	80.37	72.44	66.84	78.56	Q9WUK2	IF4H_MOUSE	Eukaryotic translation initiation factor 4H	Mus musculus (Mouse).	9e-46
comp224376_c1	126.64	101	114.78	28.12	93.94	101.36	34.76	NULL	NULL	NULL	NULL	NULL
comp223740_c0	126.46	37.76	22.66	11.7	27.65	20.95	8.55	Q2KN97	CYTSA_CHICK	Cytospin-A	Gallus gallus (Chicken).	8e-121
comp217868_c1	126.34	130.26	92.22	39.07	20.03	13.36	8.79	Q9BRS8	LARP6_HUMAN	La-related protein 6	Homo sapiens (Human).	6e-71
comp225427_c1	126.15	34.63	41.05	55.17	40.98	34.54	36.63	Q7YR26	TOP1_CHLAE	DNA topoisomerase 1	Chlorocebus aethiops (Green monk	0
comp221947_c0	125.54	238.14	316.73	281.1	183.3	202.53	229.47	P84173	PHB_CHICK	Prohibitin	Gallus gallus (Chicken).	1e-148
comp212875_c1	125.46	132.88	123.15	57	26.11	19.37	28.66	Q5R9Q3	GPM6A_PONAB	Neuronal membrane glycoprotein M6-a	Pongo abelii (Sumatran orangutan	6e-20
comp215774_c0	125.3	52.39	35.82	42.21	38.03	30.92	38.2	P84104	SRSF3_MOUSE	Serine/arginine-rich splicing factor 3	Mus musculus (Mouse).	6e-19
comp220778_c0	124.91	7.35	4.61	5.01	8.09	5.45	4.71	Q8CEE6	PASK_MOUSE	PAS domain-containing serine/threonine-protein kinase	Mus musculus (Mouse).	2e-119
comp218246_c0	124.8	8.84	5.5	3.83	2.3	1.38	1.25	Q059Y8	DCST1_MOUSE	DC-STAMP domain-containing protein 1	Mus musculus (Mouse).	5e-25
comp217736_c0	124.76	82.02	60.21	62.92	45.18	42.73	53.3	NULL	NULL	NULL	NULL	NULL
comp220068_c0	124.74	56.34	40.92	23.86	20.94	22.85	12.75	Q05A13	S16C6_MOUSE	Short-chain dehydrogenase/reductase family 16C member 6	Mus musculus (Mouse).	6e-68
comp226413_c0	124.68	43.76	63.61	47.11	18.91	20.34	61.08	NULL	NULL	NULL	NULL	NULL
comp213294_c1	124.68	31.78	37.48	58.24	45.1	36.12	21.63	Q1MX18	INSC_HUMAN	Protein inscuteable homolog	Homo sapiens (Human).	7e-131
comp221774_c0	124.65	48.42	19.34	17.37	6.85	3.77	1.52	P86880	NGB_CHAAC	Neuroglobin	Chaenocephalus aceratus (Blackfi	2e-10
comp221952_c0	124.6	67.07	35.96	28.61	29.02	25.86	28.33	NULL	NULL	NULL	NULL	NULL
comp215621_c0	124.24	74.68	41.73	39.04	29.42	25.15	25.17	Q8R332	NUPL1_MOUSE	Nucleoporin p58/p45	Mus musculus (Mouse).	1e-88
comp221112_c0	123.92	141.12	107.48	91.73	47.15	47	62.47	P62138	PP1A_RAT	Serine/threonine-protein phosphatase PP1-alpha catalytic subunit	Rattus norvegicus (Rat).	0
comp213251_c0	123.88	152.97	153.15	142.14	80.47	82.06	108.3	P48148	RHO1_DROME	Ras-like GTP-binding protein Rho1	Drosophila melanogaster (Fruit f	2e-127
comp223569_c0	123.82	182.4	98.46	25.44	24.01	18.93	10.91	C9JVW0	PRR24_HUMAN	Proline-rich protein 24	Homo sapiens (Human).	9e-09
comp222045_c0	123.41	155.24	106.42	51.79	21.56	12.42	11.79	Q2TBU5	NT5D1_BOVIN	5'-nucleotidase domain-containing protein 1	Bos taurus (Bovine).	6e-90
comp220113_c0	123.39	152.85	49.99	34.39	18.29	10.86	8.77	Q2HJ10	ZNT2_MOUSE	Zinc transporter 2	Mus musculus (Mouse).	6e-123
comp216786_c5	123.29	43.6	58.81	54.11	52.02	40.59	44.13	P52292	IMA2_HUMAN	Importin subunit alpha-2	Homo sapiens (Human).	8e-151
comp215704_c0	123.15	49.4	29.43	22.69	27.99	22.03	16.62	Q91WE6	CDKAL_MOUSE	Threonylcarbamoyladenosine tRNA methylthiotransferase	Mus musculus (Mouse).	0
comp217144_c0	122.92	166.94	144.11	161.32	69.98	77.27	145.46	P13272	UCRI_BOVIN	Cytochrome b-c1 complex subunit Rieske, mitochondrial	Bos taurus (Bovine).	9e-109
comp225827_c0	121.9	108.31	100.38	99.2	35.44	31.06	54.44	Q8IW35	CEP97_HUMAN	Centrosomal protein of 97 kDa	Homo sapiens (Human).	2e-113
comp218358_c1	121.64	95.52	72.56	49.31	20.66	17.14	7.56	Q9V5L3	C49A1_DROME	Probable cytochrome P450 49a1	Drosophila melanogaster (Fruit f	6e-87
comp215478_c1	121.5	306.8	183.14	104.76	41.96	49.13	45.16	NULL	NULL	NULL	NULL	NULL
comp219516_c2	121.07	76.94	41.17	18.49	42.34	48.32	16.43	A4FUB8	TM115_BOVIN	Transmembrane protein 115	Bos taurus (Bovine).	2e-49
comp224461_c1	120.58	36.22	16.38	13.31	17.33	12.89	5.81	Q6P9I7	SMC6_XENLA	Structural maintenance of chromosomes protein 6	Xenopus laevis (African clawed f	3e-167
comp219796_c0	120.44	27.39	22.26	9.13	10.41	7.43	3.36	Q9Y2C2	UST_HUMAN	Uronyl 2-sulfotransferase	Homo sapiens (Human).	2e-25
comp226167_c0	120.27	31.07	20.73	7.8	9.11	5.4	6.72	P33450	FAT_DROME	Cadherin-related tumor suppressor	Drosophila melanogaster (Fruit f	0
comp226177_c6	120.19	62.18	50.86	58.54	44.35	42.98	53.09	Q6GQD0	NBP1B_XENLA	Nuclear cap-binding protein subunit 1-B	Xenopus laevis (African clawed f	0
comp223723_c0	120.15	103.93	69.6	24.71	31.97	28.23	16.53	Q6P9X4	TP4A2_RAT	Protein tyrosine phosphatase type IVA 2	Rattus norvegicus (Rat).	2e-78
comp216803_c1	119.4	139.23	129.15	92.39	35.15	30.75	27.32	A1L157	TSN11_HUMAN	Tetraspanin-11	Homo sapiens (Human).	3e-23
comp217037_c0	119.29	58.25	41.03	24.13	9.32	7.75	5.56	P21328	RTJK_DROME	RNA-directed DNA polymerase from mobile element jockey	Drosophila melanogaster (Fruit f	9e-44
comp222384_c2	118.36	59.93	73.86	52.99	19.77	16.48	15.14	Q6ZMW2	ZN782_HUMAN	Zinc finger protein 782	Homo sapiens (Human).	4e-84
comp223810_c1	118.18	126.53	51.88	8.4	51.8	46.19	20.68	NULL	NULL	NULL	NULL	NULL
comp228863_c0	117.89	177.97	87.05	71.84	18.76	15.1	48.21	Q5ZJQ3	LIN52_CHICK	Protein lin-52 homolog	Gallus gallus (Chicken).	2e-46
comp219470_c0	117.77	71.54	31.52	7.61	9.42	7.25	5.84	Q9V4A7	PLXB_DROME	Plexin-B	Drosophila melanogaster (Fruit f	0
comp223417_c0	117.75	89.87	46.08	22.88	7.71	5.37	2.84	Q8N2I9	STK40_HUMAN	Serine/threonine-protein kinase 40	Homo sapiens (Human).	1e-129
comp213895_c0	117.52	126.92	83.45	64.17	40.4	36.55	44.36	NULL	NULL	NULL	NULL	NULL
comp217860_c0	117.43	76.98	49.08	36.78	33.96	23.35	22.83	NULL	NULL	NULL	NULL	NULL
comp223979_c0	117.3	119.46	84.91	52.93	44.07	34.41	25.54	NULL	NULL	NULL	NULL	NULL
comp219813_c0	117.24	44.52	25.42	14.45	3.78	4.48	1.68	NULL	NULL	NULL	NULL	NULL
comp209828_c0	117.11	211.07	169.74	107.79	64.75	58.75	74.5	Q8QGH2	SUMO1_CHICK	Small ubiquitin-related modifier 1	Gallus gallus (Chicken).	5e-36
comp223804_c0	117	143.13	106.41	103.5	41.99	38.64	59.24	O95427	PIGN_HUMAN	GPI ethanolamine phosphate transferase 1	Homo sapiens (Human).	0
comp213198_c0	116.91	55.15	30.61	25.75	20.87	18.44	14.75	Q8C0Y1	TGIF2_MOUSE	Homeobox protein TGIF2	Mus musculus (Mouse).	4e-35
comp219494_c4	116.46	203.4	167.92	75.9	49.61	56.15	57.29	NULL	NULL	NULL	NULL	NULL
comp209778_c0	115.68	77.43	54.97	29.27	17.99	15.27	20.16	P27808	MGAT1_MOUSE	Alpha-1,3-mannosyl-glycoprotein 2-beta-N-acetylglucosaminyltransferase	Mus musculus (Mouse).	1e-166
comp225479_c0	115.42	128.45	92.29	102.77	56.22	53.8	93.22	Q91VC3	IF4A3_MOUSE	Eukaryotic initiation factor 4A-III	Mus musculus (Mouse).	0
comp225516_c1	114.96	80.35	78.55	84.05	42.24	39.56	55.84	P29694	EF1G_RABIT	Elongation factor 1-gamma	Oryctolagus cuniculus (Rabbit).	0
comp223317_c1	114.9	116.12	65.94	44.86	30.39	24.77	30.33	NULL	NULL	NULL	NULL	NULL
comp225439_c0	114.69	35.7	34.04	43.15	14.28	14.12	33.63	Q02369	NDUB9_BOVIN	NADH dehydrogenase [ubiquinone] 1 beta subcomplex subunit 9	Bos taurus (Bovine).	8e-34
comp220472_c0	114.57	47.61	63.91	22.79	18.11	11.28	9.45	NULL	NULL	NULL	NULL	NULL
comp205981_c0	114.36	105.51	35.07	58.75	1.71	5.06	4.18	NULL	NULL	NULL	NULL	NULL
comp223916_c0	114.12	86	51.74	45.29	31.01	27.63	24.9	Q58D00	FBXW2_BOVIN	F-box/WD repeat-containing protein 2	Bos taurus (Bovine).	8e-90
comp219870_c0	113.97	33.68	21.18	20.13	13.72	11.84	8.12	Q5GH73	XKR6_HUMAN	XK-related protein 6	Homo sapiens (Human).	1e-44
comp216661_c2	113.9	54.58	56.16	37.62	20.97	24.7	61.47	B3EX21	ATPO_SORAR	ATP synthase subunit O, mitochondrial	Sorex araneus (Eurasian common s	2e-61
comp217996_c0	113.75	51.25	86.79	103.67	59.31	61.51	124.02	A6H8I2	SGSM3_XENLA	Small G protein signaling modulator 3 homolog	Xenopus laevis (African clawed f	0
comp217560_c0	113.58	26.84	20.95	12.53	29.87	26.95	11.69	O57328	FZD1_CHICK	Frizzled-1	Gallus gallus (Chicken).	0
comp223786_c1	113.3	13.43	6.75	5.63	3.01	2.33	1.2	Q69ZS8	KAZRN_MOUSE	Kazrin	Mus musculus (Mouse).	2e-138
comp225306_c1	112.86	11.41	8.23	22.19	16.76	14.03	17.22	E9Q1U1	CC171_MOUSE	Coiled-coil domain-containing protein 171	Mus musculus (Mouse).	4e-103
comp211635_c0	112.78	78.72	54.92	45.67	11.99	7.44	17.84	Q9QY36	NAA10_MOUSE	N-alpha-acetyltransferase 10	Mus musculus (Mouse).	1e-103
comp223532_c4	112.59	85.65	50.04	43.99	36.1	40.68	47.6	P46060	RAGP1_HUMAN	Ran GTPase-activating protein 1	Homo sapiens (Human).	8e-107
comp225809_c1	112.57	37.31	18.04	6.57	11.47	10.54	7.16	NULL	NULL	NULL	NULL	NULL
comp219671_c1	112.52	64.92	76.64	146.18	110.53	116.6	203.74	P30946	HS90A_RABIT	Heat shock protein HSP 90-alpha	Oryctolagus cuniculus (Rabbit).	0
comp210376_c0	112.45	37.03	43.14	73.77	11.34	14.39	31.39	Q9Y5Z4	HEBP2_HUMAN	Heme-binding protein 2	Homo sapiens (Human).	6e-12
comp225709_c0	112.25	86.96	48.22	29.63	28.22	31.51	33.35	Q01484	ANK2_HUMAN	Ankyrin-2	Homo sapiens (Human).	7e-18
comp224106_c1	112.23	151.77	132.76	87.36	49.71	51.52	60.7	Q6PBA8	MNS1_DANRE	Meiosis-specific nuclear structural protein 1	Danio rerio (Zebrafish) (Brachyd	1e-87
comp223194_c1	111.77	96.71	78.18	50.34	46.76	44.48	30.96	Q8C2P3	DUS1L_MOUSE	tRNA-dihydrouridine(16/17) synthase [NAD(P)(+)]-like	Mus musculus (Mouse).	0
comp221296_c0	111.51	69.18	60.14	34.13	10.25	6.13	4.74	P93732	PIP_ARATH	Proline iminopeptidase	Arabidopsis thaliana (Mouse-ear	2e-131
comp213260_c0	111.25	44.69	29.39	19.37	10.64	7.06	5.93	Q9BYE7	PCGF6_HUMAN	Polycomb group RING finger protein 6	Homo sapiens (Human).	1e-35
comp219150_c0	110.91	82.83	55.77	60.71	40.99	40.09	31.52	O43818	U3IP2_HUMAN	U3 small nucleolar RNA-interacting protein 2	Homo sapiens (Human).	1e-165
comp220495_c0	110.77	66.67	62.57	51.53	49.85	42.73	43.79	Q6AXY7	PR38B_RAT	Pre-mRNA-splicing factor 38B	Rattus norvegicus (Rat).	7e-102
comp225809_c0	110.49	33.7	17.73	12.69	12.13	9.65	9.89	P97789	XRN1_MOUSE	5'-3' exoribonuclease 1	Mus musculus (Mouse).	0
comp222568_c0	110.45	97.07	59.49	24.82	36.8	28.33	18.57	NULL	NULL	NULL	NULL	NULL
comp219276_c0	110.44	1.22	11.35	10.71	4.96	7.17	14.72	O94788	AL1A2_HUMAN	Retinal dehydrogenase 2	Homo sapiens (Human).	0
comp223887_c2	110.09	76.56	78.09	51.24	39.46	28.6	21.89	Q28C55	DLG1_XENTR	Disks large homolog 1	Xenopus tropicalis (Western claw	0
comp225814_c0	110.07	126.78	138.49	117.17	30.06	31.95	113.85	NULL	NULL	NULL	NULL	NULL
comp222293_c0	109.97	36.32	17.74	13.69	23.33	26.01	31.04	O75970	MPDZ_HUMAN	Multiple PDZ domain protein	Homo sapiens (Human).	0
comp220860_c0	109.9	27.78	20.58	32.82	25.14	20.22	10.33	Q3LGD4	RFP4A_DANRE	Rab11 family-interacting protein 4A	Danio rerio (Zebrafish) (Brachyd	1e-60
comp224250_c2	109.88	145.34	169.72	90.94	37.17	33.95	34.8	Q9D7P6	ISCU_MOUSE	Iron-sulfur cluster assembly enzyme ISCU, mitochondrial	Mus musculus (Mouse).	3e-72
comp219437_c3	109.59	122.86	89.41	33.21	18.1	13.24	8.73	Q9H9H4	VP37B_HUMAN	Vacuolar protein sorting-associated protein 37B	Homo sapiens (Human).	2e-22
comp226061_c0	109.13	67.66	49.55	32.46	22.07	16.3	15.18	P07942	LAMB1_HUMAN	Laminin subunit beta-1	Homo sapiens (Human).	0
comp223179_c0	109.07	85.57	63.11	46.91	22.89	20.7	21.34	Q8K1J5	SDE2_MOUSE	Protein SDE2 homolog	Mus musculus (Mouse).	5e-67
comp221801_c0	108.99	68.84	39.57	30.16	33.29	27.75	34.35	Q8CGF7	TCRG1_MOUSE	Transcription elongation regulator 1	Mus musculus (Mouse).	0
comp221414_c2	108.72	81.74	54.8	60.06	53.57	47.29	39.37	Q52KN9	CWC22_XENLA	Pre-mRNA-splicing factor CWC22 homolog	Xenopus laevis (African clawed f	0
comp219518_c0	108.45	121.93	89.81	70.43	31.18	26.61	29.55	Q9Y4P3	TBL2_HUMAN	Transducin beta-like protein 2	Homo sapiens (Human).	4e-139
comp225199_c0	108.41	24.02	9.2	4.17	9.11	8.27	5.99	A1L4H1	SRCRL_HUMAN	Soluble scavenger receptor cysteine-rich domain-containing protein SSC5D	Homo sapiens (Human).	2e-12
comp222723_c1	108.4	76.9	44.43	24.18	29.58	26.19	22.78	P15215	LAMC1_DROME	Laminin subunit gamma-1	Drosophila melanogaster (Fruit f	0
comp224041_c1	108.4	44.31	20.52	16.29	17.49	12.8	16.02	Q7Z5K2	WAPL_HUMAN	Wings apart-like protein homolog	Homo sapiens (Human).	1e-137
comp219537_c3	108.35	82.41	56.45	53.65	56.69	56.45	56.42	Q5GIS3	GBB_PINFU	Guanine nucleotide-binding protein subunit beta	Pinctada fucata (Pearl oyster).	0
comp220327_c2	108.23	80.54	82.17	67.52	25.79	26.72	57.88	Q94514	COX5A_DROME	Cytochrome c oxidase subunit 5A, mitochondrial	Drosophila melanogaster (Fruit f	2e-54
comp206352_c0	108.03	20.07	42.22	54.96	22.3	24.13	63.29	P25788	PSA3_HUMAN	Proteasome subunit alpha type-3	Homo sapiens (Human).	6e-136
comp209893_c0	107.42	12.44	34.59	42.11	60.99	45.08	40.64	NULL	NULL	NULL	NULL	NULL
comp219422_c5	107.39	100.2	91.25	67.93	19.93	9.11	6.54	NULL	NULL	NULL	NULL	NULL
comp221416_c1	107.26	116.72	98.49	66.79	71.76	82.7	80.64	P25169	AT1B1_ARTSF	Sodium/potassium-transporting ATPase subunit beta	Artemia franciscana (Brine shrim	4e-72
comp214203_c0	107.08	123.99	101.88	67.76	14.95	14.95	19.62	Q5RGJ5	C19L1_DANRE	CWF19-like protein 1	Danio rerio (Zebrafish) (Brachyd	1e-81
comp221086_c0	106.99	106.84	113.16	73.23	45.55	36.32	53.53	P15170	ERF3A_HUMAN	Eukaryotic peptide chain release factor GTP-binding subunit ERF3A	Homo sapiens (Human).	0
comp222495_c1	106.69	223.28	218.75	112.9	87.55	78.84	110.7	NULL	NULL	NULL	NULL	NULL
comp211405_c1	106.34	39.96	40.53	46.24	35.58	32.86	34.94	Q8VIJ5	NCOAT_RAT	Bifunctional protein NCOAT	Rattus norvegicus (Rat).	0
comp207103_c0	105.9	74.41	35.05	25.72	12.37	7.8	7.47	P38130	KTR3_YEAST	Probable mannosyltransferase KTR3	Saccharomyces cerevisiae (strain	2e-36
comp219330_c0	105.76	91.4	123.54	186.72	179.99	213.93	315.47	Q8VDM6	HNRL1_MOUSE	Heterogeneous nuclear ribonucleoprotein U-like protein 1	Mus musculus (Mouse).	4e-166
comp225075_c2	105.74	30.88	15.77	7.56	17.94	14.76	12.7	P70399	TP53B_MOUSE	Tumor suppressor p53-binding protein 1	Mus musculus (Mouse).	5e-54
comp225207_c1	105.72	90.16	92.41	70.43	27.42	26.31	20.42	Q7ZXT3	EDC4_XENLA	Enhancer of mRNA-decapping protein 4	Xenopus laevis (African clawed f	9e-120
comp221724_c0	105.55	99.35	69.87	50.96	23.95	17.44	14.24	Q6NRC9	LRCC1_XENLA	Leucine-rich repeat and coiled-coil domain-containing protein 1	Xenopus laevis (African clawed f	0
comp213252_c0	105.38	94.11	72.56	56.15	24.68	19.66	24.13	Q8CIC2	NUPL2_MOUSE	Nucleoporin-like protein 2	Mus musculus (Mouse).	6e-25
comp214157_c0	105.23	60.16	37.46	41.95	53.46	42.02	47.85	Q5YJC2	GSK3B_SPECI	Glycogen synthase kinase-3 beta	Spermophilus citellus (European	0
comp223937_c0	104.62	49.14	45.3	17.91	15.01	12	6.41	O00533	CHL1_HUMAN	Neural cell adhesion molecule L1-like protein	Homo sapiens (Human).	6e-32
comp222159_c0	104.52	85.2	58.8	42.49	25.24	19.85	15.93	Q9H0P0	5NT3_HUMAN	Cytosolic 5'-nucleotidase 3	Homo sapiens (Human).	9e-94
comp220800_c0	104.18	85.38	43.54	21.45	17.25	11.65	5.96	Q5TCY1	TTBK1_HUMAN	Tau-tubulin kinase 1	Homo sapiens (Human).	1e-155
comp218360_c1	104.11	163.13	84.82	14.14	22.61	22.06	10.77	NULL	NULL	NULL	NULL	NULL
comp222301_c1	104	57.45	31.51	6.75	8.2	6.16	4.08	Q5RF70	ZN501_PONAB	Zinc finger protein 501	Pongo abelii (Sumatran orangutan	1e-35
comp222471_c0	103.96	93.41	43.84	30.84	12.72	10.26	8.3	NULL	NULL	NULL	NULL	NULL
comp223188_c0	103.9	26.3	35.19	16.05	10.89	10.75	11.98	Q9P2K3	RCOR3_HUMAN	REST corepressor 3	Homo sapiens (Human).	7e-147
comp216162_c0	103.88	160.33	124.59	126.84	93.08	85.48	112.49	P51958	CDK1_CARAU	Cyclin-dependent kinase 1	Carassius auratus (Goldfish).	2e-173
comp224024_c1	103.79	7.13	10.13	11.79	12.8	8.88	12.27	Q14980	NUMA1_HUMAN	Nuclear mitotic apparatus protein 1	Homo sapiens (Human).	4e-06
comp210931_c0	103.72	153.07	75.23	54.33	39.84	45.72	41.65	NULL	NULL	NULL	NULL	NULL
comp213804_c0	103.66	67.07	44.43	27.05	16.96	13.66	13.91	P21783	NOTCH_XENLA	Neurogenic locus notch protein homolog	Xenopus laevis (African clawed f	6e-14
comp223578_c0	103.23	60.25	52.92	60.79	63.57	55.33	60.18	NULL	NULL	NULL	NULL	NULL
comp217530_c0	103.2	40.8	59.7	76.25	74.42	56.39	53.08	NULL	NULL	NULL	NULL	NULL
comp219841_c2	102.95	14.17	11.36	12.25	11.55	10	5.45	Q6PD31	TRAK1_MOUSE	Trafficking kinesin-binding protein 1	Mus musculus (Mouse).	3e-129
comp220843_c0	102.94	71.49	56.69	57.18	49.87	46.79	58.74	Q99MR6	SRRT_MOUSE	Serrate RNA effector molecule homolog	Mus musculus (Mouse).	0
comp223441_c0	102.61	99.55	63.16	51.61	31.68	31.81	34.09	O97490	TRFM_RABIT	Melanotransferrin	Oryctolagus cuniculus (Rabbit).	2e-142
comp216391_c1	102.4	106.89	75.3	54.21	46.7	59.91	46.23	Q1LWC2	T106B_DANRE	Transmembrane protein 106B	Danio rerio (Zebrafish) (Brachyd	3e-38
comp207094_c0	102.21	138.23	121.06	108.71	30.45	28.57	53.16	P02599	CALM_DICDI	Calmodulin	Dictyostelium discoideum (Slime	4e-31
comp223547_c2	101.97	83.98	72.44	74.72	55.89	50.49	123.32	Q96J94	PIWL1_HUMAN	Piwi-like protein 1	Homo sapiens (Human).	0
comp222414_c0	101.92	53.54	47.72	45.1	38.33	29.73	22.36	Q8BH88	DEP1B_MOUSE	DEP domain-containing protein 1B	Mus musculus (Mouse).	3e-59
comp219863_c0	101.87	61.06	47.91	26.98	34.92	30.9	29.79	Q6P647	KC1D_XENTR	Casein kinase I isoform delta	Xenopus tropicalis (Western claw	0
comp222959_c0	101.44	34.92	18.67	35.45	47.5	38.75	31.95	Q9UBE8	NLK_HUMAN	Serine/threonine-protein kinase NLK	Homo sapiens (Human).	0
comp224622_c0	101.38	43.73	47.33	67.14	40.93	43.72	38.93	Q8BGN2	CD033_MOUSE	UPF0462 protein C4orf33 homolog	Mus musculus (Mouse).	3e-59
comp224454_c0	101.37	51.13	50.04	38.5	25.13	24.46	22.33	Q9BXM7	PINK1_HUMAN	Serine/threonine-protein kinase PINK1, mitochondrial	Homo sapiens (Human).	3e-77
comp221541_c0	101.24	117.89	76.33	43.74	38.2	36.71	41.47	D3ZTX0	TMED7_RAT	Transmembrane emp24 domain-containing protein 7	Rattus norvegicus (Rat).	2e-52
comp118901_c0	100.73	25.05	47.79	34.63	13.93	11.28	26.68	A8XZB0	ATIF2_CAEBR	ATPase inhibitor mai-2, mitochondrial	Caenorhabditis briggsae.	7e-15
comp218124_c0	100.52	96.93	100.82	109.83	90.97	103.67	228.86	Q3B8Q1	DDX21_RAT	Nucleolar RNA helicase 2	Rattus norvegicus (Rat).	0
comp208511_c0	100.09	120.63	74.03	63.78	24.39	23.6	42.96	Q9CPY6	GID4_MOUSE	Glucose-induced degradation protein 4 homolog	Mus musculus (Mouse).	4e-128
comp214782_c0	100.03	107.13	158.84	107.86	55.05	45.11	52.6	Q9VQ62	NPC2_DROME	Protein NPC2 homolog	Drosophila melanogaster (Fruit f	5e-40
comp224405_c1	99.95	80.05	100.05	106.95	51.02	59.6	111.02	O43396	TXNL1_HUMAN	Thioredoxin-like protein 1	Homo sapiens (Human).	8e-91
comp220897_c0	99.8	217.45	212.19	164.47	122.02	128.47	180.18	A5A6H4	ROA1_PANTR	Heterogeneous nuclear ribonucleoprotein A1	Pan troglodytes (Chimpanzee).	2e-92
comp200225_c0	99.79	20.84	8.8	4.79	11.83	9.95	5.45	Q8C0L6	PAOX_MOUSE	Peroxisomal N(1)-acetyl-spermine/spermidine oxidase	Mus musculus (Mouse).	5e-81
comp217088_c0	99.62	64.07	44.81	30.88	25.39	15.69	10.6	A7YE96	TT30A_DANRE	Tetratricopeptide repeat protein 30A	Danio rerio (Zebrafish) (Brachyd	7e-86
comp223716_c0	99.59	127.09	158.48	110.69	131.7	157.54	146.27	NULL	NULL	NULL	NULL	NULL
comp225926_c0	99.38	19.24	11.74	11.36	19.12	15.25	15.74	Q498H0	PD5BA_XENLA	Sister chromatid cohesion protein PDS5 homolog B-A	Xenopus laevis (African clawed f	0
comp215914_c0	98.94	122.94	142.49	72.45	27.18	25.78	38.11	Q9CQH3	NDUB5_MOUSE	NADH dehydrogenase [ubiquinone] 1 beta subcomplex subunit 5, mitochondrial	Mus musculus (Mouse).	1e-28
comp212346_c1	98.87	103.73	146.27	165.22	96.9	100.5	145.99	Q5RA42	IF1AX_PONAB	Eukaryotic translation initiation factor 1A, X-chromosomal	Pongo abelii (Sumatran orangutan	5e-75
comp224662_c1	98.81	111.01	55.42	43.11	16.53	14.76	22.34	Q9CY21	WBS22_MOUSE	Uncharacterized methyltransferase WBSCR22	Mus musculus (Mouse).	6e-127
comp223498_c0	98.79	61.19	58.63	55.34	54.59	52.97	63.56	Q7ZTY4	RBBP7_DANRE	Histone-binding protein RBBP7	Danio rerio (Zebrafish) (Brachyd	0
comp225227_c0	98.69	69.83	27.55	7.95	9.26	10.19	16.76	Q7XPJ0	KCBP_ORYSJ	Kinesin-like calmodulin-binding protein homolog	Oryza sativa subsp. japonica (Ri	3e-132
comp213240_c0	98.56	62.65	90.52	85.64	44.53	44.46	101.13	O95478	NSA2_HUMAN	Ribosome biogenesis protein NSA2 homolog	Homo sapiens (Human).	1e-158
comp211958_c0	98.36	96.48	63.98	26.36	10.44	7.63	12.44	A5D8M6	SBDS_XENLA	Ribosome maturation protein SBDS	Xenopus laevis (African clawed f	2e-117
comp215396_c5	98.3	85.88	71.28	45.62	44.4	58.64	74.39	P58389	PTPA_MOUSE	Serine/threonine-protein phosphatase 2A activator	Mus musculus (Mouse).	6e-136
comp197711_c0	98.27	32.55	82.6	110.89	76.94	97.91	164.58	NULL	NULL	NULL	NULL	NULL
comp229574_c0	98.27	89.48	61.34	37.27	22.08	19.16	20.86	P41976	SODM_BOVIN	Superoxide dismutase [Mn], mitochondrial	Bos taurus (Bovine).	4e-109
comp223475_c0	98.21	45.39	26.61	22.34	22.54	18.65	11.95	Q63802	WEE1_RAT	Wee1-like protein kinase	Rattus norvegicus (Rat).	3e-157
comp224525_c2	98	88.75	18.04	54.19	42.88	57.24	50.26	Q8NEZ4	MLL3_HUMAN	Histone-lysine N-methyltransferase MLL3	Homo sapiens (Human).	4e-70
comp212024_c0	97.74	55.41	64.96	74.86	44.03	51.4	109.74	P13804	ETFA_HUMAN	Electron transfer flavoprotein subunit alpha, mitochondrial	Homo sapiens (Human).	2e-165
comp224348_c0	97.65	77.96	65.11	41.47	41.69	40.78	28.7	Q9Z2V9	CCNI_MOUSE	Cyclin-I	Mus musculus (Mouse).	4e-77
comp219464_c1	97.51	76.72	48.82	27.96	24.01	16.68	16.13	Q9HCD5	NCOA5_HUMAN	Nuclear receptor coactivator 5	Homo sapiens (Human).	5e-36
comp215976_c0	97.44	69.33	100.96	64.85	35.23	42.12	84.63	O44081	DKC1_DROME	H/ACA ribonucleoprotein complex subunit 4	Drosophila melanogaster (Fruit f	0
comp223998_c1	97.33	46.46	33.37	35.25	35.1	31.98	30.12	Q5R7N3	CLPX_PONAB	ATP-dependent Clp protease ATP-binding subunit clpX-like, mitochondrial	Pongo abelii (Sumatran orangutan	0
comp219454_c1	97.31	77.37	62.83	38.79	15.21	7.92	5.15	Q6EV77	FUT8_PANTR	Alpha-(1,6)-fucosyltransferase	Pan troglodytes (Chimpanzee).	0
comp216453_c0	97.2	27.85	74.72	94.93	16.09	16.2	17.96	NULL	NULL	NULL	NULL	NULL
comp221819_c0	97.03	25.24	14.35	12.21	23.33	15.92	12.84	O35625	AXIN1_MOUSE	Axin-1	Mus musculus (Mouse).	5e-126
comp223694_c0	97.03	59.35	19.22	18.93	26.67	23.32	20.71	P97287	MCL1_MOUSE	Induced myeloid leukemia cell differentiation protein Mcl-1 homolog	Mus musculus (Mouse).	1e-20
comp214033_c0	96.77	127.02	84.22	74.52	40.07	35.72	48.5	Q0IHY5	EMC7_XENTR	ER membrane protein complex subunit 7	Xenopus tropicalis (Western claw	2e-71
comp225409_c0	96.26	48.17	37.15	44.45	32.9	25.68	25.89	NULL	NULL	NULL	NULL	NULL
comp222014_c3	96.06	29.28	17.74	24.64	18.51	15.36	14.58	Q5TYQ8	ZC3HE_DANRE	Zinc finger CCCH domain-containing protein 14	Danio rerio (Zebrafish) (Brachyd	2e-89
comp218809_c0	95.97	108.08	90.81	61.7	42.42	42.08	58.33	Q6DC04	CARM1_DANRE	Histone-arginine methyltransferase CARM1	Danio rerio (Zebrafish) (Brachyd	0
comp219015_c2	95.7	161.19	157.08	120.99	26.4	26.2	40	P00378	DYR_CHICK	Dihydrofolate reductase	Gallus gallus (Chicken).	5e-58
comp224819_c1	95.62	97.63	82.2	90.26	71.12	84.25	95.36	Q2TA25	PLK1_BOVIN	Serine/threonine-protein kinase PLK1	Bos taurus (Bovine).	3e-125
comp214203_c1	95.57	107.7	91.69	53.33	17.03	15.46	16.07	Q8AVL0	C19L1_XENLA	CWF19-like protein 1	Xenopus laevis (African clawed f	5e-100
comp203959_c0	94.93	53.13	58.43	51.47	16.02	15.52	25.78	Q8R344	CCD12_MOUSE	Coiled-coil domain-containing protein 12	Mus musculus (Mouse).	2e-45
comp218505_c0	94.82	19.11	6.27	3.96	10.5	8.47	6.9	Q9P2F6	RHG20_HUMAN	Rho GTPase-activating protein 20	Homo sapiens (Human).	1e-17
comp220968_c0	94.19	40.38	103.88	111.18	33.14	24.67	78.38	NULL	NULL	NULL	NULL	NULL
comp219637_c0	93.82	53.11	38.68	22.21	25.58	20.99	10.07	Q5I012	S38AA_MOUSE	Putative sodium-coupled neutral amino acid transporter 10	Mus musculus (Mouse).	2e-119
comp218134_c0	93.29	131.45	133.93	74.24	43.56	101.78	249.39	O95279	KCNK5_HUMAN	Potassium channel subfamily K member 5	Homo sapiens (Human).	4e-19
comp222993_c1	93.27	45.04	27.25	23.36	22.32	16.62	20.5	Q8QG61	CRY1_CHICK	Cryptochrome-1	Gallus gallus (Chicken).	0
comp225451_c0	93.17	160.93	99.16	99	49.82	49.32	67.09	Q9NRZ9	HELLS_HUMAN	Lymphoid-specific helicase	Homo sapiens (Human).	0
comp224129_c1	93.03	63.17	49.08	49.7	46.86	41.84	36.66	Q10741	ADA10_BOVIN	Disintegrin and metalloproteinase domain-containing protein 10	Bos taurus (Bovine).	0
comp210920_c0	92.99	119.09	69.9	52.68	15.11	13.6	20.53	NULL	NULL	NULL	NULL	NULL
comp212667_c0	92.89	75.22	46.51	21.99	7.82	4.24	3.43	Q5R667	STK40_PONAB	Serine/threonine-protein kinase 40	Pongo abelii (Sumatran orangutan	2e-48
comp204547_c0	92.8	49.85	79.65	101.88	59.17	75.63	140.16	Q92769	HDAC2_HUMAN	Histone deacetylase 2	Homo sapiens (Human).	0
comp221206_c1	92.52	43.01	64.31	30.41	15.75	38.74	28.45	Q9D8B1	AIG1_MOUSE	Androgen-induced gene 1 protein	Mus musculus (Mouse).	2e-47
comp220052_c1	92.5	35.84	81	90.62	26.86	23.34	62.29	P28024	PSB4_XENLA	Proteasome subunit beta type-4	Xenopus laevis (African clawed f	9e-114
comp225352_c0	92.42	30.03	27.79	17.6	23.44	22.35	21.96	Q5EA89	FA76A_BOVIN	Protein FAM76A	Bos taurus (Bovine).	3e-100
comp214954_c0	91.98	48.63	30.69	14.73	21.94	17.26	9.16	Q07440	B2LA1_MOUSE	Bcl-2-related protein A1	Mus musculus (Mouse).	5e-15
comp216792_c0	91.83	106.99	61.69	20.67	14.2	12.24	6.83	Q0GGW5	STK11_CHICK	Serine/threonine-protein kinase STK11	Gallus gallus (Chicken).	5e-11
comp215387_c0	91.68	88.08	59.95	42.31	26.98	24.53	18.06	NULL	NULL	NULL	NULL	NULL
comp220313_c0	91.57	11.82	6.74	10.99	9.55	8.02	3.29	B0V2S2	DCR1B_DANRE	5' exonuclease Apollo	Danio rerio (Zebrafish) (Brachyd	1e-65
comp206425_c0	91.49	112.67	101.85	98.3	43.23	43.19	84.01	NULL	NULL	NULL	NULL	NULL
comp221097_c0	91.37	67.33	46.38	32.81	30.15	22.86	21.88	NULL	NULL	NULL	NULL	NULL
comp223532_c3	91.35	60.49	54.66	61.81	33.9	34.45	47.97	Q5ZID2	PDD2L_CHICK	Programmed cell death protein 2-like	Gallus gallus (Chicken).	1e-62
comp118941_c0	91.29	40.96	92.22	96.9	22.54	29.99	80.49	NULL	NULL	NULL	NULL	NULL
comp222158_c1	91.17	4.48	14.65	4.44	6.31	6.66	5.25	Q32KH5	GALNS_CANFA	N-acetylgalactosamine-6-sulfatase	Canis familiaris (Dog) (Canis lu	0
comp222656_c0	90.99	59.67	43.84	38.38	9.54	5.21	7.56	Q6MG82	PRRT1_RAT	Proline-rich transmembrane protein 1	Rattus norvegicus (Rat).	2e-07
comp225417_c0	90.84	57.74	30.15	19.93	19.98	13.88	11.33	Q99NH3	R3GEF_RAT	Guanine nucleotide exchange factor for Rab-3A	Rattus norvegicus (Rat).	2e-84
comp209234_c1	90.83	131.67	103.16	83.12	29.15	26.35	51.15	Q8LGG0	FKB12_ARATH	Peptidyl-prolyl cis-trans isomerase FKBP12	Arabidopsis thaliana (Mouse-ear	6e-37
comp209897_c0	90.81	102.83	46.51	59.46	5.09	14.57	11	Q2LE78	BTBD6_XENLA	BTB/POZ domain-containing protein 6	Xenopus laevis (African clawed f	2e-11
comp222823_c0	90.8	142.56	151.94	170.41	96.89	78.48	107.83	P31689	DNJA1_HUMAN	DnaJ homolog subfamily A member 1	Homo sapiens (Human).	0
comp224072_c2	90.67	10.23	7.05	4.76	11.62	8.86	5.21	P47736	RPGP1_HUMAN	Rap1 GTPase-activating protein 1	Homo sapiens (Human).	4e-167
comp212489_c0	90.49	153.57	128.21	108.42	52.52	53.19	81.14	Q63528	RFA2_RAT	Replication protein A 32 kDa subunit	Rattus norvegicus (Rat).	5e-73
comp217092_c0	90.41	12.19	13.46	29.44	17.06	12.22	13.5	Q08DI8	PUS7_BOVIN	Pseudouridylate synthase 7 homolog	Bos taurus (Bovine).	2e-175
comp224360_c0	89.84	65.63	45.09	27.59	22.96	19.99	18.55	Q8NEN0	ARMC2_HUMAN	Armadillo repeat-containing protein 2	Homo sapiens (Human).	0
comp225816_c0	89.81	86.49	69.43	43.21	24.49	23.75	26.53	NULL	NULL	NULL	NULL	NULL
comp221141_c0	89.7	50.3	31.39	10.24	20.1	19.03	9.06	Q96SB4	SRPK1_HUMAN	SRSF protein kinase 1	Homo sapiens (Human).	2e-123
comp229671_c0	89.66	66.06	52.73	32.12	23.92	16.82	15.96	P52485	UBCD2_DROME	Ubiquitin-conjugating enzyme E2-24 kDa	Drosophila melanogaster (Fruit f	2e-103
comp220338_c1	89.44	35.49	7.56	2.64	3.16	2.36	1.91	Q9VUC6	Y2138_DROME	Formin-like protein CG32138	Drosophila melanogaster (Fruit f	0
comp163760_c0	89.22	101.19	88.66	45.61	14.08	10.68	9.76	Q16769	QPCT_HUMAN	Glutaminyl-peptide cyclotransferase	Homo sapiens (Human).	1e-87
comp224266_c1	89.22	30.24	13.77	3.39	2.73	1.93	0.72	A1L1H3	TDRD5_XENLA	Tudor domain-containing protein 5	Xenopus laevis (African clawed f	4e-29
comp219328_c1	89.21	18.96	12.25	7.68	10.93	7.35	4.7	NULL	NULL	NULL	NULL	NULL
comp225803_c3	89.21	12.02	7.83	4.44	3.51	2.7	2.08	Q566M8	RN150_DANRE	RING finger protein 150	Danio rerio (Zebrafish) (Brachyd	3e-91
comp214213_c0	88.64	94.64	78	54.52	20.04	18.23	28.36	P0CB97	NDUS8_PONAB	NADH dehydrogenase [ubiquinone] iron-sulfur protein 8, mitochondrial	Pongo abelii (Sumatran orangutan	5e-111
comp219507_c0	88.56	126.18	69.18	54.79	22.57	18.32	20.78	Q923G2	RPAB3_MOUSE	DNA-directed RNA polymerases I, II, and III subunit RPABC3	Mus musculus (Mouse).	2e-84
comp221926_c0	88.46	94.43	80.61	51.85	43.4	45.35	46.62	O01393	UNC9_CAEEL	Innexin unc-9	Caenorhabditis elegans.	3e-86
comp225450_c0	88.3	48.91	24.32	26.04	36.33	34.07	47.49	Q60HE2	ODO1_MACFA	2-oxoglutarate dehydrogenase, mitochondrial	Macaca fascicularis (Crab-eating	0
comp213517_c0	88.26	107.42	57.99	38.89	17.6	8.29	6.74	Q8CA71	SHSA4_MOUSE	Protein shisa-4	Mus musculus (Mouse).	4e-07
comp211862_c0	88.21	35.99	13.08	2.12	5.88	4.32	1.16	NULL	NULL	NULL	NULL	NULL
comp215947_c0	88.09	144.76	121.62	108.7	25.57	25.89	63.29	Q6P8E9	NH2L1_XENTR	NHP2-like protein 1	Xenopus tropicalis (Western claw	4e-74
comp222673_c0	88.05	50.89	74.7	38.03	36.21	39.7	39.41	Q9VAN6	SLBP_DROME	Histone RNA hairpin-binding protein	Drosophila melanogaster (Fruit f	2e-23
comp222163_c1	87.92	50.36	56.85	55.57	24.04	21.92	40.85	Q5U4U4	DONS_XENLA	Protein downstream neighbor of son homolog	Xenopus laevis (African clawed f	9e-84
comp214919_c0	87.38	45.29	37.77	37.48	29.62	25.64	23.99	NULL	NULL	NULL	NULL	NULL
comp222051_c0	86.77	27.35	39.42	32.32	21.58	14.62	12.27	Q14149	MORC3_HUMAN	MORC family CW-type zinc finger protein 3	Homo sapiens (Human).	1e-141
comp212719_c2	86.71	194.94	120.8	83.29	32.35	39.71	43.56	NULL	NULL	NULL	NULL	NULL
comp222777_c0	86.52	109.02	91.19	74.39	55.02	64.67	82.82	P35659	DEK_HUMAN	Protein DEK	Homo sapiens (Human).	1e-19
comp225711_c0	86.51	69.25	74.51	29.07	17.51	14.07	11.18	Q8BMG8	MFTC_MOUSE	Mitochondrial folate transporter/carrier	Mus musculus (Mouse).	3e-120
comp213725_c1	86.18	57.52	45.93	42	22.53	20.81	19.05	NULL	NULL	NULL	NULL	NULL
comp218665_c0	86.12	38.26	14.54	7.89	14.86	11.23	12.19	Q8CDM1	ATAD2_MOUSE	ATPase family AAA domain-containing protein 2	Mus musculus (Mouse).	0
comp220970_c0	86.06	73.08	68.52	62.16	26.44	21.82	34.21	Q9NZC7	WWOX_HUMAN	WW domain-containing oxidoreductase	Homo sapiens (Human).	0
comp222945_c0	85.73	64.4	37.01	24.84	18.46	15.2	16.12	P28660	NCKP1_MOUSE	Nck-associated protein 1	Mus musculus (Mouse).	0
comp207554_c0	85.7	53.87	96.3	125.17	108.74	137.6	336.46	NULL	NULL	NULL	NULL	NULL
comp220548_c5	85.7	70.32	44.76	16.83	6.61	3.88	1.59	NULL	NULL	NULL	NULL	NULL
comp220393_c0	85.51	36.27	31.65	22.85	12.6	8.75	6.83	Q99J45	NRBP_MOUSE	Nuclear receptor-binding protein	Mus musculus (Mouse).	0
comp222926_c2	85.5	73.09	31.16	25.83	10.95	8.51	7.5	Q8N6D5	ANR29_HUMAN	Ankyrin repeat domain-containing protein 29	Homo sapiens (Human).	8e-92
comp163829_c0	85.46	231.49	616.69	639.92	509.96	433.29	566.7	Q9NLA3	ANO39_ASTPE	Nucleoplasmin-like protein ANO39	Asterina pectinifera (Starfish)	2e-22
comp209580_c0	85.45	254.91	167.41	51.45	42.05	34.64	25.53	NULL	NULL	NULL	NULL	NULL
comp221330_c0	85.42	28.86	22.23	9.34	13.11	10.67	5.74	NULL	NULL	NULL	NULL	NULL
comp223437_c2	85.41	70.54	53.46	53.07	35.37	22.71	17.17	Q32PW3	TAF2_DANRE	Transcription initiation factor TFIID subunit 2	Danio rerio (Zebrafish) (Brachyd	0
comp224005_c0	85.19	60.38	33.2	28.6	30.5	23.42	22.83	P35559	IDE_RAT	Insulin-degrading enzyme	Rattus norvegicus (Rat).	0
comp217310_c1	85.17	45.71	30.1	25.56	20.56	16.74	18.09	Q8N9M1	CS047_HUMAN	Uncharacterized protein C19orf47	Homo sapiens (Human).	1e-26
comp225455_c3	85	29.89	6.37	3.21	3.96	2.23	0.55	Q9V3L1	NDST_DROME	Bifunctional heparan sulfate N-deacetylase/N-sulfotransferase	Drosophila melanogaster (Fruit f	7e-64
comp224201_c1	84.89	64.13	75.11	64.99	18.4	19.21	60.52	NULL	NULL	NULL	NULL	NULL
comp222545_c1	84.8	18.36	10.13	1.22	1.57	0.89	1.26	P21328	RTJK_DROME	RNA-directed DNA polymerase from mobile element jockey	Drosophila melanogaster (Fruit f	9e-19
comp224920_c1	84.73	16.79	14.18	21.91	14.47	10.43	7.35	NULL	NULL	NULL	NULL	NULL
comp225018_c1	84.54	21.99	4.65	2.78	3.88	2.68	1.5	O97758	ZO1_CANFA	Tight junction protein ZO-1	Canis familiaris (Dog) (Canis lu	3e-61
comp221014_c0	84.51	76.49	49.04	33.03	29.02	24.46	33	Q24K03	THUM1_BOVIN	THUMP domain-containing protein 1	Bos taurus (Bovine).	3e-54
comp224915_c0	84.51	4.93	4.08	2.54	2.49	1.84	1.76	P49796	RGS3_HUMAN	Regulator of G-protein signaling 3	Homo sapiens (Human).	5e-34
comp224725_c3	84.5	92.23	66.08	50.75	29.43	30.56	56.1	Q9W602	SSRP1_XENLA	FACT complex subunit SSRP1	Xenopus laevis (African clawed f	0
comp218810_c1	84.44	61.06	25.66	9.82	4.73	5.96	5.86	Q76IC6	ZDH23_RAT	Probable palmitoyltransferase ZDHHC23	Rattus norvegicus (Rat).	4e-65
comp225455_c1	84.2	34.86	8.46	3.99	5.31	3	0.8	Q9V3L1	NDST_DROME	Bifunctional heparan sulfate N-deacetylase/N-sulfotransferase	Drosophila melanogaster (Fruit f	0
comp224122_c1	84.18	64.65	38.61	25.4	13.68	10.37	8.04	NULL	NULL	NULL	NULL	NULL
comp213231_c5	84.18	111.56	106.69	118.28	42.83	43.02	104.63	Q3T102	EIF3E_BOVIN	Eukaryotic translation initiation factor 3 subunit E	Bos taurus (Bovine).	8e-120
comp221097_c1	84.17	80.01	57.14	36.96	26.54	22.49	29.25	P0CB49	YLPM1_RAT	YLP motif-containing protein 1	Rattus norvegicus (Rat).	3e-100
comp225828_c1	84.13	52.53	51.56	38.44	29.74	30.57	25.81	Q6P6Y1	K1468_DANRE	LisH domain and HEAT repeat-containing protein KIAA1468 homolog	Danio rerio (Zebrafish) (Brachyd	0
comp222495_c0	84.13	126.59	123.76	100.03	57.49	70.99	101.76	NULL	NULL	NULL	NULL	NULL
comp213430_c0	84.13	77.23	57.4	41.28	17.79	17.67	17.99	Q9UK39	NOCT_HUMAN	Nocturnin	Homo sapiens (Human).	3e-78
comp217723_c0	83.77	13.85	8.92	11.12	16	9.05	5.71	Q8C6B2	RTKN_MOUSE	Rhotekin	Mus musculus (Mouse).	7e-85
comp221492_c0	83.7	88.65	69.88	164.95	57.77	40.07	34.08	Q9UA35	S28A3_EPTST	Solute carrier family 28 member 3	Eptatretus stoutii (Pacific hagf	3e-110
comp216049_c2	83.66	63.19	51.66	34.15	20.76	20.18	22.53	Q9D4P0	ARL5B_MOUSE	ADP-ribosylation factor-like protein 5B	Mus musculus (Mouse).	2e-108
comp225918_c0	83.53	52.53	31.6	81.08	52.63	40.78	23.02	Q71MB6	SO4C1_RAT	Solute carrier organic anion transporter family member 4C1	Rattus norvegicus (Rat).	3e-114
comp210933_c0	83.46	126.79	96.54	45.16	27.39	23.2	38.85	NULL	NULL	NULL	NULL	NULL
comp221952_c2	83.42	90.69	47.3	8.14	28.15	27.84	12.81	NULL	NULL	NULL	NULL	NULL
comp222141_c2	83.25	65.05	35.44	19.16	11.21	10.94	10.8	P08630	BTKL_DROME	Tyrosine-protein kinase Btk29A	Drosophila melanogaster (Fruit f	4e-126
comp214878_c0	83.17	97.33	100.89	159.8	82.75	90.8	181.75	P00125	CY1_BOVIN	Cytochrome c1, heme protein, mitochondrial	Bos taurus (Bovine).	2e-118
comp217588_c0	82.9	40.97	40.21	56.83	54.14	73.31	114.95	Q80YG3	KLDC1_MOUSE	Kelch domain-containing protein 1	Mus musculus (Mouse).	1e-38
comp221260_c2	82.77	64.82	41.58	35.36	36.81	33.4	38.4	Q3KQE5	T38BA_XENLA	Trimeric intracellular cation channel type B-A	Xenopus laevis (African clawed f	1e-44
comp219763_c0	82.74	4.23	6.07	10.23	8.29	5.89	1.93	Q9Z2H1	RGS11_MOUSE	Regulator of G-protein signaling 11	Mus musculus (Mouse).	7e-74
comp211934_c0	82.69	79.46	25.3	19.86	6.76	3.43	1.4	E1BW58	MIEAP_CHICK	Mitochondria-eating protein	Gallus gallus (Chicken).	1e-11
comp226221_c2	82.54	22.13	22.61	14.31	19.89	14.82	11.25	Q8VII0	FRMD6_RAT	FERM domain-containing protein 6	Rattus norvegicus (Rat).	5e-59
comp220124_c2	82.38	58.87	33.89	19.41	16.32	13.73	12.72	O75319	DUS11_HUMAN	RNA/RNP complex-1-interacting phosphatase	Homo sapiens (Human).	1e-53
comp215831_c0	82.21	106.23	38.59	16.23	4.34	2.56	3.42	Q9CXC3	CT072_MOUSE	Uncharacterized protein C20orf72 homolog	Mus musculus (Mouse).	2e-60
comp223257_c0	82.08	9.07	6.87	6.67	5.71	3.48	9.75	Q969R8	ITFG2_HUMAN	Integrin-alpha FG-GAP repeat-containing protein 2	Homo sapiens (Human).	6e-116
comp220346_c2	81.94	98.26	70.39	117.8	38.25	58.76	48.32	P03934	TC1A_CAEEL	Transposable element Tc1 transposase	Caenorhabditis elegans.	1e-45
comp227966_c0	81.6	115.3	115.22	103.69	66.25	60.43	80.2	Q9GR88	ERF1_POLMI	Eukaryotic peptide chain release factor subunit 1	Polyandrocarpa misakiensis (Tuni	0
comp225018_c0	81.51	13.67	3.11	2.14	2.76	1.57	1.26	O97758	ZO1_CANFA	Tight junction protein ZO-1	Canis familiaris (Dog) (Canis lu	1e-86
comp216039_c0	81.47	106.83	86.99	73.27	55.3	68.6	95.75	Q6IQ97	RBM41_DANRE	RNA-binding protein 4.1	Danio rerio (Zebrafish) (Brachyd	5e-22
comp224599_c1	81.45	15.19	9.81	7.62	14.27	9.02	8.42	Q9ULL8	SHRM4_HUMAN	Protein Shroom4	Homo sapiens (Human).	5e-18
comp223622_c1	80.9	56.74	47.17	33.83	15.51	13.13	19.37	O35857	TIM44_MOUSE	Mitochondrial import inner membrane translocase subunit TIM44	Mus musculus (Mouse).	2e-168
comp218860_c3	80.73	47.57	70.04	43.21	22.68	24.12	30.28	Q9UKK9	NUDT5_HUMAN	ADP-sugar pyrophosphatase	Homo sapiens (Human).	3e-70
comp213837_c2	80.63	157.63	136.76	22.91	39.45	38.46	23.08	NULL	NULL	NULL	NULL	NULL
comp222533_c4	80.57	65.8	57.76	27.97	32.1	33.57	29.95	Q8CA71	SHSA4_MOUSE	Protein shisa-4	Mus musculus (Mouse).	2e-10
comp221848_c1	80.56	81.55	58.4	39.99	24.6	17.33	22.04	Q8BTS4	NUP54_MOUSE	Nuclear pore complex protein Nup54	Mus musculus (Mouse).	1e-90
comp219882_c1	80.55	45.05	37.42	9.56	10.03	4.85	0.94	Q52KN7	CPE1B_XENLA	Cytoplasmic polyadenylation element-binding protein 1-B	Xenopus laevis (African clawed f	2e-152
comp225765_c0	80.44	13.35	19.32	15.63	12.32	9.11	7.19	Q9D6Z0	ALKB7_MOUSE	Alpha-ketoglutarate-dependent dioxygenase alkB homolog 7	Mus musculus (Mouse).	3e-65
comp212118_c0	80.23	93.22	41.77	22.49	3.28	2.47	2.36	Q28HC7	COMD6_XENTR	COMM domain-containing protein 6	Xenopus tropicalis (Western claw	1e-24
comp217941_c0	80.17	107.47	101.59	33.44	16.05	10.34	8.06	NULL	NULL	NULL	NULL	NULL
comp225394_c0	80.15	17.37	10.13	4.02	6.02	4.12	2.34	Q5ZKN3	PHTF2_CHICK	Putative homeodomain transcription factor 2	Gallus gallus (Chicken).	4e-105
comp219891_c1	80.08	47.1	63.03	75.29	68.44	85.14	138.26	O18373	SPS1_DROME	Selenide, water dikinase	Drosophila melanogaster (Fruit f	0
comp220119_c3	80.07	101.76	85.23	61.02	42.5	33.05	26.69	Q4VBS4	AMP1D_DANRE	Methionine aminopeptidase 1D, mitochondrial	Danio rerio (Zebrafish) (Brachyd	3e-99
comp207361_c0	80.02	108.84	92.43	68.5	16.28	14.97	29.26	NULL	NULL	NULL	NULL	NULL
comp206558_c0	79.8	81.72	48.85	28.9	21.91	17.59	26.62	Q99502	EYA1_HUMAN	Eyes absent homolog 1	Homo sapiens (Human).	0
comp220673_c3	79.65	76.13	55.24	26.28	27.23	17.79	15.74	NULL	NULL	NULL	NULL	NULL
comp224279_c0	79.64	28.16	7.44	3.78	7.41	5.55	3.05	Q9HCM2	PLXA4_HUMAN	Plexin-A4	Homo sapiens (Human).	0
comp224227_c2	79.56	83.98	74.1	68.03	35.04	27.88	37.6	Q5M8F7	NEPR1_XENTR	Nuclear envelope phosphatase-regulatory subunit 1	Xenopus tropicalis (Western claw	1e-39
comp212329_c1	79.48	96.1	69.37	43.83	19.3	18.47	28.53	Q28H51	BIR51_XENTR	Baculoviral IAP repeat-containing protein 5.1	Xenopus tropicalis (Western claw	2e-35
comp221315_c0	79.46	72.84	57.27	49.2	53.47	53.48	55.76	Q5RDY7	GBB5_PONAB	Guanine nucleotide-binding protein subunit beta-5	Pongo abelii (Sumatran orangutan	0
comp213762_c0	79.43	140.14	86.32	49.63	16.38	17.12	11.06	Q8R3S2	TSN33_MOUSE	Tetraspanin-33	Mus musculus (Mouse).	9e-38
comp226139_c0	79.38	33.07	10.02	5.74	8.66	6.12	5.61	Q24292	DS_DROME	Protein dachsous	Drosophila melanogaster (Fruit f	0
comp214854_c1	79.29	27.76	18.83	7.94	9.74	4.97	1.05	Q15392	DHC24_HUMAN	Delta(24)-sterol reductase	Homo sapiens (Human).	0
comp223781_c0	79.19	28.56	6.67	6.48	9.47	7.42	6.25	P62597	POTE1_CHICK	Protection of telomeres protein 1	Gallus gallus (Chicken).	2e-52
comp188189_c0	79.09	24.55	20.45	25.1	16.87	12.44	9.98	Q5JVG2	ZN484_HUMAN	Zinc finger protein 484	Homo sapiens (Human).	3e-44
comp215388_c1	79.06	79.07	37.3	26.32	12.48	9.18	13.93	Q68FP5	SPN1_RAT	Snurportin-1	Rattus norvegicus (Rat).	7e-117
comp215369_c5	79	99.3	71.71	54.33	26.38	22.41	31.85	Q9Z255	UBE2A_MOUSE	Ubiquitin-conjugating enzyme E2 A	Mus musculus (Mouse).	2e-100
comp213367_c1	78.77	84.18	45.8	19.31	31.67	32.51	18.79	Q9UNH5	CC14A_HUMAN	Dual specificity protein phosphatase CDC14A	Homo sapiens (Human).	0
comp223311_c1	78.75	25.3	19.09	26.16	24.85	24.2	25.91	Q5MB13	ABCG2_MACMU	ATP-binding cassette sub-family G member 2	Macaca mulatta (Rhesus macaque).	0
comp223495_c0	78.73	34.65	11.48	12.24	8.01	7.2	3.85	P47812	MK14_XENLA	Mitogen-activated protein kinase 14	Xenopus laevis (African clawed f	0
comp222342_c0	78.67	5.27	2.05	3.47	4.74	4.33	3.3	NULL	NULL	NULL	NULL	NULL
comp217303_c0	78.44	75.15	42.94	30.65	10.02	6.47	7.82	O57478	HEMH_XENLA	Ferrochelatase, mitochondrial	Xenopus laevis (African clawed f	0
comp217909_c1	78.44	7.43	7.04	4.01	2.26	2.6	1.92	Q9P2C4	TM181_HUMAN	Transmembrane protein 181	Homo sapiens (Human).	0
comp211699_c0	78.23	18.87	52.58	51.62	57.82	70.64	150.47	P18321	PROF_CLYJA	Profilin	Clypeaster japonicus (Sand dolla	5e-52
comp224187_c1	78.2	63.02	41.53	32.9	27.12	19.75	18.26	P47809	MP2K4_MOUSE	Dual specificity mitogen-activated protein kinase kinase 4	Mus musculus (Mouse).	0
comp220882_c1	78.16	94.84	64.74	80.75	37.87	38.77	49.46	Q52KD8	EAF6_XENLA	Chromatin modification-related protein MEAF6	Xenopus laevis (African clawed f	3e-51
comp224129_c0	78.1	92.92	71.91	79.32	66.21	56.46	63.07	Q02241	KIF23_HUMAN	Kinesin-like protein KIF23	Homo sapiens (Human).	4e-34
comp218519_c0	78.05	59.55	46.53	47.44	29.3	26.94	27.04	NULL	NULL	NULL	NULL	NULL
comp221012_c3	77.94	75.18	78.36	76.98	22.82	16.21	33.26	Q24JY7	I27L2_BOVIN	Interferon alpha-inducible protein 27-like protein 2	Bos taurus (Bovine).	2e-06
comp223249_c0	77.92	37.95	19.41	4.5	6.3	4.1	2.48	Q01063	PDE4D_MOUSE	cAMP-specific 3',5'-cyclic phosphodiesterase 4D	Mus musculus (Mouse).	0
comp225237_c0	77.85	105.2	34.89	42.94	29.98	41.33	62.2	P04183	KITH_HUMAN	Thymidine kinase, cytosolic	Homo sapiens (Human).	9e-83
comp224122_c2	77.66	86.03	48.95	20.57	16.1	13.9	9.55	NULL	NULL	NULL	NULL	NULL
comp226177_c2	77.65	42.48	31.69	37.14	33.64	30.7	30.89	Q6DIE2	NCBP1_XENTR	Nuclear cap-binding protein subunit 1	Xenopus tropicalis (Western claw	4e-142
comp214453_c0	77.53	36.18	22.45	15	16.25	13.51	19.33	Q8N4B1	SESQ1_HUMAN	Sesquipedalian-1	Homo sapiens (Human).	4e-40
comp225067_c0	77.49	22.29	18.1	26.31	19.82	16.83	20.49	Q4QY64	ATAD5_MOUSE	ATPase family AAA domain-containing protein 5	Mus musculus (Mouse).	1e-66
comp225591_c0	77.47	20.13	18.55	11.06	6.84	5.62	4.73	Q28HN9	CENPL_XENTR	Centromere protein L	Xenopus tropicalis (Western claw	1e-39
comp226265_c0	77.45	13.99	18.77	21.02	24.61	26.32	34.19	Q86TV6	TTC7B_HUMAN	Tetratricopeptide repeat protein 7B	Homo sapiens (Human).	0
comp225547_c0	77.34	23.13	12.02	7.49	14.13	12.61	5.92	A4FUC9	RHPN2_BOVIN	Rhophilin-2	Bos taurus (Bovine).	2e-168
comp219813_c1	77.34	53.54	26.69	7.06	3.56	4.67	1.3	NULL	NULL	NULL	NULL	NULL
comp214854_c2	77.29	46.34	34.2	16.54	11.18	6.5	2.96	NULL	NULL	NULL	NULL	NULL
comp118742_c0	77.07	40.76	110.96	152.7	55.99	52.97	116.62	NULL	NULL	NULL	NULL	NULL
comp224378_c3	77.07	26.31	27.02	41.9	37.13	32.09	41.88	Q9HAW4	CLSPN_HUMAN	Claspin	Homo sapiens (Human).	5e-58
comp219250_c0	76.99	63.61	53.18	38.06	22.32	16.14	14.57	Q9H7F4	T185B_HUMAN	Putative transmembrane protein 185B	Homo sapiens (Human).	1e-118
comp214270_c0	76.98	14.06	15.42	9.4	6.61	3.34	2.55	Q8K203	NEIL3_MOUSE	Endonuclease 8-like 3	Mus musculus (Mouse).	2e-96
comp223409_c0	76.97	59.48	41.2	37.64	34.8	30.94	30.77	Q06335	APLP2_MOUSE	Amyloid-like protein 2	Mus musculus (Mouse).	1e-93
comp118738_c0	76.96	33.41	29.16	59.53	69.27	73.26	45.14	NULL	NULL	NULL	NULL	NULL
comp217665_c4	76.76	157.46	172.83	133.55	69.52	78.67	117.52	NULL	NULL	NULL	NULL	NULL
comp225005_c0	76.73	33.38	14.84	4.87	2.34	1.96	0.85	Q12955	ANK3_HUMAN	Ankyrin-3	Homo sapiens (Human).	5e-22
comp217868_c2	76.53	6.82	35.93	44.57	23.1	23.09	73.03	NULL	NULL	NULL	NULL	NULL
comp209642_c0	76.45	100.7	70.15	35.83	9.9	9.12	14.27	NULL	NULL	NULL	NULL	NULL
comp224042_c0	76.37	4.53	2.89	2.39	6.2	4.3	2.48	Q15678	PTN14_HUMAN	Tyrosine-protein phosphatase non-receptor type 14	Homo sapiens (Human).	2e-109
comp220979_c0	76.35	25.23	27.42	32.77	21.98	20.31	9.25	P51986	CCNA_HYDVD	G2/mitotic-specific cyclin-A	Hydra viridissima (Green hydra)	3e-32
comp225716_c0	76.23	11.21	8.94	14.86	9.69	3.99	1.92	P08630	BTKL_DROME	Tyrosine-protein kinase Btk29A	Drosophila melanogaster (Fruit f	5e-66
comp224370_c1	76.22	70.85	140.76	76.03	24.68	25.95	72.38	Q9H477	RBSK_HUMAN	Ribokinase	Homo sapiens (Human).	6e-124
comp225525_c0	76.06	38.18	30.52	19.28	14	11.37	13.31	P21328	RTJK_DROME	RNA-directed DNA polymerase from mobile element jockey	Drosophila melanogaster (Fruit f	1e-22
comp223129_c1	76.03	35.25	53.8	14.6	32.87	23.57	19.02	Q1HFZ0	NSUN2_MOUSE	tRNA (cytosine(34)-C(5))-methyltransferase	Mus musculus (Mouse).	0
comp225312_c0	75.98	59.81	54.23	34.68	34.21	26.91	39.78	Q6NWC6	CPSF6_DANRE	Cleavage and polyadenylation specificity factor subunit 6	Danio rerio (Zebrafish) (Brachyd	2e-52
comp219873_c0	75.95	27.96	25.83	11.62	10.37	9.6	4.64	NULL	NULL	NULL	NULL	NULL
comp219812_c0	75.86	54.17	45.45	18.21	22.29	17.56	10.51	Q24323	SEM2A_DROME	Semaphorin-2A	Drosophila melanogaster (Fruit f	3e-109
comp225697_c0	75.84	25.53	12.96	7.51	8.44	8.5	5.88	Q8NHQ8	RASF8_HUMAN	Ras association domain-containing protein 8	Homo sapiens (Human).	2e-36
comp222651_c0	75.81	65.17	25.65	19.36	9.73	6.77	6.88	Q5ZMP3	T184C_CHICK	Transmembrane protein 184C	Gallus gallus (Chicken).	3e-65
comp215564_c1	75.61	83.37	85.63	129.08	48.25	71.25	114.05	NULL	NULL	NULL	NULL	NULL
comp217901_c0	75.42	25.91	12	7.37	2.82	2.48	2.68	Q5TYV4	SPE39_DANRE	Spermatogenesis-defective protein 39 homolog	Danio rerio (Zebrafish) (Brachyd	1e-83
comp219053_c2	75.28	37.8	57.11	11.74	7.02	7.22	1.76	NULL	NULL	NULL	NULL	NULL
comp208502_c0	75.05	65.37	49.62	41.74	45.28	47.63	50.48	O95758	PTBP3_HUMAN	Polypyrimidine tract-binding protein 3	Homo sapiens (Human).	0
comp216432_c0	75.03	101.58	173.28	341.88	322.47	333.43	273.57	Q58A42	DD3_DICDI	Protein DD3-3	Dictyostelium discoideum (Slime	4e-124
comp224193_c0	75.01	43.14	20.51	14.48	17.38	15.59	10.97	P06795	MDR1B_MOUSE	Multidrug resistance protein 1B	Mus musculus (Mouse).	0
comp218088_c0	75	75.52	12.89	13.5	4.93	4.66	6.39	Q5ZJ87	CG060_CHICK	UPF0532 protein C7orf60 homolog	Gallus gallus (Chicken).	1e-80
comp218728_c1	74.92	137.18	86.4	6.18	23.35	20.25	2.68	NULL	NULL	NULL	NULL	NULL
comp218516_c2	74.83	116.18	98.92	55.43	24.99	23.72	33.78	NULL	NULL	NULL	NULL	NULL
comp221613_c1	74.72	90.16	53.54	51.54	16.63	11	9.09	NULL	NULL	NULL	NULL	NULL
comp225563_c2	74.7	64.61	11.39	4.6	13.43	11.39	5.09	NULL	NULL	NULL	NULL	NULL
comp212265_c0	74.6	76.97	38.43	17.25	3.31	2.09	2.47	Q86TW2	ADCK1_HUMAN	Uncharacterized aarF domain-containing protein kinase 1	Homo sapiens (Human).	0
comp218972_c2	74.43	50.53	42.19	31.71	24.4	27.62	40.55	Q5BJJ5	HDHD2_DANRE	Haloacid dehalogenase-like hydrolase domain-containing protein 2	Danio rerio (Zebrafish) (Brachyd	2e-119
comp220174_c2	74.36	50.55	30.63	16.98	11.3	8.51	3.98	NULL	NULL	NULL	NULL	NULL
comp223289_c0	74.26	25.04	62.29	61.99	44.1	37.66	55.68	Q04688	ELG_DROME	DNA-binding protein Ets97D	Drosophila melanogaster (Fruit f	9e-51
comp220695_c2	74.18	6.57	3.04	0.24	4.4	4.83	0.4	NULL	NULL	NULL	NULL	NULL
comp219466_c1	74.17	38.77	22.15	26.94	12.19	6.12	3.33	O06795	Y1760_MYCTU	Putative diacyglycerol O-acyltransferase Rv1760/MT1809	Mycobacterium tuberculosis.	8e-12
comp222700_c7	74.16	88.22	48.96	29.3	5.58	5.88	15.45	NULL	NULL	NULL	NULL	NULL
comp221673_c0	74.12	55.71	29.79	15.92	8.1	5.83	5.39	P52815	RM12_HUMAN	39S ribosomal protein L12, mitochondrial	Homo sapiens (Human).	5e-38
comp222106_c0	74.01	49.61	58.19	36.4	20.07	14.06	11.49	NULL	NULL	NULL	NULL	NULL
comp215605_c0	73.98	78.71	81.2	63.92	37.09	35.44	43.53	Q6PAX8	CP072_XENLA	UPF0472 protein C16orf72 homolog	Xenopus laevis (African clawed f	4e-63
comp222340_c0	73.81	13.74	6.98	4.61	8.18	5.55	5.84	Q6PFX9	TNKS1_MOUSE	Tankyrase-1	Mus musculus (Mouse).	0
comp221636_c0	73.77	75.49	65.28	54.98	26.16	18.57	12.96	O54891	LEG6_MOUSE	Galectin-6	Mus musculus (Mouse).	2e-17
comp225909_c0	73.69	21.38	19.56	26.74	15.34	13.39	18.4	NULL	NULL	NULL	NULL	NULL
comp220999_c0	73.57	20.26	9.54	9.21	18.09	14.85	11.48	P16554	NUMB_DROME	Protein numb	Drosophila melanogaster (Fruit f	1e-115
comp216848_c0	73.54	11.26	12.21	12.97	10.73	8.36	10.12	O96028	NSD2_HUMAN	Histone-lysine N-methyltransferase NSD2	Homo sapiens (Human).	0
comp222075_c0	73.54	85.11	125.49	71.65	75.18	76.4	79.77	P60517	GBRAP_RAT	Gamma-aminobutyric acid receptor-associated protein	Rattus norvegicus (Rat).	4e-75
comp212660_c0	73.39	100.77	103.49	90.19	75.23	66.93	77.64	Q9UG63	ABCF2_HUMAN	ATP-binding cassette sub-family F member 2	Homo sapiens (Human).	0
comp206180_c0	73.33	119.21	101.69	90.98	23.64	22.25	51.11	Q9DAT2	MRGBP_MOUSE	MRG/MORF4L-binding protein	Mus musculus (Mouse).	4e-27
comp216313_c1	73.26	84.49	63.06	13.9	11.58	8.62	5.37	Q96GG9	DCNL1_HUMAN	DCN1-like protein 1	Homo sapiens (Human).	6e-133
comp216582_c4	73.13	67.61	51.33	38.73	36.45	32.33	33.7	Q9H074	PAIP1_HUMAN	Polyadenylate-binding protein-interacting protein 1	Homo sapiens (Human).	8e-46
comp209400_c0	72.95	71.05	118.65	118.29	41.05	44.65	128.54	Q8I7Z2	DAD1_ARAVE	Dolichyl-diphosphooligosaccharide--protein glycosyltransferase subunit DAD1	Araneus ventricosus (Orbweaver s	1e-56
comp223352_c0	72.91	44.26	21.77	22.17	24.43	21.01	11.56	Q9CYA6	ZCHC8_MOUSE	Zinc finger CCHC domain-containing protein 8	Mus musculus (Mouse).	1e-64
comp204338_c0	72.84	95.49	72.11	56.43	33.2	29.77	50.48	Q9NWZ5	UCKL1_HUMAN	Uridine-cytidine kinase-like 1	Homo sapiens (Human).	0
comp224374_c0	72.77	43.52	63.46	66.33	56.18	64.21	122.88	P41824	YBOXH_APLCA	Y-box factor homolog	Aplysia californica (California	9e-59
comp220234_c0	72.73	30.08	28.09	12.14	9.58	5.34	2.78	Q4R7U0	TMC7_MACFA	Transmembrane channel-like protein 7	Macaca fascicularis (Crab-eating	2e-138
comp216722_c1	72.64	103.37	72.46	5.41	10.89	9.3	6.36	NULL	NULL	NULL	NULL	NULL
comp220694_c0	72.59	84.48	42.98	36.23	28.71	22.35	13.13	P55013	S12A2_SQUAC	Solute carrier family 12 member 2	Squalus acanthias (Spiny dogfish	0
comp220210_c3	72.45	76.42	52.87	31.44	17.37	13.59	11.05	Q9NXX6	NSE4A_HUMAN	Non-structural maintenance of chromosomes element 4 homolog A	Homo sapiens (Human).	1e-47
comp221573_c0	72.39	43.04	39.96	29.69	18.5	21.47	45.25	NULL	NULL	NULL	NULL	NULL
comp225688_c1	72.28	45.73	28.94	15.44	19.66	18.47	19.1	Q6UXP7	F151B_HUMAN	Protein FAM151B	Homo sapiens (Human).	3e-37
comp225995_c0	72.2	12.15	9.22	2.88	5.69	4.9	3.7	Q8VHE6	DYH5_MOUSE	Dynein heavy chain 5, axonemal	Mus musculus (Mouse).	0
comp220264_c0	72.19	61.01	85.46	46.66	28.88	27.79	26.88	Q91XW8	FKBP6_MOUSE	Peptidyl-prolyl cis-trans isomerase FKBP6	Mus musculus (Mouse).	4e-47
comp216934_c0	72.15	39.31	31.29	18.71	8.15	5.75	4.76	P70699	LYAG_MOUSE	Lysosomal alpha-glucosidase	Mus musculus (Mouse).	0
comp220813_c0	71.97	33.06	13.03	16.9	14.67	16.71	30.84	Q8BTM8	FLNA_MOUSE	Filamin-A	Mus musculus (Mouse).	0
comp224436_c1	71.93	34.72	31.88	36.35	20.46	15.93	17.75	Q8N6V9	TEX9_HUMAN	Testis-expressed sequence 9 protein	Homo sapiens (Human).	2e-78
comp219837_c4	71.72	95.49	45.48	23.64	12.72	13.91	10.71	Q0VE29	SAM12_MOUSE	Sterile alpha motif domain-containing protein 12	Mus musculus (Mouse).	2e-20
comp221254_c1	71.68	18.7	11.51	9.69	9.68	8.16	3.96	B1WAX6	TIGAR_XENTR	Fructose-2,6-bisphosphatase TIGAR	Xenopus tropicalis (Western claw	1e-35
comp220976_c0	71.67	16.8	28.26	112.97	79.28	95.29	170.29	NULL	NULL	NULL	NULL	NULL
comp218759_c1	71.55	58.58	32.54	19.63	21.97	18.2	18.75	Q99PP2	ZN318_MOUSE	Zinc finger protein 318	Mus musculus (Mouse).	8e-43
comp221047_c0	71.48	21.26	13.72	2.09	4.14	3.47	1.59	NULL	NULL	NULL	NULL	NULL
comp217276_c0	71.38	41.13	33.39	21.36	18.34	16.75	14	Q0IIF6	FAIM1_BOVIN	Fas apoptotic inhibitory molecule 1	Bos taurus (Bovine).	7e-84
comp225925_c0	71.37	25.8	9.45	2.47	7.02	3.78	2	Q8C8H8	KY_MOUSE	Kyphoscoliosis peptidase	Mus musculus (Mouse).	8e-40
comp224739_c2	71.33	107.6	52.73	40.92	10.02	9.94	10.5	Q9H3N1	TMX1_HUMAN	Thioredoxin-related transmembrane protein 1	Homo sapiens (Human).	5e-69
comp213725_c0	71.29	75.31	56.94	25.88	22.77	23.01	15.36	NULL	NULL	NULL	NULL	NULL
comp219890_c0	71.28	19.27	18.83	24.96	16.11	16.74	16.76	Q6P3R1	KIF22_XENTR	Kinesin-like protein KIF22	Xenopus tropicalis (Western claw	4e-143
comp219501_c0	71.19	14.96	25.73	30.59	39.95	47.04	82.38	P40939	ECHA_HUMAN	Trifunctional enzyme subunit alpha, mitochondrial	Homo sapiens (Human).	0
comp214938_c5	71.05	91	74.37	58.59	25.34	28.05	32.06	P13437	THIM_RAT	3-ketoacyl-CoA thiolase, mitochondrial	Rattus norvegicus (Rat).	0
comp222777_c1	71.01	76.03	66.72	64.28	21.02	20.94	69.99	Q6AXS3	DEK_RAT	Protein DEK	Rattus norvegicus (Rat).	1e-12
comp223889_c0	71.01	25.78	13.95	7.81	12.55	8.97	6.3	Q1L5Z9	LONF2_HUMAN	LON peptidase N-terminal domain and RING finger protein 2	Homo sapiens (Human).	1e-140
comp220695_c1	70.91	10.99	6.06	0.34	4.28	3.51	0.77	NULL	NULL	NULL	NULL	NULL
comp224675_c0	70.86	36.22	23.38	23.57	19.25	16.84	20.15	P26446	PARP1_CHICK	Poly [ADP-ribose] polymerase 1	Gallus gallus (Chicken).	0
comp222091_c2	70.79	75.33	46.13	30.35	14.64	13.81	24.48	O75954	TSN9_HUMAN	Tetraspanin-9	Homo sapiens (Human).	1e-25
comp221307_c0	70.79	37.71	27.2	18.83	11.28	9.86	8.46	Q6GMF8	RHDF1_DANRE	Inactive rhomboid protein 1	Danio rerio (Zebrafish) (Brachyd	9e-152
comp220709_c0	70.79	11.74	5.33	3.6	5.63	4.37	5.14	Q99JP0	M4K3_MOUSE	Mitogen-activated protein kinase kinase kinase kinase 3	Mus musculus (Mouse).	0
comp222210_c0	70.76	7.29	3.87	4.26	11.78	9.09	7.57	Q9ULJ6	ZMIZ1_HUMAN	Zinc finger MIZ domain-containing protein 1	Homo sapiens (Human).	0
comp226069_c0	70.54	31.6	34.26	44.81	35.5	29.91	31.48	Q96IK5	GMCL1_HUMAN	Germ cell-less protein-like 1	Homo sapiens (Human).	6e-150
comp225911_c1	70.53	49.63	44.62	23.57	11.66	9.7	9.14	Q08CD5	TMEM5_DANRE	Transmembrane protein 5	Danio rerio (Zebrafish) (Brachyd	1e-127
comp222153_c3	70.47	45.48	33.98	43.13	42.2	38.08	52.51	Q6NZ18	K0907_DANRE	UPF0469 protein KIAA0907 homolog	Danio rerio (Zebrafish) (Brachyd	2e-10
comp223439_c0	70.24	29.83	17.53	11.98	13.5	10.9	8.29	Q5BLK4	TUT7_MOUSE	Terminal uridylyltransferase 7	Mus musculus (Mouse).	0
comp225227_c1	70.23	48.38	18.04	5.39	6.6	6.26	9.25	NULL	NULL	NULL	NULL	NULL
comp163897_c0	70.21	6.42	33.53	45.82	19.22	22.91	78.61	NULL	NULL	NULL	NULL	NULL
comp225859_c0	70.15	31.64	22.26	21.8	26.23	25.76	32.33	Q4ADV7	RIC1_HUMAN	Protein RIC1 homolog	Homo sapiens (Human).	0
comp221698_c1	70.15	31.66	27.5	30.99	46.72	54.96	53.08	NULL	NULL	NULL	NULL	NULL
comp208745_c0	70.08	109.94	79.47	43.45	22.19	19.75	20.57	Q9R0Q9	MPU1_MOUSE	Mannose-P-dolichol utilization defect 1 protein	Mus musculus (Mouse).	3e-75
comp210170_c0	70.06	33.82	24.57	38.69	5.88	4.09	19.44	NULL	NULL	NULL	NULL	NULL
comp222253_c0	69.85	76.85	77.27	39.18	16.72	11.49	8.33	Q7ZYD9	A13CB_XENLA	Ankyrin repeat domain-containing protein 13C-B	Xenopus laevis (African clawed f	0
comp224635_c0	69.79	6.68	3.66	5.74	10.2	8.2	6.97	Q9H9B1	EHMT1_HUMAN	Histone-lysine N-methyltransferase EHMT1	Homo sapiens (Human).	0
comp224667_c0	69.7	22.6	21.96	13.11	26.33	26.05	13.9	P34611	NCL1_CAEEL	B-box type zinc finger protein ncl-1	Caenorhabditis elegans.	0
comp224300_c2	69.64	72.07	56.25	17.91	13.63	10.31	22.81	NULL	NULL	NULL	NULL	NULL
comp222679_c0	69.62	54.89	50.98	31.72	21.29	16.15	12.93	Q5BJN5	MIA40_RAT	Mitochondrial intermembrane space import and assembly protein 40	Rattus norvegicus (Rat).	3e-46
comp163811_c0	69.52	17.18	53.39	55.24	17.61	14.4	30.69	NULL	NULL	NULL	NULL	NULL
comp223478_c1	69.43	133.17	118.16	48.3	23.78	27.01	28.76	NULL	NULL	NULL	NULL	NULL
comp222882_c2	69.29	20.14	5.79	13.78	7.9	10.56	30.34	Q9PUE4	COPG2_DANRE	Coatomer subunit gamma-2	Danio rerio (Zebrafish) (Brachyd	0
comp222651_c1	69.24	96.56	33.97	18.23	11.44	9.23	7.29	Q28CV2	T184C_XENTR	Transmembrane protein 184C	Xenopus tropicalis (Western claw	2e-79
comp223368_c1	69.19	58.8	54.41	47.81	16.05	14.09	21.86	O95639	CPSF4_HUMAN	Cleavage and polyadenylation specificity factor subunit 4	Homo sapiens (Human).	5e-113
comp223786_c0	69.13	15.97	4.51	5.62	2.18	1.69	1.25	NULL	NULL	NULL	NULL	NULL
comp220974_c0	68.99	33.25	38.72	36.96	45.01	35.41	34.7	E2RYF8	TPX2_ASTPE	Targeting protein for Xklp2 homolog	Asterina pectinifera (Starfish)	6e-112
comp216914_c0	68.98	70.8	33.27	17.51	12.93	13.97	14.37	Q8K0H1	S47A1_MOUSE	Multidrug and toxin extrusion protein 1	Mus musculus (Mouse).	7e-116
comp225725_c0	68.97	10.99	6.52	5.56	10.84	6.97	7.39	O60318	MCM3A_HUMAN	80 kDa MCM3-associated protein	Homo sapiens (Human).	0
comp224652_c1	68.94	30.96	15.69	3.89	7.73	5.5	1.5	Q9VN12	NCKXH_DROME	Probable sodium/potassium/calcium exchanger CG1090	Drosophila melanogaster (Fruit f	5e-83
comp223108_c0	68.77	57.45	60.93	37.41	20.03	12.35	13.76	Q4R550	SYCC_MACFA	Cysteine--tRNA ligase, cytoplasmic	Macaca fascicularis (Crab-eating	0
comp223309_c0	68.67	57.87	40.38	22.01	21.2	19.98	14.75	Q6P1U2	TTYH2_XENTR	Protein tweety homolog 2	Xenopus tropicalis (Western claw	5e-59
comp223846_c0	68.67	29.33	17.51	7.89	10.93	7.06	2.4	NULL	NULL	NULL	NULL	NULL
comp213208_c0	68.54	110.1	136.29	126.05	45.93	39.93	56.62	Q5VVH5	IKBP1_HUMAN	Interleukin-1 receptor-associated kinase 1-binding protein 1	Homo sapiens (Human).	1e-54
comp209093_c0	68.46	9.9	36.94	33.61	9.73	10.68	29.15	NULL	NULL	NULL	NULL	NULL
comp222438_c2	68.41	16.63	23.26	19.27	25.81	24.44	24.32	Q8BL06	UBP54_MOUSE	Inactive ubiquitin carboxyl-terminal hydrolase 54	Mus musculus (Mouse).	3e-119
comp207365_c0	68.4	56.28	42.95	26.23	11.1	8.78	12.13	Q6AXV4	SAM50_RAT	Sorting and assembly machinery component 50 homolog	Rattus norvegicus (Rat).	7e-152
comp217665_c2	68.35	107.11	129.49	121.86	63.45	64.17	86.36	NULL	NULL	NULL	NULL	NULL
comp211540_c0	68.23	89.63	81.01	74.59	52.51	47.38	76.51	Q6TGS6	SYYC_DANRE	Tyrosine--tRNA ligase, cytoplasmic	Danio rerio (Zebrafish) (Brachyd	0
comp224266_c0	68.1	24.01	10.74	2.62	2.04	1.45	0.48	D2H3M0	TDRD5_AILME	Tudor domain-containing protein 5	Ailuropoda melanoleuca (Giant pa	3e-09
comp224761_c0	68.02	1.25	2.25	4.32	8.12	5.07	3.6	Q2HJ84	PKNX1_BOVIN	Homeobox protein PKNOX1	Bos taurus (Bovine).	6e-12
comp225968_c0	67.93	23.21	26.54	24.27	36.1	30.74	23.9	Q9BVG8	KIFC3_HUMAN	Kinesin-like protein KIFC3	Homo sapiens (Human).	3e-167
comp222543_c0	67.92	51.65	37.38	17.24	8.94	7.03	3.24	O36022	MNN9_SCHPO	Mannan polymerase complex subunit mnn9	Schizosaccharomyces pombe (strai	1e-48
comp226172_c0	67.88	3.66	6.14	7.22	9.45	6.61	6.13	Q25637	PER_PERAM	Period circadian protein	Periplaneta americana (American	1e-53
comp225614_c0	67.86	54.61	61.52	26.29	20.76	16.99	14.9	Q9N1T2	RPGR_CANFA	X-linked retinitis pigmentosa GTPase regulator	Canis familiaris (Dog) (Canis lu	2e-118
comp214389_c0	67.79	34.12	29.41	25.73	16.79	15.19	19.72	Q8CIZ7	DLDH_CRIGR	Dihydrolipoyl dehydrogenase, mitochondrial	Cricetulus griseus (Chinese hams	0
comp214534_c0	67.79	83.14	100.31	71.64	28	28.98	49.69	NULL	NULL	NULL	NULL	NULL
comp212158_c1	67.77	79.85	65.64	22.82	17.68	13.26	11.82	NULL	NULL	NULL	NULL	NULL
comp216913_c1	67.7	155.13	66.21	31.1	20.94	21.61	13.6	NULL	NULL	NULL	NULL	NULL
comp225761_c0	67.66	91.96	37.74	53.32	21.9	22.05	25.92	NULL	NULL	NULL	NULL	NULL
comp222394_c2	67.54	32.28	15.63	8.75	5.64	2.86	2.35	NULL	NULL	NULL	NULL	NULL
comp222182_c1	67.54	40.23	13.54	2.94	2.87	1.6	0.36	NULL	NULL	NULL	NULL	NULL
comp224958_c1	67.47	61.22	36.88	18.09	31.17	27.69	19.21	NULL	NULL	NULL	NULL	NULL
comp221257_c2	67.44	3.01	2.25	6.02	10.56	7.25	8.28	O43182	RHG06_HUMAN	Rho GTPase-activating protein 6	Homo sapiens (Human).	7e-90
comp216607_c0	67.28	42.98	28.39	15.67	16.65	10.86	16.46	Q4KLQ5	WDR76_XENLA	WD repeat-containing protein 76	Xenopus laevis (African clawed f	5e-119
comp219514_c0	67.27	30.52	21.47	16.82	26.58	20.8	17.8	Q3SWX9	RAD21_BOVIN	Double-strand-break repair protein rad21 homolog	Bos taurus (Bovine).	3e-146
comp221030_c0	67.19	6.33	4.73	4.71	8.85	6.93	5.8	P57781	ESR2_MICUN	Estrogen receptor beta	Micropogonias undulatus (Atlanti	3e-60
comp222454_c0	67.04	67.94	51.98	42.33	33.73	32.72	31.25	Q96A33	CCD47_HUMAN	Coiled-coil domain-containing protein 47	Homo sapiens (Human).	2e-143
comp220273_c0	67.03	14.45	5.61	2.53	1.38	1	0.43	NULL	NULL	NULL	NULL	NULL
comp214320_c1	66.95	17.76	31.98	29.88	21.98	17.12	28.87	NULL	NULL	NULL	NULL	NULL
comp218164_c0	66.85	55.74	30.56	11.93	7.91	6.7	2.98	O35790	PIGL_RAT	N-acetylglucosaminyl-phosphatidylinositol de-N-acetylase	Rattus norvegicus (Rat).	2e-26
comp214867_c8	66.82	29.52	12.48	8.67	25.37	20.44	11.15	A7Z035	EPN4_BOVIN	Clathrin interactor 1	Bos taurus (Bovine).	6e-92
comp221820_c2	66.75	25.66	18.3	9.75	6.95	5.05	7.33	NULL	NULL	NULL	NULL	NULL
comp221293_c1	66.75	60.51	49.8	10.02	24.53	12.75	11.37	NULL	NULL	NULL	NULL	NULL
comp219640_c1	66.73	48.94	18.22	33.29	11.23	9.08	16.82	P41636	4CL_PINTA	4-coumarate--CoA ligase	Pinus taeda (Loblolly pine).	3e-34
comp223556_c0	66.67	10.9	29.99	70.19	25.74	11	5.09	NULL	NULL	NULL	NULL	NULL
comp205250_c0	66.66	24.75	48.24	68.44	40.4	45.12	82.1	O00303	EIF3F_HUMAN	Eukaryotic translation initiation factor 3 subunit F	Homo sapiens (Human).	3e-118
comp220706_c0	66.48	58.34	59.49	50.76	48.74	43.2	30.57	P51955	NEK2_HUMAN	Serine/threonine-protein kinase Nek2	Homo sapiens (Human).	8e-149
comp225470_c0	66.4	35.78	56.79	47.85	40.28	42.93	47.1	Q0MQI6	NDUV1_PANTR	NADH dehydrogenase [ubiquinone] flavoprotein 1, mitochondrial	Pan troglodytes (Chimpanzee).	0
comp222814_c0	66.3	65.53	103.09	13.37	11.36	7.44	2.19	NULL	NULL	NULL	NULL	NULL
comp225307_c0	66.26	33.5	19.18	16.78	10.49	8.46	3.51	Q91048	PTK7_CHICK	Inactive tyrosine-protein kinase 7	Gallus gallus (Chicken).	0
comp222252_c0	66.04	16.32	17.72	45.24	19.75	18.85	10.24	A0JNB1	ZN227_BOVIN	Zinc finger protein 227	Bos taurus (Bovine).	2e-21
comp223401_c1	65.91	14.05	11.02	10.64	7.72	6.61	6.59	Q8WU76	SCFD2_HUMAN	Sec1 family domain-containing protein 2	Homo sapiens (Human).	5e-128
comp225251_c0	65.83	43.48	37.8	24.39	13.76	14.2	15.9	Q6P5I8	YIPF5_DANRE	Protein YIPF5	Danio rerio (Zebrafish) (Brachyd	8e-88
comp218580_c2	65.8	70.01	62.21	70.31	26.93	21.62	41.18	A6N6J5	WDR35_RAT	WD repeat-containing protein 35	Rattus norvegicus (Rat).	0
comp217005_c1	65.79	84.72	60.9	49.33	52.22	55.21	66.13	NULL	NULL	NULL	NULL	NULL
comp223887_c3	65.76	92.18	95.61	24.5	27.97	20.78	13.42	NULL	NULL	NULL	NULL	NULL
comp223962_c0	65.75	1.95	2.32	3.55	6.24	4.66	4.75	Q63562	M3K8_RAT	Mitogen-activated protein kinase kinase kinase 8	Rattus norvegicus (Rat).	2e-25
comp218704_c0	65.75	39.06	18.87	7.04	4.09	2.22	1.68	A0JNK6	TM243_BOVIN	Transmembrane protein 243	Bos taurus (Bovine).	3e-41
comp218497_c0	65.68	60.7	26.03	7.9	4.85	3.12	2.04	Q7ZU90	CHD1L_DANRE	Chromodomain-helicase-DNA-binding protein 1-like	Danio rerio (Zebrafish) (Brachyd	0
comp222628_c0	65.53	60.19	52.31	30.21	15.87	16.21	19.5	Q8NHP8	PLBL2_HUMAN	Putative phospholipase B-like 2	Homo sapiens (Human).	0
comp222364_c1	65.51	5.3	13.27	19.81	19.11	22.6	34.51	O00423	EMAL1_HUMAN	Echinoderm microtubule-associated protein-like 1	Homo sapiens (Human).	0
comp219578_c0	65.43	37.31	21.28	4.3	2.65	3.55	4.22	P59889	S39A1_DANRE	Zinc transporter ZIP1	Danio rerio (Zebrafish) (Brachyd	7e-43
comp222390_c0	65.39	16.1	5.63	5.07	7.68	5.03	6.52	NULL	NULL	NULL	NULL	NULL
comp224245_c0	65.39	57.25	25.27	20.04	24.28	19.97	8.77	A8WGS4	TLCD2_DANRE	TLC domain-containing protein 2	Danio rerio (Zebrafish) (Brachyd	4e-78
comp221354_c1	65.28	15.06	11.35	3.88	17.32	17.78	29.04	A2BFC9	YI011_DANRE	Uncharacterized protein FLJ46082 homolog	Danio rerio (Zebrafish) (Brachyd	1e-43
comp215965_c1	65.27	58.9	53.86	43.85	40.48	36.86	41.3	Q8CAQ8	IMMT_MOUSE	Mitochondrial inner membrane protein	Mus musculus (Mouse).	1e-116
comp219859_c0	65.23	28.03	15.91	32.91	32.41	31.53	26.92	Q03412	UNC7_CAEEL	Innexin unc-7	Caenorhabditis elegans.	2e-84
comp204689_c0	65.19	8.61	28.16	34.39	11.35	12.65	38.45	NULL	NULL	NULL	NULL	NULL
comp220983_c0	65.16	30.66	26.04	25.92	18.41	14.9	12.68	Q91ZS8	RED1_MOUSE	Double-stranded RNA-specific editase 1	Mus musculus (Mouse).	5e-80
comp187430_c0	65.16	61.55	90.08	70.47	15.59	13.12	3.32	Q5R574	MSMO1_PONAB	Methylsterol monooxygenase 1	Pongo abelii (Sumatran orangutan	1e-152
comp214765_c0	64.9	20.55	11.87	6.65	5.76	2.64	1.87	Q568M3	CRLF3_DANRE	Cytokine receptor-like factor 3	Danio rerio (Zebrafish) (Brachyd	5e-79
comp222199_c1	64.74	63.53	51.92	57.47	37.8	42.52	57.29	Q9CR16	PPID_MOUSE	Peptidyl-prolyl cis-trans isomerase D	Mus musculus (Mouse).	5e-88
comp225454_c1	64.71	35.01	8.84	2.92	4.83	5.73	1.37	NULL	NULL	NULL	NULL	NULL
comp224702_c5	64.67	42.84	32.58	18.07	11.03	7.77	5.88	Q8C0K5	GDC_MOUSE	Graves disease carrier protein homolog	Mus musculus (Mouse).	7e-98
comp220970_c1	64.59	29.5	28.03	21.59	9.37	7.47	6.62	Q9JJY3	NSMA2_MOUSE	Sphingomyelin phosphodiesterase 3	Mus musculus (Mouse).	5e-39
comp220465_c2	64.57	40.71	21.72	17.26	10.33	11.2	9.46	Q05932	FOLC_HUMAN	Folylpolyglutamate synthase, mitochondrial	Homo sapiens (Human).	7e-168
comp212755_c0	64.41	39.26	47.6	22.09	7.7	6.36	5.28	Q642G4	PEX14_RAT	Peroxisomal membrane protein PEX14	Rattus norvegicus (Rat).	3e-43
comp202260_c0	64.41	79.67	81.37	69.09	26.01	24.03	42.52	O57383	DPOLB_XENLA	DNA polymerase beta	Xenopus laevis (African clawed f	9e-164
comp223680_c0	64.19	53.71	62.24	66.98	34.89	30.14	31.96	Q8VCD6	REEP2_MOUSE	Receptor expression-enhancing protein 2	Mus musculus (Mouse).	5e-65
comp220307_c0	64.17	50.11	34.24	12.33	5.69	2.48	1.04	O00339	MATN2_HUMAN	Matrilin-2	Homo sapiens (Human).	2e-15
comp204024_c0	64.04	79.65	58.2	40.4	6.57	6.77	7.7	P58059	RT21_MOUSE	28S ribosomal protein S21, mitochondrial	Mus musculus (Mouse).	9e-24
comp223732_c0	64.03	39.05	21.86	17.81	12.47	10.67	9.91	NULL	NULL	NULL	NULL	NULL
comp219710_c0	63.99	22.9	17.14	11.75	10.69	8.63	4.58	Q6PHS6	SNX13_MOUSE	Sorting nexin-13	Mus musculus (Mouse).	0
comp218308_c0	63.97	62.24	48.2	37.9	23.38	18.7	18.42	Q5ZIJ0	BUD13_CHICK	BUD13 homolog	Gallus gallus (Chicken).	4e-106
comp217815_c0	63.95	38.9	43.08	31.85	25.79	18.3	16	Q921R4	DJC14_MOUSE	DnaJ homolog subfamily C member 14	Mus musculus (Mouse).	6e-54
comp219910_c2	63.91	39.1	16.41	10.65	7.26	5.94	8.61	Q9ESJ0	XPO4_MOUSE	Exportin-4	Mus musculus (Mouse).	0
comp222867_c1	63.78	9.29	3.93	1.92	1.32	0.91	0.32	NULL	NULL	NULL	NULL	NULL
comp217486_c0	63.59	50.83	24.76	24.73	50.11	48.21	30.76	NULL	NULL	NULL	NULL	NULL
comp222533_c2	63.46	26.84	34.5	28.43	21.3	20.56	21.25	Q5R4T3	MLF1_PONAB	Myeloid leukemia factor 1	Pongo abelii (Sumatran orangutan	6e-21
comp224173_c0	63.06	37.12	39.4	48.72	25.02	23.55	29.19	P00727	AMPL_BOVIN	Cytosol aminopeptidase	Bos taurus (Bovine).	6e-178
comp222326_c0	62.97	19.41	18.01	17.98	15.08	10.81	9.69	P48380	RFX3_HUMAN	Transcription factor RFX3	Homo sapiens (Human).	0
comp220632_c1	62.96	44.46	42.32	26.14	10.25	9.76	9.64	Q09225	NRF6_CAEEL	Nose resistant to fluoxetine protein 6	Caenorhabditis elegans.	1e-50
comp217435_c0	62.94	76.87	73.16	54.52	36.34	41.97	49.23	Q9Y243	AKT3_HUMAN	RAC-gamma serine/threonine-protein kinase	Homo sapiens (Human).	0
comp224068_c2	62.86	23.21	6.59	2.29	2.23	1.82	1.19	NULL	NULL	NULL	NULL	NULL
comp221272_c0	62.8	41.23	7.78	5.62	3.48	3.73	7.27	NULL	NULL	NULL	NULL	NULL
comp215452_c0	62.75	64.88	51.96	31.22	13.79	8.22	6.97	O00142	KITM_HUMAN	Thymidine kinase 2, mitochondrial	Homo sapiens (Human).	2e-85
comp223757_c2	62.65	34.98	14.12	12.07	13.89	13.8	11.99	Q5XK92	CIP2A_XENLA	Protein CIP2A homolog	Xenopus laevis (African clawed f	9e-155
comp213831_c2	62.54	5.15	24.34	13.78	17.9	13.97	8.4	Q7Z3Z2	RD3_HUMAN	Protein RD3	Homo sapiens (Human).	3e-20
comp221898_c0	62.53	60.21	57.82	28.56	19.39	17.35	11.59	Q5SPR8	ESCO2_DANRE	N-acetyltransferase ESCO2	Danio rerio (Zebrafish) (Brachyd	1e-46
comp217065_c2	62.46	26.54	49.32	65.55	27.29	25.89	18.37	Q13360	ZN177_HUMAN	Zinc finger protein 177	Homo sapiens (Human).	4e-52
comp225891_c0	62.39	46.9	32.77	19.97	12.42	10.17	6.79	Q5ZKD7	MOV10_CHICK	Putative helicase MOV-10	Gallus gallus (Chicken).	0
comp217217_c1	62.38	51.87	40.77	33.79	16.71	16.81	27.26	Q9YGD2	SUCA_COLLI	Succinyl-CoA ligase subunit alpha, mitochondrial	Columba livia (Domestic pigeon).	8e-158
comp217467_c0	62.36	11.25	31.84	33.93	17.34	16.48	43.27	Q3MHN0	PSB6_BOVIN	Proteasome subunit beta type-6	Bos taurus (Bovine).	4e-105
comp221005_c1	62.34	28.39	60.46	53.11	31.92	30.98	59.53	Q9JI85	NUCB2_RAT	Nucleobindin-2	Rattus norvegicus (Rat).	1e-94
comp211374_c0	62.33	90.59	37.11	5.82	3.5	3.37	2.01	NULL	NULL	NULL	NULL	NULL
comp217207_c4	62.31	12	24.7	31.35	44.16	59.35	107.73	P08503	ACADM_RAT	Medium-chain specific acyl-CoA dehydrogenase, mitochondrial	Rattus norvegicus (Rat).	0
comp215158_c3	62.27	24.77	35.41	22.95	14.41	13.51	15.73	NULL	NULL	NULL	NULL	NULL
comp214234_c1	62.22	14.77	20.14	11.74	9.53	4.38	3.74	Q969V5	MUL1_HUMAN	Mitochondrial ubiquitin ligase activator of NFKB 1	Homo sapiens (Human).	1e-62
comp211698_c2	62.18	118.78	92.45	53.58	33.88	29.73	54.49	NULL	NULL	NULL	NULL	NULL
comp217446_c1	62.16	76.77	70.72	69.53	23	23.78	61.05	B0BNE2	RPAB1_RAT	DNA-directed RNA polymerases I, II, and III subunit RPABC1	Rattus norvegicus (Rat).	4e-133
comp215137_c1	62.14	75.2	78.32	110.87	72.11	77.58	118.39	P83941	ELOC_RAT	Transcription elongation factor B polypeptide 1	Rattus norvegicus (Rat).	7e-74
comp225939_c0	61.79	77.76	61.93	44.76	32.78	34.54	40.26	Q5VWJ9	SNX30_HUMAN	Sorting nexin-30	Homo sapiens (Human).	4e-125
comp222106_c2	61.77	118.66	114.07	24.19	31.01	24.35	9.79	NULL	NULL	NULL	NULL	NULL
comp216972_c5	61.7	46.58	26.99	24.19	11.9	11.13	12.02	Q8IX29	FBX16_HUMAN	F-box only protein 16	Homo sapiens (Human).	2e-63
comp217150_c0	61.63	35.53	14.27	11.75	10.87	8.58	3.72	P30176	YBIA_ECOLI	Swarming motility protein YbiA	Escherichia coli (strain K12).	1e-06
comp224827_c1	61.32	53.52	45.62	55.33	44.2	44.53	42.45	Q9WUM4	COR1C_MOUSE	Coronin-1C	Mus musculus (Mouse).	0
comp221212_c0	61.24	44.85	68.75	66.19	35.71	34.75	68.33	Q7M456	RNOY_CRAGI	Ribonuclease Oy	Crassostrea gigas (Pacific oyste	3e-34
comp210793_c0	61.18	52.77	94.19	110.42	102.68	114.26	139.93	NULL	NULL	NULL	NULL	NULL
comp214945_c0	61.15	38.97	19.59	13.55	8.62	13.43	16.56	Q13393	PLD1_HUMAN	Phospholipase D1	Homo sapiens (Human).	6e-111
comp222391_c1	61.12	86.08	98.26	90.24	80.79	74.94	82.7	Q6DH23	V26BL_DANRE	Vacuolar protein sorting-associated protein 26B-like	Danio rerio (Zebrafish) (Brachyd	0
comp222487_c0	61.08	63.64	19.07	3.89	8.5	7.12	1.95	NULL	NULL	NULL	NULL	NULL
comp223457_c1	61.04	11.19	7.14	2.26	6.73	5.58	2.04	Q13946	PDE7A_HUMAN	High affinity cAMP-specific 3',5'-cyclic phosphodiesterase 7A	Homo sapiens (Human).	2e-148
comp218576_c1	61	63.97	36.74	17.29	8.21	6.55	8.15	Q3TC93	H1BP3_MOUSE	HCLS1-binding protein 3	Mus musculus (Mouse).	4e-31
comp210660_c0	60.95	77.21	71.71	56.79	32.18	26.69	23.13	Q5XGY1	TSR1_XENLA	Pre-rRNA-processing protein TSR1 homolog	Xenopus laevis (African clawed f	0
comp223366_c1	60.79	20.41	48.12	43.18	27.59	23.44	36.1	Q96GD3	SCMH1_HUMAN	Polycomb protein SCMH1	Homo sapiens (Human).	3e-130
comp218135_c1	60.66	73.55	56.88	63.49	31.36	34.92	58.58	P30352	SRSF2_CHICK	Serine/arginine-rich splicing factor 2	Gallus gallus (Chicken).	7e-54
comp225390_c0	60.55	80.17	56.42	28.24	12.43	12.37	9.96	Q08CZ6	NAKD1_XENTR	NAD kinase domain-containing protein 1	Xenopus tropicalis (Western claw	3e-113
comp219859_c2	60.53	48.44	26.42	43.23	40.88	45.05	51.99	NULL	NULL	NULL	NULL	NULL
comp218728_c2	60.52	105.26	65.93	15.57	17.4	16.38	9.13	Q9UL26	RB22A_HUMAN	Ras-related protein Rab-22A	Homo sapiens (Human).	7e-52
comp209610_c1	60.46	92.49	42.58	26.05	7.47	7.6	6.49	Q5E975	TM230_BOVIN	Transmembrane protein 230	Bos taurus (Bovine).	4e-38
comp224685_c0	60.39	48.14	45.96	27.81	19.03	14.48	14.7	Q96FI4	NEIL1_HUMAN	Endonuclease 8-like 1	Homo sapiens (Human).	4e-92
comp222977_c0	60.32	59.78	52.34	49.97	41.7	34.73	30.73	Q29RT6	KI20A_BOVIN	Kinesin-like protein KIF20A	Bos taurus (Bovine).	2e-133
comp216928_c6	60.26	49.7	38.28	25.21	12.41	9.05	10.31	O75346	ZN253_HUMAN	Zinc finger protein 253	Homo sapiens (Human).	8e-23
comp222015_c1	60.21	54.55	40.92	34.66	9.69	6.27	13.36	A9JRD8	BTB6A_DANRE	BTB/POZ domain-containing protein 6-A	Danio rerio (Zebrafish) (Brachyd	7e-28
comp215680_c0	60.18	66.4	29.26	10.84	8.26	6.39	4.85	Q9MZD1	S17A5_SHEEP	Sialin	Ovis aries (Sheep).	2e-64
comp224269_c0	60.13	34.63	19.43	8.42	9.88	7.28	3.95	Q28DL4	TRAF6_XENTR	TNF receptor-associated factor 6	Xenopus tropicalis (Western claw	4e-94
comp218301_c0	60.12	55.84	53.53	20.14	17.42	13.51	10.19	Q8BGQ6	EFC14_MOUSE	EF-hand calcium-binding domain-containing protein 14	Mus musculus (Mouse).	1e-18
comp210612_c0	60.05	55.76	47.22	51.5	27.37	21.95	40.88	Q99L28	RLP24_MOUSE	Probable ribosome biogenesis protein RLP24	Mus musculus (Mouse).	2e-81
comp214786_c7	60.02	79.52	91.1	76.39	57.99	51.34	53.06	Q6INR1	EIF3J_XENLA	Eukaryotic translation initiation factor 3 subunit J	Xenopus laevis (African clawed f	1e-44
comp221949_c1	60.01	20.71	25.37	22.07	14.88	14.04	14.75	Q6P0N0	M18BP_HUMAN	Mis18-binding protein 1	Homo sapiens (Human).	6e-13
comp208513_c0	59.94	73.57	76.8	47.01	29.32	30.72	30.62	NULL	NULL	NULL	NULL	NULL
comp207644_c0	59.86	5.49	27.53	25.14	8.04	8.95	27.65	NULL	NULL	NULL	NULL	NULL
comp209367_c0	59.84	8.26	34.35	44.36	12.86	14.21	41.61	Q24251	ATP5H_DROME	ATP synthase subunit d, mitochondrial	Drosophila melanogaster (Fruit f	1e-38
comp224055_c3	59.72	240.75	110.45	148.95	57.32	48.56	61.88	NULL	NULL	NULL	NULL	NULL
comp224021_c1	59.7	7.18	9.35	2.8	2.72	2.62	1.49	E7FDW8	TRD7B_DANRE	Tudor domain-containing protein 7B	Danio rerio (Zebrafish) (Brachyd	6e-35
comp210899_c0	59.56	67.14	88.55	46.95	24.93	16.68	26.19	Q9VAM6	CISD2_DROME	CDGSH iron-sulfur domain-containing protein 2 homolog	Drosophila melanogaster (Fruit f	1e-30
comp220824_c1	59.29	57.97	28.75	37.38	19.18	18.11	15.1	Q86V85	GP180_HUMAN	Integral membrane protein GPR180	Homo sapiens (Human).	1e-91
comp222538_c1	59.27	33.64	19.68	15.61	17.69	15.09	18.17	Q8SY33	GAWKY_DROME	Protein Gawky	Drosophila melanogaster (Fruit f	2e-48
comp222130_c0	59.12	35.13	57.93	72.33	29.34	31.23	91.36	B5RI54	EIF3H_SALSA	Eukaryotic translation initiation factor 3 subunit H	Salmo salar (Atlantic salmon).	4e-138
comp224647_c0	59.02	46.15	30.6	23.37	21.38	16.9	25.82	Q7PPA5	ATC1_ANOGA	Calcium-transporting ATPase sarcoplasmic/endoplasmic reticulum type	Anopheles gambiae (African malar	0
comp215564_c0	58.89	83.32	75.92	102.56	47.36	64.11	115.63	Q9GPH3	ATFC_BOMMO	Activating transcription factor of chaperone	Bombyx mori (Silk moth).	8e-16
comp217445_c8	58.68	82.37	29.17	15.73	7.24	8.76	3.33	NULL	NULL	NULL	NULL	NULL
comp219896_c0	58.68	72.23	75.49	87.72	40.91	39.23	50.09	Q9BT67	NFIP1_HUMAN	NEDD4 family-interacting protein 1	Homo sapiens (Human).	3e-38
comp218287_c0	58.52	72.77	52.88	36.4	19.93	24.12	32.09	P48508	GSH0_RAT	Glutamate--cysteine ligase regulatory subunit	Rattus norvegicus (Rat).	5e-61
comp224859_c1	58.35	48.44	30.3	28.68	21.01	16.61	11.75	Q5R533	SERC3_PONAB	Serine incorporator 3	Pongo abelii (Sumatran orangutan	1e-156
comp217667_c1	58.23	34.37	20.81	8.99	7.37	4.4	4.27	Q51330	OXLT_OXAFO	Oxalate:formate antiporter	Oxalobacter formigenes.	6e-11
comp214866_c0	58.14	28.49	11.6	3.26	4.49	4.24	5.71	NULL	NULL	NULL	NULL	NULL
comp217730_c3	58.03	58.83	37.51	19.46	5.46	10.11	7.59	Q6UIM1	ZNHI3_MACMU	Zinc finger HIT domain-containing protein 3	Macaca mulatta (Rhesus macaque).	7e-25
comp219068_c1	58.02	36.04	30.44	56.64	9.11	10.2	28.88	NULL	NULL	NULL	NULL	NULL
comp213287_c0	57.91	8.52	9.85	7.78	3.24	2.77	2.32	Q5RDE3	CEP70_PONAB	Centrosomal protein of 70 kDa	Pongo abelii (Sumatran orangutan	5e-47
comp222577_c2	57.86	87.36	67.84	36.87	21.23	17.49	13.71	Q8TBK6	ZCH10_HUMAN	Zinc finger CCHC domain-containing protein 10	Homo sapiens (Human).	7e-16
comp211531_c0	57.73	13.12	46.66	31.3	21.68	21.42	59.79	P25787	PSA2_HUMAN	Proteasome subunit alpha type-2	Homo sapiens (Human).	5e-147
comp214662_c0	57.67	52.66	49.88	49.29	16.43	10.34	21.07	Q6AX58	PHIPL_XENLA	Phytanoyl-CoA hydroxylase-interacting protein-like	Xenopus laevis (African clawed f	2e-27
comp223022_c0	57.64	35.43	32.21	24.81	16.21	14.29	13.36	Q5REH2	ZDHC6_PONAB	Palmitoyltransferase ZDHHC6	Pongo abelii (Sumatran orangutan	5e-125
comp224092_c0	57.58	41.95	21.63	10.61	16.34	13.71	8.2	P30683	GNAO_LYMST	Guanine nucleotide-binding protein G(o) subunit alpha	Lymnaea stagnalis (Great pond sn	0
comp224555_c0	57.58	48.84	60.11	72.32	42.44	30.91	37.01	Q9CQS5	RIOK2_MOUSE	Serine/threonine-protein kinase RIO2	Mus musculus (Mouse).	3e-176
comp219081_c1	57.43	50.13	22.9	15.15	10.77	6.18	5.74	Q58DF3	TRABD_BOVIN	TraB domain-containing protein	Bos taurus (Bovine).	9e-96
comp216916_c0	57.4	39.42	29.88	17.13	5.18	5.17	2.82	Q5R7T5	RNF41_PONAB	E3 ubiquitin-protein ligase NRDP1	Pongo abelii (Sumatran orangutan	7e-14
comp224755_c1	57.37	62.54	97.1	63.92	14.15	17.39	59.89	NULL	NULL	NULL	NULL	NULL
comp220639_c0	57.37	17.6	38.57	28.21	48.29	60.55	62.21	NULL	NULL	NULL	NULL	NULL
comp220749_c2	57.35	74.04	60.6	52.51	38.4	29.61	55.17	Q9TR36	PIPNB_BOVIN	Phosphatidylinositol transfer protein beta isoform	Bos taurus (Bovine).	2e-108
comp225981_c2	57.33	39.08	35.53	4	23.28	25.39	8.58	NULL	NULL	NULL	NULL	NULL
comp216774_c2	57.29	26.26	16.06	10.93	15.67	17.42	14.12	Q9R1A8	RFWD2_MOUSE	E3 ubiquitin-protein ligase RFWD2	Mus musculus (Mouse).	0
comp211348_c0	57.25	37.29	58.03	63.51	49.11	45.24	86.23	Q7L2H7	EIF3M_HUMAN	Eukaryotic translation initiation factor 3 subunit M	Homo sapiens (Human).	7e-132
comp217238_c0	57.17	56.14	62.81	59.81	24.95	26.7	64.08	Q5ZKH3	EED_CHICK	Polycomb protein EED	Gallus gallus (Chicken).	0
comp214321_c4	57.17	97.74	89.5	74.04	27.94	29.59	57.44	NULL	NULL	NULL	NULL	NULL
comp220287_c0	57.15	26.57	13.87	4.01	7.21	4.93	1.85	NULL	NULL	NULL	NULL	NULL
comp211777_c0	57.14	84.98	71.29	67.51	23.07	25.61	46.14	Q0VC92	MGN2_BOVIN	Protein mago nashi homolog 2	Bos taurus (Bovine).	1e-96
comp222713_c0	57.06	46.21	41.7	41.01	34.77	35.15	56.15	P83871	PHF5A_RAT	PHD finger-like domain-containing protein 5A	Rattus norvegicus (Rat).	1e-72
comp220311_c1	56.95	111.64	74.38	11.83	16.81	15.15	4.79	NULL	NULL	NULL	NULL	NULL
comp219450_c1	56.94	45.74	50.23	44.02	23.13	19.26	35.02	Q567E6	CQ10B_DANRE	Coenzyme Q-binding protein COQ10 homolog B, mitochondrial	Danio rerio (Zebrafish) (Brachyd	2e-76
comp221182_c2	56.92	56.28	40.45	28.2	20.35	17.38	19.18	B6P4U0	TRBP2_BRAFL	Probable RISC-loading complex subunit BRAFLDRAFT_242885	NULL	4e-64
comp225873_c0	56.84	29.69	21.42	10.56	15.64	10.17	9.31	Q5R7T9	MTF2_PONAB	Metal-response element-binding transcription factor 2	Pongo abelii (Sumatran orangutan	2e-119
comp214093_c2	56.8	37.39	63.85	99.66	81.58	88.94	173.37	Q9JI18	LRP1B_MOUSE	Low-density lipoprotein receptor-related protein 1B	Mus musculus (Mouse).	3e-06
comp216184_c0	56.8	20.13	51.02	24.3	11.55	13.54	23.73	NULL	NULL	NULL	NULL	NULL
comp224799_c0	56.8	60.91	65.71	44.21	26.15	27.82	28.05	A7MB76	CE044_BOVIN	UPF0533 protein C5orf44 homolog	Bos taurus (Bovine).	0
comp215067_c0	56.79	70.05	70.91	53.51	22.11	22.15	19.72	B0BM40	TPIS_XENTR	Triosephosphate isomerase	Xenopus tropicalis (Western claw	5e-125
comp210629_c0	56.67	36.45	18.19	11.32	7.99	8.88	9.65	P11348	DHPR_RAT	Dihydropteridine reductase	Rattus norvegicus (Rat).	4e-103
comp222803_c0	56.62	51.7	25.76	14.14	6.5	5.1	3.2	O35217	MINP1_RAT	Multiple inositol polyphosphate phosphatase 1	Rattus norvegicus (Rat).	1e-52
comp222500_c0	56.55	27.34	23.87	14.67	17.05	12.17	10.25	P49790	NU153_HUMAN	Nuclear pore complex protein Nup153	Homo sapiens (Human).	7e-80
comp218239_c0	56.54	35.63	48.23	22.27	13.35	18.29	21.84	Q9CQT2	RBM7_MOUSE	RNA-binding protein 7	Mus musculus (Mouse).	5e-31
comp222031_c0	56.44	53.16	30.1	18	8.74	8.45	4.4	NULL	NULL	NULL	NULL	NULL
comp222611_c3	56.4	28.78	77.27	105.64	63.4	64.39	128.56	Q99L45	IF2B_MOUSE	Eukaryotic translation initiation factor 2 subunit 2	Mus musculus (Mouse).	2e-111
comp213877_c0	56.39	71.88	56.78	41.81	22.88	19.64	17.48	Q8K3C3	LZIC_MOUSE	Protein LZIC	Mus musculus (Mouse).	2e-79
comp224082_c0	56.35	8.31	3.92	5.03	4.26	3.83	1.06	Q9VZI3	UN112_DROME	Unc-112-related protein	Drosophila melanogaster (Fruit f	0
comp216256_c0	56.32	37.88	29.56	19.04	4.55	3.27	2.36	Q7YS61	TRDMT_BOVIN	tRNA (cytosine-5-)-methyltransferase	Bos taurus (Bovine).	1e-71
comp215868_c1	56.24	164	76.6	33.41	29.51	61.05	53.68	NULL	NULL	NULL	NULL	NULL
comp222020_c1	56.22	40.66	15.78	12.31	9.67	7.36	7.34	Q28EW0	TM87A_XENTR	Transmembrane protein 87A	Xenopus tropicalis (Western claw	4e-21
comp216998_c0	56.09	69.63	55.12	43.27	25.2	20.99	21.33	P70403	CASP_MOUSE	Protein CASP	Mus musculus (Mouse).	0
comp225330_c0	56.05	80.8	17.77	20.3	3.19	3.78	3.26	NULL	NULL	NULL	NULL	NULL
comp222820_c1	56.05	34.61	41.55	28.47	14.81	13.45	24.93	P50090	KEL2_YEAST	Kelch repeat-containing protein 2	Saccharomyces cerevisiae (strain	2e-27
comp223372_c2	56.02	21.47	12.77	10.44	8.38	6.84	3.97	Q5TYP4	CA112_DANRE	Uncharacterized protein C1orf112 homolog	Danio rerio (Zebrafish) (Brachyd	1e-93
comp222737_c0	56.01	25.51	13.96	9.35	6.99	8.3	3.59	Q9QZP2	PRDM4_RAT	PR domain zinc finger protein 4	Rattus norvegicus (Rat).	9e-09
comp224176_c4	55.98	64.16	69.27	107.05	45.16	44.11	80.87	Q962X9	BUD31_BRABE	Protein BUD31 homolog	Branchiostoma belcheri (Amphioxu	2e-97
comp220294_c0	55.9	14.61	16.87	24.59	49.74	59.4	72.14	Q7ZXZ0	MCM3Z_XENLA	Zygotic DNA replication licensing factor mcm3	Xenopus laevis (African clawed f	0
comp224752_c0	55.87	31.64	14.96	7.2	8.6	5.03	6.97	Q9U1M8	MYOI_DICDI	Myosin-I heavy chain	Dictyostelium discoideum (Slime	4e-82
comp223370_c0	55.75	75.89	92.16	94.2	57.83	66.28	115.41	A0MTA1	APEX1_DANRE	DNA-(apurinic or apyrimidinic site) lyase	Danio rerio (Zebrafish) (Brachyd	5e-81
comp213435_c0	55.63	86.88	80.35	57.28	23.62	33.19	64.47	Q7Q6Y4	MED20_ANOGA	Mediator of RNA polymerase II transcription subunit 20	Anopheles gambiae (African malar	6e-66
comp223070_c0	55.61	46.79	30.67	22.77	12.07	9.2	9.51	A7MBL8	PKN2_DANRE	Serine/threonine-protein kinase N2	Danio rerio (Zebrafish) (Brachyd	1e-160
comp225172_c1	55.61	75.06	86.86	34.21	33.35	23.6	23.72	A1L157	TSN11_HUMAN	Tetraspanin-11	Homo sapiens (Human).	4e-19
comp225601_c2	55.58	56.63	64.13	74.52	29.53	29.92	63.65	Q6P8C4	NHP2_XENTR	H/ACA ribonucleoprotein complex subunit 2-like protein	Xenopus tropicalis (Western claw	2e-54
comp222255_c0	55.43	16.6	10.72	6.32	10.72	6.16	4.76	Q86VP3	PACS2_HUMAN	Phosphofurin acidic cluster sorting protein 2	Homo sapiens (Human).	0
comp211590_c0	55.41	25.86	11.6	6.37	6.2	5.55	4.69	O96790	DPGN_DIPMA	Serine protease inhibitor dipetalogastin	Dipetalogaster maximus (Blood-su	2e-25
comp215813_c1	55.37	34.93	31.77	68.87	18.25	18.23	36.5	P50637	TSPO_MOUSE	Translocator protein	Mus musculus (Mouse).	7e-43
comp222603_c0	55.32	3.01	2.94	5.27	8.89	6.78	7.32	Q5F3G0	RHG19_CHICK	Rho GTPase-activating protein 19	Gallus gallus (Chicken).	3e-39
comp223842_c1	55.26	122.47	71.98	9.36	6.94	4.47	0.53	NULL	NULL	NULL	NULL	NULL
comp221064_c1	55.24	43.9	24.57	13.93	21.4	13.23	11.29	A5A6K7	CBPE_PANTR	Carboxypeptidase E	Pan troglodytes (Chimpanzee).	2e-141
comp218202_c0	55.22	1.59	4.49	24.66	10.97	8.47	8.04	Q6GQ34	F124A_XENLA	Protein FAM124A	Xenopus laevis (African clawed f	3e-26
comp210828_c0	55.12	233.53	197.41	10.58	34.08	26.25	4.28	NULL	NULL	NULL	NULL	NULL
comp224312_c0	55.04	15.15	15.45	18.96	12.83	12.42	16.13	A5D6V4	TM17B_DANRE	Transmembrane protein 17B	Danio rerio (Zebrafish) (Brachyd	7e-57
comp163673_c0	55.03	43.22	69.88	57.27	11.93	11.25	31.19	NULL	NULL	NULL	NULL	NULL
comp215955_c0	55.02	9.23	42.6	39.27	19.4	17.45	11.55	Q9JJ04	B4GT4_MOUSE	Beta-1,4-galactosyltransferase 4	Mus musculus (Mouse).	6e-55
comp218832_c1	55.02	31.69	39.21	41.61	28.48	33.57	69.81	Q9EQ20	MMSA_MOUSE	Methylmalonate-semialdehyde dehydrogenase [acylating], mitochondrial	Mus musculus (Mouse).	0
comp219516_c1	55	47.27	28.77	20.06	12.72	15	22.21	NULL	NULL	NULL	NULL	NULL
comp215507_c1	54.98	1.92	5.18	23.68	12.02	9.41	8.44	NULL	NULL	NULL	NULL	NULL
comp215513_c1	54.91	65.69	46.89	28.41	15.58	13.2	13.23	Q6P6V1	GLT11_RAT	Polypeptide N-acetylgalactosaminyltransferase 11	Rattus norvegicus (Rat).	0
comp220428_c0	54.86	48.33	50.46	46.34	46.74	42.44	38.83	Q6P5F9	XPO1_MOUSE	Exportin-1	Mus musculus (Mouse).	0
comp215623_c3	54.86	43.24	73.04	47.69	20.8	20.19	24.84	Q6PEC1	TBCA_RAT	Tubulin-specific chaperone A	Rattus norvegicus (Rat).	2e-28
comp222452_c2	54.85	31.86	26.33	25.85	20.09	17.29	30.81	Q16630	CPSF6_HUMAN	Cleavage and polyadenylation specificity factor subunit 6	Homo sapiens (Human).	1e-52
comp209644_c0	54.7	83.96	111.74	119.27	44.01	35.83	118.83	A6QPI6	TOM22_BOVIN	Mitochondrial import receptor subunit TOM22 homolog	Bos taurus (Bovine).	3e-20
comp214362_c1	54.68	50.73	63.47	48.84	31.21	25.72	36	Q6IQT4	CSN2_DANRE	COP9 signalosome complex subunit 2	Danio rerio (Zebrafish) (Brachyd	0
comp204090_c0	54.68	5.85	17.61	26.39	9.8	7.37	28.91	NULL	NULL	NULL	NULL	NULL
comp221075_c0	54.66	33.65	27.42	16.34	20.42	19.42	14.39	NULL	NULL	NULL	NULL	NULL
comp199389_c0	54.63	57.02	82.6	81.08	22.05	16.29	38	O08950	T2AG_RAT	Transcription initiation factor IIA subunit 2	Rattus norvegicus (Rat).	5e-55
comp220416_c1	54.57	54.41	50.74	24.35	13.48	13.08	14.4	Q6IP50	UBX1A_XENLA	UBX domain-containing protein 1-A	Xenopus laevis (African clawed f	7e-79
comp218085_c0	54.55	48.37	48.73	52.1	37.88	36.91	47.98	Q9JMA1	UBP14_MOUSE	Ubiquitin carboxyl-terminal hydrolase 14	Mus musculus (Mouse).	0
comp226112_c1	54.52	62.29	49.49	26.26	17.11	15.81	14.92	Q6IMM1	DJC27_CHICK	DnaJ homolog subfamily C member 27	Gallus gallus (Chicken).	6e-126
comp220794_c0	54.48	29.95	51.17	64.98	45.07	47.11	61.01	Q5R7H4	LBR_PONAB	Lamin-B receptor	Pongo abelii (Sumatran orangutan	3e-129
comp211932_c1	54.37	6.53	4.45	4.52	5.66	4.2	4.25	Q5XHA0	SCMC1_XENTR	Calcium-binding mitochondrial carrier protein SCaMC-1	Xenopus tropicalis (Western claw	1e-49
comp224179_c1	54.3	37.61	32.95	38.95	30.01	24.95	21.34	Q4R9C4	G2E3_MACFA	G2/M phase-specific E3 ubiquitin-protein ligase	Macaca fascicularis (Crab-eating	3e-92
comp223357_c1	54.3	15.3	9.25	10.24	6.4	4.83	3.6	Q924H5	RA51C_MOUSE	DNA repair protein RAD51 homolog 3	Mus musculus (Mouse).	6e-135
comp221591_c1	54.23	76.13	99.34	62.52	11.64	7.78	5.78	Q9P0K7	RAI14_HUMAN	Ankycorbin	Homo sapiens (Human).	1e-11
comp226056_c0	54.14	45.15	49.62	36.52	46.56	39.03	37.19	P48728	GCST_HUMAN	Aminomethyltransferase, mitochondrial	Homo sapiens (Human).	4e-156
comp215216_c0	54.12	4.44	19.27	35.63	20.39	24.01	63.48	Q5RE15	PSMD8_PONAB	26S proteasome non-ATPase regulatory subunit 8	Pongo abelii (Sumatran orangutan	6e-102
comp225726_c1	54.1	22.71	27.23	28.4	35.84	33.72	44.14	NULL	NULL	NULL	NULL	NULL
comp219283_c2	54.04	21.46	28.49	20.48	9.33	5.26	3.18	Q8TEW0	PARD3_HUMAN	Partitioning defective 3 homolog	Homo sapiens (Human).	5e-43
comp226174_c0	54.02	10.23	4.54	4.22	9.48	6.44	5.07	O97394	SDK_DROME	Protein sidekick	Drosophila melanogaster (Fruit f	0
comp214000_c0	54	78.49	54	15.2	35.73	30.94	20.44	NULL	NULL	NULL	NULL	NULL
comp220852_c2	54	14.53	13.67	20.22	12.96	10.23	7.55	O43313	ATMIN_HUMAN	ATM interactor	Homo sapiens (Human).	1e-26
comp224969_c1	53.95	91.52	59.14	187.72	279.98	299.9	366.28	P33198	IDHP_PIG	Isocitrate dehydrogenase [NADP], mitochondrial	Sus scrofa (Pig).	9e-169
comp224095_c1	53.71	43.89	44.71	35.87	38.25	29.32	22.63	Q8CGZ2	ADIP_RAT	Afadin- and alpha-actinin-binding protein	Rattus norvegicus (Rat).	1e-47
comp222403_c0	53.67	40.04	17.05	1.2	3.2	2.86	1.12	Q9EP52	TWSG1_MOUSE	Twisted gastrulation protein homolog 1	Mus musculus (Mouse).	3e-41
comp223984_c0	53.65	41.33	31.24	21.79	20.73	15.76	19.08	Q3ZBH0	TCPB_BOVIN	T-complex protein 1 subunit beta	Bos taurus (Bovine).	0
comp219364_c1	53.6	56.14	45.04	14.5	9.28	6.15	1.92	Q2PFV2	CASP3_MACFA	Caspase-3	Macaca fascicularis (Crab-eating	6e-73
comp222223_c0	53.57	19.02	10.17	5.54	3.42	2.43	3.11	Q5BK01	MET24_RAT	Methyltransferase-like protein 24	Rattus norvegicus (Rat).	1e-11
comp221430_c1	53.46	46.99	60.07	67.11	44.67	35.65	35.48	Q13472	TOP3A_HUMAN	DNA topoisomerase 3-alpha	Homo sapiens (Human).	0
comp221795_c0	53.43	20.35	5.43	1.85	4.07	3.34	1.65	Q9VX32	RG190_DROME	Rho GTPase-activating protein 190	Drosophila melanogaster (Fruit f	5e-46
comp225276_c0	53.38	4.3	2.55	2.75	6.42	7.09	7	Q86SQ0	PHLB2_HUMAN	Pleckstrin homology-like domain family B member 2	Homo sapiens (Human).	6e-19
comp216106_c0	53.37	43.86	36.31	35.32	26.85	22.18	30.49	Q7L014	DDX46_HUMAN	Probable ATP-dependent RNA helicase DDX46	Homo sapiens (Human).	0
comp210361_c0	53.36	43.91	41.43	34.72	6.43	5.86	8.89	Q28BK1	HACE1_XENTR	E3 ubiquitin-protein ligase HACE1	Xenopus tropicalis (Western claw	0
comp217825_c3	53.36	53.22	30.46	19.99	13.36	16.91	33.39	Q90YK5	HPSE_CHICK	Heparanase	Gallus gallus (Chicken).	1e-81
comp225050_c2	53.21	70.99	51.17	37.44	24.84	27.32	40.31	NULL	NULL	NULL	NULL	NULL
comp217656_c2	53.21	17.15	28.47	32.23	22.36	13.51	11.42	Q9JME2	CHSTB_MOUSE	Carbohydrate sulfotransferase 11	Mus musculus (Mouse).	9e-58
comp218360_c3	53.12	37.08	18.33	6.46	5.42	4.34	2.47	Q6ZWJ1	STXB4_HUMAN	Syntaxin-binding protein 4	Homo sapiens (Human).	4e-58
comp222361_c1	53.02	52.66	29.98	7.45	12.47	9.44	7.64	B0FYY4	ITB1_SHEEP	Integrin beta-1	Ovis aries (Sheep).	2e-116
comp223602_c0	52.84	17.57	10.01	11.58	7.26	9.85	9.5	Q15063	POSTN_HUMAN	Periostin	Homo sapiens (Human).	2e-29
comp225738_c0	52.82	25.38	14.49	18.06	22.23	19.48	24.81	NULL	NULL	NULL	NULL	NULL
comp199378_c0	52.8	94.49	81.96	63.45	26.7	26.33	42.6	P61759	PFD3_MOUSE	Prefoldin subunit 3	Mus musculus (Mouse).	8e-80
comp219556_c3	52.79	60.64	66.03	56.98	28.67	18.34	21.99	C1C4M8	MTNB_LITCT	Probable methylthioribulose-1-phosphate dehydratase	Lithobates catesbeiana (American	5e-105
comp224735_c2	52.72	30.12	45.3	33.91	32.77	32.51	37.88	NULL	NULL	NULL	NULL	NULL
comp225639_c0	52.42	55.75	63.38	63.9	42.26	40.72	74.66	P41091	IF2G_HUMAN	Eukaryotic translation initiation factor 2 subunit 3	Homo sapiens (Human).	0
comp211390_c0	52.33	66.57	55.07	53.39	36.34	49.21	98.76	Q6NUH2	NAA40_XENLA	N-alpha-acetyltransferase 40	Xenopus laevis (African clawed f	4e-83
comp225830_c1	52.05	30.18	51.52	41.64	13.77	10.79	14.05	P51523	ZNF84_HUMAN	Zinc finger protein 84	Homo sapiens (Human).	4e-84
comp225848_c1	52.05	40.18	37.16	27.77	14.55	18.84	33.53	Q8WV92	MITD1_HUMAN	MIT domain-containing protein 1	Homo sapiens (Human).	9e-95
comp222437_c0	51.99	47.8	98.8	58.54	56.97	52.85	44.41	P48430	SOX2_CHICK	Transcription factor SOX-2	Gallus gallus (Chicken).	5e-68
comp219888_c0	51.97	77.54	73.42	51.21	28.2	24.82	36.28	P49005	DPOD2_HUMAN	DNA polymerase delta subunit 2	Homo sapiens (Human).	8e-105
comp215807_c0	51.95	66.62	28.98	8.39	3.95	2.83	2.73	Q6J1I7	RN166_RAT	RING finger protein 166	Rattus norvegicus (Rat).	1e-73
comp224061_c4	51.91	37.84	47.6	52.66	22.26	23.39	52.57	Q5RBZ2	MEP50_PONAB	Methylosome protein 50	Pongo abelii (Sumatran orangutan	1e-62
comp217400_c0	51.91	16.7	42.77	97.89	82.13	86.29	146.56	Q8VEM8	MPCP_MOUSE	Phosphate carrier protein, mitochondrial	Mus musculus (Mouse).	4e-175
comp222810_c0	51.85	19.07	14.53	7.3	6	5.3	5.32	Q68SA9	ATS7_MOUSE	A disintegrin and metalloproteinase with thrombospondin motifs 7	Mus musculus (Mouse).	3e-10
comp221547_c2	51.84	45.24	46.49	29.1	40.09	51.02	43.24	NULL	NULL	NULL	NULL	NULL
comp221131_c0	51.84	67.63	46.96	34.48	20.81	23.06	29.83	P51659	DHB4_HUMAN	Peroxisomal multifunctional enzyme type 2	Homo sapiens (Human).	0
comp213515_c0	51.82	2.97	3.89	20.22	13.83	6	10.74	A0MSJ1	CRA1B_DANRE	Collagen alpha-1(XXVII) chain B	Danio rerio (Zebrafish) (Brachyd	8e-58
comp225596_c0	51.81	80.72	62.42	44.29	9.9	8.43	23.19	NULL	NULL	NULL	NULL	NULL
comp222272_c0	51.78	39.69	14.87	1.55	11.69	8.5	1.36	NULL	NULL	NULL	NULL	NULL
comp223132_c0	51.72	30.07	18.73	9.41	9.05	6.98	3.73	Q9JII1	INP5E_MOUSE	72 kDa inositol polyphosphate 5-phosphatase	Mus musculus (Mouse).	8e-135
comp220655_c1	51.7	31.41	23.8	23.5	16.6	15.11	20.62	Q99JX7	NXF1_MOUSE	Nuclear RNA export factor 1	Mus musculus (Mouse).	1e-140
comp225885_c2	51.67	11.46	12.56	10.54	19.7	15.54	15.44	O75521	ECI2_HUMAN	Enoyl-CoA delta isomerase 2, mitochondrial	Homo sapiens (Human).	6e-117
comp217652_c0	51.59	45.61	38.13	23.18	17.69	15.11	9.54	Q8QGW7	LITAF_CHICK	Lipopolysaccharide-induced tumor necrosis factor-alpha factor homolog	Gallus gallus (Chicken).	4e-21
comp223747_c0	51.55	28.23	39.92	29.38	17.42	14.12	14.72	Q6TJY3	KS6B1_BOVIN	Ribosomal protein S6 kinase beta-1	Bos taurus (Bovine).	0
comp223010_c2	51.55	48.69	42.73	10.45	7.21	3.26	6.16	NULL	NULL	NULL	NULL	NULL
comp224614_c2	51.54	56.98	40.69	42.02	21.88	22.27	34.73	Q9NUU7	DD19A_HUMAN	ATP-dependent RNA helicase DDX19A	Homo sapiens (Human).	0
comp226046_c0	51.48	18.62	12.25	11.1	17.88	14.19	17.04	Q00963	SPTCB_DROME	Spectrin beta chain	Drosophila melanogaster (Fruit f	0
comp224544_c0	51.47	27.77	18.06	15.62	15.21	8.47	6	Q9Z1L0	PK3CB_RAT	Phosphatidylinositol 4,5-bisphosphate 3-kinase catalytic subunit beta isoform	Rattus norvegicus (Rat).	4e-113
comp213734_c0	51.46	35.03	49.24	44.77	14.48	11.79	20.14	P42125	ECI1_MOUSE	Enoyl-CoA delta isomerase 1, mitochondrial	Mus musculus (Mouse).	4e-96
comp223264_c0	51.4	32.49	27.85	7.63	8.71	9.69	9.08	P87061	TEA1_SCHPO	Tip elongation aberrant protein 1	Schizosaccharomyces pombe (strai	4e-22
comp210590_c0	51.39	45.86	42.94	30.02	16.62	13.77	16.24	Q5R5M0	MTCH2_PONAB	Mitochondrial carrier homolog 2	Pongo abelii (Sumatran orangutan	2e-80
comp211291_c0	51.35	11.94	7.16	6.74	8.56	5.54	6.25	O95049	ZO3_HUMAN	Tight junction protein ZO-3	Homo sapiens (Human).	1e-06
comp221451_c0	51.24	20.74	28.58	28.5	41.24	46.11	34.88	Q3ZBT2	FBX9_BOVIN	F-box only protein 9	Bos taurus (Bovine).	1e-109
comp225742_c0	51.19	20.58	5.06	6.04	7.23	5.81	5.45	Q5VU97	CAHD1_HUMAN	VWFA and cache domain-containing protein 1	Homo sapiens (Human).	0
comp224045_c3	51.1	16.91	19.69	10.33	10.54	7.8	5.02	Q9UBH6	XPR1_HUMAN	Xenotropic and polytropic retrovirus receptor 1	Homo sapiens (Human).	0
comp213879_c0	50.98	24.1	41.03	58.76	31.72	29.24	60.5	Q5ZL33	STRAP_CHICK	Serine-threonine kinase receptor-associated protein	Gallus gallus (Chicken).	2e-143
comp219702_c0	50.96	76.35	64.33	26.54	21.64	18.08	11.04	Q28J34	ERLN2_XENTR	Erlin-2	Xenopus tropicalis (Western claw	2e-106
comp221208_c0	50.89	79.61	89.31	94.57	87.49	71.39	85.42	A1XQU1	PSB7_PIG	Proteasome subunit beta type-7	Sus scrofa (Pig).	2e-147
comp220174_c0	50.88	62.38	38.47	8.81	11.46	9.13	2.41	NULL	NULL	NULL	NULL	NULL
comp225243_c0	50.88	10	5.1	5.13	6.58	5.41	7.35	Q5ZLC6	ANR10_CHICK	Ankyrin repeat domain-containing protein 10	Gallus gallus (Chicken).	5e-19
comp225905_c0	50.86	61.16	44.44	41.37	21.62	19.81	36.68	Q9VCA9	SPCS3_DROME	Signal peptidase complex subunit 3	Drosophila melanogaster (Fruit f	1e-83
comp223235_c0	50.83	6.78	5.5	4.33	5.05	4.21	2.73	A2BDA5	DCA15_XENLA	DDB1- and CUL4-associated factor 15	Xenopus laevis (African clawed f	9e-43
comp224819_c0	50.76	45.08	54.63	67.17	39.21	36.81	47.46	Q07832	PLK1_MOUSE	Serine/threonine-protein kinase PLK1	Mus musculus (Mouse).	2e-156
comp213410_c0	50.76	37.42	25.86	15.33	11.15	7.34	3.98	Q69Z28	ATS16_MOUSE	A disintegrin and metalloproteinase with thrombospondin motifs 16	Mus musculus (Mouse).	9e-26
comp225163_c1	50.68	28.74	60.34	61.84	33.17	37.33	61.74	Q6TXF1	ARRD3_RAT	Arrestin domain-containing protein 3	Rattus norvegicus (Rat).	2e-104
comp216264_c0	50.66	55.65	66.48	48.94	39.12	38.39	40.96	P18067	RAB7A_CANFA	Ras-related protein Rab-7a	Canis familiaris (Dog) (Canis lu	2e-131
comp224330_c1	50.66	28.83	19.72	21.12	15.33	16.06	13.15	Q6IR74	CTL1_XENLA	Choline transporter-like protein 1	Xenopus laevis (African clawed f	0
comp219574_c0	50.61	22.15	18.53	10.24	9.76	14.42	11.65	Q28668	CO1A2_RABIT	Collagen alpha-2(I) chain	Oryctolagus cuniculus (Rabbit).	4e-11
comp215406_c6	50.57	57.28	46.53	58.92	29.12	25.77	46.69	Q9D554	SF3A3_MOUSE	Splicing factor 3A subunit 3	Mus musculus (Mouse).	0
comp217839_c0	50.51	15.79	47	50.03	22.51	19.02	31.59	Q3T0B6	C1QBP_BOVIN	Complement component 1 Q subcomponent-binding protein, mitochondrial	Bos taurus (Bovine).	3e-41
comp224369_c3	50.43	32.04	14.38	8.82	10.3	9.17	10.38	Q9Y2W6	TDRKH_HUMAN	Tudor and KH domain-containing protein	Homo sapiens (Human).	2e-15
comp220686_c0	50.42	13.74	10.3	19.15	22.03	15.57	18.55	NULL	NULL	NULL	NULL	NULL
comp217021_c0	50.41	72.52	22.71	3.58	3.59	3.44	1.76	NULL	NULL	NULL	NULL	NULL
comp222095_c0	50.38	26.06	27.91	16.13	18.21	18.54	11.98	Q3T0P7	ITM2B_BOVIN	Integral membrane protein 2B	Bos taurus (Bovine).	3e-26
comp220803_c0	50.35	39.7	31.89	30.41	33.26	33.43	21.31	A2AQ19	RTF1_MOUSE	RNA polymerase-associated protein RTF1 homolog	Mus musculus (Mouse).	2e-24
comp222591_c0	50.31	50.38	47.27	26.2	12.92	11.74	6.62	NULL	NULL	NULL	NULL	NULL
comp215977_c0	50.31	79.65	68.33	22.55	14.28	13.58	8.74	NULL	NULL	NULL	NULL	NULL
comp217871_c2	50.25	54.92	26.46	25.38	11.94	15.58	10.41	P25407	STI1L_PLAFA	STI1-like protein	Plasmodium falciparum.	2e-21
comp223213_c0	50.23	56.15	77.3	23.23	10.35	3.64	1.01	Q5RGB8	KLH26_DANRE	Kelch-like protein 26	Danio rerio (Zebrafish) (Brachyd	3e-53
comp224920_c0	50.23	3.22	3.14	8.2	4.07	2.99	3.45	Q6REY9	RHG20_RAT	Rho GTPase-activating protein 20	Rattus norvegicus (Rat).	9e-48
comp216873_c1	50.21	41.71	35.27	61.43	94.84	40.2	76.73	P13060	EF2_DROME	Elongation factor 2	Drosophila melanogaster (Fruit f	0
comp224145_c0	50.2	14.76	13.57	11.94	16.2	12.61	9.17	Q80Y19	RHGBA_MOUSE	Rho GTPase-activating protein 11A	Mus musculus (Mouse).	1e-42
comp215607_c5	50	56.93	27.87	10.59	5.54	4.51	3.21	NULL	NULL	NULL	NULL	NULL
comp226136_c1	50	39.65	18.32	9.42	6.24	5.96	5.06	Q5ZKY2	ATG7_CHICK	Ubiquitin-like modifier-activating enzyme ATG7	Gallus gallus (Chicken).	0
comp221564_c0	49.99	64.7	68.58	39.21	17.7	14.93	17.41	Q8W485	Y5010_ARATH	Uncharacterized protein At5g50100, mitochondrial	Arabidopsis thaliana (Mouse-ear	1e-24
comp223676_c1	49.99	16.21	12.2	3.45	4.3	2.93	1.04	Q54GU0	ARSB_DICDI	Putative transporter arsB	Dictyostelium discoideum (Slime	1e-19
comp214099_c0	49.9	69.33	50.96	21.63	7.83	6.52	5.63	NULL	NULL	NULL	NULL	NULL
comp221722_c1	49.86	25.29	40.93	24.24	7.75	5.73	5.83	P54278	PMS2_HUMAN	Mismatch repair endonuclease PMS2	Homo sapiens (Human).	1e-114
comp214963_c0	49.85	73.67	73.82	57.37	21.16	25.73	35.31	Q5ZKI4	CCD93_CHICK	Coiled-coil domain-containing protein 93	Gallus gallus (Chicken).	0
comp225745_c1	49.72	69.91	54.99	33.38	14.13	13.01	12.02	P52555	ERP29_RAT	Endoplasmic reticulum resident protein 29	Rattus norvegicus (Rat).	1e-52
comp221311_c0	49.71	22.47	44.63	61.9	22.18	19.65	49.79	NULL	NULL	NULL	NULL	NULL
comp197807_c0	49.67	30.87	39.12	29.67	26.11	29.17	49.18	NULL	NULL	NULL	NULL	NULL
comp215571_c0	49.47	17.49	26.59	38.36	46.84	51.83	71	Q9Z2K9	IDHC_MICME	Isocitrate dehydrogenase [NADP] cytoplasmic	Microtus mexicanus (Mexican vole	0
comp216952_c0	49.4	41.86	30.38	18.99	7.73	5.05	3.99	Q3ZBG9	PLS2_BOVIN	Phospholipid scramblase 2	Bos taurus (Bovine).	2e-16
comp216733_c0	49.34	34.21	29.16	27.87	16.8	13.87	19.67	Q24323	SEM2A_DROME	Semaphorin-2A	Drosophila melanogaster (Fruit f	3e-67
comp223631_c1	49.28	34.65	20.68	16.3	7.95	6.31	8.54	Q99J78	DEFI8_MOUSE	Differentially expressed in FDCP 8	Mus musculus (Mouse).	6e-146
comp221960_c1	49.28	61.41	57.54	40.57	52.99	55.1	53.09	Q90577	SRCA_CHICK	Sarcalumenin	Gallus gallus (Chicken).	1e-09
comp224564_c0	49.23	45.11	28.88	7.46	2.33	4.47	2.81	O17583	LIN10_CAEEL	Protein lin-10	Caenorhabditis elegans.	3e-177
comp215208_c0	49.14	75.86	42.62	37.45	52.69	83.52	205.59	B5FXE5	AIFM2_TAEGU	Apoptosis-inducing factor 2	Taeniopygia guttata (Zebra finch	2e-72
comp223622_c0	49.11	55.54	47.38	22.5	19.57	18.75	17.73	Q6DCC5	F108B_XENLA	Abhydrolase domain-containing protein FAM108B1	Xenopus laevis (African clawed f	3e-152
comp221448_c0	49.03	2.86	2.17	3.3	6.88	4.07	3.7	NULL	NULL	NULL	NULL	NULL
comp211746_c0	49	29.6	39.46	36.53	9.9	10.33	23.34	Q921Y2	IMP3_MOUSE	U3 small nucleolar ribonucleoprotein protein IMP3	Mus musculus (Mouse).	4e-89
comp225881_c0	48.95	31.51	13.84	8.16	9.43	8.91	7.1	NULL	NULL	NULL	NULL	NULL
comp222527_c2	48.94	8.84	9.11	12.42	13.12	9.38	8.95	Q8MIQ9	P_PIG	P protein	Sus scrofa (Pig).	0
comp187168_c0	48.94	70.44	56.43	37.61	14.62	12.36	11.43	Q2NKS3	PSMG3_BOVIN	Proteasome assembly chaperone 3	Bos taurus (Bovine).	1e-15
comp213979_c0	48.87	59.89	42.03	29.15	20.54	21.09	21.87	Q8N0Z6	TTC5_HUMAN	Tetratricopeptide repeat protein 5	Homo sapiens (Human).	4e-124
comp221757_c0	48.84	5.47	5.8	12.08	13.1	9.62	13.17	Q9STX2	VEP1_ARATH	3-oxo-Delta(4,5)-steroid 5-beta-reductase	Arabidopsis thaliana (Mouse-ear	2e-83
comp216441_c0	48.8	19.04	14.65	13.28	6.08	5.16	4.25	Q8K1J6	TRNT1_MOUSE	CCA tRNA nucleotidyltransferase 1, mitochondrial	Mus musculus (Mouse).	4e-150
comp222068_c0	48.79	9.65	4.96	2.22	6.18	6.38	6.78	Q9XSC3	WDR44_BOVIN	WD repeat-containing protein 44	Bos taurus (Bovine).	0
comp224702_c1	48.77	18.52	11.63	7.51	7.85	6.25	2.75	NULL	NULL	NULL	NULL	NULL
comp224068_c1	48.77	13.05	3.57	1.62	1.21	0.68	0.76	Q5UPJ3	YL116_MIMIV	Uncharacterized protein L116	Acanthamoeba polyphaga mimivirus	5e-06
comp218741_c0	48.73	30.2	18.17	14.2	10.4	8.73	8.28	Q9Y2X8	UB2D4_HUMAN	Ubiquitin-conjugating enzyme E2 D4	Homo sapiens (Human).	2e-41
comp221936_c2	48.64	8.88	7.94	9.18	7.08	7.45	5.76	P34897	GLYM_HUMAN	Serine hydroxymethyltransferase, mitochondrial	Homo sapiens (Human).	0
comp219895_c1	48.62	23.32	36.31	27.05	23.29	19.3	28.71	Q9GMB8	SYSC_BOVIN	Serine--tRNA ligase, cytoplasmic	Bos taurus (Bovine).	0
comp220520_c0	48.61	29.42	12.34	4.58	8.1	6.42	8.67	P91943	PANG1_DROME	Protein pangolin, isoforms A/H/I	Drosophila melanogaster (Fruit f	6e-89
comp218885_c2	48.58	24.44	19.03	18.56	12.42	14.44	28.32	Q9CYH6	RRS1_MOUSE	Ribosome biogenesis regulatory protein homolog	Mus musculus (Mouse).	8e-96
comp214304_c0	48.58	46.82	56.14	43.36	25.64	28.33	51.09	Q2HJ97	PHB2_BOVIN	Prohibitin-2	Bos taurus (Bovine).	3e-156
comp225938_c0	48.57	31.07	10.98	5.18	6.12	4.46	2.43	Q5R5R4	RUFY2_PONAB	RUN and FYVE domain-containing protein 2	Pongo abelii (Sumatran orangutan	0
comp218130_c6	48.53	37.47	35.32	34.35	15.85	14.94	22.52	Q5XGF1	CENPN_XENTR	Centromere protein N	Xenopus tropicalis (Western claw	4e-26
comp216571_c0	48.51	61.7	41.98	38.05	28.36	22.87	27.58	Q80Z25	OFD1_MOUSE	Oral-facial-digital syndrome 1 protein homolog	Mus musculus (Mouse).	5e-69
comp222669_c0	48.5	60.65	45.78	22.96	8	13.02	9.39	NULL	NULL	NULL	NULL	NULL
comp226078_c0	48.49	26.45	14.93	11.41	16.74	15.55	15.84	Q91784	KIF4_XENLA	Chromosome-associated kinesin KIF4	Xenopus laevis (African clawed f	0
comp225429_c2	48.48	83.19	49.28	78.49	1.03	5.34	19.76	NULL	NULL	NULL	NULL	NULL
comp219825_c1	48.46	60.54	64.07	72.65	44.59	43.3	60.39	Q6DGP2	SYF2_DANRE	Pre-mRNA-splicing factor syf2	Danio rerio (Zebrafish) (Brachyd	2e-99
comp220397_c1	48.44	30.27	24.53	15.1	5.79	3.51	2.63	Q6GLJ1	BTBDH_XENLA	BTB/POZ domain-containing protein 17	Xenopus laevis (African clawed f	1e-41
comp208746_c0	48.42	17.59	39.03	53.31	32.72	32.96	70.52	F6P3G4	PS11A_DANRE	26S proteasome non-ATPase regulatory subunit 11A	Danio rerio (Zebrafish) (Brachyd	0
comp219521_c0	48.4	20.31	12.15	12.11	27.68	19.74	15.17	Q32KX7	BMI1_BOVIN	Polycomb complex protein BMI-1	Bos taurus (Bovine).	8e-87
comp208709_c1	48.38	8.19	18.91	13.91	6.81	6.72	10.23	Q5REY3	PRDX3_PONAB	Thioredoxin-dependent peroxide reductase, mitochondrial	Pongo abelii (Sumatran orangutan	9e-104
comp224487_c3	48.37	26.71	29.75	41.1	58.29	60.08	83.95	Q17GM7	CISY1_AEDAE	Probable citrate synthase 1, mitochondrial	Aedes aegypti (Yellowfever mosqu	7e-161
comp222401_c0	48.25	26.95	35.99	19.61	6.92	4.67	5.56	Q17QJ5	TSN5_BOVIN	Tetraspanin-5	Bos taurus (Bovine).	2e-85
comp216685_c1	48.14	51.12	30.71	24.11	12.75	15.35	38.6	NULL	NULL	NULL	NULL	NULL
comp217819_c0	48.1	6.87	3.01	2.34	2.67	1.78	1.81	NULL	NULL	NULL	NULL	NULL
comp225641_c0	48.04	36.16	35.21	24.77	39.48	38.19	28.84	Q29503	UB2R2_RABIT	Ubiquitin-conjugating enzyme E2 R2	Oryctolagus cuniculus (Rabbit).	3e-119
comp223751_c1	48.04	56.84	29.98	6.34	4.53	3.57	3.51	NULL	NULL	NULL	NULL	NULL
comp223396_c0	47.98	50.56	48.32	19.84	6.8	4.97	6.49	Q92611	EDEM1_HUMAN	ER degradation-enhancing alpha-mannosidase-like protein 1	Homo sapiens (Human).	2e-160
comp224535_c1	47.89	1.19	1.7	2.51	4.86	3.01	2.8	O14924	RGS12_HUMAN	Regulator of G-protein signaling 12	Homo sapiens (Human).	1e-53
comp221789_c2	47.82	19.76	16.6	8.18	7.75	6.81	4.21	NULL	NULL	NULL	NULL	NULL
comp217263_c0	47.81	28.63	49.1	31.93	13.82	7.72	5.98	O08984	LBR_RAT	Lamin-B receptor	Rattus norvegicus (Rat).	3e-145
comp163315_c0	47.79	12.47	23.27	25.77	14.71	12.58	8.39	F1QBY1	NIPLB_DANRE	Nipped-B-like protein B	Danio rerio (Zebrafish) (Brachyd	8e-08
comp214849_c0	47.76	49.92	27.1	23.93	33.61	27.71	21.98	Q9H0H5	RGAP1_HUMAN	Rac GTPase-activating protein 1	Homo sapiens (Human).	6e-123
comp218102_c0	47.75	41.88	26.82	26.32	25.84	23.05	15.63	P11179	ODO2_BOVIN	Dihydrolipoyllysine-residue succinyltransferase component of 2-oxoglutarate dehydrogenase complex, mitochondrial	Bos taurus (Bovine).	0
comp214146_c3	47.71	47.2	46.42	36.33	23.56	19.9	24.35	Q99615	DNJC7_HUMAN	DnaJ homolog subfamily C member 7	Homo sapiens (Human).	6e-180
comp214491_c3	47.69	66.69	48.55	32.54	19.65	13.81	22.28	Q499W2	SLD5_RAT	DNA replication complex GINS protein SLD5	Rattus norvegicus (Rat).	2e-79
comp225781_c3	47.67	9.84	32.58	37.58	7.82	8.71	43.53	NULL	NULL	NULL	NULL	NULL
comp217993_c0	47.62	28.42	21.65	21.1	5.6	3.64	5.15	O95394	AGM1_HUMAN	Phosphoacetylglucosamine mutase	Homo sapiens (Human).	6e-160
comp218259_c3	47.58	51.3	42.6	41.12	14.81	9.74	11.33	Q5MCW4	ZN569_HUMAN	Zinc finger protein 569	Homo sapiens (Human).	1e-65
comp217967_c0	47.52	33.89	34.67	45.52	27.91	32.43	50.54	Q86UA1	PRP39_HUMAN	Pre-mRNA-processing factor 39	Homo sapiens (Human).	0
comp226179_c0	47.51	6.86	4.18	2.33	5.5	4.91	4.75	O61307	TENM_DROME	Teneurin-m	Drosophila melanogaster (Fruit f	0
comp223412_c0	47.49	24.04	34.37	40.17	20.6	18.29	34.89	Q9LZG0	ADK2_ARATH	Adenosine kinase 2	Arabidopsis thaliana (Mouse-ear	4e-130
comp221240_c0	47.49	30.16	50.23	59.5	79.29	74.03	87.95	Q60865	CAPR1_MOUSE	Caprin-1	Mus musculus (Mouse).	1e-57
comp223809_c1	47.47	44.87	115.31	137.39	40.18	38.37	99.1	NULL	NULL	NULL	NULL	NULL
comp221778_c0	47.46	10.1	1.93	0.9	1.53	1.48	1.8	P11531	DMD_MOUSE	Dystrophin	Mus musculus (Mouse).	0
comp213607_c0	47.36	27.18	22.01	16.96	18.21	18.43	19.11	P98158	LRP2_RAT	Low-density lipoprotein receptor-related protein 2	Rattus norvegicus (Rat).	0
comp225674_c1	47.35	35	25.94	20.97	11.5	9.73	10.45	Q9Z0R0	HASP_MOUSE	Serine/threonine-protein kinase haspin	Mus musculus (Mouse).	2e-95
comp224639_c0	47.3	68.81	76.36	65.46	31.56	33.03	58.33	O95249	GOSR1_HUMAN	Golgi SNAP receptor complex member 1	Homo sapiens (Human).	9e-111
comp212916_c0	47.25	22.31	33.55	21.9	20.64	23.33	45.28	C3ZBT0	FEN1_BRAFL	Flap endonuclease 1	Branchiostoma floridae (Florida	0
comp224054_c0	47.25	5.75	14.03	30.11	12.25	6.65	5.03	O88382	MAGI2_RAT	Membrane-associated guanylate kinase, WW and PDZ domain-containing protein 2	Rattus norvegicus (Rat).	4e-174
comp212870_c0	47.19	20.9	10.92	5.93	3.5	1.84	1.61	P08548	LIN1_NYCCO	LINE-1 reverse transcriptase homolog	Nycticebus coucang (Slow loris).	1e-18
comp224312_c1	47.15	20.23	13.46	15.29	15.89	16.29	17.49	NULL	NULL	NULL	NULL	NULL
comp223969_c0	47.14	28.12	14.67	13.13	27.16	24.08	32.39	Q5QJ74	TBCEL_HUMAN	Tubulin-specific chaperone cofactor E-like protein	Homo sapiens (Human).	4e-70
comp225387_c0	47.13	56.65	37.38	15.25	29.56	22.66	22.29	NULL	NULL	NULL	NULL	NULL
comp210879_c0	47.11	9.78	7.05	9.22	7.79	3.45	1	NULL	NULL	NULL	NULL	NULL
comp222390_c2	47.11	12.03	5.58	4.52	7.48	5.09	6.52	Q9ULI0	ATD2B_HUMAN	ATPase family AAA domain-containing protein 2B	Homo sapiens (Human).	1e-98
comp224040_c1	47.08	8.63	10.1	10.07	14.79	9.84	7.45	Q9QZ81	AGO2_RAT	Protein argonaute-2	Rattus norvegicus (Rat).	0
comp220477_c1	47	21.42	15.46	16.97	9.41	7.95	6.84	Q54BM2	PAP1A_DICDI	Polyadenylate-binding protein 1-A	Dictyostelium discoideum (Slime	4e-07
comp222394_c0	46.98	34.31	15.1	8.52	5.72	2.64	2.21	NULL	NULL	NULL	NULL	NULL
comp222949_c0	46.91	43.14	37.92	15.97	44.73	30.78	14.23	P40123	CAP2_HUMAN	Adenylyl cyclase-associated protein 2	Homo sapiens (Human).	3e-74
comp219683_c0	46.91	46.38	43.28	57.86	39.06	38.23	64.32	Q3SZ71	MPPB_BOVIN	Mitochondrial-processing peptidase subunit beta	Bos taurus (Bovine).	0
comp224359_c1	46.89	8.41	9.58	15.75	12.79	10.01	11.68	P55201	BRPF1_HUMAN	Peregrin	Homo sapiens (Human).	0
comp223564_c1	46.84	41.86	34.29	25.14	13.26	13.5	6.5	Q94KD8	BXL2_ARATH	Probable beta-D-xylosidase 2	Arabidopsis thaliana (Mouse-ear	3e-125
comp225418_c1	46.84	40.32	38.27	39.5	20.65	18.32	24.07	Q96JI7	SPTCS_HUMAN	Spatacsin	Homo sapiens (Human).	0
comp225002_c0	46.69	23.26	3.98	1.57	3.16	2.73	3.12	Q8NFW9	MYRIP_HUMAN	Rab effector MyRIP	Homo sapiens (Human).	3e-42
comp222334_c1	46.59	31.02	22.5	29.89	30.51	21.53	30.5	Q6P2K6	P4R3A_MOUSE	Serine/threonine-protein phosphatase 4 regulatory subunit 3A	Mus musculus (Mouse).	0
comp216021_c8	46.48	13.22	4.53	2.5	2.13	1.23	0.83	O14772	FPGT_HUMAN	Fucose-1-phosphate guanylyltransferase	Homo sapiens (Human).	1e-118
comp225504_c0	46.46	12.52	4.45	2.52	2.07	1.11	1.81	NULL	NULL	NULL	NULL	NULL
comp223052_c0	46.44	83.32	92.08	59.79	31.36	32.51	48.31	NULL	NULL	NULL	NULL	NULL
comp219318_c1	46.43	36.41	53.94	40.02	29.08	27.66	34.16	NULL	NULL	NULL	NULL	NULL
comp217785_c4	46.38	53.25	133.22	137.24	76.14	89.25	229.86	Q08013	SSRG_RAT	Translocon-associated protein subunit gamma	Rattus norvegicus (Rat).	7e-79
comp213940_c0	46.32	40.52	44.49	56.74	20.6	20.01	43.64	Q28C65	EIF3K_XENTR	Eukaryotic translation initiation factor 3 subunit K	Xenopus tropicalis (Western claw	4e-108
comp218122_c0	46.26	44.77	33.93	37.17	8.25	6.49	16.03	Q6AX41	CHC6A_XENLA	Coiled-coil-helix-coiled-coil-helix domain-containing protein 6A, mitochondrial	Xenopus laevis (African clawed f	2e-12
comp225215_c0	46.25	45.75	40.29	23.96	19.56	16.75	18.44	Q9CYF5	WBS16_MOUSE	Williams-Beuren syndrome chromosomal region 16 protein homolog	Mus musculus (Mouse).	4e-132
comp224186_c0	46.2	8.35	8.11	6.98	15.61	14.51	9.35	B4LRN7	IHOG_DROVI	Interference hedgehog	Drosophila virilis (Fruit fly).	3e-41
comp216411_c0	46.18	43.22	75.11	91.45	97.33	107.26	96.76	Q6IRN2	QKIB_XENLA	Protein quaking-B	Xenopus laevis (African clawed f	9e-102
comp225152_c1	46.15	17.46	7.5	6.93	11.62	8.66	8.32	Q3USH5	SFSWA_MOUSE	Splicing factor, suppressor of white-apricot homolog	Mus musculus (Mouse).	2e-64
comp209787_c0	46.08	86.7	98.07	91.22	62.16	73.26	113.03	P49020	TMED2_CRIGR	Transmembrane emp24 domain-containing protein 2	Cricetulus griseus (Chinese hams	3e-106
comp210813_c1	46.04	20.91	11.73	17.02	14.4	10.29	9.76	NULL	NULL	NULL	NULL	NULL
comp218476_c0	45.94	9.84	6.41	2.99	6.22	4.78	6.18	NULL	NULL	NULL	NULL	NULL
comp216873_c0	45.94	42.31	38.83	76.99	94.74	42.53	95.72	Q90705	EF2_CHICK	Elongation factor 2	Gallus gallus (Chicken).	0
comp225502_c2	45.93	17.59	20.48	8.9	12.94	8.51	4.49	Q14678	KANK1_HUMAN	KN motif and ankyrin repeat domain-containing protein 1	Homo sapiens (Human).	1e-90
comp213764_c1	45.88	28.14	12.23	17.82	14.41	17.1	19.18	F6UF99	TM237_XENTR	Transmembrane protein 237	Xenopus tropicalis (Western claw	5e-25
comp209276_c0	45.85	5.03	3.38	2.22	2.48	2.15	2.13	Q9H270	VPS11_HUMAN	Vacuolar protein sorting-associated protein 11 homolog	Homo sapiens (Human).	0
comp224535_c2	45.81	1.98	7.27	7.73	7.18	5.14	5.45	Q9VCX1	RGS_DROME	Regulator of G-protein signaling loco	Drosophila melanogaster (Fruit f	2e-74
comp219447_c0	45.73	39.93	19.27	11.75	8.29	6.92	4.16	Q80VI1	TRI56_MOUSE	E3 ubiquitin-protein ligase TRIM56	Mus musculus (Mouse).	1e-18
comp206679_c0	45.64	78.16	105.88	141.77	53.12	60.74	123.73	Q94519	ACPM_DROME	Acyl carrier protein, mitochondrial	Drosophila melanogaster (Fruit f	7e-45
comp218450_c0	45.56	29.28	53.64	28.89	9.02	21	26.12	NULL	NULL	NULL	NULL	NULL
comp216306_c1	45.53	64.21	44.52	25.21	28.19	26.46	21.84	Q96AG4	LRC59_HUMAN	Leucine-rich repeat-containing protein 59	Homo sapiens (Human).	2e-72
comp214173_c0	45.49	22.49	21.27	12.43	13.37	10.36	14.54	Q96MC6	HIAT1_HUMAN	Hippocampus abundant transcript 1 protein	Homo sapiens (Human).	0
comp219702_c1	45.46	40.91	33.61	27.51	9.58	7.06	9.11	Q6DKC0	ERL2B_XENLA	Erlin-2-B	Xenopus laevis (African clawed f	1e-54
comp226104_c1	45.46	4.3	2.6	9.38	6.83	4.93	5.65	O35161	CELR1_MOUSE	Cadherin EGF LAG seven-pass G-type receptor 1	Mus musculus (Mouse).	0
comp206699_c0	45.43	74.2	41.12	12.76	17.42	20.62	26.68	O43805	SSNA1_HUMAN	Sjoegren syndrome nuclear autoantigen 1	Homo sapiens (Human).	2e-48
comp213943_c0	45.43	67.63	58.38	69.32	64.66	83.26	106.49	Q9Z336	DYLT1_RAT	Dynein light chain Tctex-type 1	Rattus norvegicus (Rat).	5e-69
comp214522_c0	45.36	28.7	43.48	53.48	35.44	39.3	60.34	P55735	SEC13_HUMAN	Protein SEC13 homolog	Homo sapiens (Human).	1e-170
comp221877_c3	45.29	29.34	21.71	19.64	14.61	11.85	9.33	Q9H3C7	GGNB2_HUMAN	Gametogenetin-binding protein 2	Homo sapiens (Human).	1e-169
comp220577_c0	45.22	40.54	25.29	19.72	20.95	17.92	15.98	Q8BU30	SYIC_MOUSE	Isoleucine--tRNA ligase, cytoplasmic	Mus musculus (Mouse).	0
comp198160_c0	45.21	33.62	70.57	61.34	25.36	20.53	31.97	Q0DAE4	GRXC8_ORYSJ	Glutaredoxin-C8	Oryza sativa subsp. japonica (Ri	1e-19
comp225909_c1	45.14	22.17	22.83	23.9	23.26	18.86	26.59	Q4U2R1	HERC2_MOUSE	E3 ubiquitin-protein ligase HERC2	Mus musculus (Mouse).	3e-61
comp221771_c0	45.07	40.71	42.26	29.72	14.27	12.25	11.7	Q503W7	ATD1B_DANRE	ATPase family AAA domain-containing protein 1-B	Danio rerio (Zebrafish) (Brachyd	3e-123
comp214205_c3	45.04	63.9	82.04	121.35	112.88	140.01	246.88	O00567	NOP56_HUMAN	Nucleolar protein 56	Homo sapiens (Human).	0
comp215092_c0	45.04	20.67	22.15	7.9	8.7	6.4	6.3	Q9UBS3	DNJB9_HUMAN	DnaJ homolog subfamily B member 9	Homo sapiens (Human).	6e-34
comp221441_c2	44.96	94.38	187.16	100.65	35.38	22.13	5.86	Q68EA5	ZNF57_HUMAN	Zinc finger protein 57	Homo sapiens (Human).	6e-40
comp212610_c0	44.94	69.3	84.85	87.35	58.63	59.05	75.11	P28020	CSK21_XENLA	Casein kinase II subunit alpha	Xenopus laevis (African clawed f	0
comp223046_c2	44.9	33.88	28.97	25.36	15.31	11.93	14.53	P55039	DRG2_HUMAN	Developmentally-regulated GTP-binding protein 2	Homo sapiens (Human).	0
comp223860_c6	44.89	11.28	24.48	32.25	18.92	21.24	41.48	A5GFN6	RAEL1_PIG	mRNA export factor	Sus scrofa (Pig).	0
comp226172_c1	44.87	47.61	76.85	21.45	28.22	14.47	13.91	NULL	NULL	NULL	NULL	NULL
comp225978_c0	44.85	2.26	3.14	1.94	5.81	5.02	3.8	A4IF63	TRIM2_BOVIN	Tripartite motif-containing protein 2	Bos taurus (Bovine).	4e-62
comp219887_c3	44.8	38.66	36.56	12.87	24.09	18.94	19.99	NULL	NULL	NULL	NULL	NULL
comp213172_c0	44.77	29.95	33.07	101.38	57.46	63.7	107.06	O08651	SERA_RAT	D-3-phosphoglycerate dehydrogenase	Rattus norvegicus (Rat).	2e-167
comp218845_c0	44.74	39.13	44.29	49.17	64.3	67.09	84.37	P40682	VAS1_BOVIN	V-type proton ATPase subunit S1	Bos taurus (Bovine).	4e-21
comp224013_c2	44.72	12.25	4.06	3.09	5.03	4.23	3.59	Q5E9J6	RNF34_BOVIN	E3 ubiquitin-protein ligase RNF34	Bos taurus (Bovine).	3e-40
comp219936_c0	44.67	19.53	16.91	21.17	33.18	28.12	21.94	Q7Z601	GP142_HUMAN	Probable G-protein coupled receptor 142	Homo sapiens (Human).	6e-09
comp218357_c1	44.65	32.05	42.38	32.43	20.72	22.86	38.75	O08912	GALT1_MOUSE	Polypeptide N-acetylgalactosaminyltransferase 1	Mus musculus (Mouse).	0
comp216786_c0	44.64	18.64	28.4	21.38	19.85	15.46	19.03	P52292	IMA2_HUMAN	Importin subunit alpha-2	Homo sapiens (Human).	5e-50
comp197203_c0	44.59	31.17	34.48	60.01	23.93	13.43	17.99	Q5E985	HYAL1_BOVIN	Hyaluronidase-1	Bos taurus (Bovine).	3e-52
comp224624_c0	44.58	16.46	19.8	13.6	12.24	8.6	5.7	Q3T147	DX39B_BOVIN	Spliceosome RNA helicase DDX39B	Bos taurus (Bovine).	5e-26
comp223562_c1	44.55	27.11	4.16	9.79	7.12	5.87	9.01	NULL	NULL	NULL	NULL	NULL
comp215586_c0	44.54	79.18	111.83	62.43	32.74	33.74	47.07	P0C1J8	PIN1_RHIO9	Peptidyl-prolyl cis-trans isomerase pin1	43880) (Mucormycosis agent) (Rhi	5e-61
comp216548_c2	44.54	46.26	31.52	17.96	34.03	33.18	24.01	NULL	NULL	NULL	NULL	NULL
comp225433_c1	44.44	36.15	22.66	9.14	11.43	14.52	11.06	Q6DC39	DESI2_DANRE	Desumoylating isopeptidase 2	Danio rerio (Zebrafish) (Brachyd	1e-87
comp211867_c0	44.37	37.13	24.93	16.8	7.84	6.25	11.94	Q64442	DHSO_MOUSE	Sorbitol dehydrogenase	Mus musculus (Mouse).	1e-154
comp226586_c0	44.34	15.61	41.26	77.72	33.88	32.89	57.4	NULL	NULL	NULL	NULL	NULL
comp216783_c5	44.33	13.04	5.09	6.42	3.48	4.79	7.89	Q7L0X2	F194A_HUMAN	Protein FAM194A	Homo sapiens (Human).	3e-46
comp225794_c1	44.32	17.28	11.12	10.05	11.9	8.85	9.18	Q9DGG6	ADCY9_CHICK	Adenylate cyclase type 9	Gallus gallus (Chicken).	0
comp216729_c1	44.26	11.79	9.91	11.63	17.47	10.17	7.99	Q6ZNG1	ZN600_HUMAN	Zinc finger protein 600	Homo sapiens (Human).	3e-16
comp222456_c0	44.26	20.85	22.03	20.28	17.86	17.23	25.22	Q6DFC2	CCD77_XENLA	Coiled-coil domain-containing protein 77	Xenopus laevis (African clawed f	1e-167
comp221219_c0	44.23	68.7	43	41.47	42.31	62.74	114.35	P28227	MAOX_ANAPL	NADP-dependent malic enzyme	Anas platyrhynchos (Domestic duc	0
comp225104_c0	44.22	33.32	17.26	11.41	15.33	15.7	13.06	O15945	ARNT_DROME	Aryl hydrocarbon receptor nuclear translocator homolog	Drosophila melanogaster (Fruit f	0
comp219728_c1	44.19	27.77	43.91	66.67	72.44	65.8	63.2	O60884	DNJA2_HUMAN	DnaJ homolog subfamily A member 2	Homo sapiens (Human).	1e-120
comp222949_c1	44.16	22.22	20.63	18.82	22.39	16	14.97	P40123	CAP2_HUMAN	Adenylyl cyclase-associated protein 2	Homo sapiens (Human).	4e-36
comp221173_c1	44.15	26.71	14.43	8.27	6.75	4.38	1.17	Q14839	CHD4_HUMAN	Chromodomain-helicase-DNA-binding protein 4	Homo sapiens (Human).	2e-172
comp222418_c2	44.09	21.66	53.97	22.5	16.37	14.77	16.47	Q7SXF6	CREL2_DANRE	Cysteine-rich with EGF-like domain protein 2	Danio rerio (Zebrafish) (Brachyd	4e-89
comp223149_c1	44.03	30.18	10.16	10.78	10.88	10.77	9.34	Q91YT2	RN185_MOUSE	E3 ubiquitin-protein ligase RNF185	Mus musculus (Mouse).	1e-78
comp222648_c0	44.02	12.76	12.49	16.9	8.27	6.45	4.15	O65482	CRK23_ARATH	Putative cysteine-rich receptor-like protein kinase 23	Arabidopsis thaliana (Mouse-ear	2e-13
comp224599_c0	43.98	4.16	2.32	2.11	3.54	1.81	1.79	NULL	NULL	NULL	NULL	NULL
comp224712_c1	43.96	31.1	28.08	19.09	13.7	13.13	13.86	Q54P77	4CL1_DICDI	Probable 4-coumarate--CoA ligase 1	Dictyostelium discoideum (Slime	9e-139
comp197872_c0	43.9	37.56	62.03	82.81	28.11	32.61	80.31	P10606	COX5B_HUMAN	Cytochrome c oxidase subunit 5B, mitochondrial	Homo sapiens (Human).	2e-22
comp207587_c0	43.83	25.3	68.07	80.38	33.36	29.55	59	P25789	PSA4_HUMAN	Proteasome subunit alpha type-4	Homo sapiens (Human).	4e-149
comp213926_c0	43.78	8.83	6.68	2.29	0.55	0.71	0.19	NULL	NULL	NULL	NULL	NULL
comp215788_c0	43.71	31.73	24.51	26.4	19.05	14.1	10.87	Q6AX31	NDC1_XENLA	Nucleoporin NDC1	Xenopus laevis (African clawed f	2e-53
comp220040_c0	43.68	40.44	29.04	36.96	23.74	23.39	31.4	Q5R7R9	SNW1_PONAB	SNW domain-containing protein 1	Pongo abelii (Sumatran orangutan	0
comp225852_c0	43.67	22.01	17.56	2.02	6.14	3.94	0.92	NULL	NULL	NULL	NULL	NULL
comp220429_c1	43.65	8.94	4.48	5.21	5.53	2.45	2.15	Q9U2C4	GALT9_CAEEL	Probable N-acetylgalactosaminyltransferase 9	Caenorhabditis elegans.	2e-69
comp224724_c0	43.63	12.18	8.01	4.62	5.66	4.76	5.36	Q6NRP2	PSME4_XENLA	Proteasome activator complex subunit 4	Xenopus laevis (African clawed f	0
comp223713_c2	43.63	10.11	5.46	3.95	5.96	5.26	6.79	O35346	FAK1_RAT	Focal adhesion kinase 1	Rattus norvegicus (Rat).	0
comp216266_c1	43.56	15.56	15.39	6.97	5.58	2.06	2.37	Q10984	FUT2_RAT	Galactoside 2-alpha-L-fucosyltransferase 2	Rattus norvegicus (Rat).	7e-42
comp223888_c0	43.51	22.22	10.55	19.67	16.38	12.18	6.4	NULL	NULL	NULL	NULL	NULL
comp217475_c2	43.46	26.21	39.65	57.38	30.54	32.89	63.33	P28021	CSK2B_XENLA	Casein kinase II subunit beta	Xenopus laevis (African clawed f	5e-145
comp219443_c0	43.45	61.8	55.67	48.38	39.41	44.09	48.77	P14576	SRP54_MOUSE	Signal recognition particle 54 kDa protein	Mus musculus (Mouse).	0
comp220145_c0	43.39	18.83	17.43	9.09	6.15	2.83	1.39	P10076	ZFP26_MOUSE	Zinc finger protein 26	Mus musculus (Mouse).	4e-57
comp209708_c0	43.38	14.44	38.12	54.94	30.36	33.51	79.88	Q9R1P4	PSA1_MOUSE	Proteasome subunit alpha type-1	Mus musculus (Mouse).	2e-142
comp220765_c5	43.37	61.09	39.76	12.12	17.6	15.75	7.6	NULL	NULL	NULL	NULL	NULL
comp212022_c0	43.36	4.66	11.81	29.75	27.12	29.6	51.31	P05631	ATPG_BOVIN	ATP synthase subunit gamma, mitochondrial	Bos taurus (Bovine).	5e-114
comp222898_c4	43.35	11.45	16.62	11.56	9.54	7.65	4.37	Q6KCM7	SCMC2_HUMAN	Calcium-binding mitochondrial carrier protein SCaMC-2	Homo sapiens (Human).	3e-154
comp224313_c1	43.33	33.11	28.13	28.9	23.75	21.92	15.88	Q62288	TICN1_MOUSE	Testican-1	Mus musculus (Mouse).	3e-12
comp225076_c0	43.27	42.17	22.66	17.62	14.01	11.93	9.29	Q86Y82	STX12_HUMAN	Syntaxin-12	Homo sapiens (Human).	7e-41
comp214189_c0	43.25	31.61	17.57	17.8	23.07	20.23	25.85	NULL	NULL	NULL	NULL	NULL
comp215513_c0	43.22	48.43	33.54	24.85	11.68	9.72	8.98	NULL	NULL	NULL	NULL	NULL
comp220124_c3	43.21	19.94	8.94	5.91	4.9	4.17	5.26	A3KPA3	NAA60_DANRE	N-alpha-acetyltransferase 60	Danio rerio (Zebrafish) (Brachyd	1e-92
comp225574_c0	43.09	29.6	15.6	11.63	11.12	10.67	8.05	Q5R9B8	DCAF6_PONAB	DDB1- and CUL4-associated factor 6	Pongo abelii (Sumatran orangutan	2e-131
comp222206_c1	43.08	20.15	21.37	9.47	5.46	5.57	4.09	Q8N0W4	NLGNX_HUMAN	Neuroligin-4, X-linked	Homo sapiens (Human).	1e-39
comp222058_c0	43.07	21.42	13.3	7.59	17.62	17.33	27.27	Q04724	TLE1_HUMAN	Transducin-like enhancer protein 1	Homo sapiens (Human).	0
comp220710_c0	43.06	32.28	5.04	6.07	11.1	9.48	29.47	P24472	GSTA4_MOUSE	Glutathione S-transferase A4	Mus musculus (Mouse).	1e-31
comp225382_c2	43.02	9.89	9.62	10.34	17.79	10.97	7.16	Q6XUX0	DUSTY_CHICK	Dual serine/threonine and tyrosine protein kinase	Gallus gallus (Chicken).	0
comp224217_c0	43	30.73	31.72	29.66	28.52	25.47	38.62	P49756	RBM25_HUMAN	RNA-binding protein 25	Homo sapiens (Human).	1e-24
comp223930_c1	42.99	26.03	17.71	15.19	20.87	19.22	15.32	P58405	STRN3_RAT	Striatin-3	Rattus norvegicus (Rat).	0
comp221388_c0	42.95	25.62	11.71	6.39	3.11	1.85	2.02	A4IF63	TRIM2_BOVIN	Tripartite motif-containing protein 2	Bos taurus (Bovine).	9e-19
comp225500_c0	42.86	18.97	24.06	20.48	14.19	14.61	32.2	Q9UKM7	MA1B1_HUMAN	Endoplasmic reticulum mannosyl-oligosaccharide 1,2-alpha-mannosidase	Homo sapiens (Human).	2e-162
comp224277_c5	42.86	11.72	4.77	3.53	5.59	5.45	6.69	Q8VBX6	MPDZ_MOUSE	Multiple PDZ domain protein	Mus musculus (Mouse).	0
comp213810_c0	42.83	44.88	51.19	54.63	23.22	21.01	37.49	Q4KLC4	NGDNA_XENLA	Neuroguidin-A	Xenopus laevis (African clawed f	8e-73
comp223309_c2	42.77	56.28	29.69	20.54	16.75	16.74	20.52	NULL	NULL	NULL	NULL	NULL
comp219345_c0	42.77	28.12	10.29	9.7	3.58	2.41	1.99	Q96524	CRY2_ARATH	Cryptochrome-2	Arabidopsis thaliana (Mouse-ear	5e-80
comp224640_c1	42.73	28.27	26.37	16.74	14.42	10.04	9.26	Q5EAW4	MCM10_XENLA	Protein MCM10 homolog	Xenopus laevis (African clawed f	2e-60
comp224792_c0	42.72	38.52	38.01	40.87	45.64	32.47	19.89	Q13772	NCOA4_HUMAN	Nuclear receptor coactivator 4	Homo sapiens (Human).	9e-17
comp225304_c0	42.61	34.38	22.34	18.95	24.19	24.2	24.88	Q8I190	SH3G3_DROVI	Endophilin-A	Drosophila virilis (Fruit fly).	7e-139
comp216835_c0	42.57	45.88	47.27	51.84	30.92	30.96	40.22	Q96HJ3	CCD34_HUMAN	Coiled-coil domain-containing protein 34	Homo sapiens (Human).	3e-34
comp222958_c0	42.55	51.03	53.78	50.85	86.09	80.68	52.13	Q29HY3	CDC42_DROPS	Cdc42 homolog	Drosophila pseudoobscura pseudoo	2e-130
comp225516_c0	42.55	19.23	29.71	43.94	16.06	17.91	33.35	Q9V3H2	PSDE_DROME	26S proteasome non-ATPase regulatory subunit 14	Drosophila melanogaster (Fruit f	0
comp218689_c2	42.48	22.97	13.2	11.51	6.58	2.89	2.39	Q6PQJ9	5BPOR_DIGLA	3-oxo-Delta(4,5)-steroid 5-beta-reductase	Digitalis lanata (Foxglove).	3e-92
comp215495_c0	42.39	54.8	53.43	23.05	20.65	16.02	16.1	Q9CUS9	SPPL3_MOUSE	Signal peptide peptidase-like 3	Mus musculus (Mouse).	3e-179
comp219422_c4	42.32	35.48	23.41	7.18	11.07	9.72	4.83	NULL	NULL	NULL	NULL	NULL
comp223078_c0	42.31	41.39	29.97	24.85	13.01	10.29	9.39	Q7ZVP1	JADE3_DANRE	Protein Jade-3	Danio rerio (Zebrafish) (Brachyd	0
comp222987_c0	42.3	26.19	7.59	4.79	11.32	11.59	6.64	Q6PJG9	LRFN4_HUMAN	Leucine-rich repeat and fibronectin type-III domain-containing protein 4	Homo sapiens (Human).	9e-15
comp224333_c0	42.28	25.7	29.81	22.31	17.05	10.49	4.84	Q2KIN5	HEM3_BOVIN	Porphobilinogen deaminase	Bos taurus (Bovine).	1e-129
comp222827_c0	42.26	63.14	44.01	14	37.14	31.86	15.33	NULL	NULL	NULL	NULL	NULL
comp224286_c0	42.13	6.61	7.3	3.96	6.28	4.97	3.13	Q9I8T7	BMAL1_CHICK	Aryl hydrocarbon receptor nuclear translocator-like protein 1	Gallus gallus (Chicken).	0
comp220509_c1	42.12	15.8	39.15	47.34	49.24	51.04	84.3	A7MB16	EIF3B_BOVIN	Eukaryotic translation initiation factor 3 subunit B	Bos taurus (Bovine).	1e-170
comp219174_c2	42.11	15.91	24.84	25.3	22.22	13.54	7.28	NULL	NULL	NULL	NULL	NULL
comp225418_c0	42.09	72.77	61.65	37.48	18.31	15.5	31.45	NULL	NULL	NULL	NULL	NULL
comp223925_c1	42.08	6.36	5.07	6.06	6.63	5.19	7.27	Q5I0K7	ALG13_RAT	UDP-N-acetylglucosamine transferase subunit ALG13 homolog	Rattus norvegicus (Rat).	7e-47
comp212865_c0	42.07	51.95	57.68	31.81	24.4	25.3	23.4	Q9UMY4	SNX12_HUMAN	Sorting nexin-12	Homo sapiens (Human).	1e-82
comp224221_c0	42.03	31.56	19.6	12.7	7.23	4.95	3.77	Q55CD9	NDH_DICDI	Probable NADH dehydrogenase	Dictyostelium discoideum (Slime	5e-116
comp217974_c1	41.98	6.95	6.8	11.29	16.22	13.24	18.72	Q6KC79	NIPBL_HUMAN	Nipped-B-like protein	Homo sapiens (Human).	0
comp221084_c0	41.95	12.63	9.66	14.11	15.61	9.6	11.21	Q8NI77	KI18A_HUMAN	Kinesin-like protein KIF18A	Homo sapiens (Human).	0
comp225264_c1	41.93	27.74	18.65	20.03	17.19	17.54	10.06	A8WGS4	TLCD2_DANRE	TLC domain-containing protein 2	Danio rerio (Zebrafish) (Brachyd	1e-46
comp221848_c2	41.9	37.42	27.94	24.07	12.78	10.71	14.12	Q8BTS4	NUP54_MOUSE	Nuclear pore complex protein Nup54	Mus musculus (Mouse).	3e-50
comp220023_c1	41.8	3.89	3.12	4.11	2.18	2.18	4.35	Q8NDH3	PEPL1_HUMAN	Probable aminopeptidase NPEPL1	Homo sapiens (Human).	0
comp225513_c1	41.78	46.12	27.45	9.42	7.14	5.22	1.13	Q8CAL5	GPC5_MOUSE	Glypican-5	Mus musculus (Mouse).	6e-69
comp218743_c0	41.75	45.41	31.46	35.92	7.99	6.81	14.64	Q3TX08	TRM1_MOUSE	tRNA (guanine(26)-N(2))-dimethyltransferase	Mus musculus (Mouse).	0
comp223153_c0	41.74	14.82	14.3	12.46	25.76	20.4	13.01	P50482	SL9A2_RABIT	Sodium/hydrogen exchanger 2	Oryctolagus cuniculus (Rabbit).	2e-158
comp220908_c4	41.74	25.44	15.88	11.6	10.44	11.39	11.6	F1M7Y5	KPCI_RAT	Protein kinase C iota type	Rattus norvegicus (Rat).	0
comp222257_c0	41.73	28.92	21.76	13.5	4.91	4.77	10.29	Q9H8H2	DDX31_HUMAN	Probable ATP-dependent RNA helicase DDX31	Homo sapiens (Human).	1e-75
comp221456_c1	41.71	14.05	14.93	16.96	15.2	15.38	24.11	Q07598	NLTP_CHICK	Non-specific lipid-transfer protein	Gallus gallus (Chicken).	0
comp215230_c0	41.71	49.41	41.69	35.37	15.42	15.3	21.4	Q6P8D9	UBC12_XENTR	NEDD8-conjugating enzyme Ubc12	Xenopus tropicalis (Western claw	1e-114
comp218152_c0	41.69	1.26	1.53	3.6	2.82	2.34	3.02	NULL	NULL	NULL	NULL	NULL
comp226158_c1	41.61	37.96	42.73	41.09	41.32	43.76	45.99	Q5ZML7	LAP4A_CHICK	Lysosomal-associated transmembrane protein 4A	Gallus gallus (Chicken).	3e-33
comp224795_c1	41.6	6.09	18.02	32.32	11.19	7.16	8.41	P16157	ANK1_HUMAN	Ankyrin-1	Homo sapiens (Human).	7e-25
comp216883_c2	41.58	68.68	84.61	146.24	113.1	139.65	321.78	P61258	PCNA_MACFA	Proliferating cell nuclear antigen	Macaca fascicularis (Crab-eating	4e-144
comp225305_c0	41.55	5.8	4.17	3.12	4.29	3.25	2.22	Q5W4S4	FNIP1_CHICK	Folliculin-interacting protein 1	Gallus gallus (Chicken).	1e-98
comp224569_c0	41.55	17.27	13.88	3.47	4.11	5.37	2.67	O70589	CSKP_MOUSE	Peripheral plasma membrane protein CASK	Mus musculus (Mouse).	0
comp224521_c1	41.5	53.01	31.82	15.53	12.23	8.84	12.32	Q8C2S5	FBXL5_MOUSE	F-box/LRR-repeat protein 5	Mus musculus (Mouse).	4e-24
comp222383_c0	41.48	22.07	7.52	8	4.84	1.63	1.73	Q9BRY0	S39A3_HUMAN	Zinc transporter ZIP3	Homo sapiens (Human).	6e-58
comp224400_c1	41.33	21.05	14.55	46.45	32.77	19.05	18.31	Q9C040	TRIM2_HUMAN	Tripartite motif-containing protein 2	Homo sapiens (Human).	4e-21
comp225480_c0	41.32	18.31	11.63	8.8	7.09	6.45	6.78	Q6ZQ82	RHG26_MOUSE	Rho GTPase-activating protein 26	Mus musculus (Mouse).	0
comp223943_c0	41.28	36.8	16.47	7.96	2.42	1.95	2.88	Q3UDW8	HGNAT_MOUSE	Heparan-alpha-glucosaminide N-acetyltransferase	Mus musculus (Mouse).	8e-151
comp223252_c0	41.27	27.07	20.82	17.71	19.61	13.85	14.62	Q96G01	BICD1_HUMAN	Protein bicaudal D homolog 1	Homo sapiens (Human).	0
comp212075_c0	41.24	29.46	40.88	23.99	7.48	5.13	6.24	Q08BM0	TM10B_DANRE	tRNA methyltransferase 10 homolog B	Danio rerio (Zebrafish) (Brachyd	5e-52
comp225458_c0	41.22	15.32	14.09	13.9	30.72	20.89	19.28	P04052	RPB1_DROME	DNA-directed RNA polymerase II subunit RPB1	Drosophila melanogaster (Fruit f	0
comp216619_c0	41.18	56.12	43.83	17.62	12.69	8.38	4.36	Q5EA59	ABHD4_BOVIN	Abhydrolase domain-containing protein 4	Bos taurus (Bovine).	6e-121
comp211906_c0	41.17	50.92	45.56	37	16.6	16.32	13.17	B4HT15	ASPG1_DROSE	Putative N(4)-(beta-N-acetylglucosaminyl)-L-asparaginase GM21137	Drosophila sechellia (Fruit fly)	3e-80
comp214763_c1	41.15	7.81	25.17	32.76	18.75	20.61	40.7	P84169	PSD13_CHICK	26S proteasome non-ATPase regulatory subunit 13	Gallus gallus (Chicken).	1e-163
comp225414_c0	41.11	40.43	45.01	73.14	36.48	29.5	18.96	Q4V872	CC85C_XENLA	Coiled-coil domain-containing protein 85C	Xenopus laevis (African clawed f	9e-72
comp214943_c2	41.11	21.12	33.27	28.49	11.84	9.79	15.16	P27398	CAND_DROME	Calpain-D	Drosophila melanogaster (Fruit f	3e-88
comp222301_c2	41.11	22.9	11.47	2.26	3.56	2.9	1.5	NULL	NULL	NULL	NULL	NULL
comp212357_c0	41.06	24.19	41.81	28.51	15.84	16.8	32.39	NULL	NULL	NULL	NULL	NULL
comp215893_c0	41	25.49	32.87	37.64	18.53	14.32	25.58	Q64591	DECR_RAT	2,4-dienoyl-CoA reductase, mitochondrial	Rattus norvegicus (Rat).	2e-141
comp224410_c1	40.97	42.54	32.77	8.63	18.87	15.36	13.85	NULL	NULL	NULL	NULL	NULL
comp206349_c0	40.92	10.66	25.54	32.22	10.55	9.64	23.42	Q9N2W7	NDUAC_CAEEL	Probable NADH dehydrogenase [ubiquinone] 1 alpha subcomplex subunit 12	Caenorhabditis elegans.	4e-37
comp222647_c2	40.85	40.11	37.63	23.74	21.74	25.68	26.8	P28648	CD63_RAT	CD63 antigen	Rattus norvegicus (Rat).	6e-56
comp215585_c4	40.81	52.97	43.64	15.73	23.17	23.81	25.72	Q3V2K1	CX065_MOUSE	Uncharacterized protein CXorf65 homolog	Mus musculus (Mouse).	8e-13
comp218989_c1	40.78	25.09	40.2	60.03	34.63	35.22	53.88	NULL	NULL	NULL	NULL	NULL
comp220312_c0	40.77	20.62	16.88	17.55	18.38	14.52	11.97	Q9N1Q4	LAT2_RABIT	Large neutral amino acids transporter small subunit 2	Oryctolagus cuniculus (Rabbit).	0
comp223170_c0	40.7	30.08	23.79	33.89	23.3	14.46	23.2	Q28IV3	RPAP3_XENTR	RNA polymerase II-associated protein 3	Xenopus tropicalis (Western claw	5e-72
comp223211_c0	40.66	25.65	19.01	9.43	6.12	4.07	1.6	Q6P2X9	MOT12_XENTR	Monocarboxylate transporter 12	Xenopus tropicalis (Western claw	2e-59
comp225456_c1	40.6	20.54	9.01	6.86	11.87	13.06	14.1	Q3V096	ANR42_MOUSE	Ankyrin repeat domain-containing protein 42	Mus musculus (Mouse).	2e-170
comp221416_c0	40.57	73.8	63.33	25.39	23.19	31.57	67.66	NULL	NULL	NULL	NULL	NULL
comp220802_c0	40.56	26.78	30.61	42.28	33	35.37	58.46	Q06AT9	RBM4B_PIG	RNA-binding protein 4B	Sus scrofa (Pig).	5e-32
comp216874_c0	40.55	58.41	29.32	8.71	10.05	7.6	1.52	NULL	NULL	NULL	NULL	NULL
comp215481_c0	40.47	29.71	18.73	12.25	6.56	5.11	3.48	Q08B12	CTU2A_XENLA	Cytoplasmic tRNA 2-thiolation protein 2 A	Xenopus laevis (African clawed f	5e-89
comp215773_c0	40.46	23.9	36.55	13.9	64.17	85.93	67.79	NULL	NULL	NULL	NULL	NULL
comp221388_c1	40.38	17.52	9.11	4.54	2.52	1.28	1.25	Q80X90	FLNB_MOUSE	Filamin-B	Mus musculus (Mouse).	7e-09
comp218774_c1	40.28	13.07	11.42	8.8	5.68	4.89	7.66	Q6P560	ZN182_MOUSE	Zinc finger protein 182	Mus musculus (Mouse).	3e-76
comp211286_c0	40.27	13.62	18.4	13.17	5.78	4.84	11.3	Q8BMG1	ATRIP_MOUSE	ATR-interacting protein	Mus musculus (Mouse).	5e-07
comp221680_c0	40.26	18.05	12.43	13.7	20.11	15.44	17.27	Q9DC48	PRP17_MOUSE	Pre-mRNA-processing factor 17	Mus musculus (Mouse).	0
comp217774_c1	40.22	32.4	11.1	4.35	1.57	0.88	0.39	Q56A24	KLH24_RAT	Kelch-like protein 24	Rattus norvegicus (Rat).	3e-89
comp219264_c1	40.16	46.67	71.37	53.25	61.82	76.76	100.26	Q9V4N3	CYB5_DROME	Cytochrome b5	Drosophila melanogaster (Fruit f	1e-38
comp218392_c0	40.07	18.98	10.05	5.08	4.34	3.19	2.15	Q8C190	VP9D1_MOUSE	VPS9 domain-containing protein 1	Mus musculus (Mouse).	4e-53
comp221800_c3	40.04	12.43	6.84	8.63	8.03	6.69	8.6	Q8R087	B4GT7_MOUSE	Beta-1,4-galactosyltransferase 7	Mus musculus (Mouse).	4e-95
comp225181_c0	40.02	36.22	13.79	9.53	17.13	13.25	8.65	Q5RA75	F135A_PONAB	Protein FAM135A	Pongo abelii (Sumatran orangutan	2e-143
comp226182_c0	40	31.41	17.85	10.79	3.29	1.38	1.45	NULL	NULL	NULL	NULL	NULL
comp225824_c0	40	17.54	10.91	10.79	17.46	12.13	8.05	Q8VCD7	KDM4C_MOUSE	Lysine-specific demethylase 4C	Mus musculus (Mouse).	2e-53
comp224910_c0	39.99	40.21	51.51	40.54	25.15	14.68	10.62	Q9WVE9	ITSN1_RAT	Intersectin-1	Rattus norvegicus (Rat).	1e-15
comp224827_c2	39.91	73.16	46.3	25.56	43.42	48.53	29.7	NULL	NULL	NULL	NULL	NULL
comp223647_c3	39.89	22.56	12.62	7.23	5.66	6.16	4.45	Q23356	MIG15_CAEEL	Serine/threonine-protein kinase mig-15	Caenorhabditis elegans.	0
comp223925_c2	39.88	11.05	5.95	5.97	9.28	7.81	8.54	Q99ML9	RN111_MOUSE	E3 ubiquitin-protein ligase Arkadia	Mus musculus (Mouse).	5e-41
comp225427_c0	39.87	29.44	28.15	18.72	28.52	22.08	15.81	NULL	NULL	NULL	NULL	NULL
comp219825_c0	39.87	34.16	27.29	19.76	23.83	17.9	19.35	Q9NXZ2	DDX43_HUMAN	Probable ATP-dependent RNA helicase DDX43	Homo sapiens (Human).	0
comp219290_c2	39.87	21.06	37.29	19.6	14.27	12.88	26.63	NULL	NULL	NULL	NULL	NULL
comp189516_c1	39.85	22.39	26.18	13.83	9.45	7.1	6.21	NULL	NULL	NULL	NULL	NULL
comp210403_c0	39.83	17.55	31.02	41.02	15.2	16.23	34.48	Q02375	NDUS4_BOVIN	NADH dehydrogenase [ubiquinone] iron-sulfur protein 4, mitochondrial	Bos taurus (Bovine).	5e-59
comp214130_c0	39.8	32.73	22.35	5.23	7.29	5.36	2.54	NULL	NULL	NULL	NULL	NULL
comp223091_c0	39.77	27.75	20.12	13.54	15.53	17.69	21.32	Q4R7R3	CLP1_MACFA	Polyribonucleotide 5'-hydroxyl-kinase Clp1	Macaca fascicularis (Crab-eating	0
comp225637_c0	39.76	34.8	19.95	17.15	9.34	6.75	9.32	Q29512	HMDH_RABIT	3-hydroxy-3-methylglutaryl-coenzyme A reductase	Oryctolagus cuniculus (Rabbit).	0
comp218834_c0	39.72	45.92	57.65	48.38	23.35	27.3	57.43	Q32L97	VAMP4_BOVIN	Vesicle-associated membrane protein 4	Bos taurus (Bovine).	5e-26
comp218793_c0	39.71	32.29	31.37	21.73	8.21	7.39	9.63	Q1LUI2	HDDC2_DANRE	HD domain-containing protein 2	Danio rerio (Zebrafish) (Brachyd	1e-58
comp206561_c0	39.69	54.27	37.48	16.75	7.22	4.99	5.15	O14681	EI24_HUMAN	Etoposide-induced protein 2.4 homolog	Homo sapiens (Human).	1e-104
comp226220_c0	39.67	20.53	11.92	10.62	16.52	15.53	13.76	Q90XB6	SULF1_COTCO	Extracellular sulfatase Sulf-1	Coturnix coturnix (Common quail)	0
comp212039_c0	39.6	3.3	13	27.7	31.98	43.79	107.2	P10719	ATPB_RAT	ATP synthase subunit beta, mitochondrial	Rattus norvegicus (Rat).	0
comp225658_c0	39.54	6.03	1.9	0.88	1.91	1.2	1.09	Q8C033	ARHGA_MOUSE	Rho guanine nucleotide exchange factor 10	Mus musculus (Mouse).	3e-142
comp222200_c0	39.53	36.77	24.94	16.2	20.39	18.13	12.8	Q8NCC3	PAG15_HUMAN	Group XV phospholipase A2	Homo sapiens (Human).	3e-129
comp213890_c3	39.46	83.91	83.13	60.29	50.26	50.84	88.38	Q8I1F4	FBRL_DROER	rRNA 2'-O-methyltransferase fibrillarin	Drosophila erecta (Fruit fly).	4e-102
comp209262_c0	39.41	20.1	11.33	16.5	11.7	7.42	9.24	NULL	NULL	NULL	NULL	NULL
comp221446_c3	39.41	27.96	23.43	10.66	13.95	10.46	6.32	Q8NBZ7	UXS1_HUMAN	UDP-glucuronic acid decarboxylase 1	Homo sapiens (Human).	0
comp215359_c2	39.38	14.87	20.15	13.63	7.47	7.29	7.75	P20825	POL2_DROME	Retrovirus-related Pol polyprotein from transposon 297	Drosophila melanogaster (Fruit f	3e-80
comp210284_c0	39.37	39.83	38.25	29.64	25.27	21.29	16.84	O15498	YKT6_HUMAN	Synaptobrevin homolog YKT6	Homo sapiens (Human).	2e-78
comp218538_c0	39.36	37.11	51.75	33.24	12.89	13.03	10.78	NULL	NULL	NULL	NULL	NULL
comp225041_c0	39.32	6.24	10.84	17.49	15.98	19.49	19.25	Q5ZKK5	ODFP2_CHICK	Outer dense fiber protein 2	Gallus gallus (Chicken).	4e-177
comp224830_c1	39.18	39.63	27.62	19.1	10.8	8.79	9.55	Q5XHZ9	PCH2_RAT	Pachytene checkpoint protein 2 homolog	Rattus norvegicus (Rat).	1e-160
comp219107_c0	39.17	26.97	30.56	35.01	39.78	38.11	22.31	NULL	NULL	NULL	NULL	NULL
comp222153_c0	39.12	39.91	28.6	27.13	24.71	23.96	37.84	NULL	NULL	NULL	NULL	NULL
comp220077_c0	39.01	39.75	21.3	11.65	8.58	9.43	10.75	NULL	NULL	NULL	NULL	NULL
comp223064_c2	39	12.74	13.59	21.13	9.07	9.22	8.93	Q6INV3	LRC57_XENLA	Leucine-rich repeat-containing protein 57	Xenopus laevis (African clawed f	3e-87
comp210655_c0	38.99	95.7	63.24	10.69	11.71	9.59	8.06	NULL	NULL	NULL	NULL	NULL
comp212788_c0	38.98	24.58	7.94	3.81	2.39	1.37	0.59	Q6PBT5	PYRD1_DANRE	Pyridine nucleotide-disulfide oxidoreductase domain-containing protein 1	Danio rerio (Zebrafish) (Brachyd	0
comp214419_c1	38.97	46.1	46.93	17.21	13.64	11.31	9.4	O46521	CY24A_BOVIN	Cytochrome b-245 light chain	Bos taurus (Bovine).	8e-40
comp220514_c0	38.88	39.44	26.41	40.4	12.07	13.61	11.56	Q8VCY6	UTP6_MOUSE	U3 small nucleolar RNA-associated protein 6 homolog	Mus musculus (Mouse).	2e-125
comp214180_c0	38.87	66.16	68.64	84.13	48.96	57.29	98.11	NULL	NULL	NULL	NULL	NULL
comp224868_c0	38.87	13.49	5.32	2.76	3.92	2.76	2.62	Q80VP0	TCPR1_MOUSE	Tectonin beta-propeller repeat-containing protein 1	Mus musculus (Mouse).	2e-102
comp214894_c0	38.87	21.5	31.99	62.99	114.04	127.4	228.97	Q6DIH3	MCM2_XENTR	DNA replication licensing factor mcm2	Xenopus tropicalis (Western claw	0
comp210284_c1	38.82	84.03	69.05	20.6	45.92	39.11	16.76	NULL	NULL	NULL	NULL	NULL
comp218462_c0	38.74	43.53	31.24	22.76	8.73	7.07	8.47	Q503V3	CL049_DANRE	UPF0454 protein C12orf49 homolog	Danio rerio (Zebrafish) (Brachyd	2e-70
comp225528_c0	38.72	12.73	7.8	6.49	9.17	6.99	6.52	Q5RDQ2	MPP5_PONAB	MAGUK p55 subfamily member 5	Pongo abelii (Sumatran orangutan	0
comp224764_c0	38.7	54.5	18.81	4.77	5.84	3.78	4.42	Q6PDG8	MON1A_MOUSE	Vacuolar fusion protein MON1 homolog A	Mus musculus (Mouse).	9e-164
comp223713_c1	38.7	16.43	8.21	4.31	8.14	7.87	7.75	Q91738	FAK1_XENLA	Focal adhesion kinase 1	Xenopus laevis (African clawed f	1e-32
comp225739_c1	38.69	32.07	52.35	24.37	26.61	26.31	31.68	NULL	NULL	NULL	NULL	NULL
comp221595_c1	38.65	17.22	14.9	9.81	9.57	6.38	3.73	Q5MB13	ABCG2_MACMU	ATP-binding cassette sub-family G member 2	Macaca mulatta (Rhesus macaque).	0
comp221913_c0	38.53	5.86	9.01	2.74	3.85	3.56	2.99	Q9HD15	SRA1_HUMAN	Steroid receptor RNA activator 1	Homo sapiens (Human).	4e-19
comp217803_c0	38.52	17.84	11.25	6.94	7.35	5.92	6.78	A6QQV6	ANM7_BOVIN	Protein arginine N-methyltransferase 7	Bos taurus (Bovine).	0
comp219402_c0	38.46	31.02	47.3	39.59	31.79	26.04	45.51	P51892	DNLI1_XENLA	DNA ligase 1	Xenopus laevis (African clawed f	0
comp216328_c2	38.46	55.01	76.87	35.79	15.71	12.83	7.78	NULL	NULL	NULL	NULL	NULL
comp216389_c1	38.44	22.07	12.42	8.35	8.54	6.22	3.87	NULL	NULL	NULL	NULL	NULL
comp215300_c0	38.38	70.7	88.81	93.91	37.57	39.37	73.38	Q08BM8	CNOT7_DANRE	CCR4-NOT transcription complex subunit 7	Danio rerio (Zebrafish) (Brachyd	2e-154
comp225611_c0	38.37	3.51	3.23	8.44	10.39	8.25	5.98	Q6A085	ZN629_MOUSE	Zinc finger protein 629	Mus musculus (Mouse).	1e-41
comp224108_c0	38.33	8.22	23.54	26.58	17.98	12.44	7.99	A0AVK6	E2F8_HUMAN	Transcription factor E2F8	Homo sapiens (Human).	1e-83
comp216725_c0	38.28	27.83	22.34	21.98	28.94	24.86	25.97	Q5ZIP4	XRN2_CHICK	5'-3' exoribonuclease 2	Gallus gallus (Chicken).	0
comp220108_c1	38.24	20.68	16.97	37.78	38.3	40.62	47.43	Q6INU7	FRRS1_XENLA	Putative ferric-chelate reductase 1	Xenopus laevis (African clawed f	9e-40
comp225738_c1	38.21	19.16	10.23	9.8	14.26	11.39	12.68	O95104	SFR15_HUMAN	Splicing factor, arginine/serine-rich 15	Homo sapiens (Human).	5e-34
comp219966_c1	38.21	22.81	20.77	7.01	9.5	11.53	12.17	Q0V8R6	HEXA_BOVIN	Beta-hexosaminidase subunit alpha	Bos taurus (Bovine).	1e-178
comp221450_c0	38.17	9.47	4.74	5.79	4.64	3.12	1.95	Q7TMV1	RN139_MOUSE	E3 ubiquitin-protein ligase RNF139	Mus musculus (Mouse).	4e-142
comp219439_c2	38.14	27.39	27.73	11.26	5.54	3.34	6.83	Q9UET6	RRMJ1_HUMAN	Putative ribosomal RNA methyltransferase 1	Homo sapiens (Human).	1e-144
comp219395_c1	38.13	53	40.71	20.61	17.33	21.6	24.48	Q17QJ5	TSN5_BOVIN	Tetraspanin-5	Bos taurus (Bovine).	1e-14
comp222806_c1	38.12	18.57	14.31	9.31	10.1	7.7	4.76	Q8C5W4	MOR2B_MOUSE	MORC family CW-type zinc finger protein 2B	Mus musculus (Mouse).	0
comp220953_c0	38.12	39.53	26.65	18.94	10.35	9.84	6.05	NULL	NULL	NULL	NULL	NULL
comp221233_c0	38.1	44.44	21.08	6.62	7.91	7.83	5.41	Q9PSX7	RHOC_CHICK	Rho-related GTP-binding protein RhoC	Gallus gallus (Chicken).	1e-96
comp221486_c2	38.1	11.95	7.06	6.32	11.4	11.03	6.62	Q498K0	GALC_XENLA	Galactocerebrosidase	Xenopus laevis (African clawed f	0
comp213328_c0	38.08	20.36	14.57	18.03	11.82	10.77	11	P07902	GALT_HUMAN	Galactose-1-phosphate uridylyltransferase	Homo sapiens (Human).	2e-169
comp225598_c0	38.04	23.94	15.54	4.53	10.08	9.34	10.39	Q8R422	CD109_MOUSE	CD109 antigen	Mus musculus (Mouse).	4e-133
comp215160_c0	37.98	38.23	37.83	12.32	5.88	3.83	8.4	Q6NRL0	PRXD1_XENLA	Prolyl-tRNA synthetase associated domain-containing protein 1	Xenopus laevis (African clawed f	2e-56
comp223915_c0	37.97	25.77	15.56	19.32	29.77	32.28	47.64	Q13330	MTA1_HUMAN	Metastasis-associated protein MTA1	Homo sapiens (Human).	0
comp216191_c2	37.92	28.52	19.18	25.11	20.44	17.33	23.32	NULL	NULL	NULL	NULL	NULL
comp218686_c2	37.89	20.96	25	22.88	24.09	21.67	24.72	Q9N0C5	KITM_MACFA	Thymidine kinase 2, mitochondrial	Macaca fascicularis (Crab-eating	2e-86
comp217232_c0	37.83	45.56	40.44	20.77	15.87	12.69	12.26	Q9UL25	RAB21_HUMAN	Ras-related protein Rab-21	Homo sapiens (Human).	4e-113
comp225757_c0	37.81	54.91	27.39	19.88	18.59	20.87	13.16	Q9Y6G5	COMDA_HUMAN	COMM domain-containing protein 10	Homo sapiens (Human).	1e-68
comp215769_c0	37.8	49.5	26.56	6.23	8.56	7.29	5.44	Q9U1H8	FACE2_DROME	CAAX prenyl protease 2	Drosophila melanogaster (Fruit f	3e-69
comp222349_c1	37.78	10.18	5.14	3.81	2.86	2.16	1.26	Q13939	CALI_HUMAN	Calicin	Homo sapiens (Human).	6e-21
comp214816_c0	37.78	40.13	28.98	16.14	7.72	6.78	7.09	Q8BLJ3	PLCX3_MOUSE	PI-PLC X domain-containing protein 3	Mus musculus (Mouse).	6e-87
comp219887_c2	37.73	14.68	15.68	5.61	22.57	17.87	10.51	NULL	NULL	NULL	NULL	NULL
comp223671_c6	37.69	43.23	28.69	41.09	37.85	47.86	49.69	NULL	NULL	NULL	NULL	NULL
comp226029_c1	37.69	36.27	54.11	85.49	41.79	33.35	43.95	Q9R1A0	CCNH_RAT	Cyclin-H	Rattus norvegicus (Rat).	1e-80
comp223276_c2	37.68	39.95	33.82	26.54	8.52	7.62	14.41	Q8BJU2	TSN9_MOUSE	Tetraspanin-9	Mus musculus (Mouse).	2e-62
comp214105_c0	37.64	46.19	39.96	42.77	21.03	19.33	23.36	Q5M9G6	SNIP1_RAT	Smad nuclear interacting protein 1	Rattus norvegicus (Rat).	8e-90
comp219563_c3	37.63	22.28	18.81	13.18	14.9	17.55	20.84	Q811S7	UBIP1_MOUSE	Upstream-binding protein 1	Mus musculus (Mouse).	7e-134
comp217113_c0	37.62	23.65	29.53	29.72	22.1	22.02	28.24	Q9H3G5	CPVL_HUMAN	Probable serine carboxypeptidase CPVL	Homo sapiens (Human).	0
comp223141_c1	37.61	21.39	12.47	10.35	17.84	11.12	8.94	Q8TBG4	AT2L1_HUMAN	Ethanolamine-phosphate phospho-lyase	Homo sapiens (Human).	1e-157
comp225239_c0	37.61	1.63	3.06	6.49	10.04	7.96	10.07	Q4LDD4	ARAP1_MOUSE	Arf-GAP with Rho-GAP domain, ANK repeat and PH domain-containing protein 1	Mus musculus (Mouse).	3e-79
comp214698_c2	37.58	1.41	0.42	0.23	0.18	0.15	0.12	NULL	NULL	NULL	NULL	NULL
comp222143_c1	37.57	19.66	23.21	27.8	30.34	33.03	63.58	Q27802	DYHC2_TRIGR	Cytoplasmic dynein 2 heavy chain 1	Tripneustes gratilla (Hawaian se	0
comp221753_c1	37.52	55.89	55.01	50.51	39.75	37.61	72.81	Q8BW74	HLF_MOUSE	Hepatic leukemia factor	Mus musculus (Mouse).	8e-62
comp216809_c1	37.48	49.95	69.26	49.14	14.26	15.24	30.58	NULL	NULL	NULL	NULL	NULL
comp226157_c0	37.46	37.97	24.24	10.78	7.37	4.91	3.8	A2AFR3	FRPD4_MOUSE	FERM and PDZ domain-containing protein 4	Mus musculus (Mouse).	1e-119
comp222844_c0	37.46	5.63	22.01	18.02	6.03	4.9	2.72	Q7G192	ALDO2_ARATH	Indole-3-acetaldehyde oxidase	Arabidopsis thaliana (Mouse-ear	3e-101
comp217584_c0	37.36	34.14	23.76	11.95	9.72	3.42	4.33	Q9NYT6	ZN226_HUMAN	Zinc finger protein 226	Homo sapiens (Human).	5e-61
comp215271_c0	37.33	26.96	34.33	30.93	14.83	14.79	29.06	Q0MQJ3	NDUBB_PONPY	NADH dehydrogenase [ubiquinone] 1 beta subcomplex subunit 11, mitochondrial	Pongo pygmaeus (Bornean oranguta	4e-06
comp219343_c0	37.31	34.77	39.56	53.37	44.68	41.86	52.77	Q9CYI4	LUC7L_MOUSE	Putative RNA-binding protein Luc7-like 1	Mus musculus (Mouse).	8e-119
comp216517_c0	37.3	22.83	84.47	773.32	831.43	1110.32	2814.81	P41383	TBA2_PATVU	Tubulin alpha-2/alpha-4 chain	Patella vulgata (Common limpet).	5e-130
comp220332_c1	37.29	100.95	65.82	12.85	12.17	10.52	10.08	NULL	NULL	NULL	NULL	NULL
comp222429_c0	37.28	10.41	4.94	2.53	2.34	1.65	2.04	Q53HC5	KLH26_HUMAN	Kelch-like protein 26	Homo sapiens (Human).	1e-67
comp218443_c0	37.27	11.19	4.62	7.97	15.74	13.74	14.92	Q9Y345	SC6A5_HUMAN	Sodium- and chloride-dependent glycine transporter 2	Homo sapiens (Human).	9e-160
comp217883_c0	37.27	34.65	29.45	21.17	14.43	9.02	5.16	Q9WTR6	XCT_MOUSE	Cystine/glutamate transporter	Mus musculus (Mouse).	9e-89
comp223038_c0	37.24	55.14	50.32	14.52	29.52	27.96	14.6	NULL	NULL	NULL	NULL	NULL
comp221277_c1	37.17	34.16	45.81	52.83	37.72	42.59	59.74	Q5RB02	CATC_PONAB	Dipeptidyl peptidase 1	Pongo abelii (Sumatran orangutan	3e-165
comp221988_c0	37.13	38.41	28.97	17.79	18.91	21.79	22.22	NULL	NULL	NULL	NULL	NULL
comp220842_c1	37.11	8.87	5.72	4.05	2.72	2.98	2.17	NULL	NULL	NULL	NULL	NULL
comp225783_c0	37.11	24.58	22.82	12.97	12.41	10.48	4.89	Q5U584	3BP5L_XENLA	SH3 domain-binding protein 5-like	Xenopus laevis (African clawed f	5e-89
comp222544_c0	37.09	8.27	8.12	6.29	5.38	8.65	27.8	NULL	NULL	NULL	NULL	NULL
comp221363_c4	37.09	15.19	7.34	6.02	8.71	5.86	6.55	Q70E73	RAPH1_HUMAN	Ras-associated and pleckstrin homology domains-containing protein 1	Homo sapiens (Human).	9e-91
comp208742_c0	37.06	63.84	66.46	61.87	40.94	43.12	67.26	Q9D1J3	SARNP_MOUSE	SAP domain-containing ribonucleoprotein	Mus musculus (Mouse).	3e-30
comp217782_c1	37.01	19.44	13.75	19.7	15.22	15.54	17.14	Q27450	CYP1_BRUMA	Peptidyl-prolyl cis-trans isomerase 1	Brugia malayi (Filarial nematode	2e-88
comp221473_c2	37.01	10.37	2.79	1.58	1.78	1.13	0.67	Q12912	LRMP_HUMAN	Lymphoid-restricted membrane protein	Homo sapiens (Human).	7e-38
comp221979_c1	37.01	33.65	26.05	17.74	15.86	16.32	16.04	Q8VEH8	ERLEC_MOUSE	Endoplasmic reticulum lectin 1	Mus musculus (Mouse).	1e-122
comp223059_c0	37.01	46.4	47.52	40.16	18.58	19.16	36.98	Q5R592	RPAB2_PONAB	DNA-directed RNA polymerases I, II, and III subunit RPABC2	Pongo abelii (Sumatran orangutan	9e-49
comp225082_c0	36.97	13.94	9.4	8.82	7.85	5.23	4.29	Q8NB14	UBP38_HUMAN	Ubiquitin carboxyl-terminal hydrolase 38	Homo sapiens (Human).	0
comp222140_c0	36.95	22.77	18.88	20.97	16.45	14.92	15.93	Q09838	PRZ1_SCHPO	Transcriptional regulator prz1	Schizosaccharomyces pombe (strai	1e-10
comp216077_c0	36.94	34.46	29.01	27.95	15.34	12.99	18.89	Q4ZIN3	MBRL_HUMAN	Membralin	Homo sapiens (Human).	0
comp224134_c1	36.94	25.78	34.55	57.13	33.79	29.8	38.7	P68037	UB2L3_MOUSE	Ubiquitin-conjugating enzyme E2 L3	Mus musculus (Mouse).	1e-87
comp216879_c0	36.88	22.13	13.23	6.31	2.8	1.46	1.14	NULL	NULL	NULL	NULL	NULL
comp215961_c0	36.87	11.44	24.44	44.22	54.64	69.14	95.48	O75534	CSDE1_HUMAN	Cold shock domain-containing protein E1	Homo sapiens (Human).	1e-140
comp212403_c0	36.81	57.56	43.33	15.66	33.06	47.53	59.38	O46503	ST1C2_RABIT	Sulfotransferase 1C2	Oryctolagus cuniculus (Rabbit).	1e-58
comp222937_c3	36.73	9.46	15.37	24.36	16.49	11.14	14.51	P46013	KI67_HUMAN	Antigen KI-67	Homo sapiens (Human).	2e-06
comp217778_c2	36.72	3.87	7.59	12.84	9.51	9.1	9.43	Q9P2K1	C2D2A_HUMAN	Coiled-coil and C2 domain-containing protein 2A	Homo sapiens (Human).	0
comp219122_c0	36.72	10.66	28.85	29.84	6.33	3.65	2.86	Q3SZE9	TBCC_BOVIN	Tubulin-specific chaperone C	Bos taurus (Bovine).	1e-84
comp220574_c2	36.64	51.62	49.69	42.15	16.49	14.21	24.16	B2RS91	RRN3_MOUSE	RNA polymerase I-specific transcription initiation factor RRN3	Mus musculus (Mouse).	3e-126
comp188134_c0	36.62	70.28	58.78	48.46	5.32	2.65	7.02	Q4S2L4	RCL_TETNG	Deoxyribonucleoside 5'-monophosphate N-glycosidase	nigroviridis).	9e-54
comp215403_c0	36.61	14.39	22.83	28.79	48.43	55.97	98.91	P55862	MCM5A_XENLA	DNA replication licensing factor mcm5-A	Xenopus laevis (African clawed f	0
comp221347_c0	36.54	33.6	25.25	13.91	12.21	10.79	7	Q96CW6	S7A6O_HUMAN	Probable RNA polymerase II nuclear localization protein SLC7A6OS	Homo sapiens (Human).	2e-08
comp219480_c0	36.54	35.42	28.55	21.56	13.24	14.05	20.1	Q60715	P4HA1_MOUSE	Prolyl 4-hydroxylase subunit alpha-1	Mus musculus (Mouse).	3e-158
comp219497_c0	36.52	14.25	6.62	2.36	5.71	4.8	3.98	NULL	NULL	NULL	NULL	NULL
comp223609_c0	36.49	28.76	10.9	9.02	6.22	3.89	3.27	A0JN53	RPAP1_BOVIN	RNA polymerase II-associated protein 1	Bos taurus (Bovine).	3e-125
comp218537_c0	36.45	35.94	27.2	16.03	10.75	9.9	10.52	Q9D1E8	PLCE_MOUSE	1-acyl-sn-glycerol-3-phosphate acyltransferase epsilon	Mus musculus (Mouse).	3e-103
comp215014_c0	36.44	75.42	43.09	46.36	21.75	24.71	55.1	B5X5D0	CI116_SALSA	UPF0691 protein C9orf116 homolog	Salmo salar (Atlantic salmon).	1e-24
comp222195_c1	36.43	18.85	6.99	4.23	9.27	6.68	4.44	O08856	ELL_MOUSE	RNA polymerase II elongation factor ELL	Mus musculus (Mouse).	5e-34
comp215137_c0	36.43	51.99	49.35	74.37	22.2	25.71	97.87	NULL	NULL	NULL	NULL	NULL
comp223122_c1	36.37	34.89	23.28	14.76	8.58	4.68	7.75	Q99JW2	ACY1_MOUSE	Aminoacylase-1	Mus musculus (Mouse).	1e-177
comp216972_c4	36.35	45.59	24.55	9.93	9.31	8.21	5.14	NULL	NULL	NULL	NULL	NULL
comp217309_c0	36.31	17.8	16.03	15.17	18.92	16.77	17.66	NULL	NULL	NULL	NULL	NULL
comp217065_c1	36.29	15.57	20.08	16.36	12.87	12.11	6.74	NULL	NULL	NULL	NULL	NULL
comp224102_c0	36.28	24.6	33	19.21	17.67	14.87	13.33	Q292R5	KEN_DROPS	Transcription factor Ken	Drosophila pseudoobscura pseudoo	2e-13
comp219726_c4	36.21	11.7	5.18	5.64	10.76	6.85	6.4	Q8TEW0	PARD3_HUMAN	Partitioning defective 3 homolog	Homo sapiens (Human).	6e-158
comp217656_c0	36.21	62.7	60.44	26.73	8.94	7.47	8.59	A2AJ77	PRD12_MOUSE	PR domain zinc finger protein 12	Mus musculus (Mouse).	6e-100
comp217095_c3	36.19	33.22	21.58	31.79	36.25	27.72	16.24	NULL	NULL	NULL	NULL	NULL
comp223642_c2	36.19	12.5	14.54	13.05	20.75	21.38	25.15	Q9WTK3	GPAA1_MOUSE	Glycosylphosphatidylinositol anchor attachment 1 protein	Mus musculus (Mouse).	1e-103
comp224736_c1	36.12	28.25	30.87	44.12	27.64	25.56	30.67	Q28CM8	ARFG2_XENTR	ADP-ribosylation factor GTPase-activating protein 2	Xenopus tropicalis (Western claw	2e-20
comp217854_c0	36.09	15.89	17.28	10.27	6.79	3.25	3.06	P08836	FPPS_CHICK	Farnesyl pyrophosphate synthase	Gallus gallus (Chicken).	8e-41
comp220673_c1	36.07	18.27	13.96	11.14	8.74	5.51	6.2	O08586	PTEN_MOUSE	Phosphatidylinositol 3,4,5-trisphosphate 3-phosphatase and dual-specificity protein phosphatase PTEN	Mus musculus (Mouse).	4e-124
comp223189_c1	36.07	21.41	16.73	14.33	19.08	16.57	12.77	Q7QB13	CCNC_ANOGA	Cyclin-C	Anopheles gambiae (African malar	8e-139
comp224104_c0	36.06	30.88	20.93	11.75	6.28	4.66	7.34	O75063	XYLK_HUMAN	Glycosaminoglycan xylosylkinase	Homo sapiens (Human).	3e-49
comp225628_c0	36.01	32.23	35.18	24.16	33.86	32.65	20.85	Q8JIL9	CNEP1_XENLA	CTD nuclear envelope phosphatase 1	Xenopus laevis (African clawed f	1e-137
comp219887_c1	36	40.07	29.37	11.93	20.78	18.13	14.92	NULL	NULL	NULL	NULL	NULL
comp223924_c0	35.99	48.62	36.8	13.21	14.17	8.84	4.56	NULL	NULL	NULL	NULL	NULL
comp218361_c2	35.94	21.21	5.33	1.13	3.31	2.34	0.64	NULL	NULL	NULL	NULL	NULL
comp219163_c3	35.93	17	7.85	2.39	2.33	2.55	0.96	Q8TAC1	RFESD_HUMAN	Rieske domain-containing protein	Homo sapiens (Human).	6e-11
comp215257_c0	35.93	33.4	49.46	19.29	32.18	26.3	30.3	Q2T9X2	TCPD_BOVIN	T-complex protein 1 subunit delta	Bos taurus (Bovine).	0
comp215168_c0	35.91	15.6	6.88	6.46	3.91	2.92	2.76	P83510	TNIK_MOUSE	Traf2 and NCK-interacting protein kinase	Mus musculus (Mouse).	0
comp217976_c0	35.89	34.28	33.35	29.88	10.61	6.6	5.72	Q9UHJ9	PGAP2_HUMAN	Post-GPI attachment to proteins factor 2	Homo sapiens (Human).	6e-65
comp225760_c0	35.82	15.08	10.53	9.75	9.26	7.84	7.56	Q571C7	BDP1_MOUSE	Transcription factor TFIIIB component B'' homolog	Mus musculus (Mouse).	7e-32
comp215976_c1	35.81	53.86	87.61	86.51	70.92	71.59	108.95	Q9Y2X3	NOP58_HUMAN	Nucleolar protein 58	Homo sapiens (Human).	0
comp216889_c2	35.8	6.66	6.92	4.28	12.23	20.86	27.61	NULL	NULL	NULL	NULL	NULL
comp221537_c3	35.73	11.29	5.8	5.25	3.54	3.51	9.93	Q9C102	GLT1_SCHPO	Putative glutamate synthase [NADPH]	Schizosaccharomyces pombe (strai	0
comp223459_c1	35.72	18.25	11.96	7.12	5.08	4.12	2.12	Q5ZMA6	NADE_CHICK	Glutamine-dependent NAD(+) synthetase	Gallus gallus (Chicken).	0
comp226057_c0	35.71	9.8	11.58	49.04	37.4	22.99	30.5	Q9BX66	SRBS1_HUMAN	Sorbin and SH3 domain-containing protein 1	Homo sapiens (Human).	2e-39
comp220048_c0	35.69	53.02	45.68	6.63	18.09	16.27	11.32	NULL	NULL	NULL	NULL	NULL
comp226169_c0	35.61	29.09	22.33	18.29	14.98	14.9	17.67	Q9H5I5	PIEZ2_HUMAN	Piezo-type mechanosensitive ion channel component 2	Homo sapiens (Human).	0
comp221497_c1	35.61	33.72	17.98	11.97	12.19	11.08	6.64	A4IHG1	LRC58_XENTR	Leucine-rich repeat-containing protein 58	Xenopus tropicalis (Western claw	9e-97
comp221653_c6	35.58	7.25	3.35	3.17	8.83	5.69	4.69	Q64487	PTPRD_MOUSE	Receptor-type tyrosine-protein phosphatase delta	Mus musculus (Mouse).	0
comp220656_c2	35.57	15.49	13.15	20.43	14.2	14.28	15.35	NULL	NULL	NULL	NULL	NULL
comp223470_c1	35.57	48.85	33.65	1.89	7.78	5.8	0.74	NULL	NULL	NULL	NULL	NULL
comp225453_c1	35.55	22.62	13.82	11.54	14.14	11.91	14.34	P49792	RBP2_HUMAN	E3 SUMO-protein ligase RanBP2	Homo sapiens (Human).	2e-128
comp218348_c0	35.55	34.2	19.84	6.32	13.11	13.84	4.87	NULL	NULL	NULL	NULL	NULL
comp218595_c0	35.54	40.49	31.96	22.41	16.87	16.83	23.4	P45973	CBX5_HUMAN	Chromobox protein homolog 5	Homo sapiens (Human).	8e-08
comp217492_c2	35.47	34.75	28.34	27.29	11.32	12.34	22.82	Q6TNS2	PK1IP_DANRE	p21-activated protein kinase-interacting protein 1-like	Danio rerio (Zebrafish) (Brachyd	9e-76
comp221335_c0	35.47	62.32	38.21	28.59	31.41	24.47	26.9	Q3TIX9	SNUT2_MOUSE	U4/U6.U5 tri-snRNP-associated protein 2	Mus musculus (Mouse).	0
comp214112_c0	35.43	56.82	43.24	27.95	6.71	5.21	2.55	P11118	CALM_EUGGR	Calmodulin	Euglena gracilis.	5e-40
comp214534_c1	35.38	54.57	65.1	36.58	19.37	20.52	26.27	Q75UQ2	CFDP1_RAT	Craniofacial development protein 1	Rattus norvegicus (Rat).	7e-40
comp224887_c0	35.34	28.29	28.97	22.77	10.58	12.16	18.27	Q5REQ8	DCP2_PONAB	m7GpppN-mRNA hydrolase	Pongo abelii (Sumatran orangutan	9e-105
comp223437_c4	35.32	59.1	44.64	11.75	21.51	14.15	4.71	NULL	NULL	NULL	NULL	NULL
comp208260_c0	35.3	21.06	28.91	23.65	7.8	7.24	15.45	P0C7N9	PSMG4_MOUSE	Proteasome assembly chaperone 4	Mus musculus (Mouse).	7e-27
comp221806_c2	35.3	9.04	20.37	17.95	9.76	8.77	9.36	O75808	CAN15_HUMAN	Calpain-15	Homo sapiens (Human).	2e-118
comp211102_c0	35.29	0.95	17.51	4.38	2.08	3.86	7.06	P19222	CBPA2_RAT	Carboxypeptidase A2	Rattus norvegicus (Rat).	8e-59
comp217651_c1	35.29	33.73	24.13	11.08	12.35	15.81	7.32	Q6DG99	KCTD6_DANRE	BTB/POZ domain-containing protein KCTD6	Danio rerio (Zebrafish) (Brachyd	5e-36
comp214280_c0	35.26	38.59	15.02	14.65	3.71	2.69	0.59	NULL	NULL	NULL	NULL	NULL
comp222206_c0	35.25	30.86	36.79	7.97	6.78	6.86	4.02	Q8N0W4	NLGNX_HUMAN	Neuroligin-4, X-linked	Homo sapiens (Human).	7e-28
comp225455_c0	35.22	29.25	6.86	1.32	2.88	2.43	1.05	NULL	NULL	NULL	NULL	NULL
comp217726_c5	35.2	12.6	6.86	2.88	1.91	1.64	1.46	Q6UX53	MET7B_HUMAN	Methyltransferase-like protein 7B	Homo sapiens (Human).	3e-35
comp219754_c0	35.17	46.67	52.29	81.76	83.31	84.25	116.97	O60264	SMCA5_HUMAN	SWI/SNF-related matrix-associated actin-dependent regulator of chromatin subfamily A member 5	Homo sapiens (Human).	0
comp225941_c2	35.15	35.86	25.37	23.45	8.35	9.04	21.01	Q9D7M8	RPB4_MOUSE	DNA-directed RNA polymerase II subunit RPB4	Mus musculus (Mouse).	6e-77
comp223657_c0	35.14	8.25	5.83	3.6	5.24	7.04	2.71	Q9UH99	SUN2_HUMAN	SUN domain-containing protein 2	Homo sapiens (Human).	3e-73
comp217635_c0	35.11	21.93	19.33	18.69	9.68	6.33	5.44	NULL	NULL	NULL	NULL	NULL
comp221648_c1	35.08	26.31	19.17	55	55.22	46.21	43.33	P18091	ACTN_DROME	Alpha-actinin, sarcomeric	Drosophila melanogaster (Fruit f	0
comp224904_c0	35.04	21.16	16.27	10.77	8.58	5.72	3.86	Q9QW30	NOTC2_RAT	Neurogenic locus notch homolog protein 2	Rattus norvegicus (Rat).	1e-33
comp219157_c1	35.01	36.5	27.42	16.02	7.05	5.88	6.28	A7MB63	CTNS_BOVIN	Cystinosin	Bos taurus (Bovine).	1e-114
comp212354_c8	34.99	26.66	13.41	8.71	3.7	2.78	3.31	Q5RBJ7	TM6S1_PONAB	Transmembrane 6 superfamily member 1	Pongo abelii (Sumatran orangutan	4e-110
comp224453_c0	34.98	23.18	15.48	17.94	15.3	12.56	11.66	Q9EPZ7	SO1C1_RAT	Solute carrier organic anion transporter family member 1C1	Rattus norvegicus (Rat).	1e-11
comp222868_c0	34.85	58.87	47.01	29.83	14.12	17.03	19.45	Q8BKE9	IFT74_MOUSE	Intraflagellar transport protein 74 homolog	Mus musculus (Mouse).	0
comp225504_c1	34.83	20.14	13.12	11.11	4.07	2.85	4.53	Q640V9	TATD1_XENLA	Putative deoxyribonuclease TATDN1	Xenopus laevis (African clawed f	5e-130
comp217977_c3	34.78	71.79	22.96	5.5	9.1	6.33	2.47	NULL	NULL	NULL	NULL	NULL
comp219795_c2	34.77	34.17	52.47	57.01	68.7	63.28	107.54	Q5RBM1	RPN2_PONAB	Dolichyl-diphosphooligosaccharide--protein glycosyltransferase subunit 2	Pongo abelii (Sumatran orangutan	1e-94
comp205969_c0	34.73	25.76	26.28	15.74	3.14	2.71	4.36	NULL	NULL	NULL	NULL	NULL
comp223081_c0	34.7	34.28	10.54	4.23	11.06	4.19	2.7	NULL	NULL	NULL	NULL	NULL
comp214733_c0	34.68	18.93	16.58	11.46	4.4	4.11	4.57	Q3SZP8	TAD2A_BOVIN	Transcriptional adapter 2-alpha	Bos taurus (Bovine).	5e-135
comp216312_c0	34.67	12.54	24.43	27.85	16.71	14.3	23.34	Q5TKA1	LIN9_HUMAN	Protein lin-9 homolog	Homo sapiens (Human).	0
comp223088_c0	34.66	4.5	6.36	8.53	9.62	8.72	4.22	E1BB03	ZRAB3_BOVIN	DNA annealing helicase and endonuclease ZRANB3	Bos taurus (Bovine).	5e-162
comp219995_c5	34.66	14.27	10.91	3.91	4.55	3.19	1.4	O93233	PLIB_GLOBS	Phospholipase A2 inhibitor	blomhoffii siniticus).	4e-24
comp217807_c1	34.65	8.11	18.03	8.25	10.06	8.66	11.55	A5D8M0	TYDP2_XENLA	Tyrosyl-DNA phosphodiesterase 2	Xenopus laevis (African clawed f	3e-83
comp225971_c0	34.65	28	6.86	12.91	11.49	10.39	14.51	P58269	DPF3_MOUSE	Zinc finger protein DPF3	Mus musculus (Mouse).	2e-86
comp218679_c0	34.59	33.36	23.55	1.6	7.04	3.66	0.36	NULL	NULL	NULL	NULL	NULL
comp218219_c0	34.56	33.33	26.19	16.43	5.23	5.05	4.73	Q4PJX1	ODR4_MOUSE	Protein odr-4 homolog	Mus musculus (Mouse).	2e-61
comp224798_c0	34.51	13.64	16.09	16.26	19.96	19.05	16.49	Q28I85	POC1A_XENTR	POC1 centriolar protein homolog A	Xenopus tropicalis (Western claw	0
comp212322_c0	34.49	46.07	58.19	50.99	14.95	14.79	29.95	Q7SXW4	EMC3_DANRE	ER membrane protein complex subunit 3	Danio rerio (Zebrafish) (Brachyd	1e-136
comp215147_c0	34.43	24.61	22.5	42.31	64.84	84.52	182.33	Q9JLR1	S61A2_MOUSE	Protein transport protein Sec61 subunit alpha isoform 2	Mus musculus (Mouse).	0
comp217199_c0	34.42	47.58	14.28	16.29	6.78	6.31	5.8	P24008	S5A1_RAT	3-oxo-5-alpha-steroid 4-dehydrogenase 1	Rattus norvegicus (Rat).	1e-39
comp222665_c4	34.41	54.69	27.68	15.89	2.44	5.55	2.8	Q5ZMH6	METL9_CHICK	Methyltransferase-like protein 9	Gallus gallus (Chicken).	1e-96
comp216629_c1	34.38	14.48	7.98	7.63	13.24	11.4	9.75	P30684	GNAS_LYMST	Guanine nucleotide-binding protein G(s) subunit alpha	Lymnaea stagnalis (Great pond sn	0
comp218258_c0	34.37	33.16	29.04	35.31	26.5	33.01	44.08	Q923M1	MSRA_RAT	Mitochondrial peptide methionine sulfoxide reductase	Rattus norvegicus (Rat).	1e-90
comp225433_c2	34.32	30.52	51.82	36.07	8.89	4.37	2.16	NULL	NULL	NULL	NULL	NULL
comp220736_c4	34.3	11.78	8.41	8.66	10.68	9.14	10.97	Q5R839	S41A1_PONAB	Solute carrier family 41 member 1	Pongo abelii (Sumatran orangutan	4e-171
comp220568_c1	34.3	15.13	13.27	14.18	10.04	9.21	11.28	Q5R5N4	MET14_PONAB	Methyltransferase-like protein 14	Pongo abelii (Sumatran orangutan	2e-67
comp215659_c0	34.29	43.9	40.55	58.29	54.39	70.7	59.29	Q24562	U2AF2_DROME	Splicing factor U2AF 50 kDa subunit	Drosophila melanogaster (Fruit f	0
comp218455_c1	34.28	26.5	32.83	63.44	78.96	76.49	77.19	P38646	GRP75_HUMAN	Stress-70 protein, mitochondrial	Homo sapiens (Human).	0
comp223583_c0	34.27	40.39	32.88	28.35	8.77	6.67	7.87	O19015	BGAL_FELCA	Beta-galactosidase	Felis catus (Cat) (Felis silvest	0
comp218128_c0	34.21	20.43	28.98	23.34	11.7	12.07	14.36	P49614	HEXB_FELCA	Beta-hexosaminidase subunit beta	Felis catus (Cat) (Felis silvest	0
comp223752_c2	34.2	19.39	49.98	55.45	36.6	26.44	13.98	Q10142	AUR1_SCHPO	Inositol phosphorylceramide synthase catalytic subunit aur1	Schizosaccharomyces pombe (strai	1e-09
comp212279_c0	34.19	30.22	22.39	31.01	22.39	20.99	32.15	Q6P4J8	SMU1_XENTR	WD40 repeat-containing protein SMU1	Xenopus tropicalis (Western claw	0
comp210639_c0	34.16	54.58	98.76	97.36	48.78	54.9	100.31	Q28735	TMEDA_RABIT	Transmembrane emp24 domain-containing protein 10	Oryctolagus cuniculus (Rabbit).	5e-86
comp216531_c0	34.14	20.34	43.94	14.8	14.01	8.35	7.38	NULL	NULL	NULL	NULL	NULL
comp222094_c3	34.14	43.88	35.19	14.92	6.99	8.19	6.18	O77504	S22A1_RABIT	Solute carrier family 22 member 1	Oryctolagus cuniculus (Rabbit).	3e-80
comp224214_c0	34.13	12.37	6.44	5.61	4.72	3.15	1.79	P98164	LRP2_HUMAN	Low-density lipoprotein receptor-related protein 2	Homo sapiens (Human).	2e-10
comp221503_c0	34.11	14.43	9.57	6.85	7.56	5.26	3.45	Q86TL2	TM110_HUMAN	Transmembrane protein 110	Homo sapiens (Human).	3e-73
comp215015_c0	34.03	35.33	12.4	6.1	3.91	2.1	2.7	Q28CZ7	ISPD_XENTR	Isoprenoid synthase domain-containing protein	Xenopus tropicalis (Western claw	1e-94
comp223991_c0	33.96	10.09	30.62	31.76	18.54	18.28	25.42	Q5ZLW3	DYM_CHICK	Dymeclin	Gallus gallus (Chicken).	0
comp186556_c0	33.9	36.86	86.46	14.86	20.25	16.87	16.97	NULL	NULL	NULL	NULL	NULL
comp221205_c1	33.89	31.94	30.48	27.01	18.46	18.49	21.23	P35738	ODBB_RAT	2-oxoisovalerate dehydrogenase subunit beta, mitochondrial	Rattus norvegicus (Rat).	0
comp218596_c0	33.87	33.38	11.82	8.63	7.9	10.8	10.94	P23640	RB27A_RAT	Ras-related protein Rab-27A	Rattus norvegicus (Rat).	4e-111
comp222928_c0	33.83	6.44	19.84	19.74	13.12	16.7	31.02	Q15008	PSMD6_HUMAN	26S proteasome non-ATPase regulatory subunit 6	Homo sapiens (Human).	0
comp222293_c4	33.81	9.65	6.56	6.81	6.47	3.32	6.05	NULL	NULL	NULL	NULL	NULL
comp214978_c0	33.81	16.38	13.24	14.84	17.32	8.44	9.42	Q6PCD5	RFWD3_HUMAN	E3 ubiquitin-protein ligase RFWD3	Homo sapiens (Human).	2e-116
comp196980_c0	33.81	16	19.51	34.29	9.08	7.1	10.7	A9UL63	CG055_XENTR	UPF0562 protein C7orf55 homolog	Xenopus tropicalis (Western claw	4e-23
comp222524_c1	33.79	30.88	22.9	11.54	6.49	5.12	7.04	Q64270	EI2BA_RAT	Translation initiation factor eIF-2B subunit alpha	Rattus norvegicus (Rat).	6e-125
comp217979_c0	33.78	10.22	10.76	8.28	4.72	4.39	5.58	Q96I76	GPTC3_HUMAN	G patch domain-containing protein 3	Homo sapiens (Human).	5e-122
comp226133_c0	33.73	12.11	3.34	4.25	6.07	4.97	5.74	Q5XX13	FBW10_HUMAN	F-box/WD repeat-containing protein 10	Homo sapiens (Human).	9e-125
comp207793_c1	33.68	27.37	27.94	15.53	6.75	6.08	13.99	Q8BP74	PSTK_MOUSE	L-seryl-tRNA(Sec) kinase	Mus musculus (Mouse).	1e-36
comp220955_c1	33.65	30.7	20.25	14.24	5.01	4.35	5.33	P16924	P4HA1_CHICK	Prolyl 4-hydroxylase subunit alpha-1	Gallus gallus (Chicken).	6e-85
comp221662_c0	33.62	20.05	17.22	7.7	2.59	1.73	1.06	Q9HBK9	AS3MT_HUMAN	Arsenite methyltransferase	Homo sapiens (Human).	5e-108
comp219619_c0	33.61	29.28	26.91	19.45	7.56	5.29	6.09	Q1LZ96	ATPF2_BOVIN	ATP synthase mitochondrial F1 complex assembly factor 2	Bos taurus (Bovine).	2e-85
comp216049_c1	33.59	36.94	44.42	12.15	13.42	10.15	7.6	NULL	NULL	NULL	NULL	NULL
comp223273_c0	33.57	11.24	7.59	4.09	4.57	2.86	1.28	Q32KJ6	GALNS_RAT	N-acetylgalactosamine-6-sulfatase	Rattus norvegicus (Rat).	0
comp225593_c0	33.55	15.35	26.3	27.73	11.73	9.66	12.63	O75419	CDC45_HUMAN	Cell division control protein 45 homolog	Homo sapiens (Human).	0
comp227963_c0	33.54	29.18	38.29	31.01	22.88	25.02	31.47	Q8R143	PTTG_MOUSE	Pituitary tumor-transforming gene 1 protein-interacting protein	Mus musculus (Mouse).	9e-19
comp216959_c0	33.54	27.95	8.04	3.14	1.29	1.49	1.65	Q9Z2V5	HDAC6_MOUSE	Histone deacetylase 6	Mus musculus (Mouse).	2e-96
comp210277_c0	33.54	4.35	9.59	11.21	10.14	10.74	27.89	Q16836	HCDH_HUMAN	Hydroxyacyl-coenzyme A dehydrogenase, mitochondrial	Homo sapiens (Human).	1e-123
comp219324_c0	33.5	32.78	17.48	14.52	16.94	18.95	23.79	P27545	CERS1_MOUSE	Ceramide synthase 1	Mus musculus (Mouse).	1e-82
comp213068_c0	33.49	32.15	33.41	36.49	18.67	25.35	40.09	Q3T0Q3	RPB3_BOVIN	DNA-directed RNA polymerase II subunit RPB3	Bos taurus (Bovine).	4e-155
comp225179_c6	33.48	43.7	47.61	34.02	22.87	23.09	30.08	Q5RBT0	PDCD5_PONAB	Programmed cell death protein 5	Pongo abelii (Sumatran orangutan	6e-37
comp219859_c1	33.47	30.92	16.81	10.69	26.45	30.48	14.19	NULL	NULL	NULL	NULL	NULL
comp221422_c2	33.47	3.8	6.62	6.23	4.21	3.41	3.53	Q3V1L4	5NTC_MOUSE	Cytosolic purine 5'-nucleotidase	Mus musculus (Mouse).	0
comp223527_c0	33.43	15.84	32.56	27.77	9.07	10.16	25.35	NULL	NULL	NULL	NULL	NULL
comp215821_c0	33.4	34.7	21.73	19.61	15.23	15.32	19.05	NULL	NULL	NULL	NULL	NULL
comp217067_c0	33.4	28.52	20.23	9.25	4.22	2.56	2.77	Q80Z60	ECE2_MOUSE	Endothelin-converting enzyme 2	Mus musculus (Mouse).	2e-44
comp224244_c0	33.4	2.9	0.81	0.98	1.69	1.02	0.91	Q6PCJ1	DCTN1_XENLA	Dynactin subunit 1	Xenopus laevis (African clawed f	0
comp225323_c1	33.39	69.83	28.55	20.31	15.87	13.32	21.79	Q52I78	NAMPT_PIG	Nicotinamide phosphoribosyltransferase	Sus scrofa (Pig).	0
comp224084_c0	33.38	26.65	31.83	28.45	18.88	22.44	23.98	Q6P2U9	CSN3_DANRE	COP9 signalosome complex subunit 3	Danio rerio (Zebrafish) (Brachyd	0
comp225256_c0	33.37	6.84	11.3	26.69	25.67	22.68	25.37	Q8IRG6	SPT16_DROME	FACT complex subunit spt16	Drosophila melanogaster (Fruit f	0
comp208117_c0	33.36	24.27	19.14	10.32	9.76	5.15	2.69	Q9VGY6	SKEL1_DROME	Protein Skeletor, isoforms B/C	Drosophila melanogaster (Fruit f	4e-72
comp217169_c0	33.36	62.51	68.09	82.76	64.4	68.25	79.63	Q05519	SRS11_HUMAN	Serine/arginine-rich splicing factor 11	Homo sapiens (Human).	5e-45
comp224577_c2	33.35	41.67	29.69	20.86	8.63	7.95	11.92	Q8BGV0	SYNM_MOUSE	Probable asparagine--tRNA ligase, mitochondrial	Mus musculus (Mouse).	9e-163
comp215090_c0	33.35	26.4	22.68	10.06	5	3	4.39	Q5ZJL7	DDB2_CHICK	DNA damage-binding protein 2	Gallus gallus (Chicken).	7e-114
comp221223_c3	33.32	16.39	18.12	18.99	16.14	13.48	11.53	O95164	UBL3_HUMAN	Ubiquitin-like protein 3	Homo sapiens (Human).	2e-57
comp224468_c3	33.29	18.37	16.46	13.56	21.31	24.15	23.45	Q9UBV2	SE1L1_HUMAN	Protein sel-1 homolog 1	Homo sapiens (Human).	6e-29
comp217099_c0	33.29	50.91	6.38	3.3	1.42	1.17	1.34	Q62867	GGH_RAT	Gamma-glutamyl hydrolase	Rattus norvegicus (Rat).	1e-79
comp213083_c0	33.28	0.78	0.47	0.38	0.73	0.55	0.7	NULL	NULL	NULL	NULL	NULL
comp225401_c0	33.22	21.66	17.36	16.52	14.43	13.5	12.12	Q5ZIL9	KBP_CHICK	KIF1-binding protein homolog	Gallus gallus (Chicken).	6e-159
comp213659_c0	33.22	30.69	21.34	15.94	14.43	14.68	16.62	Q9JKW0	AR6P1_MOUSE	ADP-ribosylation factor-like protein 6-interacting protein 1	Mus musculus (Mouse).	8e-44
comp224213_c0	33.2	39.44	40.8	30.72	13.96	10.96	13.36	Q6AZG6	SYFAA_XENLA	Phenylalanine--tRNA ligase alpha subunit A	Xenopus laevis (African clawed f	0
comp218690_c2	33.18	6.36	3.55	2.83	2.5	1.95	1.05	Q80SX5	OTOP2_MOUSE	Otopetrin-2	Mus musculus (Mouse).	5e-12
comp212389_c0	33.18	20.13	20.24	30.83	13.23	13.2	31.27	Q9DEE9	ARP6_CHICK	Actin-related protein 6	Gallus gallus (Chicken).	3e-168
comp218368_c3	33.16	17.35	6.84	2.23	9.55	3.44	1.92	NULL	NULL	NULL	NULL	NULL
comp212245_c0	33.14	44.29	59.71	31.73	12.89	14.66	31.86	NULL	NULL	NULL	NULL	NULL
comp222993_c0	33.13	34.83	17.84	8.59	16.22	13.31	10.92	NULL	NULL	NULL	NULL	NULL
comp225761_c1	33.12	54.2	25.31	17.44	9.57	9.61	13.52	Q61263	SOAT1_MOUSE	Sterol O-acyltransferase 1	Mus musculus (Mouse).	8e-117
comp220614_c1	33.11	23.19	38.02	58.76	48.82	51.81	90.59	P81004	VDAC2_XENLA	Voltage-dependent anion-selective channel protein 2	Xenopus laevis (African clawed f	5e-147
comp220039_c0	32.98	39.66	36.66	28.36	8.3	6.9	8.62	Q6AY62	NEUFC_RAT	Neuferricin	Rattus norvegicus (Rat).	1e-76
comp215606_c1	32.98	38.88	19.77	2.68	5.97	4.64	2.67	NULL	NULL	NULL	NULL	NULL
comp213700_c0	32.98	64.73	59.67	19.06	22.57	18.92	12.88	NULL	NULL	NULL	NULL	NULL
comp217695_c0	32.95	25.76	12.34	1.73	11.38	9.82	2.76	NULL	NULL	NULL	NULL	NULL
comp223649_c4	32.95	29.65	12.27	7.02	7.05	6.88	7.06	NULL	NULL	NULL	NULL	NULL
comp221676_c2	32.89	31.2	42.52	58.08	45.09	44.36	80.14	Q9Y2S7	PDIP2_HUMAN	Polymerase delta-interacting protein 2	Homo sapiens (Human).	2e-153
comp212737_c0	32.86	83.25	20.91	17.81	4.54	2.23	4.19	Q9ERH8	S28A3_MOUSE	Solute carrier family 28 member 3	Mus musculus (Mouse).	8e-113
comp224147_c0	32.86	15.74	5.95	2.01	4.32	2.9	1.55	Q8IVI9	NOSTN_HUMAN	Nostrin	Homo sapiens (Human).	1e-82
comp225967_c0	32.86	18.68	11.98	9.89	11.54	8.24	4.16	P23049	SEA_AVIET	Tyrosine-protein kinase transforming protein SEA	Avian erythroblastosis virus (st	4e-85
comp222534_c0	32.84	7.6	2.29	1.92	3.37	2.21	2.39	A0JNG0	TM168_BOVIN	Transmembrane protein 168	Bos taurus (Bovine).	2e-173
comp223651_c0	32.79	22.64	10.69	9.34	16.78	15.66	9.24	Q0VGK4	GDPD1_RAT	Glycerophosphodiester phosphodiesterase domain-containing protein 1	Rattus norvegicus (Rat).	6e-109
comp223144_c4	32.73	2.63	1.36	0.89	2.31	2.15	1.52	Q6IVG4	ACAP2_RABIT	Arf-GAP with coiled-coil, ANK repeat and PH domain-containing protein 2	Oryctolagus cuniculus (Rabbit).	0
comp215905_c0	32.72	16.39	0.79	9.6	5.39	1.73	3.9	Q24799	MYPH_ECHGR	Myophilin	Echinococcus granulosus.	3e-30
comp222770_c1	32.69	13.52	9.17	5.9	9.98	7.52	5.48	Q7SXN5	DNM1L_DANRE	Dynamin-1-like protein	Danio rerio (Zebrafish) (Brachyd	0
comp225670_c1	32.69	20.65	17.53	11.07	12.08	10.31	7.54	Q4JIJ3	METH_BOVIN	Methionine synthase	Bos taurus (Bovine).	0
comp220643_c1	32.67	5.27	4.36	5.11	9.5	8.22	6.93	Q5REK1	ZN136_PONAB	Zinc finger protein 136	Pongo abelii (Sumatran orangutan	8e-18
comp216653_c0	32.64	18.45	31.08	23.94	22.83	25.82	65.3	Q28104	COPE_BOVIN	Coatomer subunit epsilon	Bos taurus (Bovine).	2e-142
comp209360_c0	32.64	29.41	30.58	32.69	24.56	29.43	40.18	Q26534	CATL_SCHMA	Cathepsin L	Schistosoma mansoni (Blood fluke	1e-108
comp218572_c0	32.59	35.44	35.2	29.86	19.35	16.64	18.9	NULL	NULL	NULL	NULL	NULL
comp222727_c0	32.54	2.16	1.48	3.51	2.93	0.92	0.59	P86049	RBM46_MOUSE	Probable RNA-binding protein 46	Mus musculus (Mouse).	9e-47
comp223557_c0	32.53	64.77	57.13	89.37	44.53	42.83	66.32	Q9JMJ4	PRP19_RAT	Pre-mRNA-processing factor 19	Rattus norvegicus (Rat).	0
comp217736_c1	32.51	82.14	37.97	10.17	26.82	28.19	11.53	NULL	NULL	NULL	NULL	NULL
comp209639_c0	32.5	32.39	48.26	32.3	9.16	5.87	10.92	Q6DG91	PSMG1_DANRE	Proteasome assembly chaperone 1	Danio rerio (Zebrafish) (Brachyd	1e-35
comp224832_c1	32.47	9.83	25.23	40.43	38.05	38.53	50.54	Q9D8W5	PSD12_MOUSE	26S proteasome non-ATPase regulatory subunit 12	Mus musculus (Mouse).	0
comp221408_c3	32.44	3.14	1.81	0.51	1.11	1.26	1.27	NULL	NULL	NULL	NULL	NULL
comp224716_c1	32.43	4.46	1.64	1.16	3.3	2.03	1.71	Q9BZ29	DOCK9_HUMAN	Dedicator of cytokinesis protein 9	Homo sapiens (Human).	2e-134
comp222495_c2	32.43	37.57	38.42	44.5	21.68	27	38.59	Q149N8	SHPRH_HUMAN	E3 ubiquitin-protein ligase SHPRH	Homo sapiens (Human).	0
comp224843_c1	32.42	7.11	5.65	4.43	7.86	6.44	2.76	A6QLI6	HEM1_BOVIN	5-aminolevulinate synthase, nonspecific, mitochondrial	Bos taurus (Bovine).	0
comp224227_c1	32.4	17.25	26.73	7.65	14.83	11.84	13.36	Q810B6	ANFY1_MOUSE	Ankyrin repeat and FYVE domain-containing protein 1	Mus musculus (Mouse).	0
comp224041_c2	32.4	22.47	7.69	3.48	7.06	5.25	4.29	NULL	NULL	NULL	NULL	NULL
comp212155_c0	32.4	32.73	40.52	37.12	23.63	15.09	22.56	Q5G2C6	DHSD_SHEEP	Succinate dehydrogenase [ubiquinone] cytochrome b small subunit, mitochondrial	Ovis aries (Sheep).	2e-22
comp224847_c0	32.39	31.21	42.86	39.74	20.68	21.05	45.53	Q9D0W5	PPIL1_MOUSE	Peptidyl-prolyl cis-trans isomerase-like 1	Mus musculus (Mouse).	3e-92
comp220185_c1	32.35	22.7	12.04	11.57	2.63	2.35	2.16	NULL	NULL	NULL	NULL	NULL
comp226097_c1	32.34	7.67	3.48	2.55	3.96	2.91	2.96	O46385	SVIL_BOVIN	Supervillin	Bos taurus (Bovine).	0
comp223672_c2	32.33	52.29	24.41	16.64	15.14	11.5	13.65	Q54BU4	ABCB1_DICDI	ABC transporter B family member 1	Dictyostelium discoideum (Slime	8e-90
comp226172_c2	32.29	65.26	75.22	15.16	14.01	11.62	7.12	NULL	NULL	NULL	NULL	NULL
comp219728_c5	32.28	50.35	38.71	23.78	36.82	35.62	24.95	NULL	NULL	NULL	NULL	NULL
comp210203_c1	32.22	4.14	4.77	4.99	1.17	0.69	1.53	Q9VXN0	GTDC1_DROME	Glycosyltransferase-like domain-containing protein 1-like	Drosophila melanogaster (Fruit f	9e-125
comp213109_c0	32.18	9.99	4.57	2.27	2.96	2.54	1.24	A6NNE9	MARHB_HUMAN	E3 ubiquitin-protein ligase MARCH11	Homo sapiens (Human).	2e-13
comp215636_c0	32.18	36.34	38.8	43.12	12.98	12.36	40.59	NULL	NULL	NULL	NULL	NULL
comp219079_c0	32.17	43.47	38.98	23.05	12.03	8.91	10.56	Q2PFU1	HYPK_MACFA	Huntingtin-interacting protein K	Macaca fascicularis (Crab-eating	2e-37
comp218217_c1	32.16	23.4	22.13	13.74	13.1	10.09	10.87	Q6TMK8	SLMO2_CRIGR	Protein slowmo homolog 2	Cricetulus griseus (Chinese hams	4e-65
comp219328_c4	32.15	15.64	48.97	42.82	48.11	108.02	315.39	P78417	GSTO1_HUMAN	Glutathione S-transferase omega-1	Homo sapiens (Human).	1e-41
comp229534_c0	32.14	33.58	27.82	28.2	14.44	12.5	17.25	NULL	NULL	NULL	NULL	NULL
comp221930_c0	32.14	18.56	5.63	3.22	2.94	2.3	1.35	NULL	NULL	NULL	NULL	NULL
comp213007_c0	32.1	16.59	15.5	10.8	12.17	10.94	12.44	Q5ZKQ6	DPOE2_CHICK	DNA polymerase epsilon subunit 2	Gallus gallus (Chicken).	0
comp217851_c1	32.1	60.4	137.1	93.59	30.31	16.83	7.35	Q9EQB9	ZN287_MOUSE	Zinc finger protein 287	Mus musculus (Mouse).	6e-25
comp219362_c1	32.07	19.66	17.3	11.91	3.08	2.32	2.43	Q8AWD2	MOCS3_DANRE	Adenylyltransferase and sulfurtransferase MOCS3	Danio rerio (Zebrafish) (Brachyd	5e-173
comp222990_c0	32.05	33.12	17.33	13.73	6.6	4.72	3.6	Q5E9Y5	DOM3Z_BOVIN	Protein Dom3Z	Bos taurus (Bovine).	3e-95
comp212334_c0	32.04	22.25	38.68	57.44	26.39	23.65	47.68	Q4SFA0	HDAC3_TETNG	Histone deacetylase 3	nigroviridis).	0
comp225954_c0	32.01	16.29	4.41	12.58	1.03	0.98	1.3	NULL	NULL	NULL	NULL	NULL
comp212140_c0	31.99	23.74	25.78	23.59	23.76	23.15	27.56	P38411	GNAQ_LYMST	Guanine nucleotide-binding protein G(q) subunit alpha	Lymnaea stagnalis (Great pond sn	0
comp221136_c0	31.98	47.02	51.56	24.87	9.92	7.65	11.36	O35387	HAX1_MOUSE	HCLS1-associated protein X-1	Mus musculus (Mouse).	5e-07
comp226022_c0	31.98	15.78	11.53	11.88	15.88	12.31	10.82	Q96J94	PIWL1_HUMAN	Piwi-like protein 1	Homo sapiens (Human).	0
comp217531_c0	31.96	28.67	32.72	13.34	7.98	4.78	3.68	Q7ZWG9	SGMR1_DANRE	Sigma non-opioid intracellular receptor 1	Danio rerio (Zebrafish) (Brachyd	6e-96
comp225345_c0	31.93	40.39	33.29	32.08	22.53	23.83	45.91	A7RJI7	CCZ1_NEMVE	Vacuolar fusion protein CCZ1 homolog	Nematostella vectensis (Starlet	0
comp224908_c0	31.91	29.03	42.22	56.79	86.71	89.24	74.27	Q07837	SLC31_HUMAN	Neutral and basic amino acid transport protein rBAT	Homo sapiens (Human).	8e-126
comp218214_c0	31.89	31.47	20.32	16.34	7.53	5.95	6.86	Q8CFY5	COX10_MOUSE	Protoheme IX farnesyltransferase, mitochondrial	Mus musculus (Mouse).	4e-122
comp224447_c0	31.86	18.02	18.93	18.73	24.05	23.03	31.55	O14925	TIM23_HUMAN	Mitochondrial import inner membrane translocase subunit Tim23	Homo sapiens (Human).	5e-48
comp226103_c0	31.85	13.32	5.17	3.25	6.18	4.97	3.36	Q4H4B6	SCRIB_DANRE	Protein scribble homolog	Danio rerio (Zebrafish) (Brachyd	0
comp225916_c0	31.85	26.57	22.7	9.94	7.19	6.04	6.45	P13705	MSH3_MOUSE	DNA mismatch repair protein Msh3	Mus musculus (Mouse).	0
comp217262_c0	31.85	31.77	32.77	18.51	11.85	8.58	12.92	Q6PFL8	THYN1_DANRE	Thymocyte nuclear protein 1	Danio rerio (Zebrafish) (Brachyd	2e-99
comp223982_c0	31.84	55.87	29.36	33.55	16.46	16.61	23.56	Q9UJX3	APC7_HUMAN	Anaphase-promoting complex subunit 7	Homo sapiens (Human).	4e-140
comp224668_c1	31.83	31.72	29.27	19.58	10.46	9.77	12.01	Q5XJS5	THOC6_DANRE	THO complex subunit 6 homolog	Danio rerio (Zebrafish) (Brachyd	9e-91
comp225991_c0	31.8	25.6	26.17	11.34	6.4	5.29	9.41	Q4KLI2	TM10A_RAT	tRNA methyltransferase 10 homolog A	Rattus norvegicus (Rat).	2e-61
comp223045_c0	31.78	5.45	2.75	1.3	1.28	1.54	1.27	Q9VJ79	PDE11_DROME	Dual 3',5'-cyclic-AMP and -GMP phosphodiesterase 11	Drosophila melanogaster (Fruit f	6e-149
comp216236_c0	31.77	27.77	16.29	19.89	5.33	2.99	10.54	Q803X1	CTU1_DANRE	Cytoplasmic tRNA 2-thiolation protein 1	Danio rerio (Zebrafish) (Brachyd	0
comp220127_c0	31.76	37.6	20.68	17.59	7.75	6.5	6.88	Q5U4T9	MBOA7_XENLA	Lysophospholipid acyltransferase 7	Xenopus laevis (African clawed f	3e-84
comp223008_c1	31.76	31.63	37.03	30.36	25.31	25.7	33.2	NULL	NULL	NULL	NULL	NULL
comp219064_c0	31.68	6.91	8.54	2.39	3.64	1.58	1.58	Q9Z265	CHK2_MOUSE	Serine/threonine-protein kinase Chk2	Mus musculus (Mouse).	4e-71
comp224740_c0	31.67	17.52	8.78	3.31	8.83	7.85	2.05	NULL	NULL	NULL	NULL	NULL
comp224330_c0	31.65	58.44	38.9	9.04	24.4	28.99	10.14	NULL	NULL	NULL	NULL	NULL
comp221173_c3	31.65	23.32	13.79	11.62	12.85	10.27	10.31	Q8TDI0	CHD5_HUMAN	Chromodomain-helicase-DNA-binding protein 5	Homo sapiens (Human).	0
comp222148_c0	31.64	14.51	6.28	2	2.41	1.64	1.11	O14522	PTPRT_HUMAN	Receptor-type tyrosine-protein phosphatase T	Homo sapiens (Human).	3e-147
comp223097_c1	31.63	24.18	41.63	30.41	8.39	6.3	3.31	P17019	ZN708_HUMAN	Zinc finger protein 708	Homo sapiens (Human).	3e-89
comp217600_c0	31.63	25.95	28.47	10.08	5.12	3.34	2.34	P34473	YMH6_CAEEL	Uncharacterized protein F58A4.6	Caenorhabditis elegans.	5e-14
comp212533_c0	31.62	52.35	26.91	19.9	0.53	1.22	42.66	NULL	NULL	NULL	NULL	NULL
comp224206_c0	31.6	38.79	33.29	24.51	12.54	17.34	24.85	P28289	TMOD1_HUMAN	Tropomodulin-1	Homo sapiens (Human).	2e-80
comp204982_c0	31.58	4.34	1.09	0.57	0.88	1.02	0.69	Q8G8Y2	GLDSA_BACCI	L-glutamine:2-deoxy-scyllo-inosose aminotransferase	Bacillus circulans.	2e-13
comp222487_c2	31.58	42.85	13.43	3.1	5.42	5.13	2.32	NULL	NULL	NULL	NULL	NULL
comp226162_c0	31.48	7.13	4.55	5.35	9.84	7.43	8.94	Q70CQ2	UBP34_HUMAN	Ubiquitin carboxyl-terminal hydrolase 34	Homo sapiens (Human).	0
comp221290_c0	31.46	20.79	15.33	12.43	14.87	11.14	6.06	O14084	IMT1_SCHPO	Inositol phosphoceramide mannosyltransferase 1	Schizosaccharomyces pombe (strai	1e-44
comp218376_c3	31.37	21.91	10.41	8.82	2.51	4.23	4.03	NULL	NULL	NULL	NULL	NULL
comp219233_c1	31.36	20.81	17.62	15.66	8.21	6.87	7.42	NULL	NULL	NULL	NULL	NULL
comp222473_c1	31.33	31.17	15.05	5.98	8.98	7.51	8.99	NULL	NULL	NULL	NULL	NULL
comp214353_c2	31.32	22.14	17.67	9.64	14.58	13.74	12.23	NULL	NULL	NULL	NULL	NULL
comp214133_c2	31.31	43	53.99	62.52	24.49	24.55	46.76	Q7ZV80	SPF30_DANRE	Survival of motor neuron-related-splicing factor 30	Danio rerio (Zebrafish) (Brachyd	2e-69
comp222226_c0	31.27	16.36	29.39	10.4	2.69	1.51	6.53	NULL	NULL	NULL	NULL	NULL
comp223510_c1	31.27	11.27	12.86	4.83	5.73	3.96	5.04	Q14929	ZN169_HUMAN	Zinc finger protein 169	Homo sapiens (Human).	2e-13
comp222232_c0	31.26	17.51	6.33	3.94	6.3	3.67	2.32	O08648	M3K4_MOUSE	Mitogen-activated protein kinase kinase kinase 4	Mus musculus (Mouse).	2e-159
comp218704_c1	31.26	36.21	15.65	1.33	2.39	1.29	0.55	NULL	NULL	NULL	NULL	NULL
comp223464_c0	31.26	9.03	14.38	23.56	16.79	17.38	20	Q04451	SYG_BOMMO	Glycine--tRNA ligase	Bombyx mori (Silk moth).	0
comp223798_c0	31.25	7.66	7.51	6.44	5.51	5.15	4.96	Q8MZC4	CRLS1_DROME	Probable cardiolipin synthase	Drosophila melanogaster (Fruit f	3e-70
comp225789_c1	31.25	29.96	30.2	26.21	10.44	9.56	16.02	Q96S55	WRIP1_HUMAN	ATPase WRNIP1	Homo sapiens (Human).	1e-168
comp218657_c0	31.18	52.42	72.91	62.62	23.05	13	24.27	Q5ZL72	CH60_CHICK	60 kDa heat shock protein, mitochondrial	Gallus gallus (Chicken).	0
comp217658_c0	31.17	25.09	58.32	31.54	16.84	14.54	17.56	Q13257	MD2L1_HUMAN	Mitotic spindle assembly checkpoint protein MAD2A	Homo sapiens (Human).	4e-87
comp225321_c0	31.16	22.2	33.39	31.35	34.42	37.24	14.19	P30682	GNAI_LYMST	Guanine nucleotide-binding protein G(i) subunit alpha	Lymnaea stagnalis (Great pond sn	0
comp225974_c0	31.15	19.44	20.78	29.11	30.29	29.28	29.76	O00139	KIF2A_HUMAN	Kinesin-like protein KIF2A	Homo sapiens (Human).	0
comp225795_c1	31.14	48.42	21.48	5.23	8.9	8.07	6.83	NULL	NULL	NULL	NULL	NULL
comp219124_c0	31.14	26.02	20.52	12.44	14.12	12.17	11.5	NULL	NULL	NULL	NULL	NULL
comp197286_c0	31.11	23.72	12.04	12.94	10.88	7.27	6.78	NULL	NULL	NULL	NULL	NULL
comp219543_c2	31.11	22.95	10.6	1.35	15.34	13.76	2.16	NULL	NULL	NULL	NULL	NULL
comp219526_c0	31.09	39.93	47.14	42.09	44.64	43.42	56.52	P63329	PP2BA_RAT	Serine/threonine-protein phosphatase 2B catalytic subunit alpha isoform	Rattus norvegicus (Rat).	0
comp219841_c1	31.09	2.41	2	2.05	1.52	1.45	0.53	NULL	NULL	NULL	NULL	NULL
comp221360_c0	31.08	28.93	25.65	24.72	13.77	11.68	11	NULL	NULL	NULL	NULL	NULL
comp216809_c0	31.05	23.29	25.02	19.75	24.61	29.8	33.17	NULL	NULL	NULL	NULL	NULL
comp222672_c0	31.03	10.42	9.62	13.75	13.32	10.76	10.02	Q810T5	KAT7_RAT	Histone acetyltransferase KAT7	Rattus norvegicus (Rat).	0
comp221381_c0	31.02	23.17	24.41	26.86	16.25	15.2	29.57	Q9Z2N8	ACL6A_MOUSE	Actin-like protein 6A	Mus musculus (Mouse).	0
comp214943_c0	31	15.21	26.87	21.05	9.77	8.03	10	P27398	CAND_DROME	Calpain-D	Drosophila melanogaster (Fruit f	3e-28
comp225216_c0	30.99	20.03	10.21	5.72	5.35	4.35	3.32	Q9MYM7	B3GT1_PONPY	Beta-1,3-galactosyltransferase 1	Pongo pygmaeus (Bornean oranguta	6e-48
comp225466_c2	30.95	31.18	19.3	12.2	9.09	11.01	11.66	NULL	NULL	NULL	NULL	NULL
comp215946_c0	30.95	13.68	21.3	26.81	29.13	19.53	30.74	Q58DG1	MYG1_BOVIN	UPF0160 protein MYG1, mitochondrial	Bos taurus (Bovine).	2e-144
comp216969_c0	30.94	29.56	22.1	16.8	14.82	10.72	7.49	Q5F416	TIPIN_CHICK	TIMELESS-interacting protein	Gallus gallus (Chicken).	4e-37
comp219437_c5	30.9	53.52	27.57	2.7	9.63	9.81	5.33	NULL	NULL	NULL	NULL	NULL
comp219673_c0	30.86	31.61	27.66	31.23	12.58	13.79	23.38	Q5JVF3	PCID2_HUMAN	PCI domain-containing protein 2	Homo sapiens (Human).	0
comp211882_c3	30.86	12.91	6.42	2.17	7.19	3.69	1.21	Q0VAW7	ZN112_MOUSE	Zinc finger protein 112	Mus musculus (Mouse).	7e-13
comp216403_c0	30.86	26.6	53.47	73.17	25.41	33.72	58.45	Q641Y2	NDUS2_RAT	NADH dehydrogenase [ubiquinone] iron-sulfur protein 2, mitochondrial	Rattus norvegicus (Rat).	0
comp223632_c1	30.84	16.85	16.51	15.32	11.52	11.1	14.63	Q28CE7	ZNT5_XENTR	Zinc transporter 5	Xenopus tropicalis (Western claw	0
comp214111_c1	30.83	10.1	10.84	3.9	7.99	5.13	3.71	Q8VCD7	KDM4C_MOUSE	Lysine-specific demethylase 4C	Mus musculus (Mouse).	2e-71
comp220200_c0	30.83	6.72	3.16	3.24	2.73	3.07	4.65	Q9HCG7	GBA2_HUMAN	Non-lysosomal glucosylceramidase	Homo sapiens (Human).	0
comp225494_c0	30.81	9.89	6.66	9.69	19.66	16.1	12.48	Q8TEK3	DOT1L_HUMAN	Histone-lysine N-methyltransferase, H3 lysine-79 specific	Homo sapiens (Human).	1e-158
comp216566_c0	30.81	3.92	22	18.28	9.28	8.18	16.32	NULL	NULL	NULL	NULL	NULL
comp222492_c0	30.71	19.35	22.08	22.37	20.13	17.12	18.69	P47897	SYQ_HUMAN	Glutamine--tRNA ligase	Homo sapiens (Human).	0
comp225784_c4	30.67	24.86	22.8	23.79	33.88	29.31	32.03	P06400	RB_HUMAN	Retinoblastoma-associated protein	Homo sapiens (Human).	6e-110
comp230507_c0	30.66	3.74	15.08	17.85	8.92	10.43	27.92	P90789	NDUB7_CAEEL	NADH dehydrogenase [ubiquinone] 1 beta subcomplex subunit 7	Caenorhabditis elegans.	1e-27
comp212346_c0	30.66	57.67	73.19	50.1	33.02	35.87	50.5	NULL	NULL	NULL	NULL	NULL
comp219038_c0	30.65	11.73	8.41	8.32	3.42	1.95	0.93	P42260	GRIK2_RAT	Glutamate receptor ionotropic, kainate 2	Rattus norvegicus (Rat).	0
comp220564_c0	30.63	14.89	69.17	57.34	12.21	2.73	0.83	P41778	PBX1_MOUSE	Pre-B-cell leukemia transcription factor 1	Mus musculus (Mouse).	1e-11
comp222370_c0	30.63	9.68	6.74	4.28	5.18	3.83	3.82	NULL	NULL	NULL	NULL	NULL
comp215984_c2	30.57	24.29	21.52	17.11	9.78	11.07	13.03	Q9DA39	LFG4_MOUSE	Protein lifeguard 4	Mus musculus (Mouse).	5e-78
comp216597_c0	30.54	55.17	50.57	33.32	18.33	17.26	16.76	O14562	UBFD1_HUMAN	Ubiquitin domain-containing protein UBFD1	Homo sapiens (Human).	1e-98
comp217977_c0	30.54	115.99	19.5	17.11	9.86	6.55	5.59	NULL	NULL	NULL	NULL	NULL
comp209365_c0	30.51	12.98	18.15	16.49	14.27	20.04	41.07	Q8VHT6	AS3MT_RAT	Arsenite methyltransferase	Rattus norvegicus (Rat).	2e-117
comp215633_c3	30.5	26.43	35.95	27.8	16.49	14.15	6.33	NULL	NULL	NULL	NULL	NULL
comp218398_c1	30.49	2.04	2.29	1.1	3.58	3.25	1.19	NULL	NULL	NULL	NULL	NULL
comp221774_c2	30.48	30.75	10.71	1.43	3.25	2	0.21	NULL	NULL	NULL	NULL	NULL
comp223461_c0	30.46	36.18	24.36	20.48	13.92	15.75	13.94	Q0VFH3	LIPT2_XENTR	Putative lipoyltransferase 2, mitochondrial	Xenopus tropicalis (Western claw	3e-78
comp222132_c0	30.45	8.17	7.39	5.62	2.36	1.78	0.73	Q9BXT4	TDRD1_HUMAN	Tudor domain-containing protein 1	Homo sapiens (Human).	8e-13
comp214700_c0	30.43	23.96	22.45	20.61	12.83	13.39	39.59	Q32KV4	DC2L1_BOVIN	Cytoplasmic dynein 2 light intermediate chain 1	Bos taurus (Bovine).	8e-76
comp220748_c0	30.41	31.11	29.7	17.95	14.64	11.71	6.84	Q28IJ3	PGFS_XENTR	Prostamide/prostaglandin F synthase	Xenopus tropicalis (Western claw	1e-05
comp217230_c0	30.4	37.33	43.18	32.39	27.77	25.78	37.04	Q5RDE7	NFS1_PONAB	Cysteine desulfurase, mitochondrial	Pongo abelii (Sumatran orangutan	0
comp210248_c0	30.39	1.26	30.68	19.07	2.13	1.72	1.65	NULL	NULL	NULL	NULL	NULL
comp224468_c1	30.33	20.67	17.77	16.64	22.02	23.24	26.02	Q9Z2G6	SE1L1_MOUSE	Protein sel-1 homolog 1	Mus musculus (Mouse).	0
comp211633_c0	30.32	41.66	25.94	10.2	5.76	10.51	7.56	B0K019	BAG1_RAT	BAG family molecular chaperone regulator 1	Rattus norvegicus (Rat).	4e-28
comp224013_c0	30.31	23.5	7.09	1.89	7.04	6.79	2.74	NULL	NULL	NULL	NULL	NULL
comp224506_c0	30.3	19.46	13.03	8.94	12.01	10.82	10.01	Q8N8E3	CE112_HUMAN	Centrosomal protein of 112 kDa	Homo sapiens (Human).	0
comp217364_c1	30.25	15.76	5.8	2.02	3.03	2.59	1.64	Q5ZKJ5	TM180_CHICK	Transmembrane protein 180	Gallus gallus (Chicken).	1e-121
comp222265_c1	30.25	28.83	16.58	5.77	10.3	8.98	5	NULL	NULL	NULL	NULL	NULL
comp223389_c2	30.23	23.68	32.04	20.9	7.37	10.66	14.18	Q9NX08	COMD8_HUMAN	COMM domain-containing protein 8	Homo sapiens (Human).	3e-34
comp221780_c0	30.22	45.44	44.61	40.61	9.73	7.9	13.42	Q9VF08	TIM16_DROME	Mitochondrial import inner membrane translocase subunit Tim16	Drosophila melanogaster (Fruit f	3e-44
comp225900_c1	30.21	23.46	19.69	14.94	19.45	18.22	10.7	NULL	NULL	NULL	NULL	NULL
comp221282_c2	30.2	39.63	20.66	10.64	15.33	13.12	14.39	NULL	NULL	NULL	NULL	NULL
comp223178_c0	30.2	1.14	1.15	2.14	2.73	1.97	3.15	NULL	NULL	NULL	NULL	NULL
comp224511_c1	30.17	22.03	13.89	15.33	8.61	7.95	9.64	Q9JIY5	HTRA2_MOUSE	Serine protease HTRA2, mitochondrial	Mus musculus (Mouse).	2e-116
comp222888_c1	30.14	10.96	18.11	9.54	8.39	7.37	7.43	Q3UHB1	NT5D3_MOUSE	5'-nucleotidase domain-containing protein 3	Mus musculus (Mouse).	1e-102
comp225831_c0	30.12	8.16	4.87	1.7	2.37	1.96	1.95	A2BID5	MELT_DANRE	Ventricular zone-expressed PH domain-containing protein	Danio rerio (Zebrafish) (Brachyd	2e-74
comp207694_c0	30.09	23.21	16.37	15.87	10.02	10.95	15.44	Q6NUH3	NOSIP_XENLA	Nitric oxide synthase-interacting protein	Xenopus laevis (African clawed f	5e-123
comp219565_c0	30.08	22.13	18.24	6.09	10.92	8.39	3.31	Q6NUJ5	PWP2B_HUMAN	PWWP domain-containing protein 2B	Homo sapiens (Human).	8e-38
comp221621_c0	30.05	11.31	7.89	7.5	6.56	5.96	2.08	F6UH96	SPRTN_XENTR	SprT-like domain-containing protein Spartan	Xenopus tropicalis (Western claw	2e-112
comp221306_c0	30.03	25.24	17.22	10.22	13.5	16.15	12.36	Q5R8R1	ARP3_PONAB	Actin-related protein 3	Pongo abelii (Sumatran orangutan	0
comp225404_c0	30.02	21.32	18.26	10.52	10.08	8.55	6.94	Q6NXH2	MANEA_MOUSE	Glycoprotein endo-alpha-1,2-mannosidase	Mus musculus (Mouse).	3e-149
comp211967_c0	30	40.84	41.59	38.67	14.39	9.92	20.14	Q3T0P6	PGK1_BOVIN	Phosphoglycerate kinase 1	Bos taurus (Bovine).	0
comp226001_c0	29.99	18.63	13.55	8.85	8.19	7.19	5.78	Q8K1A0	METL5_MOUSE	Methyltransferase-like protein 5	Mus musculus (Mouse).	2e-95
comp222041_c3	29.97	36.98	42.32	67.41	37.32	46.1	82.24	Q9DCM0	ETHE1_MOUSE	Protein ETHE1, mitochondrial	Mus musculus (Mouse).	4e-94
comp221154_c0	29.95	26.27	44.78	29.97	26.05	27.72	25.85	P16230	SRCH_RABIT	Sarcoplasmic reticulum histidine-rich calcium-binding protein	Oryctolagus cuniculus (Rabbit).	5e-16
comp224068_c0	29.95	7.9	2.11	0.91	0.78	0.45	0.61	Q3UIL6	PKHA7_MOUSE	Pleckstrin homology domain-containing family A member 7	Mus musculus (Mouse).	3e-58
comp216877_c2	29.93	32.17	15.97	15.8	9.91	13.15	17.01	Q54KD0	Y7407_DICDI	TPR repeat-containing protein DDB_G0287407	Dictyostelium discoideum (Slime	9e-39
comp222152_c1	29.93	6.84	7.33	2.02	3.8	3.38	1.63	P35668	GSHB_XENLA	Glutathione synthetase	Xenopus laevis (African clawed f	2e-135
comp224178_c0	29.93	23.62	22.46	15.07	9.32	6.13	4.36	Q9Y6A2	CP46A_HUMAN	Cholesterol 24-hydroxylase	Homo sapiens (Human).	1e-123
comp201866_c0	29.85	48.89	38.4	38.62	11.53	15.61	18.75	NULL	NULL	NULL	NULL	NULL
comp223883_c0	29.85	12.65	12.07	12.72	17.02	16.02	16.18	Q9UPN4	AZI1_HUMAN	5-azacytidine-induced protein 1	Homo sapiens (Human).	0
comp218485_c0	29.84	18.23	12.76	6.82	5.95	5.29	6.5	NULL	NULL	NULL	NULL	NULL
comp219771_c1	29.84	2.56	0.55	0.4	0.95	0.64	0.96	Q9VX32	RG190_DROME	Rho GTPase-activating protein 190	Drosophila melanogaster (Fruit f	0
comp224439_c0	29.83	40.04	23.54	22.78	10.21	8.8	9.81	Q9D9H8	CB069_MOUSE	UPF0565 protein C2orf69 homolog	Mus musculus (Mouse).	7e-72
comp214937_c1	29.83	3.34	2.39	0.18	1.46	1.11	0.65	NULL	NULL	NULL	NULL	NULL
comp207274_c1	29.82	0.03	0	0	0.85	1.31	1	NULL	NULL	NULL	NULL	NULL
comp221768_c1	29.8	12.66	9.55	7.65	12.17	8.38	5.05	Q8TBZ3	WDR20_HUMAN	WD repeat-containing protein 20	Homo sapiens (Human).	0
comp223770_c3	29.73	12.71	8.04	7.69	9.51	6.45	6.01	P56941	NPC1_PIG	Niemann-Pick C1 protein	Sus scrofa (Pig).	0
comp218367_c2	29.71	12.1	15.69	4.85	4.55	2.24	2.32	Q5REB1	MPPD2_PONAB	Metallophosphoesterase MPPED2	Pongo abelii (Sumatran orangutan	2e-95
comp219578_c2	29.7	24.86	17.26	8.28	5.9	4.72	5.89	C0HAC0	FBXL5_SALSA	F-box/LRR-repeat protein 5	Salmo salar (Atlantic salmon).	2e-41
comp224366_c0	29.69	10.96	12.46	10.63	16.76	12.42	5.71	Q9BWT3	PAPOG_HUMAN	Poly(A) polymerase gamma	Homo sapiens (Human).	0
comp221145_c0	29.67	4.76	1.75	2.33	3.46	2.86	2.64	NULL	NULL	NULL	NULL	NULL
comp215144_c0	29.64	34.88	38.75	32.33	17.17	17.76	38.09	Q9NVP1	DDX18_HUMAN	ATP-dependent RNA helicase DDX18	Homo sapiens (Human).	0
comp224435_c0	29.57	6.28	1.7	0.8	2.04	1.78	0.96	Q8NDA2	HMCN2_HUMAN	Hemicentin-2	Homo sapiens (Human).	2e-36
comp215332_c1	29.53	15.15	7.33	8.24	11.91	12.48	30.78	Q9UBN7	HDAC6_HUMAN	Histone deacetylase 6	Homo sapiens (Human).	0
comp225687_c3	29.52	39.99	36.59	3.15	25.17	31.57	3.16	NULL	NULL	NULL	NULL	NULL
comp225990_c1	29.51	20.64	8.35	3.34	2.67	1.71	1.4	A7RM45	LMBD1_NEMVE	Probable lysosomal cobalamin transporter	Nematostella vectensis (Starlet	2e-174
comp221383_c0	29.49	8.37	13.25	11.09	10.75	11.21	10.47	A7RZW4	DPP3_NEMVE	Dipeptidyl peptidase 3	Nematostella vectensis (Starlet	0
comp220756_c0	29.47	6.81	4.97	7.95	14.1	9.53	8.77	Q2TB10	ZN800_HUMAN	Zinc finger protein 800	Homo sapiens (Human).	2e-19
comp223260_c4	29.44	26.43	26.5	19.73	13.26	15.34	33.15	Q54NE6	PGAM_DICDI	Probable phosphoglycerate mutase	Dictyostelium discoideum (Slime	4e-97
comp215977_c1	29.44	25.43	33.92	23.53	12.74	9.7	7.06	NULL	NULL	NULL	NULL	NULL
comp214484_c2	29.42	6.45	8.34	6	5.11	3.98	4.06	P53356	HTK16_HYDVU	Tyrosine-protein kinase HTK16	Hydra vulgaris (Hydra) (Hydra at	3e-159
comp220190_c1	29.4	31.25	14.22	5.22	5.86	9.56	9.17	NULL	NULL	NULL	NULL	NULL
comp215608_c1	29.4	22.85	17.64	12.84	7.97	6.13	9.87	NULL	NULL	NULL	NULL	NULL
comp222213_c0	29.39	10.63	9.75	7.12	5.8	7.11	4.38	Q3SYU2	EF2_BOVIN	Elongation factor 2	Bos taurus (Bovine).	0
comp211932_c0	29.38	2.49	2.06	3.49	3.63	3.51	2.96	Q5T8I3	F102B_HUMAN	Protein FAM102B	Homo sapiens (Human).	8e-13
comp216671_c0	29.37	9.02	10.25	6.49	8.73	10.71	15.19	Q5BIS9	AAKB1_BOVIN	5'-AMP-activated protein kinase subunit beta-1	Bos taurus (Bovine).	3e-84
comp226229_c0	29.36	16.51	13.69	11.01	8.46	7	7.16	Q91YD4	TRPM2_MOUSE	Transient receptor potential cation channel subfamily M member 2	Mus musculus (Mouse).	0
comp220575_c2	29.34	34.57	22.63	20.05	8.6	7.08	7.67	Q8CD19	LANC3_MOUSE	LanC-like protein 3	Mus musculus (Mouse).	3e-128
comp216863_c1	29.33	8.55	6.62	6.24	12.59	10.35	7.88	Q0V9N0	S14L5_XENTR	SEC14-like protein 5	Xenopus tropicalis (Western claw	0
comp211906_c1	29.31	40.81	36.32	29.27	9.15	9.02	10.75	B4JVW6	ASPG1_DROGR	Putative N(4)-(beta-N-acetylglucosaminyl)-L-asparaginase GH22932	Drosophila grimshawi (Fruit fly)	1e-40
comp225450_c1	29.28	25.87	20.76	17.51	15.96	17.02	33.25	B4NE93	NFU1_DROWI	NFU1 iron-sulfur cluster scaffold homolog, mitochondrial	Drosophila willistoni (Fruit fly	2e-109
comp222282_c0	29.28	18.36	9.55	7.16	9.97	8.89	10.96	Q503M4	MT12B_DANRE	Monocarboxylate transporter 12-B	Danio rerio (Zebrafish) (Brachyd	1e-61
comp221510_c0	29.21	5.89	3.9	3.22	6.91	4.84	1.49	NULL	NULL	NULL	NULL	NULL
comp213910_c0	29.17	14.53	14.18	10.29	10.01	10.36	17.16	Q5XGC9	SRFB1_XENTR	Serum response factor-binding protein 1	Xenopus tropicalis (Western claw	3e-13
comp217534_c1	29.16	14.29	12.56	9.52	8.55	7.61	8.71	Q8C5L6	INP5K_MOUSE	Inositol polyphosphate 5-phosphatase K	Mus musculus (Mouse).	6e-91
comp215626_c0	29.15	47.5	49.69	47.55	40.61	38	62.12	Q6PFQ2	EIF3C_DANRE	Eukaryotic translation initiation factor 3 subunit C	Danio rerio (Zebrafish) (Brachyd	0
comp212187_c0	29.14	18.98	9.92	2.81	2.57	3	4.02	P97355	SPSY_MOUSE	Spermine synthase	Mus musculus (Mouse).	2e-63
comp186874_c0	29.11	20.88	26.96	25.9	6.8	5.27	10.57	NULL	NULL	NULL	NULL	NULL
comp224497_c1	29.04	5.97	2.1	1.28	2.85	2.94	3.12	Q9Z0R4	ITSN1_MOUSE	Intersectin-1	Mus musculus (Mouse).	0
comp198801_c0	29.03	4.67	19.83	17.92	7.14	7.52	20.72	Q9W021	RM23_DROME	39S ribosomal protein L23, mitochondrial	Drosophila melanogaster (Fruit f	3e-25
comp224452_c1	29.01	13.37	10.48	9.1	10.87	8.98	10.19	Q52KK4	NAF1_RAT	H/ACA ribonucleoprotein complex non-core subunit NAF1	Rattus norvegicus (Rat).	5e-46
comp221507_c1	28.97	16.43	13.31	17.96	33.58	30.11	37.67	P30260	CDC27_HUMAN	Cell division cycle protein 27 homolog	Homo sapiens (Human).	0
comp219761_c2	28.97	10.49	12.91	10.64	4.06	3.75	4.92	Q14159	K0146_HUMAN	Uncharacterized protein KIAA0146	Homo sapiens (Human).	3e-08
comp219905_c1	28.94	10.89	20.08	20.62	11.16	12.46	19.78	Q9D994	WDR38_MOUSE	WD repeat-containing protein 38	Mus musculus (Mouse).	2e-77
comp220555_c1	28.93	22.84	9.55	8.4	16.19	15.39	15.33	A1L3G4	TM241_XENLA	Transmembrane protein 241	Xenopus laevis (African clawed f	2e-46
comp217724_c0	28.92	43.42	37.67	26.83	8.97	9.13	12.69	A1L157	TSN11_HUMAN	Tetraspanin-11	Homo sapiens (Human).	3e-12
comp215697_c0	28.88	26.69	27.29	27.38	10.86	10.46	15.93	NULL	NULL	NULL	NULL	NULL
comp215466_c0	28.86	22.42	41.73	90.54	53.1	57.65	92.22	P62716	PP2AB_RAT	Serine/threonine-protein phosphatase 2A catalytic subunit beta isoform	Rattus norvegicus (Rat).	0
comp209078_c0	28.83	24.69	29.75	26.05	6.64	6.38	16.33	NULL	NULL	NULL	NULL	NULL
comp219529_c1	28.81	6.06	3.89	2.4	5.15	3.42	1.93	P08043	ZFP2_MOUSE	Zinc finger protein 2	Mus musculus (Mouse).	1e-55
comp225278_c0	28.81	16.58	14.53	19.49	15.58	13.05	14.78	Q17R09	PRP16_BOVIN	Pre-mRNA-splicing factor ATP-dependent RNA helicase PRP16	Bos taurus (Bovine).	0
comp218889_c1	28.81	32.3	24.78	16.49	8.5	9.33	8.39	P18293	ANPRA_MOUSE	Atrial natriuretic peptide receptor 1	Mus musculus (Mouse).	2e-149
comp225298_c0	28.79	1.31	2.26	4.45	7	5.62	2.73	Q9P1A6	DLGP2_HUMAN	Disks large-associated protein 2	Homo sapiens (Human).	1e-31
comp215376_c3	28.78	31.6	33.22	17.17	4.44	4.14	9.59	Q1LUK1	QIL1_DANRE	Protein QIL1	Danio rerio (Zebrafish) (Brachyd	3e-12
comp220774_c0	28.73	41.77	25.12	76.47	0.52	1.83	15.73	NULL	NULL	NULL	NULL	NULL
comp217778_c0	28.73	2.36	5.1	8.18	6.68	5.83	5.66	NULL	NULL	NULL	NULL	NULL
comp223757_c0	28.68	39.73	14.17	5.23	10.52	10.61	6.95	NULL	NULL	NULL	NULL	NULL
comp212148_c0	28.68	8.8	37.47	51.86	31.98	34.17	111	Q5R8S2	PSB5_PONAB	Proteasome subunit beta type-5	Pongo abelii (Sumatran orangutan	1e-122
comp221299_c2	28.68	34.28	25.35	14.36	16.91	12.66	19.36	NULL	NULL	NULL	NULL	NULL
comp212404_c0	28.66	0.73	0.91	0.37	0.69	0.51	1.07	NULL	NULL	NULL	NULL	NULL
comp218523_c0	28.66	42.71	41.7	28.67	31.12	31.6	39.2	P09497	CLCB_HUMAN	Clathrin light chain B	Homo sapiens (Human).	1e-41
comp217794_c0	28.63	11.53	14.55	5.11	6.56	5.53	4.21	NULL	NULL	NULL	NULL	NULL
comp225595_c0	28.63	24.35	11.13	6.34	11.87	12.94	10.24	NULL	NULL	NULL	NULL	NULL
comp215128_c0	28.61	9.5	3.94	4.53	4.88	3.11	2.45	Q9H939	PPIP2_HUMAN	Proline-serine-threonine phosphatase-interacting protein 2	Homo sapiens (Human).	3e-64
comp220803_c1	28.6	34.38	24.53	19.66	24.59	24.74	17.24	Q92541	RTF1_HUMAN	RNA polymerase-associated protein RTF1 homolog	Homo sapiens (Human).	2e-129
comp215582_c3	28.59	17.83	10.33	7.69	21.08	20.24	12.01	Q6AYE2	SHLB1_RAT	Endophilin-B1	Rattus norvegicus (Rat).	3e-144
comp210209_c2	28.58	24.51	23.21	17.01	4.82	4.96	11.73	NULL	NULL	NULL	NULL	NULL
comp214228_c0	28.54	39.24	42.42	34.14	9.04	7.47	21.32	Q6IPU0	CENPP_HUMAN	Centromere protein P	Homo sapiens (Human).	2e-11
comp163823_c0	28.54	18.07	21.39	67.19	114.49	163.09	318.82	P86221	TBB4B_MESAU	Tubulin beta-4B chain	Mesocricetus auratus (Golden ham	1e-69
comp218986_c1	28.51	12.15	22.38	26.61	28.35	18.89	24.7	Q08E40	S39AC_BOVIN	Zinc transporter ZIP12	Bos taurus (Bovine).	1e-75
comp218146_c0	28.51	20.88	27.95	28.68	25.34	26.29	41.86	P53619	COPD_BOVIN	Coatomer subunit delta	Bos taurus (Bovine).	0
comp214698_c1	28.49	4.2	1.82	0.18	0.17	0.14	0.11	NULL	NULL	NULL	NULL	NULL
comp206464_c0	28.47	44.58	32.96	24.78	16.73	16.2	14.49	Q8LGG8	USPAL_ARATH	Universal stress protein A-like protein	Arabidopsis thaliana (Mouse-ear	8e-12
comp215119_c0	28.42	7.79	6.22	5.38	10.79	7.55	5.39	Q5VZ89	DEN4C_HUMAN	DENN domain-containing protein 4C	Homo sapiens (Human).	0
comp218761_c4	28.37	21.77	23.76	11.86	10.77	7.81	6.87	Q96RE9	ZN300_HUMAN	Zinc finger protein 300	Homo sapiens (Human).	1e-63
comp216225_c5	28.37	16.79	7.46	2.53	10.16	7.42	10.6	A8E7G4	FA45A_DANRE	Protein FAM45A	Danio rerio (Zebrafish) (Brachyd	3e-61
comp220258_c1	28.35	14.55	10.18	12.59	15.96	12.32	12.85	NULL	NULL	NULL	NULL	NULL
comp212052_c0	28.35	3.86	2.35	17.54	15.3	9.25	5.89	NULL	NULL	NULL	NULL	NULL
comp214744_c0	28.33	20.06	17.79	22.06	8.71	8.63	6.15	O88843	CRADD_MOUSE	Death domain-containing protein CRADD	Mus musculus (Mouse).	3e-06
comp217162_c1	28.32	31.34	19.28	31.82	11.44	12.03	19.82	Q28ID3	GLRX3_XENTR	Glutaredoxin-3	Xenopus tropicalis (Western claw	3e-147
comp218309_c0	28.31	29.68	27.96	15.56	8.59	7.37	7.44	Q2T9W7	MSPD1_BOVIN	Motile sperm domain-containing protein 1	Bos taurus (Bovine).	3e-71
comp224903_c1	28.28	17.68	27.88	40.34	39.7	38.71	55.09	Q96BP3	PPWD1_HUMAN	Peptidylprolyl isomerase domain and WD repeat-containing protein 1	Homo sapiens (Human).	0
comp223957_c0	28.25	6.45	5.65	8.46	9.27	7.75	7.09	NULL	NULL	NULL	NULL	NULL
comp216428_c5	28.23	37.15	42.19	41.56	29.66	28.78	41.4	O35345	IMA7_MOUSE	Importin subunit alpha-7	Mus musculus (Mouse).	0
comp223039_c1	28.22	22.75	20.47	13.54	8	8.39	9.45	Q6ZPD9	D19L3_HUMAN	Protein dpy-19 homolog 3	Homo sapiens (Human).	0
comp222700_c8	28.22	71.54	33.24	1.34	2.32	1.87	1.54	NULL	NULL	NULL	NULL	NULL
comp213624_c0	28.22	23.85	42.29	34.06	24.21	20.98	25.85	A1A4P5	PFD2_BOVIN	Prefoldin subunit 2	Bos taurus (Bovine).	2e-46
comp220236_c0	28.21	18.35	15	15.48	10.16	9.97	12.34	P13686	PPA5_HUMAN	Tartrate-resistant acid phosphatase type 5	Homo sapiens (Human).	8e-105
comp222970_c0	28.2	17.51	17.69	9.86	8.23	11.02	12.98	P32754	HPPD_HUMAN	4-hydroxyphenylpyruvate dioxygenase	Homo sapiens (Human).	2e-116
comp225040_c1	28.19	22.5	17.45	24.33	49.68	51.05	46.25	NULL	NULL	NULL	NULL	NULL
comp220853_c0	28.18	6.8	6	8.11	9.23	6.42	3.93	NULL	NULL	NULL	NULL	NULL
comp216994_c2	28.18	36.13	24.13	10.57	13.16	7.61	7.87	NULL	NULL	NULL	NULL	NULL
comp214583_c3	28.12	39.54	18.59	21.36	0.45	0.7	32.18	NULL	NULL	NULL	NULL	NULL
comp224070_c0	28.12	17.32	21.62	15.87	21.47	12.25	7.87	NULL	NULL	NULL	NULL	NULL
comp212838_c1	28.09	7.88	9.27	3.51	3.57	2.04	2.25	Q96IR2	ZN845_HUMAN	Zinc finger protein 845	Homo sapiens (Human).	6e-14
comp224201_c4	28.07	13.1	4.41	5.43	4.02	2.15	7.15	O95477	ABCA1_HUMAN	ATP-binding cassette sub-family A member 1	Homo sapiens (Human).	0
comp216561_c2	28.06	19.94	13.82	24.74	20.74	26.99	21.17	Q9CYU6	WDR85_MOUSE	WD repeat-containing protein 85	Mus musculus (Mouse).	5e-94
comp225121_c0	28.06	10.41	3.4	2.84	4.45	2.27	1.3	Q8N1I0	DOCK4_HUMAN	Dedicator of cytokinesis protein 4	Homo sapiens (Human).	3e-125
comp221536_c2	28.03	11.76	13.15	9.36	10.82	13.35	10.08	NULL	NULL	NULL	NULL	NULL
comp223438_c0	27.98	20.52	33.88	34.52	51.03	48.8	53.56	Q9NRL2	BAZ1A_HUMAN	Bromodomain adjacent to zinc finger domain protein 1A	Homo sapiens (Human).	3e-88
comp221310_c1	27.97	27.23	22.21	12.73	9.58	8.78	6.41	Q8BUG5	CAYP2_MOUSE	Calcyphosin-2	Mus musculus (Mouse).	9e-93
[truncated: 9,907 more rows]

## Sheet: 4h
ID	2h	4h	6h	8h	10h	12h	14h	Uniprot AC	Gene name	Protein name	Species	Evalue
comp226275_c0	342485	399657	391820	433645	136679	143335	188763	NULL	NULL	NULL	NULL	NULL
comp226280_c0	45534.2	97389.5	72054.3	36425.7	13584.5	13050.5	20809.1	NULL	NULL	NULL	NULL	NULL
comp226277_c0	41060.2	89724.8	82349.5	40389.3	22477.1	23285.4	23320.8	NULL	NULL	NULL	NULL	NULL
comp226279_c1	45067.9	61727	64966.7	66457.2	16625.1	17261.6	31564.7	NULL	NULL	NULL	NULL	NULL
comp118747_c0	37678.1	59227.4	50437.7	55918.3	10118.3	10232.2	25853.4	NULL	NULL	NULL	NULL	NULL
comp226284_c0	12717.8	44444.9	26501.2	9391	4582.9	4431.28	6403.16	NULL	NULL	NULL	NULL	NULL
comp163832_c0	3703.83	9810.1	8952.64	3919.55	1703.71	1938.64	2006.71	NULL	NULL	NULL	NULL	NULL
comp226300_c0	1980.94	8634.95	9564.96	2588.71	1126.26	1167.06	1274.28	NULL	NULL	NULL	NULL	NULL
comp118746_c0	2836.72	5087.84	5461.46	2464.36	1322.51	1449.31	1212.12	NULL	NULL	NULL	NULL	NULL
comp226281_c0	1266.05	4845.28	2494.24	1507.45	542.41	243.02	140.05	NULL	NULL	NULL	NULL	NULL
comp226327_c0	1562.46	3860.67	3489.65	1285.71	703.67	697.35	917.53	NULL	NULL	NULL	NULL	NULL
comp163831_c1	1490.35	3798.53	3558.81	345.48	896.24	982.44	209.29	NULL	NULL	NULL	NULL	NULL
comp163831_c0	1291.82	2774.87	2579.49	685.05	453.34	489.87	394.36	NULL	NULL	NULL	NULL	NULL
comp207086_c0	2475.82	2442.2	2204.18	2052.29	386.21	357.86	948.69	P90703	RLA2_BRUMA	60S acidic ribosomal protein P2	Brugia malayi (Filarial nematode	4e-30
comp208847_c0	925.09	1922.6	891.81	1382.96	250.76	341.21	676.7	NULL	NULL	NULL	NULL	NULL
comp212326_c0	1549.56	1769.68	1539.19	1007.37	632.72	634.2	706.41	Q91WJ8	FUBP1_MOUSE	Far upstream element-binding protein 1	Mus musculus (Mouse).	2e-13
comp197780_c0	1767.45	1762.43	1555.36	1461.86	430.83	385.55	775.45	Q8WQI5	RS8_SPOFR	40S ribosomal protein S8	Spodoptera frugiperda (Fall army	4e-122
comp206561_c1	1730.43	1743.68	1711.14	1797.48	361.14	310.58	901.76	Q6PBI5	RS25_DANRE	40S ribosomal protein S25	Danio rerio (Zebrafish) (Brachyd	6e-40
comp221990_c1	1604.5	1701.33	1451.85	1474.95	324.08	268.5	684.34	Q56K03	RL27A_BOVIN	60S ribosomal protein L27a	Bos taurus (Bovine).	2e-75
comp218045_c1	1147.63	1642.96	1358.57	907.66	327.8	334.77	428.96	NULL	NULL	NULL	NULL	NULL
comp197787_c0	1809.71	1635.43	1594.17	1445.72	325.18	276.77	729.3	P62914	RL11_RAT	60S ribosomal protein L11	Rattus norvegicus (Rat).	1e-105
comp226397_c0	1317.33	1502.4	1210.67	1176.31	265.12	218.78	606.54	P23403	RS20_XENLA	40S ribosomal protein S20	Xenopus laevis (African clawed f	1e-70
comp210796_c1	1365.86	1370.84	1137.23	1179.94	369.55	325.67	547.21	Q6QMZ4	RL6_CHILA	60S ribosomal protein L6	Chinchilla lanigera (Long-tailed	2e-63
comp217269_c0	1553.77	1360.81	949.39	665.85	277.76	210.98	199.06	P24862	CCNB_PATVU	G2/mitotic-specific cyclin-B	Patella vulgata (Common limpet).	7e-142
comp208900_c0	1101.52	1344.09	1303.86	954.68	366.99	321.4	775.51	P42577	FRIS_LYMST	Soma ferritin	Lymnaea stagnalis (Great pond sn	5e-93
comp211698_c1	1390.51	1312.09	1046.87	1122.02	768.78	769.1	1077.53	Q5RBU8	ROA2_PONAB	Heterogeneous nuclear ribonucleoproteins A2/B1	Pongo abelii (Sumatran orangutan	1e-82
comp208293_c0	1384.8	1276.94	1063.82	1144.88	282.2	224.3	605.83	Q4R8Z2	RL13A_MACFA	60S ribosomal protein L13a	Macaca fascicularis (Crab-eating	2e-93
comp215817_c0	2112.22	1266.32	1192.93	967.37	297.63	253.94	295.76	P07201	RIR2_SPISO	Ribonucleoside-diphosphate reductase small chain	Spisula solidissima (Atlantic su	0
comp186306_c0	1260.65	1263.48	1111.45	1128.35	262.18	237.63	513.17	Q3SZQ6	RL32_BOVIN	60S ribosomal protein L32	Bos taurus (Bovine).	2e-71
comp118767_c0	1193.18	1226.65	1119.6	1072.16	268.09	219.94	534.59	P27074	RL44Q_CANMA	60S ribosomal protein L44 Q	Candida maltosa (Yeast).	1e-53
comp197776_c1	1340.12	1206.63	1060.65	976.62	239.69	200.29	522.39	Q8ISP0	RS18_BRABE	40S ribosomal protein S18	Branchiostoma belcheri (Amphioxu	2e-98
comp217751_c3	1107.75	1193.16	1064.3	1044.87	219.3	205.15	507.09	Q962Q6	RS24_SPOFR	40S ribosomal protein S24	Spodoptera frugiperda (Fall army	2e-70
comp220765_c6	1209.58	1190.61	1010.86	973.09	265.17	231.18	511.32	NULL	NULL	NULL	NULL	NULL
comp218845_c8	1184.56	1122.36	1119.19	1060.31	224.15	177.57	569.98	Q9GRJ3	RS23_LUMRU	40S ribosomal protein S23	Lumbricus rubellus (Humus earthw	4e-96
comp118743_c0	1101.29	1104.05	803.82	853.32	210.71	169.56	472.58	Q9IA76	RL31_PAROL	60S ribosomal protein L31	Paralichthys olivaceus (Bastard	1e-59
comp186301_c0	1021.79	1080.36	1113.41	958.76	209.51	180.65	507.34	A8D8X1	RL10_SHEEP	60S ribosomal protein L10	Ovis aries (Sheep).	4e-129
comp206812_c0	1132.28	1071.88	918.82	926.33	263.33	243.55	515.64	O01802	RL7_CAEEL	60S ribosomal protein L7	Caenorhabditis elegans.	3e-115
comp197812_c0	1149.76	1071.45	1038.33	840.07	237.95	199.28	457.13	A8CAG3	RL17_PHLPP	60S ribosomal protein L17	Phlebotomus papatasi (Sandfly).	6e-96
comp219763_c1	793.66	1061.23	979.69	762.81	275.43	232.66	238.79	O08583	THOC4_MOUSE	THO complex subunit 4	Mus musculus (Mouse).	9e-61
comp118748_c0	1116.8	1055.51	980.82	1024.21	240.19	203.3	553.66	Q6QAP7	RS17_PIG	40S ribosomal protein S17	Sus scrofa (Pig).	5e-73
comp209895_c1	954.95	1040.18	810.03	763.44	180.94	142.75	395.44	P62246	RS15A_RAT	40S ribosomal protein S15a	Rattus norvegicus (Rat).	8e-84
comp163839_c0	942.76	1023.39	833.98	851.22	205.77	192.22	426.71	P62856	RS26_RAT	40S ribosomal protein S26	Rattus norvegicus (Rat).	4e-61
comp206499_c0	1139.28	1007.4	932.03	825.9	236.31	164.5	385.83	P67985	RL22_PIG	60S ribosomal protein L22	Sus scrofa (Pig).	2e-44
comp214773_c0	901.63	1003.41	728.71	502.23	217.25	208.8	197.51	P43487	RANG_HUMAN	Ran-specific GTPase-activating protein	Homo sapiens (Human).	1e-64
comp214641_c1	835.52	989.65	797.48	803.88	145.84	127.57	464.56	Q9GNE2	RL23_AEDAE	60S ribosomal protein L23	Aedes aegypti (Yellowfever mosqu	3e-85
comp204626_c0	824.11	957.33	744.62	768.04	160.4	145.82	366.47	P46405	RS12_PIG	40S ribosomal protein S12	Sus scrofa (Pig).	2e-71
comp204035_c0	1036.2	942.14	820.33	824.86	223	188.03	488.71	P62264	RS14_MOUSE	40S ribosomal protein S14	Mus musculus (Mouse).	1e-85
comp217492_c1	856.04	897.73	836.51	858.08	217.11	201.26	481.96	NULL	NULL	NULL	NULL	NULL
comp186320_c0	923.3	895.9	809.14	773.6	157.62	144.04	412.6	NULL	NULL	NULL	NULL	NULL
comp213501_c1	991.16	893.27	919.76	985.05	224.28	213.41	496.91	P62752	RL23A_RAT	60S ribosomal protein L23a	Rattus norvegicus (Rat).	2e-59
comp211543_c0	2525.3	884.49	673.92	471.86	404.85	311.35	249.52	P24861	CCNA_PATVU	G2/mitotic-specific cyclin-A	Patella vulgata (Common limpet).	1e-135
comp216007_c0	435.46	869.62	830.12	695.34	349.05	323.02	373.31	P49321	NASP_HUMAN	Nuclear autoantigenic sperm protein	Homo sapiens (Human).	9e-49
comp224201_c5	465.86	861.52	876.87	612.95	386.49	334.29	353.08	P49321	NASP_HUMAN	Nuclear autoantigenic sperm protein	Homo sapiens (Human).	6e-27
comp205986_c0	911.43	857.96	731.3	650.77	232.14	197.54	422.76	P18101	RL40_DROME	Ubiquitin-60S ribosomal protein L40	Drosophila melanogaster (Fruit f	3e-88
comp211841_c0	1056.36	855.07	864.35	988.66	367.61	325.42	599.57	Q15542	TAF5_HUMAN	Transcription initiation factor TFIID subunit 5	Homo sapiens (Human).	0
comp118751_c0	446.09	840.95	669.79	484.6	190.47	219.91	401.28	Q5BJ65	H2AV_XENTR	Histone H2A.V	Xenopus tropicalis (Western claw	1e-81
comp197783_c0	1249.43	814.34	313.88	552.88	177.73	222.19	318.29	NULL	NULL	NULL	NULL	NULL
comp218178_c0	901.38	810.2	330.48	139.23	93.34	61.77	42.19	Q6GWX0	DDX4_PIG	Probable ATP-dependent RNA helicase DDX4	Sus scrofa (Pig).	0
comp186325_c0	1143.12	802.64	857.84	893.33	256.41	187.03	462.9	Q9VTP4	R10AB_DROME	60S ribosomal protein L10a-2	Drosophila melanogaster (Fruit f	3e-106
comp215267_c3	665.69	775	624.46	216.68	142.3	101.6	121.26	NULL	NULL	NULL	NULL	NULL
comp224069_c1	818.83	770.76	703.85	717.03	177.26	153.07	392.45	Q945U1	RS15_ELAOL	40S ribosomal protein S15	Elaeis oleifera (American oil pa	1e-83
comp210210_c1	884.96	770.47	584.2	665.79	215.92	174.02	344.41	Q6PBF0	RL8_XENTR	60S ribosomal protein L8	Xenopus tropicalis (Western claw	9e-45
comp118744_c0	740.61	767.21	636.65	662.72	201.05	167.36	342.14	Q6PBY1	RS3A_DANRE	40S ribosomal protein S3a	Danio rerio (Zebrafish) (Brachyd	5e-150
comp204576_c0	876.01	761.85	642.4	678.29	203.69	176	376.7	Q90YV5	RL13_ICTPU	60S ribosomal protein L13	Ictalurus punctatus (Channel cat	7e-96
comp207128_c0	467.99	751.93	698.52	960.28	154.49	116.22	275.67	P41105	RL28_MOUSE	60S ribosomal protein L28	Mus musculus (Mouse).	3e-54
comp163836_c0	754.87	744.35	551.13	775.99	310.61	266.08	348.41	Q26481	RL5_STYCL	60S ribosomal protein L5	Styela clava (Sea squirt).	4e-159
comp204562_c0	500.88	742.96	729.45	517.43	234.65	262.32	407.92	Q6P823	H33_XENTR	Histone H3.3	Xenopus tropicalis (Western claw	1e-93
comp118750_c0	778.47	729.84	541	603.72	160.6	132.24	325.62	O77302	RS10_LUMRU	40S ribosomal protein S10	Lumbricus rubellus (Humus earthw	1e-76
comp215267_c2	1088.9	714.87	506.08	282.21	169.6	108.73	101.2	P35224	CTNB_URECA	Catenin beta	Urechis caupo (Innkeeper worm) (	0
comp217164_c0	483.33	709.88	387.39	353.74	161.59	168.71	281.47	Q63413	DX39B_RAT	Spliceosome RNA helicase Ddx39b	Rattus norvegicus (Rat).	0
comp211780_c0	582.95	706.38	650.8	476.67	239.88	221.6	359.14	Q8N3Y7	RDHE2_HUMAN	Epidermal retinol dehydrogenase 2	Homo sapiens (Human).	3e-101
comp225075_c0	746.43	704.58	566.19	501.44	152.14	105.78	272.11	Q9BMX5	RS6_APLCA	40S ribosomal protein S6	Aplysia californica (California	1e-70
comp210349_c0	1474.74	700.01	687.54	707.82	245.04	179.12	453.18	Q90YS3	RS2_ICTPU	40S ribosomal protein S2	Ictalurus punctatus (Channel cat	3e-149
comp197707_c0	408.68	695.03	665.92	467	124.89	122.56	360.21	NULL	NULL	NULL	NULL	NULL
comp226510_c0	711.62	669.53	651.95	659.65	138.12	119.97	390.97	NULL	NULL	NULL	NULL	NULL
comp225067_c1	657.75	660.03	515.34	494.29	119.86	98.16	249.05	P29314	RS9_RAT	40S ribosomal protein S9	Rattus norvegicus (Rat).	1e-109
comp213226_c1	481.47	656.98	600.49	521.02	236.78	265.33	485.31	Q640A2	HNRDL_XENTR	Heterogeneous nuclear ribonucleoprotein D-like	Xenopus tropicalis (Western claw	6e-63
comp209918_c1	708.99	656.45	581.68	513.16	129.58	112.15	290.84	Q95V34	RS4_SPOFR	40S ribosomal protein S4	Spodoptera frugiperda (Fall army	2e-160
comp223393_c0	736.81	649.54	465.3	291.97	208.28	129.76	111.66	Q62448	IF4G2_MOUSE	Eukaryotic translation initiation factor 4 gamma 2	Mus musculus (Mouse).	0
comp118759_c0	711.01	638.46	540.73	626.66	109.02	105.93	333.75	P49393	RS13_XENLA	40S ribosomal protein S13	Xenopus laevis (African clawed f	4e-102
comp210828_c1	456.31	623.71	531.99	370.66	139.06	108.71	117	Q9VZS3	SUI1_DROME	Protein translation factor SUI1 homolog	Drosophila melanogaster (Fruit f	2e-48
comp215284_c0	673.65	622.35	197.02	42.12	44.52	27.11	10.51	NULL	NULL	NULL	NULL	NULL
comp222452_c1	947.21	608.18	537.19	416.88	89.09	53	94.27	Q8IZJ3	CPMD8_HUMAN	C3 and PZP-like alpha-2-macroglobulin domain-containing protein 8	Homo sapiens (Human).	7e-09
comp224545_c1	767.41	603.86	436.59	308.44	237.64	224.83	300.06	NULL	NULL	NULL	NULL	NULL
comp208410_c0	935.09	595.18	718.31	714.28	207.68	165.46	447.11	P62979	RS27A_HUMAN	Ubiquitin-40S ribosomal protein S27a	Homo sapiens (Human).	3e-93
comp215284_c1	1006.36	570.5	253.21	122.06	52.32	33.24	18.9	Q91W45	PAI2B_MOUSE	Polyadenylate-binding protein-interacting protein 2B	Mus musculus (Mouse).	1e-09
comp210210_c0	673.19	564.07	468.21	503.58	109.54	100.59	284.49	Q95V39	RL8_SPOFR	60S ribosomal protein L8	Spodoptera frugiperda (Fall army	7e-105
comp210301_c0	866.23	552.8	507.58	577.83	467.61	443.18	941.04	P62630	EF1A1_RAT	Elongation factor 1-alpha 1	Rattus norvegicus (Rat).	0
comp226041_c0	408.12	547.81	545.18	304.49	263.63	221.84	221.2	Q6GLP4	RMD5A_XENLA	Protein RMD5 homolog A	Xenopus laevis (African clawed f	4e-92
comp186401_c0	532.4	544.21	408.6	363.02	118.04	96.28	242.14	Q24186	RS5A_DROME	40S ribosomal protein S5a	Drosophila melanogaster (Fruit f	8e-127
comp215492_c3	611.01	534	432.22	492.58	162.81	141.66	294.35	Q90YV0	RL18_ICTPU	60S ribosomal protein L18	Ictalurus punctatus (Channel cat	2e-101
comp210812_c0	680.03	530.87	462.29	499.08	170.3	156.57	243.59	P27659	RL3_MOUSE	60S ribosomal protein L3	Mus musculus (Mouse).	0
comp219793_c0	582.18	510.3	479.94	501.06	80.61	71.99	288.25	P45842	RL34_AEDAL	60S ribosomal protein L34	Aedes albopictus (Asian tiger mo	3e-42
comp220192_c1	1008.1	509.57	615.05	781.47	534.16	601.12	1425.01	Q68FR8	TBA3_RAT	Tubulin alpha-3 chain	Rattus norvegicus (Rat).	0
comp218045_c0	343.4	505.43	415.59	295.18	77.08	73.48	148.91	Q08331	CALB2_MOUSE	Calretinin	Mus musculus (Mouse).	1e-25
comp208486_c1	1181.89	502.7	509.81	431.92	124.33	96.61	104.87	Q60FX9	CCNB2_ANGJA	G2/mitotic-specific cyclin-B2	Anguilla japonica (Japanese eel)	3e-60
comp215247_c0	384.92	500.5	435.96	334.68	167.29	199.3	291.93	Q6NYV5	SP30L_DANRE	Histone deacetylase complex subunit SAP30L	Danio rerio (Zebrafish) (Brachyd	4e-79
comp215433_c2	311.12	499.09	493.97	450.51	275.85	263.13	367.89	Q95029	CATL_DROME	Cathepsin L	Drosophila melanogaster (Fruit f	3e-118
comp220140_c0	595.1	491.21	473.88	454.18	127.05	111.96	311.67	Q9W6Y0	RS30_ORYLA	40S ribosomal protein S30	Oryzias latipes (Medaka fish) (J	8e-23
comp217598_c0	353.87	485.58	369.13	330.15	231.84	236.32	268.61	NULL	NULL	NULL	NULL	NULL
comp213855_c0	311.12	480.8	460.51	296.47	73.54	60.05	84.94	P15308	B4_XENLA	Protein B4	Xenopus laevis (African clawed f	1e-13
comp163838_c0	592.73	476.21	393.84	393.17	84.68	74.98	331.21	NULL	NULL	NULL	NULL	NULL
comp215267_c1	322.09	464.85	346.88	77.79	142.16	109.57	39.95	NULL	NULL	NULL	NULL	NULL
comp206901_c0	720.03	454.96	544.69	452.63	157.47	111.49	244.14	Q9XSJ0	UCHL5_BOVIN	Ubiquitin carboxyl-terminal hydrolase isozyme L5	Bos taurus (Bovine).	5e-160
comp212809_c0	339.49	443.38	368.01	281.46	165.03	158.15	242.83	Q8VE97	SRSF4_MOUSE	Serine/arginine-rich splicing factor 4	Mus musculus (Mouse).	1e-93
comp226107_c1	373.21	437.69	376.27	359.07	53.13	47.55	165.89	P82929	RT34_BOVIN	28S ribosomal protein S34, mitochondrial	Bos taurus (Bovine).	1e-10
comp223380_c0	248.09	427.72	170.45	76.67	25.26	15	9.35	Q8NFU3	TSTD1_HUMAN	Thiosulfate sulfurtransferase/rhodanese-like domain-containing protein 1	Homo sapiens (Human).	2e-23
comp210866_c0	455.96	421.51	316.04	370.52	154.85	128.05	262.91	P63245	GBLP_RAT	Guanine nucleotide-binding protein subunit beta-2-like 1	Rattus norvegicus (Rat).	0
comp206934_c0	567.49	416	415.69	549.98	190.18	160.89	297.07	P36241	RL19_DROME	60S ribosomal protein L19	Drosophila melanogaster (Fruit f	6e-101
comp225613_c1	247.46	415.85	325.79	256.84	79.7	65.48	114.95	NULL	NULL	NULL	NULL	NULL
comp186269_c0	504.87	414.67	355.08	367.87	102.39	85.5	196.29	Q95WA0	RL26_LITLI	60S ribosomal protein L26	Littorina littorea (Common periw	2e-78
comp118752_c0	381.36	411.08	369.1	366.81	59.03	56.33	160.29	Q91VY9	ZN622_MOUSE	Zinc finger protein 622	Mus musculus (Mouse).	5e-123
comp214058_c0	250.57	410.02	300.33	130.34	66.92	53.85	64.91	Q9CQX4	PAF15_MOUSE	PCNA-associated factor	Mus musculus (Mouse).	4e-16
comp219862_c0	577.5	403.95	283.34	340.32	145.17	124.39	123.86	P34743	BTG1_CHICK	Protein BTG1	Gallus gallus (Chicken).	3e-48
comp223317_c2	477.91	399.79	366.62	486.56	118.75	110.88	199.55	Q90YU9	RL18A_ICTPU	60S ribosomal protein L18a	Ictalurus punctatus (Channel cat	2e-94
comp204227_c0	436.17	399.32	326.03	260.7	168.02	140.18	157.71	P97379	G3BP2_MOUSE	Ras GTPase-activating protein-binding protein 2	Mus musculus (Mouse).	7e-91
comp213806_c0	348.47	394.13	330.88	187.12	85	63.45	62.2	Q28165	PABP2_BOVIN	Polyadenylate-binding protein 2	Bos taurus (Bovine).	2e-77
comp225075_c1	456.85	391.24	336.43	327.82	78.43	65.53	201.43	Q9BMX5	RS6_APLCA	40S ribosomal protein S6	Aplysia californica (California	2e-63
comp209556_c0	408.54	388.7	317.33	302.51	64.38	51.19	173.1	P32969	RL9_HUMAN	60S ribosomal protein L9	Homo sapiens (Human).	3e-92
comp208566_c0	369.91	387.88	286.4	215.01	123.94	93.6	95.83	O43347	MSI1H_HUMAN	RNA-binding protein Musashi homolog 1	Homo sapiens (Human).	3e-61
comp215186_c1	289.08	385.1	331.13	186.82	102.16	89.66	87.82	NULL	NULL	NULL	NULL	NULL
comp218728_c3	242.22	382.48	433.4	604.73	347.56	305.07	474.43	P08108	HSP70_ONCMY	Heat shock cognate 70 kDa protein	Oncorhynchus mykiss (Rainbow tro	0
comp224376_c0	488.83	381.99	371.47	390.74	263.69	264.08	268.74	Q5ZIQ3	HNRPK_CHICK	Heterogeneous nuclear ribonucleoprotein K	Gallus gallus (Chicken).	3e-103
comp204137_c0	402.69	375.38	323.42	304.27	65.62	53.23	151.49	P61314	RL15_RAT	60S ribosomal protein L15	Rattus norvegicus (Rat).	9e-112
comp220311_c0	364.4	373.82	291.94	223.26	90.51	80.52	89.26	Q9C0D9	EPT1_HUMAN	Ethanolaminephosphotransferase 1	Homo sapiens (Human).	9e-113
comp211708_c0	375.9	370.52	336.72	319.28	79.15	64.02	156.4	Q29361	RL35_PIG	60S ribosomal protein L35	Sus scrofa (Pig).	1e-52
comp204007_c0	440.5	365.47	343.13	357.6	69.31	59.06	182.4	Q4PM12	RL36_IXOSC	60S ribosomal protein L36	Ixodes scapularis (Black-legged	1e-43
comp212340_c1	423.06	357.44	398.32	443.49	203.78	213.94	290.23	Q3THS6	METK2_MOUSE	S-adenosylmethionine synthase isoform type-2	Mus musculus (Mouse).	7e-133
comp217502_c1	374.18	355.29	344.84	340.38	73.93	63.06	158.77	NULL	NULL	NULL	NULL	NULL
comp214857_c0	334.95	354.69	221.09	193.43	116.23	107.32	128.97	P55008	AIF1_HUMAN	Allograft inflammatory factor 1	Homo sapiens (Human).	1e-49
comp207602_c0	249.57	351.99	325.01	273.1	92.23	111.38	235.13	Q02427	RBP1_DROME	RNA-binding protein 1	Drosophila melanogaster (Fruit f	4e-34
comp206877_c1	354.68	346.28	281.92	272.45	77.99	68.87	132.61	P62083	RS7_RAT	40S ribosomal protein S7	Rattus norvegicus (Rat).	7e-85
comp207981_c0	235.81	344.41	286.81	232.04	117.7	134.13	173.8	Q5ZMC0	EDF1_CHICK	Endothelial differentiation-related factor 1 homolog	Gallus gallus (Chicken).	4e-66
comp223842_c0	229.43	343.46	211.84	43.81	9.77	4.78	3.48	NULL	NULL	NULL	NULL	NULL
comp223277_c0	330.22	341.5	294.69	313.05	86.19	74.23	167.36	P46778	RL21_HUMAN	60S ribosomal protein L21	Homo sapiens (Human).	3e-75
comp214786_c6	258.07	335.09	251.29	129	100.72	88.29	91.96	Q8WXF0	SRS12_HUMAN	Serine/arginine-rich splicing factor 12	Homo sapiens (Human).	1e-51
comp222957_c1	560.23	331.07	297.94	116.95	46.09	33.95	29.06	Q9DAN6	GTSF1_MOUSE	Gametocyte-specific factor 1	Mus musculus (Mouse).	1e-15
comp220721_c0	894.09	329.25	365.02	294.92	119.79	108.71	80.3	Q5VW36	FOCAD_HUMAN	Focadhesin	Homo sapiens (Human).	0
comp213390_c1	332.02	327.4	311.11	336.33	102.78	96.17	170.38	P54368	OAZ1_HUMAN	Ornithine decarboxylase antizyme 1	Homo sapiens (Human).	6e-35
comp215951_c5	324.51	321.8	291.79	303.68	81.02	69.52	177.71	P07607	TYSY_MOUSE	Thymidylate synthase	Mus musculus (Mouse).	2e-144
comp215868_c0	282.37	316.9	273.13	237.92	188.12	185.39	255.26	Q28F07	ANM1_XENTR	Protein arginine N-methyltransferase 1	Xenopus tropicalis (Western claw	0
comp212818_c0	508.11	315.51	263.42	392.35	183.32	142.6	251.71	Q3ZM03	RSSA_XENLA	40S ribosomal protein SA	Xenopus laevis (African clawed f	1e-142
comp221308_c0	0.04	314.54	113.01	12.02	3.51	11.43	2.24	Q64732	FOXB1_MOUSE	Forkhead box protein B1	Mus musculus (Mouse).	1e-24
comp223611_c0	270.59	313.97	326.86	304.75	75.21	47.18	28.47	Q5R7X9	RAD1_PONAB	Cell cycle checkpoint protein RAD1	Pongo abelii (Sumatran orangutan	6e-145
comp208888_c0	267.5	313.65	222.16	245.36	139.78	115.34	209.38	Q8JFP1	IF4A2_CHICK	Eukaryotic initiation factor 4A-II	Gallus gallus (Chicken).	0
comp215478_c1	121.5	306.8	183.14	104.76	41.96	49.13	45.16	NULL	NULL	NULL	NULL	NULL
comp206273_c0	389.47	306.55	274.84	257.73	206.31	163.19	240.01	P10984	ACT2_CAEEL	Actin-2	Caenorhabditis elegans.	0
comp215186_c0	302.14	304.11	263.25	247.11	90.24	77.42	102.24	Q62733	LAP2_RAT	Lamina-associated polypeptide 2, isoform beta	Rattus norvegicus (Rat).	7e-13
comp224805_c0	243.55	303.49	234.88	215.41	90.61	76.11	144.68	Q6P8G1	ILF2_XENTR	Interleukin enhancer-binding factor 2 homolog	Xenopus tropicalis (Western claw	4e-138
comp204279_c0	381.5	301.9	202.23	128.26	106.58	88.31	71.05	Q02645	HTS_DROME	Protein hu-li tai shao	Drosophila melanogaster (Fruit f	3e-163
comp223842_c3	229.83	301.67	186.34	51.31	10.27	5.71	3.37	Q96Q27	ASB2_HUMAN	Ankyrin repeat and SOCS box protein 2	Homo sapiens (Human).	3e-13
comp225418_c2	204.7	299.34	288.11	157.89	133.31	127.45	118.95	NULL	NULL	NULL	NULL	NULL
comp213390_c0	185.38	297.68	243.94	162.03	52.83	56.58	101.77	NULL	NULL	NULL	NULL	NULL
comp215266_c0	175.92	297.16	385.33	382.7	302.27	360.07	502.88	P20397	NUCL_XENLA	Nucleolin	Xenopus laevis (African clawed f	4e-45
comp213973_c0	266.74	296.6	247.12	198.5	84.56	77.07	94.34	Q5XG24	RNP1A_XENLA	RNA-binding protein with serine-rich domain 1-A	Xenopus laevis (African clawed f	3e-45
comp224201_c0	417.5	293.9	339.2	299.5	151.38	160.01	245.76	NULL	NULL	NULL	NULL	NULL
comp186654_c0	262.86	291.81	220.49	243.51	87.36	88.51	189.52	P0C8Z0	Y8359_ORYSI	Uncharacterized protein OsI_027940	Oryza sativa subsp. indica (Rice	8e-24
comp118739_c0	138.45	289.22	234.86	222.32	125.18	142.42	199.15	P62262	1433E_SHEEP	14-3-3 protein epsilon	Ovis aries (Sheep).	5e-161
comp217527_c2	277.05	286.8	220.94	114	60.89	50.99	43.05	Q62623	CDC20_RAT	Cell division cycle protein 20 homolog	Rattus norvegicus (Rat).	9e-160
comp218298_c0	161.67	283.49	194.22	142.72	65.98	65.59	82.53	Q9D0M2	CDCA7_MOUSE	Cell division cycle-associated protein 7	Mus musculus (Mouse).	5e-54
comp214250_c1	510.11	282.09	227.41	178.35	176.02	167.99	231.8	Q6NX31	MCM7_XENTR	DNA replication licensing factor mcm7	Xenopus tropicalis (Western claw	0
comp224478_c3	160.53	281.42	273.48	170.37	70.89	71.37	139.57	B5DGI7	RBM8A_SALSA	RNA-binding protein 8A	Salmo salar (Atlantic salmon).	8e-67
comp223380_c1	10.87	278.67	47.44	8.43	8.28	4.73	0.23	NULL	NULL	NULL	NULL	NULL
comp220360_c1	362.37	274.96	173.26	98.53	129.06	119.57	69.82	Q9VFK6	SETD8_DROME	Histone-lysine N-methyltransferase pr-set7	Drosophila melanogaster (Fruit f	1e-57
comp208438_c1	276.6	274.16	236.9	248.06	60.9	58.21	137.8	P41115	RS11_XENLA	40S ribosomal protein S11	Xenopus laevis (African clawed f	4e-86
comp224315_c4	256.36	273.52	215.1	148.04	100.01	88.28	111	Q14151	SAFB2_HUMAN	Scaffold attachment factor B2	Homo sapiens (Human).	1e-53
comp222555_c2	147.16	271.24	231.51	23.22	58.44	48	25.19	NULL	NULL	NULL	NULL	NULL
comp186654_c1	198.37	270.61	203.22	124.84	66.05	63.47	107.6	NULL	NULL	NULL	NULL	NULL
comp214408_c0	406.55	270.59	230.97	80.03	44.05	32.06	19.2	Q9JLV2	TP4AP_MOUSE	Short transient receptor potential channel 4-associated protein	Mus musculus (Mouse).	9e-163
comp212340_c0	232.48	268.13	289.52	237.39	122.85	133.96	189.34	Q91X83	METK1_MOUSE	S-adenosylmethionine synthase isoform type-1	Mus musculus (Mouse).	8e-77
comp215880_c0	430.6	267.25	315.92	926.74	822.03	996.43	2402.74	P11833	TBB_PARLI	Tubulin beta chain	Paracentrotus lividus (Common se	0
comp214250_c0	312.03	264.25	203.77	115.94	149.42	141.54	150.19	Q9XYU0	MCM7_DROME	DNA replication licensing factor Mcm7	Drosophila melanogaster (Fruit f	4e-86
comp220192_c2	521.96	263.34	294.65	291.04	165.82	144.35	342.18	NULL	NULL	NULL	NULL	NULL
comp214324_c0	393.51	260.79	234.04	288.84	145.03	113.28	181.42	P49165	RL4_URECA	60S ribosomal protein L4	Urechis caupo (Innkeeper worm) (	0
comp186608_c0	446	259.11	436.88	78.21	81.03	51.04	88.28	NULL	NULL	NULL	NULL	NULL
comp218963_c1	271.55	259	241.15	145.55	78.93	63.98	63.41	P31335	PUR9_CHICK	Bifunctional purine biosynthesis protein PURH	Gallus gallus (Chicken).	0
comp203998_c0	223.56	256.28	315	324.86	265.23	258.83	285.49	P42558	RAN_CHICK	GTP-binding nuclear protein Ran	Gallus gallus (Chicken).	6e-144
comp209580_c0	85.45	254.91	167.41	51.45	42.05	34.64	25.53	NULL	NULL	NULL	NULL	NULL
comp216243_c0	210.51	254.02	190.23	41.36	21.58	13.58	5.38	NULL	NULL	NULL	NULL	NULL
comp213106_c0	157.14	253.38	127.64	128.07	58.64	65.57	75.28	Q7TP17	U2AF4_RAT	Splicing factor U2AF 26 kDa subunit	Rattus norvegicus (Rat).	7e-123
comp222733_c0	240.96	252.45	181.29	156.33	115.72	110.56	106.38	NULL	NULL	NULL	NULL	NULL
comp118745_c0	243.58	251.14	234.44	221.17	58.35	45.68	111.17	Q5R8M9	RS19_PONAB	40S ribosomal protein S19	Pongo abelii (Sumatran orangutan	2e-74
comp223422_c0	305.89	249.55	115.32	60.33	56.83	43.92	55.34	Q27746	DNMT1_PARLI	DNA (cytosine-5)-methyltransferase PliMCI	Paracentrotus lividus (Common se	0
comp216082_c1	204.92	246.85	194.69	144.96	90.6	95.92	95.78	P23246	SFPQ_HUMAN	Splicing factor, proline- and glutamine-rich	Homo sapiens (Human).	4e-104
comp216103_c0	210.44	246.77	164.24	112.54	53.57	44.35	51.26	Q8N806	UBR7_HUMAN	Putative E3 ubiquitin-protein ligase UBR7	Homo sapiens (Human).	7e-98
comp223105_c1	205.65	246.11	135.2	28.65	61.34	50.33	17.51	NULL	NULL	NULL	NULL	NULL
comp216913_c0	204.72	245.96	131.43	124.87	45.14	47.79	47.58	Q8R4R6	NUP53_MOUSE	Nucleoporin NUP53	Mus musculus (Mouse).	4e-70
comp224055_c3	59.72	240.75	110.45	148.95	57.32	48.56	61.88	NULL	NULL	NULL	NULL	NULL
comp186067_c0	146.65	238.36	199.13	136.96	70.69	74	77.22	NULL	NULL	NULL	NULL	NULL
comp219152_c1	353.01	238.18	91.58	57.68	50.21	46.5	33.79	O96790	DPGN_DIPMA	Serine protease inhibitor dipetalogastin	Dipetalogaster maximus (Blood-su	3e-33
comp221947_c0	125.54	238.14	316.73	281.1	183.3	202.53	229.47	P84173	PHB_CHICK	Prohibitin	Gallus gallus (Chicken).	1e-148
comp163787_c0	527.24	234.56	435.85	511.11	293.12	295.49	576.55	P18238	ADT3_YEAST	ADP,ATP carrier protein 3	Saccharomyces cerevisiae (strain	4e-134
comp216054_c0	132.82	233.72	161.96	144.98	54.71	52.84	107	Q8HXX1	MUTA_MACFA	Methylmalonyl-CoA mutase, mitochondrial	Macaca fascicularis (Crab-eating	0
comp210828_c0	55.12	233.53	197.41	10.58	34.08	26.25	4.28	NULL	NULL	NULL	NULL	NULL
comp208486_c0	752.25	233.39	300.88	243.05	61.03	43.43	76.39	NULL	NULL	NULL	NULL	NULL
comp211664_c0	337.1	231.91	326.16	195.54	211.11	160.45	207	Q6P2Z0	BZW1_XENTR	Basic leucine zipper and W2 domain-containing protein 1	Xenopus tropicalis (Western claw	9e-173
comp220431_c0	182.52	231.58	214.45	184.09	74.27	81.48	110.08	Q2NKY7	SEPT2_BOVIN	Septin-2	Bos taurus (Bovine).	2e-173
comp163829_c0	85.46	231.49	616.69	639.92	509.96	433.29	566.7	Q9NLA3	ANO39_ASTPE	Nucleoplasmin-like protein ANO39	Asterina pectinifera (Starfish)	2e-22
comp204926_c0	206.74	231.12	298.22	257.63	76.99	87	180.4	NULL	NULL	NULL	NULL	NULL
comp224929_c0	129.5	230.94	169.33	140.19	63.75	53.48	55.57	P61972	NTF2_RAT	Nuclear transport factor 2	Rattus norvegicus (Rat).	3e-31
comp222501_c2	162.47	230.1	144.88	70.81	49.13	43.75	47.25	Q9UKV3	ACINU_HUMAN	Apoptotic chromatin condensation inducer in the nucleus	Homo sapiens (Human).	3e-29
comp226072_c0	140.64	229.82	154.2	131.3	34.36	17.98	16.5	Q5TYW4	NBAS_DANRE	Neuroblastoma-amplified sequence	Danio rerio (Zebrafish) (Brachyd	0
comp186089_c0	411.76	229.73	301.24	48.45	41.14	42.53	25.53	NULL	NULL	NULL	NULL	NULL
comp209319_c0	178.93	228.08	210.6	178.26	72.21	76.87	117.12	C3Z1P5	RU1C_BRAFL	U1 small nuclear ribonucleoprotein C	Branchiostoma floridae (Florida	6e-42
comp211550_c0	207.3	226.33	229.99	149.86	102.67	110.99	166.91	Q8BL97	SRSF7_MOUSE	Serine/arginine-rich splicing factor 7	Mus musculus (Mouse).	9e-43
comp219494_c6	190.76	225.2	197.01	132.68	75.05	84.48	85.46	Q3ZBG9	PLS2_BOVIN	Phospholipid scramblase 2	Bos taurus (Bovine).	2e-83
comp222700_c1	189.76	224.94	138.96	89.63	26.67	23.42	39.21	Q9Z309	CIB2_MOUSE	Calcium and integrin-binding family member 2	Mus musculus (Mouse).	1e-31
comp222495_c1	106.69	223.28	218.75	112.9	87.55	78.84	110.7	NULL	NULL	NULL	NULL	NULL
comp220967_c0	223.73	222.83	218.16	202.32	83.97	91.28	149.69	Q00688	FKBP3_HUMAN	Peptidyl-prolyl cis-trans isomerase FKBP3	Homo sapiens (Human).	3e-75
comp215109_c0	224.58	222.21	143.06	121.52	82.31	89.6	126.04	Q25145	TPM_HALRU	Tropomyosin	Haliotis rufescens (California r	7e-79
comp208777_c0	144.21	220.57	193.09	154.26	44.28	45.89	90.45	P62878	RBX1_MOUSE	E3 ubiquitin-protein ligase RBX1	Mus musculus (Mouse).	2e-67
comp224507_c1	183.74	219.16	148.45	91.96	52.06	55.46	65.83	P14133	ASO_CUCSA	L-ascorbate oxidase	Cucumis sativus (Cucumber).	2e-39
comp218516_c0	158.06	219.03	164.03	109.91	55.81	61.76	65.52	NULL	NULL	NULL	NULL	NULL
comp205223_c0	136.92	218.48	197.46	116.87	49.22	49.49	68.81	NULL	NULL	NULL	NULL	NULL
comp210853_c0	349.32	218.12	190.39	229.11	60.71	54.83	112.41	Q566Y1	ELP4_DANRE	Elongator complex protein 4	Danio rerio (Zebrafish) (Brachyd	5e-113
comp223478_c0	178.95	217.51	167.35	142.39	54.76	50.91	66.99	Q26474	LACH_SCHAM	Lachesin	Schistocerca americana (American	3e-39
comp220897_c0	99.8	217.45	212.19	164.47	122.02	128.47	180.18	A5A6H4	ROA1_PANTR	Heterogeneous nuclear ribonucleoprotein A1	Pan troglodytes (Chimpanzee).	2e-92
comp219292_c1	145.5	217.24	204.26	240.84	108.6	90.12	89.15	P62997	TRA2B_RAT	Transformer-2 protein homolog beta	Rattus norvegicus (Rat).	1e-53
comp222826_c1	198.94	216.48	137.79	141.54	116.05	122.04	187.17	P13607	ATNA_DROME	Sodium/potassium-transporting ATPase subunit alpha	Drosophila melanogaster (Fruit f	0
comp219238_c0	139.01	214.59	168.48	112.15	70.02	80.77	90.53	NULL	NULL	NULL	NULL	NULL
comp213837_c0	174.59	214.33	193.35	64.55	51.6	51.97	43.79	Q9JMB0	GKAP1_MOUSE	G kinase-anchoring protein 1	Mus musculus (Mouse).	1e-37
comp216418_c1	485.93	213.88	307.73	314.13	174.81	175.81	394.62	Q66HF1	NDUS1_RAT	NADH-ubiquinone oxidoreductase 75 kDa subunit, mitochondrial	Rattus norvegicus (Rat).	0
comp225050_c4	224.02	212.96	162.5	135.92	92.78	99.42	129.42	Q8C854	MYEF2_MOUSE	Myelin expression factor 2	Mus musculus (Mouse).	1e-45
comp209828_c0	117.11	211.07	169.74	107.79	64.75	58.75	74.5	Q8QGH2	SUMO1_CHICK	Small ubiquitin-related modifier 1	Gallus gallus (Chicken).	5e-36
comp215478_c2	243.38	210.92	180.58	121.27	53.09	44.1	79.74	NULL	NULL	NULL	NULL	NULL
comp214000_c1	251.95	210.18	148.05	144.64	100.38	95.57	104.62	Q5R6K8	PP4C_PONAB	Serine/threonine-protein phosphatase 4 catalytic subunit	Pongo abelii (Sumatran orangutan	0
comp214408_c1	145.76	209.16	178.57	16.94	21.82	16.74	6.55	NULL	NULL	NULL	NULL	NULL
comp217843_c0	223.79	208.96	162.35	96.7	44.86	38.92	31.23	Q8IVN8	SBSPO_HUMAN	Somatomedin-B and thrombospondin type-1 domain-containing protein	Homo sapiens (Human).	3e-33
comp213591_c0	291.03	208.38	167.73	187.88	66.46	58.08	105.96	P32429	RL7A_CHICK	60S ribosomal protein L7a	Gallus gallus (Chicken).	2e-138
comp208483_c0	208.36	208.29	194.73	190.45	42.66	35.31	96.63	Q86WU2	LDHD_HUMAN	Probable D-lactate dehydrogenase, mitochondrial	Homo sapiens (Human).	0
comp211650_c0	156.41	203.72	163.07	154.65	47.51	49.9	79.97	O55128	SAP18_MOUSE	Histone deacetylase complex subunit SAP18	Mus musculus (Mouse).	7e-64
comp219494_c4	116.46	203.4	167.92	75.9	49.61	56.15	57.29	NULL	NULL	NULL	NULL	NULL
comp204328_c0	176.16	200.78	190.65	173.84	56.22	70.52	126.14	P00129	QCR7_BOVIN	Cytochrome b-c1 complex subunit 7	Bos taurus (Bovine).	3e-30
comp213456_c0	147.25	199.07	155.25	131.71	50.33	54.79	106.89	NULL	NULL	NULL	NULL	NULL
comp212464_c0	246.18	197.46	178.33	131.55	41.48	29.01	19.29	NULL	NULL	NULL	NULL	NULL
comp224207_c0	164.27	196.16	114.47	21.71	68.56	59.1	26.27	NULL	NULL	NULL	NULL	NULL
comp211960_c0	195.36	195.57	125.07	56.99	19.86	15.49	11.19	NULL	NULL	NULL	NULL	NULL
comp212719_c2	86.71	194.94	120.8	83.29	32.35	39.71	43.56	NULL	NULL	NULL	NULL	NULL
comp223466_c1	176.76	192.01	167.81	114.36	55.63	51.41	46.76	Q8NFZ3	NLGNY_HUMAN	Neuroligin-4, Y-linked	Homo sapiens (Human).	7e-80
comp222212_c0	200.79	191.68	116.98	66.09	37.45	21.27	9.07	Q149L7	CRTAM_MOUSE	Cytotoxic and regulatory T-cell molecule	Mus musculus (Mouse).	2e-06
comp218142_c0	215.02	189.67	152.46	174.92	58.22	50.32	100.76	Q0Z8U2	RS3_PIG	40S ribosomal protein S3	Sus scrofa (Pig).	6e-160
comp210926_c0	154.12	189.6	182.14	119.67	56.35	56.58	121.17	NULL	NULL	NULL	NULL	NULL
comp217574_c0	136.55	188.76	177.37	183.56	128.79	147.26	317.84	Q5ZML3	SRSF1_CHICK	Serine/arginine-rich splicing factor 1	Gallus gallus (Chicken).	3e-86
comp223536_c1	278.78	188	125.85	90.53	58.84	39.05	39.64	Q15334	L2GL1_HUMAN	Lethal(2) giant larvae protein homolog 1	Homo sapiens (Human).	3e-167
comp222501_c1	155.75	185.94	125.33	75.37	47.74	48.48	72.41	Q9UKV3	ACINU_HUMAN	Apoptotic chromatin condensation inducer in the nucleus	Homo sapiens (Human).	1e-18
comp224485_c1	193.24	184.44	210.17	294.68	100.04	89.94	194.72	Q9BZK3	NACP1_HUMAN	Putative nascent polypeptide-associated complex subunit alpha-like protein	Homo sapiens (Human).	4e-72
comp226602_c0	169.3	184.02	187.46	146.9	121.78	90.84	164.63	NULL	NULL	NULL	NULL	NULL
comp223569_c0	123.82	182.4	98.46	25.44	24.01	18.93	10.91	C9JVW0	PRR24_HUMAN	Proline-rich protein 24	Homo sapiens (Human).	9e-09
comp224300_c0	156.94	182.12	136.88	81.92	46.09	41.1	53.16	NULL	NULL	NULL	NULL	NULL
comp224997_c1	141.33	181.55	143.33	99.68	31.48	29.38	42.26	Q9LK50	AB26G_ARATH	ABC transporter G family member 26	Arabidopsis thaliana (Mouse-ear	2e-58
comp216903_c2	2.7	181.36	162.24	49.52	9.81	3.31	2.6	NULL	NULL	NULL	NULL	NULL
comp219216_c2	200.58	179.05	130.51	109.09	41.43	33.81	72.42	Q0P457	KTI12_DANRE	Protein KTI12 homolog	Danio rerio (Zebrafish) (Brachyd	3e-124
comp220332_c0	145.26	178.89	118.64	73	45.91	44.15	34.98	Q4V7C1	FR1OP_RAT	FGFR1 oncogene partner	Rattus norvegicus (Rat).	7e-49
comp210871_c0	166.25	178.84	100.48	78.97	30.71	17.85	25.3	NULL	NULL	NULL	NULL	NULL
comp215433_c6	131.61	178	175.88	246.7	135.55	139.24	192.31	Q26636	CATL_SARPE	Cathepsin L	Sarcophaga peregrina (Flesh fly)	1e-12
comp228863_c0	117.89	177.97	87.05	71.84	18.76	15.1	48.21	Q5ZJQ3	LIN52_CHICK	Protein lin-52 homolog	Gallus gallus (Chicken).	2e-46
comp213971_c0	227.95	177.67	305.2	700.44	717.14	887.91	1046.05	NULL	NULL	NULL	NULL	NULL
comp215412_c0	127.82	177.43	144.02	182.46	157.47	228.57	379.95	P0C6E5	HMG3M_HUMAN	Putative high mobility group protein B3-like protein	Homo sapiens (Human).	5e-25
comp203953_c0	213.34	177.17	169.96	172.85	56.42	57.95	124.51	Q80W32	IQCG_MOUSE	IQ domain-containing protein G	Mus musculus (Mouse).	8e-83
comp216709_c0	238.77	175.37	154.11	194.95	90.2	62.26	91.1	P17844	DDX5_HUMAN	Probable ATP-dependent RNA helicase DDX5	Homo sapiens (Human).	0
comp220771_c5	356.69	175.2	321.87	688.45	515.63	630.05	988.59	Q9DG68	RLA0_RANSY	60S acidic ribosomal protein P0	Rana sylvatica (Wood frog).	2e-154
comp212641_c1	189.29	173.19	91.63	45.18	25.35	22.44	21.38	Q5F356	PI42A_CHICK	Phosphatidylinositol 5-phosphate 4-kinase type-2 alpha	Gallus gallus (Chicken).	1e-172
comp213412_c1	200.98	173.05	126.81	82.91	36.06	33.56	51.75	Q6NYU7	UPP_DANRE	Uracil phosphoribosyltransferase homolog	Danio rerio (Zebrafish) (Brachyd	2e-111
comp221613_c0	131.55	172.52	106.62	93.19	27.86	18.77	17.47	A4IGL7	PXDN_XENTR	Peroxidasin	Xenopus tropicalis (Western claw	2e-107
comp220382_c1	160.64	171.76	130.01	90.98	91.81	89.59	102.11	Q8BPB0	MOB1B_MOUSE	MOB kinase activator 1B	Mus musculus (Mouse).	1e-143
comp221329_c0	157.92	171.36	155.08	135.45	30.61	25.37	69.93	Q0MQA6	NDUA7_PONPY	NADH dehydrogenase [ubiquinone] 1 alpha subcomplex subunit 7	Pongo pygmaeus (Bornean oranguta	7e-14
comp210893_c0	334.69	170.85	141.6	103.5	123.41	106.88	83.25	B6CHA3	UHRF1_XENLA	E3 ubiquitin-protein ligase UHRF1	Xenopus laevis (African clawed f	0
comp219913_c0	176.84	169	129.62	155.78	104.81	78.76	148.53	Q91YR7	PRP6_MOUSE	Pre-mRNA-processing factor 6	Mus musculus (Mouse).	0
comp204538_c0	145.61	168.9	195.17	109.16	65.15	64.51	79.04	Q6DJE4	CPSF5_XENLA	Cleavage and polyadenylation specificity factor subunit 5	Xenopus laevis (African clawed f	1e-121
comp220950_c1	208.2	168.63	163.48	137.7	72.21	63.01	68.41	P20241	NRG_DROME	Neuroglian	Drosophila melanogaster (Fruit f	0
comp214006_c0	155.36	167.75	191.48	181.69	108.74	123.38	274.14	Q5E9E4	SSRB_BOVIN	Translocon-associated protein subunit beta	Bos taurus (Bovine).	2e-77
comp215393_c0	157.15	167.62	143.59	146.97	46.39	43.56	87.52	Q8C172	CERS6_MOUSE	Ceramide synthase 6	Mus musculus (Mouse).	2e-104
comp214493_c0	176.33	167.49	134.17	40.22	25.47	20.76	9.43	Q8BU31	RAP2C_MOUSE	Ras-related protein Rap-2c	Mus musculus (Mouse).	3e-83
comp217144_c0	122.92	166.94	144.11	161.32	69.98	77.27	145.46	P13272	UCRI_BOVIN	Cytochrome b-c1 complex subunit Rieske, mitochondrial	Bos taurus (Bovine).	9e-109
comp222782_c0	201.92	166.77	122.09	133.19	117.07	104.91	55.38	B1H116	UCK2_XENTR	Uridine-cytidine kinase 2	Xenopus tropicalis (Western claw	4e-108
comp224468_c0	143.86	166.62	178.14	142.82	58.69	69.57	76.63	NULL	NULL	NULL	NULL	NULL
comp221968_c0	250.92	166.43	161.81	48.71	37.41	21.87	13.51	NULL	NULL	NULL	NULL	NULL
comp224275_c1	263.35	166.42	120.95	61.8	27.33	28.77	35.01	P45974	UBP5_HUMAN	Ubiquitin carboxyl-terminal hydrolase 5	Homo sapiens (Human).	0
comp222555_c0	245.26	166.36	146.64	137.43	72.99	69.94	95.67	Q75VN3	TCTP_BOMMO	Translationally-controlled tumor protein homolog	Bombyx mori (Silk moth).	3e-51
comp214399_c0	205.59	164.02	124.03	65.41	38.01	41.58	60.42	A7Y2W8	SC6A9_XENLA	Sodium- and chloride-dependent glycine transporter 1	Xenopus laevis (African clawed f	1e-174
comp215868_c1	56.24	164	76.6	33.41	29.51	61.05	53.68	NULL	NULL	NULL	NULL	NULL
comp218360_c1	104.11	163.13	84.82	14.14	22.61	22.06	10.77	NULL	NULL	NULL	NULL	NULL
comp221670_c1	148.17	163.11	109.54	61.05	55.89	49.71	44.22	NULL	NULL	NULL	NULL	NULL
comp215591_c0	128.37	161.98	126.9	50.56	37.16	37.44	37.21	A7Y2W8	SC6A9_XENLA	Sodium- and chloride-dependent glycine transporter 1	Xenopus laevis (African clawed f	2e-85
comp219015_c2	95.7	161.19	157.08	120.99	26.4	26.2	40	P00378	DYR_CHICK	Dihydrofolate reductase	Gallus gallus (Chicken).	5e-58
comp225451_c0	93.17	160.93	99.16	99	49.82	49.32	67.09	Q9NRZ9	HELLS_HUMAN	Lymphoid-specific helicase	Homo sapiens (Human).	0
comp216162_c0	103.88	160.33	124.59	126.84	93.08	85.48	112.49	P51958	CDK1_CARAU	Cyclin-dependent kinase 1	Carassius auratus (Goldfish).	2e-173
comp216362_c1	140.19	160.29	166.34	120.49	32.87	31.78	90.42	NULL	NULL	NULL	NULL	NULL
comp218728_c0	165.29	159.68	103.38	61.05	33.09	26	16.83	P35280	RAB8A_RAT	Ras-related protein Rab-8A	Rattus norvegicus (Rat).	6e-127
comp224055_c2	128.18	159.56	180.13	193.89	60.31	66.37	141.27	P45878	FKBP2_MOUSE	Peptidyl-prolyl cis-trans isomerase FKBP2	Mus musculus (Mouse).	5e-70
comp214457_c2	235.63	158.22	114.62	81.15	75.23	55.08	54.29	Q5R5Q2	SRRM1_PONAB	Serine/arginine repetitive matrix protein 1	Pongo abelii (Sumatran orangutan	8e-64
comp213837_c2	80.63	157.63	136.76	22.91	39.45	38.46	23.08	NULL	NULL	NULL	NULL	NULL
comp217665_c4	76.76	157.46	172.83	133.55	69.52	78.67	117.52	NULL	NULL	NULL	NULL	NULL
comp223089_c2	128.38	157.21	123.91	89.82	22.8	19.52	59.22	NULL	NULL	NULL	NULL	NULL
comp216792_c2	180.65	156.28	90.75	48.77	19.67	14.78	14.11	Q0GGW5	STK11_CHICK	Serine/threonine-protein kinase STK11	Gallus gallus (Chicken).	1e-143
comp222045_c0	123.41	155.24	106.42	51.79	21.56	12.42	11.79	Q2TBU5	NT5D1_BOVIN	5'-nucleotidase domain-containing protein 1	Bos taurus (Bovine).	6e-90
comp216913_c1	67.7	155.13	66.21	31.1	20.94	21.61	13.6	NULL	NULL	NULL	NULL	NULL
comp213953_c0	156.28	155.03	133.54	111.81	59.6	64.99	65.61	Q6TEN1	RAP1B_DANRE	Ras-related protein Rap-1b	Danio rerio (Zebrafish) (Brachyd	7e-116
comp222548_c1	230.57	154.53	73.62	42.58	43.18	40	36.29	P09324	YES_CHICK	Tyrosine-protein kinase Yes	Gallus gallus (Chicken).	5e-180
comp213890_c2	158.1	153.87	117.32	80.98	47.72	40.89	62.68	A5PK39	TPP2_BOVIN	Tripeptidyl-peptidase 2	Bos taurus (Bovine).	0
comp223105_c0	316.07	153.83	92.93	75.67	57.78	45.74	34.76	P39963	CCNB3_CHICK	G2/mitotic-specific cyclin-B3	Gallus gallus (Chicken).	1e-96
comp212489_c0	90.49	153.57	128.21	108.42	52.52	53.19	81.14	Q63528	RFA2_RAT	Replication protein A 32 kDa subunit	Rattus norvegicus (Rat).	5e-73
comp210931_c0	103.72	153.07	75.23	54.33	39.84	45.72	41.65	NULL	NULL	NULL	NULL	NULL
comp213251_c0	123.88	152.97	153.15	142.14	80.47	82.06	108.3	P48148	RHO1_DROME	Ras-like GTP-binding protein Rho1	Drosophila melanogaster (Fruit f	2e-127
comp220113_c0	123.39	152.85	49.99	34.39	18.29	10.86	8.77	Q2HJ10	ZNT2_MOUSE	Zinc transporter 2	Mus musculus (Mouse).	6e-123
comp210882_c0	470.44	152.81	206.99	169.97	55.61	31.22	26.65	C4YFX2	TUP1_CANAW	Transcriptional repressor TUP1	Candida albicans (strain WO-1) (	6e-14
comp219538_c0	151.86	151.95	76.13	48.93	31.44	22.78	22.22	Q08D64	ABCB6_XENTR	ATP-binding cassette sub-family B member 6, mitochondrial	Xenopus tropicalis (Western claw	0
comp224106_c1	112.23	151.77	132.76	87.36	49.71	51.52	60.7	Q6PBA8	MNS1_DANRE	Meiosis-specific nuclear structural protein 1	Danio rerio (Zebrafish) (Brachyd	1e-87
comp208596_c0	126.7	150.96	109.62	80.37	72.44	66.84	78.56	Q9WUK2	IF4H_MOUSE	Eukaryotic translation initiation factor 4H	Mus musculus (Mouse).	9e-46
comp216881_c4	170.27	149.78	79.45	38.38	23.22	21	18.68	Q9QYI4	DJB12_MOUSE	DnaJ homolog subfamily B member 12	Mus musculus (Mouse).	3e-106
comp224545_c0	145.51	149.28	103.05	61.15	51.8	48.65	67.41	Q9H5L6	THAP9_HUMAN	THAP domain-containing protein 9	Homo sapiens (Human).	3e-60
comp205600_c0	335.51	148.27	124.21	180.94	51.2	95.2	126.64	NULL	NULL	NULL	NULL	NULL
comp223052_c2	143.36	147.83	166.67	225.86	78.17	83.3	120.76	P23800	RCC1_MESAU	Regulator of chromosome condensation	Mesocricetus auratus (Golden ham	3e-137
comp216050_c0	131.43	146.51	103.7	83.93	37.28	30.9	41.3	Q9VU68	WDR1_DROME	Actin-interacting protein 1	Drosophila melanogaster (Fruit f	0
comp224250_c2	109.88	145.34	169.72	90.94	37.17	33.95	34.8	Q9D7P6	ISCU_MOUSE	Iron-sulfur cluster assembly enzyme ISCU, mitochondrial	Mus musculus (Mouse).	3e-72
comp223673_c1	226.29	145.23	111.18	74	111.9	90.31	52.07	Q96I24	FUBP3_HUMAN	Far upstream element-binding protein 3	Homo sapiens (Human).	2e-111
comp215947_c0	88.09	144.76	121.62	108.7	25.57	25.89	63.29	Q6P8E9	NH2L1_XENTR	NHP2-like protein 1	Xenopus tropicalis (Western claw	4e-74
comp216669_c3	127.07	144.53	57.44	12.59	18.36	14.81	6.68	NULL	NULL	NULL	NULL	NULL
comp221250_c1	151.4	143.29	111.28	70.95	36.43	29.85	28.68	P11506	AT2B2_RAT	Plasma membrane calcium-transporting ATPase 2	Rattus norvegicus (Rat).	0
comp217323_c0	131.87	143.26	129.89	97.04	32.34	23.47	33.74	Q6PEI7	PYRG1_DANRE	CTP synthase 1	Danio rerio (Zebrafish) (Brachyd	0
comp223804_c0	117	143.13	106.41	103.5	41.99	38.64	59.24	O95427	PIGN_HUMAN	GPI ethanolamine phosphate transferase 1	Homo sapiens (Human).	0
comp222823_c0	90.8	142.56	151.94	170.41	96.89	78.48	107.83	P31689	DNJA1_HUMAN	DnaJ homolog subfamily A member 1	Homo sapiens (Human).	0
comp136051_c0	144.61	141.41	107.18	62.38	41.2	36.01	40.51	A7YW98	SYRC_BOVIN	Arginine--tRNA ligase, cytoplasmic	Bos taurus (Bovine).	0
comp221112_c0	123.92	141.12	107.48	91.73	47.15	47	62.47	P62138	PP1A_RAT	Serine/threonine-protein phosphatase PP1-alpha catalytic subunit	Rattus norvegicus (Rat).	0
comp213762_c0	79.43	140.14	86.32	49.63	16.38	17.12	11.06	Q8R3S2	TSN33_MOUSE	Tetraspanin-33	Mus musculus (Mouse).	9e-38
comp216803_c1	119.4	139.23	129.15	92.39	35.15	30.75	27.32	A1L157	TSN11_HUMAN	Tetraspanin-11	Homo sapiens (Human).	3e-23
comp207094_c0	102.21	138.23	121.06	108.71	30.45	28.57	53.16	P02599	CALM_DICDI	Calmodulin	Dictyostelium discoideum (Slime	4e-31
comp222054_c0	170.53	137.98	90.58	190.24	49.24	52.97	110.33	Q8N6F8	WBS27_HUMAN	Williams-Beuren syndrome chromosomal region 27 protein	Homo sapiens (Human).	5e-20
comp218728_c1	74.92	137.18	86.4	6.18	23.35	20.25	2.68	NULL	NULL	NULL	NULL	NULL
comp219834_c0	155.77	136.6	67.98	48.6	42.78	45.97	48.02	NULL	NULL	NULL	NULL	NULL
comp221670_c0	224.95	135.83	93.59	86.99	58.44	44.57	45.47	Q9H4G0	E41L1_HUMAN	Band 4.1-like protein 1	Homo sapiens (Human).	6e-176
comp221409_c0	161.82	135.05	97.73	49.19	32.03	23.93	22.41	Q62940	NEDD4_RAT	E3 ubiquitin-protein ligase NEDD4	Rattus norvegicus (Rat).	0
comp225539_c0	172.19	135.04	92.5	72.77	28.57	30.33	22.82	Q32LP4	S4A10_BOVIN	Sodium-driven chloride bicarbonate exchanger	Bos taurus (Bovine).	0
comp215431_c3	189.71	133.39	142.93	103.7	56.65	72.51	95.86	P60892	PRPS1_RAT	Ribose-phosphate pyrophosphokinase 1	Rattus norvegicus (Rat).	0
comp223478_c1	69.43	133.17	118.16	48.3	23.78	27.01	28.76	NULL	NULL	NULL	NULL	NULL
comp212875_c1	125.46	132.88	123.15	57	26.11	19.37	28.66	Q5R9Q3	GPM6A_PONAB	Neuronal membrane glycoprotein M6-a	Pongo abelii (Sumatran orangutan	6e-20
comp219862_c1	131.44	131.89	87.26	57.32	33.54	28.39	22.66	NULL	NULL	NULL	NULL	NULL
comp209234_c1	90.83	131.67	103.16	83.12	29.15	26.35	51.15	Q8LGG0	FKB12_ARATH	Peptidyl-prolyl cis-trans isomerase FKBP12	Arabidopsis thaliana (Mouse-ear	6e-37
comp218357_c2	163.16	131.64	270.95	316.7	173.42	206.24	326.48	P84079	ARF1_RAT	ADP-ribosylation factor 1	Rattus norvegicus (Rat).	1e-128
comp218134_c0	93.29	131.45	133.93	74.24	43.56	101.78	249.39	O95279	KCNK5_HUMAN	Potassium channel subfamily K member 5	Homo sapiens (Human).	4e-19
comp225845_c0	160.49	131.07	88.8	71.09	46.6	45.78	49.05	Q9VN14	CONT_DROME	Contactin	Drosophila melanogaster (Fruit f	0
comp217868_c1	126.34	130.26	92.22	39.07	20.03	13.36	8.79	Q9BRS8	LARP6_HUMAN	La-related protein 6	Homo sapiens (Human).	6e-71
comp223697_c1	141.37	129.98	50.53	18.55	12.44	7.84	11.35	P23188	FURIN_MOUSE	Furin	Mus musculus (Mouse).	0
comp223749_c0	150.2	129.24	29.78	7.92	41.02	38.96	10.75	NULL	NULL	NULL	NULL	NULL
comp225479_c0	115.42	128.45	92.29	102.77	56.22	53.8	93.22	Q91VC3	IF4A3_MOUSE	Eukaryotic initiation factor 4A-III	Mus musculus (Mouse).	0
comp223716_c0	99.59	127.09	158.48	110.69	131.7	157.54	146.27	NULL	NULL	NULL	NULL	NULL
comp214033_c0	96.77	127.02	84.22	74.52	40.07	35.72	48.5	Q0IHY5	EMC7_XENTR	ER membrane protein complex subunit 7	Xenopus tropicalis (Western claw	2e-71
comp213895_c0	117.52	126.92	83.45	64.17	40.4	36.55	44.36	NULL	NULL	NULL	NULL	NULL
comp210933_c0	83.46	126.79	96.54	45.16	27.39	23.2	38.85	NULL	NULL	NULL	NULL	NULL
comp225814_c0	110.07	126.78	138.49	117.17	30.06	31.95	113.85	NULL	NULL	NULL	NULL	NULL
comp222495_c0	84.13	126.59	123.76	100.03	57.49	70.99	101.76	NULL	NULL	NULL	NULL	NULL
comp223810_c1	118.18	126.53	51.88	8.4	51.8	46.19	20.68	NULL	NULL	NULL	NULL	NULL
comp219507_c0	88.56	126.18	69.18	54.79	22.57	18.32	20.78	Q923G2	RPAB3_MOUSE	DNA-directed RNA polymerases I, II, and III subunit RPABC3	Mus musculus (Mouse).	2e-84
comp218679_c1	393.6	126.13	82.72	54.11	28.35	17.5	13.31	NULL	NULL	NULL	NULL	NULL
comp220478_c1	202.66	125.83	44.21	32.23	25.79	19.97	25.63	A1A4J6	ATP9B_BOVIN	Probable phospholipid-transporting ATPase IIB	Bos taurus (Bovine).	0
comp214417_c0	145.96	125.74	137.02	126.29	102.91	89.48	80.6	Q66II8	RU17_XENTR	U1 small nuclear ribonucleoprotein 70 kDa	Xenopus tropicalis (Western claw	2e-84
comp218989_c0	132.23	124.3	175.98	179.04	107.03	119.07	196.25	P43307	SSRA_HUMAN	Translocon-associated protein subunit alpha	Homo sapiens (Human).	8e-83
comp214203_c0	107.08	123.99	101.88	67.76	14.95	14.95	19.62	Q5RGJ5	C19L1_DANRE	CWF19-like protein 1	Danio rerio (Zebrafish) (Brachyd	1e-81
comp215914_c0	98.94	122.94	142.49	72.45	27.18	25.78	38.11	Q9CQH3	NDUB5_MOUSE	NADH dehydrogenase [ubiquinone] 1 beta subcomplex subunit 5, mitochondrial	Mus musculus (Mouse).	1e-28
comp219437_c3	109.59	122.86	89.41	33.21	18.1	13.24	8.73	Q9H9H4	VP37B_HUMAN	Vacuolar protein sorting-associated protein 37B	Homo sapiens (Human).	2e-22
comp221657_c4	194.47	122.72	77.26	50.42	71.66	65.56	61	O94972	TRI37_HUMAN	E3 ubiquitin-protein ligase TRIM37	Homo sapiens (Human).	0
comp223842_c1	55.26	122.47	71.98	9.36	6.94	4.47	0.53	NULL	NULL	NULL	NULL	NULL
comp219518_c0	108.45	121.93	89.81	70.43	31.18	26.61	29.55	Q9Y4P3	TBL2_HUMAN	Transducin beta-like protein 2	Homo sapiens (Human).	4e-139
comp223536_c0	244.32	121.27	81.7	74.91	41.94	23.85	25.5	Q3TJ91	L2GL2_MOUSE	Lethal(2) giant larvae protein homolog 2	Mus musculus (Mouse).	1e-103
comp208511_c0	100.09	120.63	74.03	63.78	24.39	23.6	42.96	Q9CPY6	GID4_MOUSE	Glucose-induced degradation protein 4 homolog	Mus musculus (Mouse).	4e-128
comp226213_c1	170.24	120.41	80.49	38.07	36.08	24.92	17.68	O94985	CSTN1_HUMAN	Calsyntenin-1	Homo sapiens (Human).	0
comp221141_c2	132.96	120.14	66.32	12.08	40.46	44.23	17.56	P78362	SRPK2_HUMAN	SRSF protein kinase 2	Homo sapiens (Human).	7e-84
comp223979_c0	117.3	119.46	84.91	52.93	44.07	34.41	25.54	NULL	NULL	NULL	NULL	NULL
comp220483_c3	127.25	119.3	81.23	68.02	49.24	55.49	96.67	Q0VFL3	KHDR2_XENTR	KH domain-containing, RNA-binding, signal transduction-associated protein 2	Xenopus tropicalis (Western claw	4e-82
comp206180_c0	73.33	119.21	101.69	90.98	23.64	22.25	51.11	Q9DAT2	MRGBP_MOUSE	MRG/MORF4L-binding protein	Mus musculus (Mouse).	4e-27
comp210920_c0	92.99	119.09	69.9	52.68	15.11	13.6	20.53	NULL	NULL	NULL	NULL	NULL
comp211698_c2	62.18	118.78	92.45	53.58	33.88	29.73	54.49	NULL	NULL	NULL	NULL	NULL
comp222106_c2	61.77	118.66	114.07	24.19	31.01	24.35	9.79	NULL	NULL	NULL	NULL	NULL
comp221541_c0	101.24	117.89	76.33	43.74	38.2	36.71	41.47	D3ZTX0	TMED7_RAT	Transmembrane emp24 domain-containing protein 7	Rattus norvegicus (Rat).	2e-52
comp217646_c0	136.42	117.54	105.31	77.83	40.04	44.06	73.76	P38117	ETFB_HUMAN	Electron transfer flavoprotein subunit beta	Homo sapiens (Human).	3e-128
comp225981_c0	132.87	117.22	45.58	49.53	37.23	38.26	44.83	Q24048	ATPB2_DROME	Sodium/potassium-transporting ATPase subunit beta-2	Drosophila melanogaster (Fruit f	3e-53
comp221416_c1	107.26	116.72	98.49	66.79	71.76	82.7	80.64	P25169	AT1B1_ARTSF	Sodium/potassium-transporting ATPase subunit beta	Artemia franciscana (Brine shrim	4e-72
comp218516_c2	74.83	116.18	98.92	55.43	24.99	23.72	33.78	NULL	NULL	NULL	NULL	NULL
comp223317_c1	114.9	116.12	65.94	44.86	30.39	24.77	30.33	NULL	NULL	NULL	NULL	NULL
comp217977_c0	30.54	115.99	19.5	17.11	9.86	6.55	5.59	NULL	NULL	NULL	NULL	NULL
comp220338_c0	131.89	115.85	27.76	9	6.69	5.77	5.82	NULL	NULL	NULL	NULL	NULL
comp227966_c0	81.6	115.3	115.22	103.69	66.25	60.43	80.2	Q9GR88	ERF1_POLMI	Eukaryotic peptide chain release factor subunit 1	Polyandrocarpa misakiensis (Tuni	0
comp216669_c4	192.98	115.12	51.63	29.78	19.01	14	11.59	Q9NRZ5	PLCD_HUMAN	1-acyl-sn-glycerol-3-phosphate acyltransferase delta	Homo sapiens (Human).	2e-114
comp228708_c0	140.32	114.11	82.51	64.61	7.45	6.61	9.94	NULL	NULL	NULL	NULL	NULL
comp206425_c0	91.49	112.67	101.85	98.3	43.23	43.19	84.01	NULL	NULL	NULL	NULL	NULL
comp225543_c0	149.26	111.73	53.39	22.57	14.83	12.15	10.1	Q28GW8	MELK_XENTR	Maternal embryonic leucine zipper kinase	Xenopus tropicalis (Western claw	0
comp220311_c1	56.95	111.64	74.38	11.83	16.81	15.15	4.79	NULL	NULL	NULL	NULL	NULL
comp213231_c5	84.18	111.56	106.69	118.28	42.83	43.02	104.63	Q3T102	EIF3E_BOVIN	Eukaryotic translation initiation factor 3 subunit E	Bos taurus (Bovine).	8e-120
comp213282_c3	132.69	111.32	104.41	90.06	44.71	40.95	51.91	Q68DI1	ZN776_HUMAN	Zinc finger protein 776	Homo sapiens (Human).	1e-15
comp224662_c1	98.81	111.01	55.42	43.11	16.53	14.76	22.34	Q9CY21	WBS22_MOUSE	Uncharacterized methyltransferase WBSCR22	Mus musculus (Mouse).	6e-127
comp223785_c1	9.56	110.84	8.19	16.47	19.39	20.41	10	P08770	TRA1_MAIZE	Putative AC transposase	Zea mays (Maize).	7e-11
comp213208_c0	68.54	110.1	136.29	126.05	45.93	39.93	56.62	Q5VVH5	IKBP1_HUMAN	Interleukin-1 receptor-associated kinase 1-binding protein 1	Homo sapiens (Human).	1e-54
comp208745_c0	70.08	109.94	79.47	43.45	22.19	19.75	20.57	Q9R0Q9	MPU1_MOUSE	Mannose-P-dolichol utilization defect 1 protein	Mus musculus (Mouse).	3e-75
comp222083_c0	222.94	109.15	82.43	64.9	30.34	31.25	25.82	Q9VFJ2	RM11_DROME	39S ribosomal protein L11, mitochondrial	Drosophila melanogaster (Fruit f	5e-75
comp222777_c0	86.52	109.02	91.19	74.39	55.02	64.67	82.82	P35659	DEK_HUMAN	Protein DEK	Homo sapiens (Human).	1e-19
comp207361_c0	80.02	108.84	92.43	68.5	16.28	14.97	29.26	NULL	NULL	NULL	NULL	NULL
comp225827_c0	121.9	108.31	100.38	99.2	35.44	31.06	54.44	Q8IW35	CEP97_HUMAN	Centrosomal protein of 97 kDa	Homo sapiens (Human).	2e-113
comp218809_c0	95.97	108.08	90.81	61.7	42.42	42.08	58.33	Q6DC04	CARM1_DANRE	Histone-arginine methyltransferase CARM1	Danio rerio (Zebrafish) (Brachyd	0
comp214203_c1	95.57	107.7	91.69	53.33	17.03	15.46	16.07	Q8AVL0	C19L1_XENLA	CWF19-like protein 1	Xenopus laevis (African clawed f	5e-100
comp223793_c1	129.92	107.69	65.53	40.32	37.45	31.98	26.7	Q5ZML4	CHRD1_CHICK	Cysteine and histidine-rich domain-containing protein 1	Gallus gallus (Chicken).	6e-118
comp224739_c2	71.33	107.6	52.73	40.92	10.02	9.94	10.5	Q9H3N1	TMX1_HUMAN	Thioredoxin-related transmembrane protein 1	Homo sapiens (Human).	5e-69
comp217941_c0	80.17	107.47	101.59	33.44	16.05	10.34	8.06	NULL	NULL	NULL	NULL	NULL
comp213517_c0	88.26	107.42	57.99	38.89	17.6	8.29	6.74	Q8CA71	SHSA4_MOUSE	Protein shisa-4	Mus musculus (Mouse).	4e-07
comp214782_c0	100.03	107.13	158.84	107.86	55.05	45.11	52.6	Q9VQ62	NPC2_DROME	Protein NPC2 homolog	Drosophila melanogaster (Fruit f	5e-40
comp217665_c2	68.35	107.11	129.49	121.86	63.45	64.17	86.36	NULL	NULL	NULL	NULL	NULL
comp216792_c0	91.83	106.99	61.69	20.67	14.2	12.24	6.83	Q0GGW5	STK11_CHICK	Serine/threonine-protein kinase STK11	Gallus gallus (Chicken).	5e-11
comp216391_c1	102.4	106.89	75.3	54.21	46.7	59.91	46.23	Q1LWC2	T106B_DANRE	Transmembrane protein 106B	Danio rerio (Zebrafish) (Brachyd	3e-38
comp221086_c0	106.99	106.84	113.16	73.23	45.55	36.32	53.53	P15170	ERF3A_HUMAN	Eukaryotic peptide chain release factor GTP-binding subunit ERF3A	Homo sapiens (Human).	0
comp216039_c0	81.47	106.83	86.99	73.27	55.3	68.6	95.75	Q6IQ97	RBM41_DANRE	RNA-binding protein 4.1	Danio rerio (Zebrafish) (Brachyd	5e-22
comp215831_c0	82.21	106.23	38.59	16.23	4.34	2.56	3.42	Q9CXC3	CT072_MOUSE	Uncharacterized protein C20orf72 homolog	Mus musculus (Mouse).	2e-60
comp212067_c0	161.24	105.72	42.62	13.34	19.85	13.78	7.27	Q9Y6I7	WSB1_HUMAN	WD repeat and SOCS box-containing protein 1	Homo sapiens (Human).	4e-150
comp205981_c0	114.36	105.51	35.07	58.75	1.71	5.06	4.18	NULL	NULL	NULL	NULL	NULL
comp216722_c0	131.55	105.48	58.93	30.49	18.01	15.13	17.13	Q9R088	KITM_MOUSE	Thymidine kinase 2, mitochondrial	Mus musculus (Mouse).	8e-61
comp218728_c2	60.52	105.26	65.93	15.57	17.4	16.38	9.13	Q9UL26	RB22A_HUMAN	Ras-related protein Rab-22A	Homo sapiens (Human).	7e-52
comp225237_c0	77.85	105.2	34.89	42.94	29.98	41.33	62.2	P04183	KITH_HUMAN	Thymidine kinase, cytosolic	Homo sapiens (Human).	9e-83
comp214364_c4	163.12	104.05	174.17	156.88	48.27	47.13	102.27	Q6GPJ5	LRC40_XENLA	Leucine-rich repeat-containing protein 40	Xenopus laevis (African clawed f	5e-28
comp223723_c0	120.15	103.93	69.6	24.71	31.97	28.23	16.53	Q6P9X4	TP4A2_RAT	Protein tyrosine phosphatase type IVA 2	Rattus norvegicus (Rat).	2e-78
comp212346_c1	98.87	103.73	146.27	165.22	96.9	100.5	145.99	Q5RA42	IF1AX_PONAB	Eukaryotic translation initiation factor 1A, X-chromosomal	Pongo abelii (Sumatran orangutan	5e-75
comp216722_c1	72.64	103.37	72.46	5.41	10.89	9.3	6.36	NULL	NULL	NULL	NULL	NULL
comp209897_c0	90.81	102.83	46.51	59.46	5.09	14.57	11	Q2LE78	BTBD6_XENLA	BTB/POZ domain-containing protein 6	Xenopus laevis (African clawed f	2e-11
comp220119_c3	80.07	101.76	85.23	61.02	42.5	33.05	26.69	Q4VBS4	AMP1D_DANRE	Methionine aminopeptidase 1D, mitochondrial	Danio rerio (Zebrafish) (Brachyd	3e-99
comp216432_c0	75.03	101.58	173.28	341.88	322.47	333.43	273.57	Q58A42	DD3_DICDI	Protein DD3-3	Dictyostelium discoideum (Slime	4e-124
comp163760_c0	89.22	101.19	88.66	45.61	14.08	10.68	9.76	Q16769	QPCT_HUMAN	Glutaminyl-peptide cyclotransferase	Homo sapiens (Human).	1e-87
comp224376_c1	126.64	101	114.78	28.12	93.94	101.36	34.76	NULL	NULL	NULL	NULL	NULL
comp220332_c1	37.29	100.95	65.82	12.85	12.17	10.52	10.08	NULL	NULL	NULL	NULL	NULL
comp202331_c0	142.26	100.87	56.02	27.44	19.79	13.87	15.88	Q91VS8	FARP2_MOUSE	FERM, RhoGEF and pleckstrin domain-containing protein 2	Mus musculus (Mouse).	0
comp212660_c0	73.39	100.77	103.49	90.19	75.23	66.93	77.64	Q9UG63	ABCF2_HUMAN	ATP-binding cassette sub-family F member 2	Homo sapiens (Human).	0
comp209642_c0	76.45	100.7	70.15	35.83	9.9	9.12	14.27	NULL	NULL	NULL	NULL	NULL
comp219422_c5	107.39	100.2	91.25	67.93	19.93	9.11	6.54	NULL	NULL	NULL	NULL	NULL
comp222073_c1	127.44	99.58	155.83	240.64	249.84	303.82	496.73	P29341	PABP1_MOUSE	Polyadenylate-binding protein 1	Mus musculus (Mouse).	0
comp223441_c0	102.61	99.55	63.16	51.61	31.68	31.81	34.09	O97490	TRFM_RABIT	Melanotransferrin	Oryctolagus cuniculus (Rabbit).	2e-142
comp221724_c0	105.55	99.35	69.87	50.96	23.95	17.44	14.24	Q6NRC9	LRCC1_XENLA	Leucine-rich repeat and coiled-coil domain-containing protein 1	Xenopus laevis (African clawed f	0
comp215369_c5	79	99.3	71.71	54.33	26.38	22.41	31.85	Q9Z255	UBE2A_MOUSE	Ubiquitin-conjugating enzyme E2 A	Mus musculus (Mouse).	2e-100
comp220048_c2	139.64	98.82	101.87	78.58	54.02	44.24	43.63	Q5RC80	RBM39_PONAB	RNA-binding protein 39	Pongo abelii (Sumatran orangutan	0
comp220346_c2	81.94	98.26	70.39	117.8	38.25	58.76	48.32	P03934	TC1A_CAEEL	Transposable element Tc1 transposase	Caenorhabditis elegans.	1e-45
comp223421_c1	134.37	97.83	52.13	41.05	31.57	22.96	18.2	Q8R0G7	SPNS1_MOUSE	Protein spinster homolog 1	Mus musculus (Mouse).	2e-163
comp212205_c2	0.07	97.83	115.3	13.45	1.64	1.55	1.61	O96006	ZBED1_HUMAN	Zinc finger BED domain-containing protein 1	Homo sapiens (Human).	6e-08
comp214321_c4	57.17	97.74	89.5	74.04	27.94	29.59	57.44	NULL	NULL	NULL	NULL	NULL
comp224819_c1	95.62	97.63	82.2	90.26	71.12	84.25	95.36	Q2TA25	PLK1_BOVIN	Serine/threonine-protein kinase PLK1	Bos taurus (Bovine).	3e-125
comp214878_c0	83.17	97.33	100.89	159.8	82.75	90.8	181.75	P00125	CY1_BOVIN	Cytochrome c1, heme protein, mitochondrial	Bos taurus (Bovine).	2e-118
comp218587_c0	145.41	97.26	61.58	6.29	7.8	5.04	3.26	NULL	NULL	NULL	NULL	NULL
comp222568_c0	110.45	97.07	59.49	24.82	36.8	28.33	18.57	NULL	NULL	NULL	NULL	NULL
comp216359_c3	184.04	96.95	108.03	442.17	400.12	484.21	1407.36	P68372	TBB4B_MOUSE	Tubulin beta-4B chain	Mus musculus (Mouse).	3e-179
comp218124_c0	100.52	96.93	100.82	109.83	90.97	103.67	228.86	Q3B8Q1	DDX21_RAT	Nucleolar RNA helicase 2	Rattus norvegicus (Rat).	0
comp223194_c1	111.77	96.71	78.18	50.34	46.76	44.48	30.96	Q8C2P3	DUS1L_MOUSE	tRNA-dihydrouridine(16/17) synthase [NAD(P)(+)]-like	Mus musculus (Mouse).	0
comp222651_c1	69.24	96.56	33.97	18.23	11.44	9.23	7.29	Q28CV2	T184C_XENTR	Transmembrane protein 184C	Xenopus tropicalis (Western claw	2e-79
comp211958_c0	98.36	96.48	63.98	26.36	10.44	7.63	12.44	A5D8M6	SBDS_XENLA	Ribosome maturation protein SBDS	Xenopus laevis (African clawed f	2e-117
comp197509_c0	160.81	96.21	182.42	169.99	69.04	75.69	142.44	NULL	NULL	NULL	NULL	NULL
comp212329_c1	79.48	96.1	69.37	43.83	19.3	18.47	28.53	Q28H51	BIR51_XENTR	Baculoviral IAP repeat-containing protein 5.1	Xenopus tropicalis (Western claw	2e-35
comp221250_c0	138.29	95.83	77.95	58.02	21.35	14.56	15.28	Q16720	AT2B3_HUMAN	Plasma membrane calcium-transporting ATPase 3	Homo sapiens (Human).	3e-115
comp210655_c0	38.99	95.7	63.24	10.69	11.71	9.59	8.06	NULL	NULL	NULL	NULL	NULL
comp218358_c1	121.64	95.52	72.56	49.31	20.66	17.14	7.56	Q9V5L3	C49A1_DROME	Probable cytochrome P450 49a1	Drosophila melanogaster (Fruit f	6e-87
comp219837_c4	71.72	95.49	45.48	23.64	12.72	13.91	10.71	Q0VE29	SAM12_MOUSE	Sterile alpha motif domain-containing protein 12	Mus musculus (Mouse).	2e-20
comp204338_c0	72.84	95.49	72.11	56.43	33.2	29.77	50.48	Q9NWZ5	UCKL1_HUMAN	Uridine-cytidine kinase-like 1	Homo sapiens (Human).	0
comp220882_c1	78.16	94.84	64.74	80.75	37.87	38.77	49.46	Q52KD8	EAF6_XENLA	Chromatin modification-related protein MEAF6	Xenopus laevis (African clawed f	3e-51
comp214213_c0	88.64	94.64	78	54.52	20.04	18.23	28.36	P0CB97	NDUS8_PONAB	NADH dehydrogenase [ubiquinone] iron-sulfur protein 8, mitochondrial	Pongo abelii (Sumatran orangutan	5e-111
comp199378_c0	52.8	94.49	81.96	63.45	26.7	26.33	42.6	P61759	PFD3_MOUSE	Prefoldin subunit 3	Mus musculus (Mouse).	8e-80
comp221926_c0	88.46	94.43	80.61	51.85	43.4	45.35	46.62	O01393	UNC9_CAEEL	Innexin unc-9	Caenorhabditis elegans.	3e-86
comp221441_c2	44.96	94.38	187.16	100.65	35.38	22.13	5.86	Q68EA5	ZNF57_HUMAN	Zinc finger protein 57	Homo sapiens (Human).	6e-40
comp213252_c0	105.38	94.11	72.56	56.15	24.68	19.66	24.13	Q8CIC2	NUPL2_MOUSE	Nucleoporin-like protein 2	Mus musculus (Mouse).	6e-25
comp213142_c0	168.17	93.96	40.27	14.62	22.81	18.05	13.88	Q8VEG6	CNO6L_MOUSE	CCR4-NOT transcription complex subunit 6-like	Mus musculus (Mouse).	0
comp222471_c0	103.96	93.41	43.84	30.84	12.72	10.26	8.3	NULL	NULL	NULL	NULL	NULL
comp223470_c0	128.95	93.28	77.29	47.14	25.45	19.38	19.52	Q91309	F26_LITCT	6-phosphofructo-2-kinase/fructose-2,6-bisphosphatase	Lithobates catesbeiana (American	0
comp212118_c0	80.23	93.22	41.77	22.49	3.28	2.47	2.36	Q28HC7	COMD6_XENTR	COMM domain-containing protein 6	Xenopus tropicalis (Western claw	1e-24
comp224129_c0	78.1	92.92	71.91	79.32	66.21	56.46	63.07	Q02241	KIF23_HUMAN	Kinesin-like protein KIF23	Homo sapiens (Human).	4e-34
comp209610_c1	60.46	92.49	42.58	26.05	7.47	7.6	6.49	Q5E975	TM230_BOVIN	Transmembrane protein 230	Bos taurus (Bovine).	4e-38
comp224725_c3	84.5	92.23	66.08	50.75	29.43	30.56	56.1	Q9W602	SSRP1_XENLA	FACT complex subunit SSRP1	Xenopus laevis (African clawed f	0
comp223887_c3	65.76	92.18	95.61	24.5	27.97	20.78	13.42	NULL	NULL	NULL	NULL	NULL
comp225761_c0	67.66	91.96	37.74	53.32	21.9	22.05	25.92	NULL	NULL	NULL	NULL	NULL
comp224969_c1	53.95	91.52	59.14	187.72	279.98	299.9	366.28	P33198	IDHP_PIG	Isocitrate dehydrogenase [NADP], mitochondrial	Sus scrofa (Pig).	9e-169
comp224207_c1	132.1	91.5	56.27	31.54	36.75	32.1	24.44	O01393	UNC9_CAEEL	Innexin unc-9	Caenorhabditis elegans.	7e-91
comp219330_c0	105.76	91.4	123.54	186.72	179.99	213.93	315.47	Q8VDM6	HNRL1_MOUSE	Heterogeneous nuclear ribonucleoprotein U-like protein 1	Mus musculus (Mouse).	4e-166
comp214938_c5	71.05	91	74.37	58.59	25.34	28.05	32.06	P13437	THIM_RAT	3-ketoacyl-CoA thiolase, mitochondrial	Rattus norvegicus (Rat).	0
comp221952_c2	83.42	90.69	47.3	8.14	28.15	27.84	12.81	NULL	NULL	NULL	NULL	NULL
comp211374_c0	62.33	90.59	37.11	5.82	3.5	3.37	2.01	NULL	NULL	NULL	NULL	NULL
comp221613_c1	74.72	90.16	53.54	51.54	16.63	11	9.09	NULL	NULL	NULL	NULL	NULL
comp225207_c1	105.72	90.16	92.41	70.43	27.42	26.31	20.42	Q7ZXT3	EDC4_XENLA	Enhancer of mRNA-decapping protein 4	Xenopus laevis (African clawed f	9e-120
comp205414_c0	139.59	90	125.01	171.54	67.4	65.71	150.78	B5FZ19	EIF3I_TAEGU	Eukaryotic translation initiation factor 3 subunit I	Taeniopygia guttata (Zebra finch	4e-176
comp223417_c0	117.75	89.87	46.08	22.88	7.71	5.37	2.84	Q8N2I9	STK40_HUMAN	Serine/threonine-protein kinase 40	Homo sapiens (Human).	1e-129
comp211540_c0	68.23	89.63	81.01	74.59	52.51	47.38	76.51	Q6TGS6	SYYC_DANRE	Tyrosine--tRNA ligase, cytoplasmic	Danio rerio (Zebrafish) (Brachyd	0
comp215846_c0	136.45	89.61	53.17	28.87	13.43	10.37	6.7	Q9NX74	DUS2L_HUMAN	tRNA-dihydrouridine(20) synthase [NAD(P)+]-like	Homo sapiens (Human).	8e-167
comp210374_c1	138.73	89.61	46.83	13.55	16.45	13.05	16.3	Q6P881	NSE1_XENTR	Non-structural maintenance of chromosomes element 1 homolog	Xenopus tropicalis (Western claw	1e-48
comp229574_c0	98.27	89.48	61.34	37.27	22.08	19.16	20.86	P41976	SODM_BOVIN	Superoxide dismutase [Mn], mitochondrial	Bos taurus (Bovine).	4e-109
comp218713_c0	197.34	88.99	38.36	19.87	15.55	9.25	5.06	Q86W92	LIPB1_HUMAN	Liprin-beta-1	Homo sapiens (Human).	3e-124
comp224525_c2	98	88.75	18.04	54.19	42.88	57.24	50.26	Q8NEZ4	MLL3_HUMAN	Histone-lysine N-methyltransferase MLL3	Homo sapiens (Human).	4e-70
comp221492_c0	83.7	88.65	69.88	164.95	57.77	40.07	34.08	Q9UA35	S28A3_EPTST	Solute carrier family 28 member 3	Eptatretus stoutii (Pacific hagf	3e-110
comp217005_c0	127.06	88.3	73.73	87.31	82.67	81.7	86.69	Q8BK63	KC1A_MOUSE	Casein kinase I isoform alpha	Mus musculus (Mouse).	0
comp222700_c7	74.16	88.22	48.96	29.3	5.58	5.88	15.45	NULL	NULL	NULL	NULL	NULL
comp215387_c0	91.68	88.08	59.95	42.31	26.98	24.53	18.06	NULL	NULL	NULL	NULL	NULL
comp222577_c2	57.86	87.36	67.84	36.87	21.23	17.49	13.71	Q8TBK6	ZCH10_HUMAN	Zinc finger CCHC domain-containing protein 10	Homo sapiens (Human).	7e-16
comp223979_c1	147.91	87.29	69.23	51.77	41.69	30.09	15.93	Q01085	TIAR_HUMAN	Nucleolysin TIAR	Homo sapiens (Human).	2e-124
comp221868_c0	130.11	87.11	59.87	40.91	31.75	28.95	33.5	Q0R4F1	PIF1_XENLA	ATP-dependent DNA helicase PIF1	Xenopus laevis (African clawed f	0
comp225709_c0	112.25	86.96	48.22	29.63	28.22	31.51	33.35	Q01484	ANK2_HUMAN	Ankyrin-2	Homo sapiens (Human).	7e-18
comp213435_c0	55.63	86.88	80.35	57.28	23.62	33.19	64.47	Q7Q6Y4	MED20_ANOGA	Mediator of RNA polymerase II transcription subunit 20	Anopheles gambiae (African malar	6e-66
comp224122_c0	134.69	86.84	56.45	34.04	19.06	13.8	10.81	Q6IRU7	CEP78_MOUSE	Centrosomal protein of 78 kDa	Mus musculus (Mouse).	1e-160
comp209787_c0	46.08	86.7	98.07	91.22	62.16	73.26	113.03	P49020	TMED2_CRIGR	Transmembrane emp24 domain-containing protein 2	Cricetulus griseus (Chinese hams	3e-106
comp224387_c0	150.86	86.66	39.28	14.92	23.05	16.01	11.86	Q3U3C9	GSE1_MOUSE	Genetic suppressor element 1	Mus musculus (Mouse).	5e-25
comp225816_c0	89.81	86.49	69.43	43.21	24.49	23.75	26.53	NULL	NULL	NULL	NULL	NULL
comp222391_c1	61.12	86.08	98.26	90.24	80.79	74.94	82.7	Q6DH23	V26BL_DANRE	Vacuolar protein sorting-associated protein 26B-like	Danio rerio (Zebrafish) (Brachyd	0
comp224122_c2	77.66	86.03	48.95	20.57	16.1	13.9	9.55	NULL	NULL	NULL	NULL	NULL
comp223916_c0	114.12	86	51.74	45.29	31.01	27.63	24.9	Q58D00	FBXW2_BOVIN	F-box/WD repeat-containing protein 2	Bos taurus (Bovine).	8e-90
comp215396_c5	98.3	85.88	71.28	45.62	44.4	58.64	74.39	P58389	PTPA_MOUSE	Serine/threonine-protein phosphatase 2A activator	Mus musculus (Mouse).	6e-136
comp223532_c4	112.59	85.65	50.04	43.99	36.1	40.68	47.6	P46060	RAGP1_HUMAN	Ran GTPase-activating protein 1	Homo sapiens (Human).	8e-107
comp223179_c0	109.07	85.57	63.11	46.91	22.89	20.7	21.34	Q8K1J5	SDE2_MOUSE	Protein SDE2 homolog	Mus musculus (Mouse).	5e-67
comp220800_c0	104.18	85.38	43.54	21.45	17.25	11.65	5.96	Q5TCY1	TTBK1_HUMAN	Tau-tubulin kinase 1	Homo sapiens (Human).	1e-155
comp222159_c0	104.52	85.2	58.8	42.49	25.24	19.85	15.93	Q9H0P0	5NT3_HUMAN	Cytosolic 5'-nucleotidase 3	Homo sapiens (Human).	9e-94
comp222075_c0	73.54	85.11	125.49	71.65	75.18	76.4	79.77	P60517	GBRAP_RAT	Gamma-aminobutyric acid receptor-associated protein	Rattus norvegicus (Rat).	4e-75
comp211777_c0	57.14	84.98	71.29	67.51	23.07	25.61	46.14	Q0VC92	MGN2_BOVIN	Protein mago nashi homolog 2	Bos taurus (Bovine).	1e-96
comp217005_c1	65.79	84.72	60.9	49.33	52.22	55.21	66.13	NULL	NULL	NULL	NULL	NULL
comp216313_c1	73.26	84.49	63.06	13.9	11.58	8.62	5.37	Q96GG9	DCNL1_HUMAN	DCN1-like protein 1	Homo sapiens (Human).	6e-133
comp220694_c0	72.59	84.48	42.98	36.23	28.71	22.35	13.13	P55013	S12A2_SQUAC	Solute carrier family 12 member 2	Squalus acanthias (Spiny dogfish	0
comp221105_c0	131.07	84.34	72.44	43.99	57.17	60.13	64.83	P50416	CPT1A_HUMAN	Carnitine O-palmitoyltransferase 1, liver isoform	Homo sapiens (Human).	0
comp213367_c1	78.77	84.18	45.8	19.31	31.67	32.51	18.79	Q9UNH5	CC14A_HUMAN	Dual specificity protein phosphatase CDC14A	Homo sapiens (Human).	0
comp216939_c1	1.99	84.06	7.5	1.19	0.29	0.29	0.37	Q64732	FOXB1_MOUSE	Forkhead box protein B1	Mus musculus (Mouse).	3e-24
comp210284_c1	38.82	84.03	69.05	20.6	45.92	39.11	16.76	NULL	NULL	NULL	NULL	NULL
comp223547_c2	101.97	83.98	72.44	74.72	55.89	50.49	123.32	Q96J94	PIWL1_HUMAN	Piwi-like protein 1	Homo sapiens (Human).	0
comp224227_c2	79.56	83.98	74.1	68.03	35.04	27.88	37.6	Q5M8F7	NEPR1_XENTR	Nuclear envelope phosphatase-regulatory subunit 1	Xenopus tropicalis (Western claw	1e-39
comp209644_c0	54.7	83.96	111.74	119.27	44.01	35.83	118.83	A6QPI6	TOM22_BOVIN	Mitochondrial import receptor subunit TOM22 homolog	Bos taurus (Bovine).	3e-20
comp213890_c3	39.46	83.91	83.13	60.29	50.26	50.84	88.38	Q8I1F4	FBRL_DROER	rRNA 2'-O-methyltransferase fibrillarin	Drosophila erecta (Fruit fly).	4e-102
comp221952_c3	196.75	83.41	44.5	40.83	39.2	37.39	36.34	Q3SZY7	ZFAN6_BOVIN	AN1-type zinc finger protein 6	Bos taurus (Bovine).	1e-45
comp215564_c1	75.61	83.37	85.63	129.08	48.25	71.25	114.05	NULL	NULL	NULL	NULL	NULL
comp215564_c0	58.89	83.32	75.92	102.56	47.36	64.11	115.63	Q9GPH3	ATFC_BOMMO	Activating transcription factor of chaperone	Bombyx mori (Silk moth).	8e-16
comp223052_c0	46.44	83.32	92.08	59.79	31.36	32.51	48.31	NULL	NULL	NULL	NULL	NULL
comp212737_c0	32.86	83.25	20.91	17.81	4.54	2.23	4.19	Q9ERH8	S28A3_MOUSE	Solute carrier family 28 member 3	Mus musculus (Mouse).	8e-113
comp225429_c2	48.48	83.19	49.28	78.49	1.03	5.34	19.76	NULL	NULL	NULL	NULL	NULL
comp214534_c0	67.79	83.14	100.31	71.64	28	28.98	49.69	NULL	NULL	NULL	NULL	NULL
comp224405_c0	159.05	83.12	43.38	32.07	25.62	20.28	16.48	Q3TMW1	C102A_MOUSE	Coiled-coil domain-containing protein 102A	Mus musculus (Mouse).	3e-102
comp210690_c0	27	82.93	47.54	37.95	10.28	9.41	17.34	NULL	NULL	NULL	NULL	NULL
comp219150_c0	110.91	82.83	55.77	60.71	40.99	40.09	31.52	O43818	U3IP2_HUMAN	U3 small nucleolar RNA-interacting protein 2	Homo sapiens (Human).	1e-165
comp219537_c3	108.35	82.41	56.45	53.65	56.69	56.45	56.42	Q5GIS3	GBB_PINFU	Guanine nucleotide-binding protein subunit beta	Pinctada fucata (Pearl oyster).	0
comp217445_c8	58.68	82.37	29.17	15.73	7.24	8.76	3.33	NULL	NULL	NULL	NULL	NULL
comp215542_c0	128.6	82.35	18.55	9.34	16.44	11.14	4.68	Q62165	DAG1_MOUSE	Dystroglycan	Mus musculus (Mouse).	8e-115
comp225795_c0	163.2	82.16	31.29	16.11	18.3	13.36	18.09	Q5VWN6	F208B_HUMAN	Protein FAM208B	Homo sapiens (Human).	6e-12
comp217736_c1	32.51	82.14	37.97	10.17	26.82	28.19	11.53	NULL	NULL	NULL	NULL	NULL
comp217736_c0	124.76	82.02	60.21	62.92	45.18	42.73	53.3	NULL	NULL	NULL	NULL	NULL
comp221414_c2	108.72	81.74	54.8	60.06	53.57	47.29	39.37	Q52KN9	CWC22_XENLA	Pre-mRNA-splicing factor CWC22 homolog	Xenopus laevis (African clawed f	0
comp206558_c0	79.8	81.72	48.85	28.9	21.91	17.59	26.62	Q99502	EYA1_HUMAN	Eyes absent homolog 1	Homo sapiens (Human).	0
comp221848_c1	80.56	81.55	58.4	39.99	24.6	17.33	22.04	Q8BTS4	NUP54_MOUSE	Nuclear pore complex protein Nup54	Mus musculus (Mouse).	1e-90
comp222942_c0	19.28	81.4	138.47	12.09	94.19	64.84	12.34	NULL	NULL	NULL	NULL	NULL
comp214661_c0	138.68	80.93	82.82	68.08	55.66	39.16	44.06	P37198	NUP62_HUMAN	Nuclear pore glycoprotein p62	Homo sapiens (Human).	5e-97
comp225330_c0	56.05	80.8	17.77	20.3	3.19	3.78	3.26	NULL	NULL	NULL	NULL	NULL
comp225596_c0	51.81	80.72	62.42	44.29	9.9	8.43	23.19	NULL	NULL	NULL	NULL	NULL
comp220327_c2	108.23	80.54	82.17	67.52	25.79	26.72	57.88	Q94514	COX5A_DROME	Cytochrome c oxidase subunit 5A, mitochondrial	Drosophila melanogaster (Fruit f	2e-54
comp225516_c1	114.96	80.35	78.55	84.05	42.24	39.56	55.84	P29694	EF1G_RABIT	Elongation factor 1-gamma	Oryctolagus cuniculus (Rabbit).	0
comp225390_c0	60.55	80.17	56.42	28.24	12.43	12.37	9.96	Q08CZ6	NAKD1_XENTR	NAD kinase domain-containing protein 1	Xenopus tropicalis (Western claw	3e-113
comp224405_c1	99.95	80.05	100.05	106.95	51.02	59.6	111.02	O43396	TXNL1_HUMAN	Thioredoxin-like protein 1	Homo sapiens (Human).	8e-91
comp221097_c1	84.17	80.01	57.14	36.96	26.54	22.49	29.25	P0CB49	YLPM1_RAT	YLP motif-containing protein 1	Rattus norvegicus (Rat).	3e-100
comp212158_c1	67.77	79.85	65.64	22.82	17.68	13.26	11.82	NULL	NULL	NULL	NULL	NULL
comp202260_c0	64.41	79.67	81.37	69.09	26.01	24.03	42.52	O57383	DPOLB_XENLA	DNA polymerase beta	Xenopus laevis (African clawed f	9e-164
comp204024_c0	64.04	79.65	58.2	40.4	6.57	6.77	7.7	P58059	RT21_MOUSE	28S ribosomal protein S21, mitochondrial	Mus musculus (Mouse).	9e-24
comp215977_c0	50.31	79.65	68.33	22.55	14.28	13.58	8.74	NULL	NULL	NULL	NULL	NULL
comp221208_c0	50.89	79.61	89.31	94.57	87.49	71.39	85.42	A1XQU1	PSB7_PIG	Proteasome subunit beta type-7	Sus scrofa (Pig).	2e-147
comp214786_c7	60.02	79.52	91.1	76.39	57.99	51.34	53.06	Q6INR1	EIF3J_XENLA	Eukaryotic translation initiation factor 3 subunit J	Xenopus laevis (African clawed f	1e-44
comp211934_c0	82.69	79.46	25.3	19.86	6.76	3.43	1.4	E1BW58	MIEAP_CHICK	Mitochondria-eating protein	Gallus gallus (Chicken).	1e-11
comp204121_c0	132.73	79.33	124.84	242.7	115.89	215.29	754.05	NULL	NULL	NULL	NULL	NULL
comp215586_c0	44.54	79.18	111.83	62.43	32.74	33.74	47.07	P0C1J8	PIN1_RHIO9	Peptidyl-prolyl cis-trans isomerase pin1	43880) (Mucormycosis agent) (Rhi	5e-61
comp222626_c0	149.92	79.16	49.76	29.27	34.47	21.05	19.71	Q08999	RBL2_HUMAN	Retinoblastoma-like protein 2	Homo sapiens (Human).	0
comp215388_c1	79.06	79.07	37.3	26.32	12.48	9.18	13.93	Q68FP5	SPN1_RAT	Snurportin-1	Rattus norvegicus (Rat).	7e-117
comp215554_c0	164.59	79.06	123.97	44.06	36.98	19.48	8.31	P16912	KDC2_DROME	Protein kinase DC2	Drosophila melanogaster (Fruit f	8e-160
comp211956_c0	143.57	78.76	111.94	111.4	34.67	34.78	79.04	Q86VN1	VPS36_HUMAN	Vacuolar protein-sorting-associated protein 36	Homo sapiens (Human).	5e-157
comp211635_c0	112.78	78.72	54.92	45.67	11.99	7.44	17.84	Q9QY36	NAA10_MOUSE	N-alpha-acetyltransferase 10	Mus musculus (Mouse).	1e-103
comp215605_c0	73.98	78.71	81.2	63.92	37.09	35.44	43.53	Q6PAX8	CP072_XENLA	UPF0472 protein C16orf72 homolog	Xenopus laevis (African clawed f	4e-63
comp225540_c0	387.49	78.52	37.18	36.43	53.19	46.75	46.06	O08992	SDCB1_MOUSE	Syntenin-1	Mus musculus (Mouse).	9e-112
comp214000_c0	54	78.49	54	15.2	35.73	30.94	20.44	NULL	NULL	NULL	NULL	NULL
comp222749_c3	136.33	78.38	63.82	24.6	14.97	17.25	12.69	NULL	NULL	NULL	NULL	NULL
comp206679_c0	45.64	78.16	105.88	141.77	53.12	60.74	123.73	Q94519	ACPM_DROME	Acyl carrier protein, mitochondrial	Drosophila melanogaster (Fruit f	7e-45
comp219694_c0	145.04	78.11	49.46	38.57	16.4	11.18	12.95	Q2KI52	HYLS1_BOVIN	Hydrolethalus syndrome protein 1 homolog	Bos taurus (Bovine).	7e-26
comp224348_c0	97.65	77.96	65.11	41.47	41.69	40.78	28.7	Q9Z2V9	CCNI_MOUSE	Cyclin-I	Mus musculus (Mouse).	4e-77
comp225939_c0	61.79	77.76	61.93	44.76	32.78	34.54	40.26	Q5VWJ9	SNX30_HUMAN	Sorting nexin-30	Homo sapiens (Human).	4e-125
comp216985_c1	0.43	77.75	4.79	4.82	26	24.53	24.42	NULL	NULL	NULL	NULL	NULL
comp219888_c0	51.97	77.54	73.42	51.21	28.2	24.82	36.28	P49005	DPOD2_HUMAN	DNA polymerase delta subunit 2	Homo sapiens (Human).	8e-105
comp209778_c0	115.68	77.43	54.97	29.27	17.99	15.27	20.16	P27808	MGAT1_MOUSE	Alpha-1,3-mannosyl-glycoprotein 2-beta-N-acetylglucosaminyltransferase	Mus musculus (Mouse).	1e-166
comp224461_c0	153.3	77.42	38.77	24.34	26.07	23.28	11.24	Q6P9I7	SMC6_XENLA	Structural maintenance of chromosomes protein 6	Xenopus laevis (African clawed f	2e-80
comp219454_c1	97.31	77.37	62.83	38.79	15.21	7.92	5.15	Q6EV77	FUT8_PANTR	Alpha-(1,6)-fucosyltransferase	Pan troglodytes (Chimpanzee).	0
comp213430_c0	84.13	77.23	57.4	41.28	17.79	17.67	17.99	Q9UK39	NOCT_HUMAN	Nocturnin	Homo sapiens (Human).	3e-78
comp210660_c0	60.95	77.21	71.71	56.79	32.18	26.69	23.13	Q5XGY1	TSR1_XENLA	Pre-rRNA-processing protein TSR1 homolog	Xenopus laevis (African clawed f	0
comp223300_c1	148.82	77.05	63.63	44.2	46.61	43.7	28.8	Q8TAA9	VANG1_HUMAN	Vang-like protein 1	Homo sapiens (Human).	6e-172
comp221102_c0	189.97	77.05	69.3	53.31	49.4	36	34.8	Q9BRR8	GPTC1_HUMAN	G patch domain-containing protein 1	Homo sapiens (Human).	4e-158
comp217860_c0	117.43	76.98	49.08	36.78	33.96	23.35	22.83	NULL	NULL	NULL	NULL	NULL
comp212265_c0	74.6	76.97	38.43	17.25	3.31	2.09	2.47	Q86TW2	ADCK1_HUMAN	Uncharacterized aarF domain-containing protein kinase 1	Homo sapiens (Human).	0
comp219516_c2	121.07	76.94	41.17	18.49	42.34	48.32	16.43	A4FUB8	TM115_BOVIN	Transmembrane protein 115	Bos taurus (Bovine).	2e-49
comp222723_c1	108.4	76.9	44.43	24.18	29.58	26.19	22.78	P15215	LAMC1_DROME	Laminin subunit gamma-1	Drosophila melanogaster (Fruit f	0
comp217435_c0	62.94	76.87	73.16	54.52	36.34	41.97	49.23	Q9Y243	AKT3_HUMAN	RAC-gamma serine/threonine-protein kinase	Homo sapiens (Human).	0
comp222253_c0	69.85	76.85	77.27	39.18	16.72	11.49	8.33	Q7ZYD9	A13CB_XENLA	Ankyrin repeat domain-containing protein 13C-B	Xenopus laevis (African clawed f	0
comp217446_c1	62.16	76.77	70.72	69.53	23	23.78	61.05	B0BNE2	RPAB1_RAT	DNA-directed RNA polymerases I, II, and III subunit RPABC1	Rattus norvegicus (Rat).	4e-133
comp219464_c1	97.51	76.72	48.82	27.96	24.01	16.68	16.13	Q9HCD5	NCOA5_HUMAN	Nuclear receptor coactivator 5	Homo sapiens (Human).	5e-36
comp223887_c2	110.09	76.56	78.09	51.24	39.46	28.6	21.89	Q28C55	DLG1_XENTR	Disks large homolog 1	Xenopus tropicalis (Western claw	0
comp221014_c0	84.51	76.49	49.04	33.03	29.02	24.46	33	Q24K03	THUM1_BOVIN	THUMP domain-containing protein 1	Bos taurus (Bovine).	3e-54
comp220210_c3	72.45	76.42	52.87	31.44	17.37	13.59	11.05	Q9NXX6	NSE4A_HUMAN	Non-structural maintenance of chromosomes element 4 homolog A	Homo sapiens (Human).	1e-47
comp219702_c0	50.96	76.35	64.33	26.54	21.64	18.08	11.04	Q28J34	ERLN2_XENTR	Erlin-2	Xenopus tropicalis (Western claw	2e-106
comp223473_c0	162.38	76.15	66.19	15.12	30.51	12.07	8.73	Q86Y13	DZIP3_HUMAN	E3 ubiquitin-protein ligase DZIP3	Homo sapiens (Human).	3e-11
comp221591_c1	54.23	76.13	99.34	62.52	11.64	7.78	5.78	Q9P0K7	RAI14_HUMAN	Ankycorbin	Homo sapiens (Human).	1e-11
comp220673_c3	79.65	76.13	55.24	26.28	27.23	17.79	15.74	NULL	NULL	NULL	NULL	NULL
comp222777_c1	71.01	76.03	66.72	64.28	21.02	20.94	69.99	Q6AXS3	DEK_RAT	Protein DEK	Rattus norvegicus (Rat).	1e-12
comp223370_c0	55.75	75.89	92.16	94.2	57.83	66.28	115.41	A0MTA1	APEX1_DANRE	DNA-(apurinic or apyrimidinic site) lyase	Danio rerio (Zebrafish) (Brachyd	5e-81
comp215208_c0	49.14	75.86	42.62	37.45	52.69	83.52	205.59	B5FXE5	AIFM2_TAEGU	Apoptosis-inducing factor 2	Taeniopygia guttata (Zebra finch	2e-72
comp218088_c0	75	75.52	12.89	13.5	4.93	4.66	6.39	Q5ZJ87	CG060_CHICK	UPF0532 protein C7orf60 homolog	Gallus gallus (Chicken).	1e-80
comp221636_c0	73.77	75.49	65.28	54.98	26.16	18.57	12.96	O54891	LEG6_MOUSE	Galectin-6	Mus musculus (Mouse).	2e-17
comp215014_c0	36.44	75.42	43.09	46.36	21.75	24.71	55.1	B5X5D0	CI116_SALSA	UPF0691 protein C9orf116 homolog	Salmo salar (Atlantic salmon).	1e-24
comp222091_c2	70.79	75.33	46.13	30.35	14.64	13.81	24.48	O75954	TSN9_HUMAN	Tetraspanin-9	Homo sapiens (Human).	1e-25
comp213725_c0	71.29	75.31	56.94	25.88	22.77	23.01	15.36	NULL	NULL	NULL	NULL	NULL
comp212667_c0	92.89	75.22	46.51	21.99	7.82	4.24	3.43	Q5R667	STK40_PONAB	Serine/threonine-protein kinase 40	Pongo abelii (Sumatran orangutan	2e-48
comp215137_c1	62.14	75.2	78.32	110.87	72.11	77.58	118.39	P83941	ELOC_RAT	Transcription elongation factor B polypeptide 1	Rattus norvegicus (Rat).	7e-74
comp221012_c3	77.94	75.18	78.36	76.98	22.82	16.21	33.26	Q24JY7	I27L2_BOVIN	Interferon alpha-inducible protein 27-like protein 2	Bos taurus (Bovine).	2e-06
comp217303_c0	78.44	75.15	42.94	30.65	10.02	6.47	7.82	O57478	HEMH_XENLA	Ferrochelatase, mitochondrial	Xenopus laevis (African clawed f	0
comp225172_c1	55.61	75.06	86.86	34.21	33.35	23.6	23.72	A1L157	TSN11_HUMAN	Tetraspanin-11	Homo sapiens (Human).	4e-19
comp215621_c0	124.24	74.68	41.73	39.04	29.42	25.15	25.17	Q8R332	NUPL1_MOUSE	Nucleoporin p58/p45	Mus musculus (Mouse).	1e-88
comp223280_c0	257.49	74.63	136.92	135.21	85.75	69.25	135	P08570	RLA1_DROME	60S acidic ribosomal protein P1	Drosophila melanogaster (Fruit f	1e-29
comp207103_c0	105.9	74.41	35.05	25.72	12.37	7.8	7.47	P38130	KTR3_YEAST	Probable mannosyltransferase KTR3	Saccharomyces cerevisiae (strain	2e-36
comp206699_c0	45.43	74.2	41.12	12.76	17.42	20.62	26.68	O43805	SSNA1_HUMAN	Sjoegren syndrome nuclear autoantigen 1	Homo sapiens (Human).	2e-48
comp220749_c2	57.35	74.04	60.6	52.51	38.4	29.61	55.17	Q9TR36	PIPNB_BOVIN	Phosphatidylinositol transfer protein beta isoform	Bos taurus (Bovine).	2e-108
comp218298_c1	25.37	73.82	50.06	8.99	11.87	11.78	7.81	NULL	NULL	NULL	NULL	NULL
comp221416_c0	40.57	73.8	63.33	25.39	23.19	31.57	67.66	NULL	NULL	NULL	NULL	NULL
comp214963_c0	49.85	73.67	73.82	57.37	21.16	25.73	35.31	Q5ZKI4	CCD93_CHICK	Coiled-coil domain-containing protein 93	Gallus gallus (Chicken).	0
comp218050_c0	133.28	73.58	34.36	15.3	22.94	17.16	13.56	Q56A18	SMCE1_RAT	SWI/SNF-related matrix-associated actin-dependent regulator of chromatin subfamily E member 1	Rattus norvegicus (Rat).	2e-15
comp208513_c0	59.94	73.57	76.8	47.01	29.32	30.72	30.62	NULL	NULL	NULL	NULL	NULL
comp218135_c1	60.66	73.55	56.88	63.49	31.36	34.92	58.58	P30352	SRSF2_CHICK	Serine/arginine-rich splicing factor 2	Gallus gallus (Chicken).	7e-54
comp224827_c2	39.91	73.16	46.3	25.56	43.42	48.53	29.7	NULL	NULL	NULL	NULL	NULL
comp232968_c0	0	73.15	0.64	0.29	2.57	4.63	0	NULL	NULL	NULL	NULL	NULL
comp222926_c2	85.5	73.09	31.16	25.83	10.95	8.51	7.5	Q8N6D5	ANR29_HUMAN	Ankyrin repeat domain-containing protein 29	Homo sapiens (Human).	8e-92
comp220970_c0	86.06	73.08	68.52	62.16	26.44	21.82	34.21	Q9NZC7	WWOX_HUMAN	WW domain-containing oxidoreductase	Homo sapiens (Human).	0
comp223722_c0	146.33	72.89	67.84	67.93	41.58	34.29	30.32	Q9Y345	SC6A5_HUMAN	Sodium- and chloride-dependent glycine transporter 2	Homo sapiens (Human).	0
comp221315_c0	79.46	72.84	57.27	49.2	53.47	53.48	55.76	Q5RDY7	GBB5_PONAB	Guanine nucleotide-binding protein subunit beta-5	Pongo abelii (Sumatran orangutan	0
comp225418_c0	42.09	72.77	61.65	37.48	18.31	15.5	31.45	NULL	NULL	NULL	NULL	NULL
comp218287_c0	58.52	72.77	52.88	36.4	19.93	24.12	32.09	P48508	GSH0_RAT	Glutamate--cysteine ligase regulatory subunit	Rattus norvegicus (Rat).	5e-61
comp217021_c0	50.41	72.52	22.71	3.58	3.59	3.44	1.76	NULL	NULL	NULL	NULL	NULL
comp221970_c1	24.71	72.35	125.23	56.89	50.15	32.37	70.03	Q3V1V3	ESF1_MOUSE	ESF1 homolog	Mus musculus (Mouse).	7e-124
comp219896_c0	58.68	72.23	75.49	87.72	40.91	39.23	50.09	Q9BT67	NFIP1_HUMAN	NEDD4 family-interacting protein 1	Homo sapiens (Human).	3e-38
comp224300_c2	69.64	72.07	56.25	17.91	13.63	10.31	22.81	NULL	NULL	NULL	NULL	NULL
comp213877_c0	56.39	71.88	56.78	41.81	22.88	19.64	17.48	Q8K3C3	LZIC_MOUSE	Protein LZIC	Mus musculus (Mouse).	2e-79
comp217977_c3	34.78	71.79	22.96	5.5	9.1	6.33	2.47	NULL	NULL	NULL	NULL	NULL
comp222700_c8	28.22	71.54	33.24	1.34	2.32	1.87	1.54	NULL	NULL	NULL	NULL	NULL
comp219470_c0	117.77	71.54	31.52	7.61	9.42	7.25	5.84	Q9V4A7	PLXB_DROME	Plexin-B	Drosophila melanogaster (Fruit f	0
comp220843_c0	102.94	71.49	56.69	57.18	49.87	46.79	58.74	Q99MR6	SRRT_MOUSE	Serrate RNA effector molecule homolog	Mus musculus (Mouse).	0
comp209400_c0	72.95	71.05	118.65	118.29	41.05	44.65	128.54	Q8I7Z2	DAD1_ARAVE	Dolichyl-diphosphooligosaccharide--protein glycosyltransferase subunit DAD1	Araneus ventricosus (Orbweaver s	1e-56
comp225050_c2	53.21	70.99	51.17	37.44	24.84	27.32	40.31	NULL	NULL	NULL	NULL	NULL
comp224370_c1	76.22	70.85	140.76	76.03	24.68	25.95	72.38	Q9H477	RBSK_HUMAN	Ribokinase	Homo sapiens (Human).	6e-124
comp216914_c0	68.98	70.8	33.27	17.51	12.93	13.97	14.37	Q8K0H1	S47A1_MOUSE	Multidrug and toxin extrusion protein 1	Mus musculus (Mouse).	7e-116
comp215300_c0	38.38	70.7	88.81	93.91	37.57	39.37	73.38	Q08BM8	CNOT7_DANRE	CCR4-NOT transcription complex subunit 7	Danio rerio (Zebrafish) (Brachyd	2e-154
comp223437_c2	85.41	70.54	53.46	53.07	35.37	22.71	17.17	Q32PW3	TAF2_DANRE	Transcription initiation factor TFIID subunit 2	Danio rerio (Zebrafish) (Brachyd	0
comp187168_c0	48.94	70.44	56.43	37.61	14.62	12.36	11.43	Q2NKS3	PSMG3_BOVIN	Proteasome assembly chaperone 3	Bos taurus (Bovine).	1e-15
comp220548_c5	85.7	70.32	44.76	16.83	6.61	3.88	1.59	NULL	NULL	NULL	NULL	NULL
comp188134_c0	36.62	70.28	58.78	48.46	5.32	2.65	7.02	Q4S2L4	RCL_TETNG	Deoxyribonucleoside 5'-monophosphate N-glycosidase	nigroviridis).	9e-54
comp215067_c0	56.79	70.05	70.91	53.51	22.11	22.15	19.72	B0BM40	TPIS_XENTR	Triosephosphate isomerase	Xenopus tropicalis (Western claw	5e-125
comp218580_c2	65.8	70.01	62.21	70.31	26.93	21.62	41.18	A6N6J5	WDR35_RAT	WD repeat-containing protein 35	Rattus norvegicus (Rat).	0
comp225745_c1	49.72	69.91	54.99	33.38	14.13	13.01	12.02	P52555	ERP29_RAT	Endoplasmic reticulum resident protein 29	Rattus norvegicus (Rat).	1e-52
comp225227_c0	98.69	69.83	27.55	7.95	9.26	10.19	16.76	Q7XPJ0	KCBP_ORYSJ	Kinesin-like calmodulin-binding protein homolog	Oryza sativa subsp. japonica (Ri	3e-132
comp225323_c1	33.39	69.83	28.55	20.31	15.87	13.32	21.79	Q52I78	NAMPT_PIG	Nicotinamide phosphoribosyltransferase	Sus scrofa (Pig).	0
comp208684_c0	264.32	69.75	174.37	174.85	94.94	117.55	142.03	Q06055	AT5G2_HUMAN	ATP synthase lipid-binding protein, mitochondrial	Homo sapiens (Human).	1e-54
comp216998_c0	56.09	69.63	55.12	43.27	25.2	20.99	21.33	P70403	CASP_MOUSE	Protein CASP	Mus musculus (Mouse).	0
comp214099_c0	49.9	69.33	50.96	21.63	7.83	6.52	5.63	NULL	NULL	NULL	NULL	NULL
comp215976_c0	97.44	69.33	100.96	64.85	35.23	42.12	84.63	O44081	DKC1_DROME	H/ACA ribonucleoprotein complex subunit 4	Drosophila melanogaster (Fruit f	0
comp212610_c0	44.94	69.3	84.85	87.35	58.63	59.05	75.11	P28020	CSK21_XENLA	Casein kinase II subunit alpha	Xenopus laevis (African clawed f	0
comp217347_c4	270.17	69.28	20.35	13.76	18.25	13.47	4.98	Q15311	RBP1_HUMAN	RalA-binding protein 1	Homo sapiens (Human).	5e-93
comp225711_c0	86.51	69.25	74.51	29.07	17.51	14.07	11.18	Q8BMG8	MFTC_MOUSE	Mitochondrial folate transporter/carrier	Mus musculus (Mouse).	3e-120
comp221296_c0	111.51	69.18	60.14	34.13	10.25	6.13	4.74	P93732	PIP_ARATH	Proline iminopeptidase	Arabidopsis thaliana (Mouse-ear	2e-131
comp221801_c0	108.99	68.84	39.57	30.16	33.29	27.75	34.35	Q8CGF7	TCRG1_MOUSE	Transcription elongation regulator 1	Mus musculus (Mouse).	0
comp224639_c0	47.3	68.81	76.36	65.46	31.56	33.03	58.33	O95249	GOSR1_HUMAN	Golgi SNAP receptor complex member 1	Homo sapiens (Human).	9e-111
comp222176_c0	131.15	68.78	67.63	49.44	48.59	34.83	36.46	Q99P88	NU155_MOUSE	Nuclear pore complex protein Nup155	Mus musculus (Mouse).	0
comp221219_c0	44.23	68.7	43	41.47	42.31	62.74	114.35	P28227	MAOX_ANAPL	NADP-dependent malic enzyme	Anas platyrhynchos (Domestic duc	0
comp216883_c2	41.58	68.68	84.61	146.24	113.1	139.65	321.78	P61258	PCNA_MACFA	Proliferating cell nuclear antigen	Macaca fascicularis (Crab-eating	4e-144
comp222454_c0	67.04	67.94	51.98	42.33	33.73	32.72	31.25	Q96A33	CCD47_HUMAN	Coiled-coil domain-containing protein 47	Homo sapiens (Human).	2e-143
comp226061_c0	109.13	67.66	49.55	32.46	22.07	16.3	15.18	P07942	LAMB1_HUMAN	Laminin subunit beta-1	Homo sapiens (Human).	0
comp221131_c0	51.84	67.63	46.96	34.48	20.81	23.06	29.83	P51659	DHB4_HUMAN	Peroxisomal multifunctional enzyme type 2	Homo sapiens (Human).	0
comp213943_c0	45.43	67.63	58.38	69.32	64.66	83.26	106.49	Q9Z336	DYLT1_RAT	Dynein light chain Tctex-type 1	Rattus norvegicus (Rat).	5e-69
comp216582_c4	73.13	67.61	51.33	38.73	36.45	32.33	33.7	Q9H074	PAIP1_HUMAN	Polyadenylate-binding protein-interacting protein 1	Homo sapiens (Human).	8e-46
comp221097_c0	91.37	67.33	46.38	32.81	30.15	22.86	21.88	NULL	NULL	NULL	NULL	NULL
comp210899_c0	59.56	67.14	88.55	46.95	24.93	16.68	26.19	Q9VAM6	CISD2_DROME	CDGSH iron-sulfur domain-containing protein 2 homolog	Drosophila melanogaster (Fruit f	1e-30
comp221952_c0	124.6	67.07	35.96	28.61	29.02	25.86	28.33	NULL	NULL	NULL	NULL	NULL
comp213804_c0	103.66	67.07	44.43	27.05	16.96	13.66	13.91	P21783	NOTCH_XENLA	Neurogenic locus notch protein homolog	Xenopus laevis (African clawed f	6e-14
comp214491_c3	47.69	66.69	48.55	32.54	19.65	13.81	22.28	Q499W2	SLD5_RAT	DNA replication complex GINS protein SLD5	Rattus norvegicus (Rat).	2e-79
comp220495_c0	110.77	66.67	62.57	51.53	49.85	42.73	43.79	Q6AXY7	PR38B_RAT	Pre-mRNA-splicing factor 38B	Rattus norvegicus (Rat).	7e-102
comp215807_c0	51.95	66.62	28.98	8.39	3.95	2.83	2.73	Q6J1I7	RN166_RAT	RING finger protein 166	Rattus norvegicus (Rat).	1e-73
comp211390_c0	52.33	66.57	55.07	53.39	36.34	49.21	98.76	Q6NUH2	NAA40_XENLA	N-alpha-acetyltransferase 40	Xenopus laevis (African clawed f	4e-83
comp215680_c0	60.18	66.4	29.26	10.84	8.26	6.39	4.85	Q9MZD1	S17A5_SHEEP	Sialin	Ovis aries (Sheep).	2e-64
comp222172_c0	20.64	66.25	4.07	2.85	3.14	2.86	6.56	NULL	NULL	NULL	NULL	NULL
comp214180_c0	38.87	66.16	68.64	84.13	48.96	57.29	98.11	NULL	NULL	NULL	NULL	NULL
comp229671_c0	89.66	66.06	52.73	32.12	23.92	16.82	15.96	P52485	UBCD2_DROME	Ubiquitin-conjugating enzyme E2-24 kDa	Drosophila melanogaster (Fruit f	2e-103
comp222533_c4	80.57	65.8	57.76	27.97	32.1	33.57	29.95	Q8CA71	SHSA4_MOUSE	Protein shisa-4	Mus musculus (Mouse).	2e-10
comp215513_c1	54.91	65.69	46.89	28.41	15.58	13.2	13.23	Q6P6V1	GLT11_RAT	Polypeptide N-acetylgalactosaminyltransferase 11	Rattus norvegicus (Rat).	0
comp224360_c0	89.84	65.63	45.09	27.59	22.96	19.99	18.55	Q8NEN0	ARMC2_HUMAN	Armadillo repeat-containing protein 2	Homo sapiens (Human).	0
comp118695_c0	26.64	65.61	20.48	16.16	33.71	26.93	29.73	Q9LQU4	PCR2_ARATH	Protein PLANT CADMIUM RESISTANCE 2	Arabidopsis thaliana (Mouse-ear	1e-14
comp222814_c0	66.3	65.53	103.09	13.37	11.36	7.44	2.19	NULL	NULL	NULL	NULL	NULL
comp214878_c1	26	65.44	70.84	15.24	40.41	46.58	24.84	NULL	NULL	NULL	NULL	NULL
comp208502_c0	75.05	65.37	49.62	41.74	45.28	47.63	50.48	O95758	PTBP3_HUMAN	Polypyrimidine tract-binding protein 3	Homo sapiens (Human).	0
comp226172_c2	32.29	65.26	75.22	15.16	14.01	11.62	7.12	NULL	NULL	NULL	NULL	NULL
comp222651_c0	75.81	65.17	25.65	19.36	9.73	6.77	6.88	Q5ZMP3	T184C_CHICK	Transmembrane protein 184C	Gallus gallus (Chicken).	3e-65
comp222141_c2	83.25	65.05	35.44	19.16	11.21	10.94	10.8	P08630	BTKL_DROME	Tyrosine-protein kinase Btk29A	Drosophila melanogaster (Fruit f	4e-126
comp219671_c1	112.52	64.92	76.64	146.18	110.53	116.6	203.74	P30946	HS90A_RABIT	Heat shock protein HSP 90-alpha	Oryctolagus cuniculus (Rabbit).	0
comp215452_c0	62.75	64.88	51.96	31.22	13.79	8.22	6.97	O00142	KITM_HUMAN	Thymidine kinase 2, mitochondrial	Homo sapiens (Human).	2e-85
comp221260_c2	82.77	64.82	41.58	35.36	36.81	33.4	38.4	Q3KQE5	T38BA_XENLA	Trimeric intracellular cation channel type B-A	Xenopus laevis (African clawed f	1e-44
comp223557_c0	32.53	64.77	57.13	89.37	44.53	42.83	66.32	Q9JMJ4	PRP19_RAT	Pre-mRNA-processing factor 19	Rattus norvegicus (Rat).	0
comp213700_c0	32.98	64.73	59.67	19.06	22.57	18.92	12.88	NULL	NULL	NULL	NULL	NULL
comp221564_c0	49.99	64.7	68.58	39.21	17.7	14.93	17.41	Q8W485	Y5010_ARATH	Uncharacterized protein At5g50100, mitochondrial	Arabidopsis thaliana (Mouse-ear	1e-24
comp224122_c1	84.18	64.65	38.61	25.4	13.68	10.37	8.04	NULL	NULL	NULL	NULL	NULL
comp225563_c2	74.7	64.61	11.39	4.6	13.43	11.39	5.09	NULL	NULL	NULL	NULL	NULL
comp212531_c0	652.32	64.48	42.09	18.66	53.18	39.49	22.11	Q9D5L7	SPSB1_MOUSE	SPRY domain-containing SOCS box protein 1	Mus musculus (Mouse).	3e-143
comp222945_c0	85.73	64.4	37.01	24.84	18.46	15.2	16.12	P28660	NCKP1_MOUSE	Nck-associated protein 1	Mus musculus (Mouse).	0
comp216306_c1	45.53	64.21	44.52	25.21	28.19	26.46	21.84	Q96AG4	LRC59_HUMAN	Leucine-rich repeat-containing protein 59	Homo sapiens (Human).	2e-72
comp224176_c4	55.98	64.16	69.27	107.05	45.16	44.11	80.87	Q962X9	BUD31_BRABE	Protein BUD31 homolog	Branchiostoma belcheri (Amphioxu	2e-97
comp224201_c1	84.89	64.13	75.11	64.99	18.4	19.21	60.52	NULL	NULL	NULL	NULL	NULL
comp217088_c0	99.62	64.07	44.81	30.88	25.39	15.69	10.6	A7YE96	TT30A_DANRE	Tetratricopeptide repeat protein 30A	Danio rerio (Zebrafish) (Brachyd	7e-86
comp218576_c1	61	63.97	36.74	17.29	8.21	6.55	8.15	Q3TC93	H1BP3_MOUSE	HCLS1-binding protein 3	Mus musculus (Mouse).	4e-31
comp214205_c3	45.04	63.9	82.04	121.35	112.88	140.01	246.88	O00567	NOP56_HUMAN	Nucleolar protein 56	Homo sapiens (Human).	0
comp208742_c0	37.06	63.84	66.46	61.87	40.94	43.12	67.26	Q9D1J3	SARNP_MOUSE	SAP domain-containing ribonucleoprotein	Mus musculus (Mouse).	3e-30
comp222487_c0	61.08	63.64	19.07	3.89	8.5	7.12	1.95	NULL	NULL	NULL	NULL	NULL
comp219250_c0	76.99	63.61	53.18	38.06	22.32	16.14	14.57	Q9H7F4	T185B_HUMAN	Putative transmembrane protein 185B	Homo sapiens (Human).	1e-118
comp222199_c1	64.74	63.53	51.92	57.47	37.8	42.52	57.29	Q9CR16	PPID_MOUSE	Peptidyl-prolyl cis-trans isomerase D	Mus musculus (Mouse).	5e-88
comp216049_c2	83.66	63.19	51.66	34.15	20.76	20.18	22.53	Q9D4P0	ARL5B_MOUSE	ADP-ribosylation factor-like protein 5B	Mus musculus (Mouse).	2e-108
comp224129_c1	93.03	63.17	49.08	49.7	46.86	41.84	36.66	Q10741	ADA10_BOVIN	Disintegrin and metalloproteinase domain-containing protein 10	Bos taurus (Bovine).	0
comp222827_c0	42.26	63.14	44.01	14	37.14	31.86	15.33	NULL	NULL	NULL	NULL	NULL
comp224187_c1	78.2	63.02	41.53	32.9	27.12	19.75	18.26	P47809	MP2K4_MOUSE	Dual specificity mitogen-activated protein kinase kinase 4	Mus musculus (Mouse).	0
comp222745_c0	140.09	62.96	110.56	150.11	135.16	113.05	142.97	P07602	SAP_HUMAN	Proactivator polypeptide	Homo sapiens (Human).	9e-56
comp217656_c0	36.21	62.7	60.44	26.73	8.94	7.47	8.59	A2AJ77	PRD12_MOUSE	PR domain zinc finger protein 12	Mus musculus (Mouse).	6e-100
comp213240_c0	98.56	62.65	90.52	85.64	44.53	44.46	101.13	O95478	NSA2_HUMAN	Ribosome biogenesis protein NSA2 homolog	Homo sapiens (Human).	1e-158
comp187971_c0	21.69	62.56	80.11	49.84	18.64	13.68	26.53	NULL	NULL	NULL	NULL	NULL
comp211388_c1	17.81	62.54	141.36	231.86	50.85	20.67	40.95	NULL	NULL	NULL	NULL	NULL
comp224755_c1	57.37	62.54	97.1	63.92	14.15	17.39	59.89	NULL	NULL	NULL	NULL	NULL
comp217169_c0	33.36	62.51	68.09	82.76	64.4	68.25	79.63	Q05519	SRS11_HUMAN	Serine/arginine-rich splicing factor 11	Homo sapiens (Human).	5e-45
comp220174_c0	50.88	62.38	38.47	8.81	11.46	9.13	2.41	NULL	NULL	NULL	NULL	NULL
comp221335_c0	35.47	62.32	38.21	28.59	31.41	24.47	26.9	Q3TIX9	SNUT2_MOUSE	U4/U6.U5 tri-snRNP-associated protein 2	Mus musculus (Mouse).	0
comp226112_c1	54.52	62.29	49.49	26.26	17.11	15.81	14.92	Q6IMM1	DJC27_CHICK	DnaJ homolog subfamily C member 27	Gallus gallus (Chicken).	6e-126
comp218308_c0	63.97	62.24	48.2	37.9	23.38	18.7	18.42	Q5ZIJ0	BUD13_CHICK	BUD13 homolog	Gallus gallus (Chicken).	4e-106
comp226177_c6	120.19	62.18	50.86	58.54	44.35	42.98	53.09	Q6GQD0	NBP1B_XENLA	Nuclear cap-binding protein subunit 1-B	Xenopus laevis (African clawed f	0
comp219443_c0	43.45	61.8	55.67	48.38	39.41	44.09	48.77	P14576	SRP54_MOUSE	Signal recognition particle 54 kDa protein	Mus musculus (Mouse).	0
comp216571_c0	48.51	61.7	41.98	38.05	28.36	22.87	27.58	Q80Z25	OFD1_MOUSE	Oral-facial-digital syndrome 1 protein homolog	Mus musculus (Mouse).	5e-69
comp219404_c2	133.79	61.63	59.53	40.26	39.87	28.02	26.25	Q6PBN5	AUP1_DANRE	Ancient ubiquitous protein 1	Danio rerio (Zebrafish) (Brachyd	9e-86
comp187430_c0	65.16	61.55	90.08	70.47	15.59	13.12	3.32	Q5R574	MSMO1_PONAB	Methylsterol monooxygenase 1	Pongo abelii (Sumatran orangutan	1e-152
comp221960_c1	49.28	61.41	57.54	40.57	52.99	55.1	53.09	Q90577	SRCA_CHICK	Sarcalumenin	Gallus gallus (Chicken).	1e-09
comp224958_c1	67.47	61.22	36.88	18.09	31.17	27.69	19.21	NULL	NULL	NULL	NULL	NULL
comp223498_c0	98.79	61.19	58.63	55.34	54.59	52.97	63.56	Q7ZTY4	RBBP7_DANRE	Histone-binding protein RBBP7	Danio rerio (Zebrafish) (Brachyd	0
comp225905_c0	50.86	61.16	44.44	41.37	21.62	19.81	36.68	Q9VCA9	SPCS3_DROME	Signal peptidase complex subunit 3	Drosophila melanogaster (Fruit f	1e-83
comp222636_c0	260.71	61.14	46.28	44.53	43.42	37.58	21.31	Q6GQ73	HOOK3_XENLA	Protein Hook homolog 3	Xenopus laevis (African clawed f	0
comp225540_c2	144.47	61.11	29.04	17.57	24.56	19.88	15.13	NULL	NULL	NULL	NULL	NULL
comp220765_c5	43.37	61.09	39.76	12.12	17.6	15.75	7.6	NULL	NULL	NULL	NULL	NULL
comp218810_c1	84.44	61.06	25.66	9.82	4.73	5.96	5.86	Q76IC6	ZDH23_RAT	Probable palmitoyltransferase ZDHHC23	Rattus norvegicus (Rat).	4e-65
comp219863_c0	101.87	61.06	47.91	26.98	34.92	30.9	29.79	Q6P647	KC1D_XENTR	Casein kinase I isoform delta	Xenopus tropicalis (Western claw	0
comp220264_c0	72.19	61.01	85.46	46.66	28.88	27.79	26.88	Q91XW8	FKBP6_MOUSE	Peptidyl-prolyl cis-trans isomerase FKBP6	Mus musculus (Mouse).	4e-47
comp224799_c0	56.8	60.91	65.71	44.21	26.15	27.82	28.05	A7MB76	CE044_BOVIN	UPF0533 protein C5orf44 homolog	Bos taurus (Bovine).	0
comp211526_c1	4.66	60.83	65.94	20.58	5.71	2.58	0.66	Q9NXT0	ZN586_HUMAN	Zinc finger protein 586	Homo sapiens (Human).	3e-13
comp218497_c0	65.68	60.7	26.03	7.9	4.85	3.12	2.04	Q7ZU90	CHD1L_DANRE	Chromodomain-helicase-DNA-binding protein 1-like	Danio rerio (Zebrafish) (Brachyd	0
comp222669_c0	48.5	60.65	45.78	22.96	8	13.02	9.39	NULL	NULL	NULL	NULL	NULL
comp219556_c3	52.79	60.64	66.03	56.98	28.67	18.34	21.99	C1C4M8	MTNB_LITCT	Probable methylthioribulose-1-phosphate dehydratase	Lithobates catesbeiana (American	5e-105
comp219825_c1	48.46	60.54	64.07	72.65	44.59	43.3	60.39	Q6DGP2	SYF2_DANRE	Pre-mRNA-splicing factor syf2	Danio rerio (Zebrafish) (Brachyd	2e-99
comp221293_c1	66.75	60.51	49.8	10.02	24.53	12.75	11.37	NULL	NULL	NULL	NULL	NULL
comp223532_c3	91.35	60.49	54.66	61.81	33.9	34.45	47.97	Q5ZID2	PDD2L_CHICK	Programmed cell death protein 2-like	Gallus gallus (Chicken).	1e-62
comp217851_c1	32.1	60.4	137.1	93.59	30.31	16.83	7.35	Q9EQB9	ZN287_MOUSE	Zinc finger protein 287	Mus musculus (Mouse).	6e-25
comp224005_c0	85.19	60.38	33.2	28.6	30.5	23.42	22.83	P35559	IDE_RAT	Insulin-degrading enzyme	Rattus norvegicus (Rat).	0
comp223578_c0	103.23	60.25	52.92	60.79	63.57	55.33	60.18	NULL	NULL	NULL	NULL	NULL
comp221898_c0	62.53	60.21	57.82	28.56	19.39	17.35	11.59	Q5SPR8	ESCO2_DANRE	N-acetyltransferase ESCO2	Danio rerio (Zebrafish) (Brachyd	1e-46
comp222628_c0	65.53	60.19	52.31	30.21	15.87	16.21	19.5	Q8NHP8	PLBL2_HUMAN	Putative phospholipase B-like 2	Homo sapiens (Human).	0
comp214157_c0	105.23	60.16	37.46	41.95	53.46	42.02	47.85	Q5YJC2	GSK3B_SPECI	Glycogen synthase kinase-3 beta	Spermophilus citellus (European	0
comp222384_c2	118.36	59.93	73.86	52.99	19.77	16.48	15.14	Q6ZMW2	ZN782_HUMAN	Zinc finger protein 782	Homo sapiens (Human).	4e-84
comp213979_c0	48.87	59.89	42.03	29.15	20.54	21.09	21.87	Q8N0Z6	TTC5_HUMAN	Tetratricopeptide repeat protein 5	Homo sapiens (Human).	4e-124
comp223810_c0	163.41	59.86	21.88	23.34	28.62	23.79	22.16	O15995	CCNE_HEMPU	G1/S-specific cyclin-E	pulcherrimus).	9e-139
comp225312_c0	75.98	59.81	54.23	34.68	34.21	26.91	39.78	Q6NWC6	CPSF6_DANRE	Cleavage and polyadenylation specificity factor subunit 6	Danio rerio (Zebrafish) (Brachyd	2e-52
comp222977_c0	60.32	59.78	52.34	49.97	41.7	34.73	30.73	Q29RT6	KI20A_BOVIN	Kinesin-like protein KIF20A	Bos taurus (Bovine).	2e-133
comp222656_c0	90.99	59.67	43.84	38.38	9.54	5.21	7.56	Q6MG82	PRRT1_RAT	Proline-rich transmembrane protein 1	Rattus norvegicus (Rat).	2e-07
comp218519_c0	78.05	59.55	46.53	47.44	29.3	26.94	27.04	NULL	NULL	NULL	NULL	NULL
comp223409_c0	76.97	59.48	41.2	37.64	34.8	30.94	30.77	Q06335	APLP2_MOUSE	Amyloid-like protein 2	Mus musculus (Mouse).	1e-93
comp219896_c2	24.96	59.47	55.29	23.23	23.94	25.22	16.86	NULL	NULL	NULL	NULL	NULL
comp220178_c0	175.91	59.4	24.09	16.44	40.92	37.11	23.29	Q4R7W3	RGPS2_MACFA	Ras-specific guanine nucleotide-releasing factor RalGPS2	Macaca fascicularis (Crab-eating	3e-161
comp223694_c0	97.03	59.35	19.22	18.93	26.67	23.32	20.71	P97287	MCL1_MOUSE	Induced myeloid leukemia cell differentiation protein Mcl-1 homolog	Mus musculus (Mouse).	1e-20
comp223437_c4	35.32	59.1	44.64	11.75	21.51	14.15	4.71	NULL	NULL	NULL	NULL	NULL
comp215992_c1	6.86	59.08	17.94	19.35	64.84	87.7	82.82	NULL	NULL	NULL	NULL	NULL
comp215965_c1	65.27	58.9	53.86	43.85	40.48	36.86	41.3	Q8CAQ8	IMMT_MOUSE	Mitochondrial inner membrane protein	Mus musculus (Mouse).	1e-116
comp222868_c0	34.85	58.87	47.01	29.83	14.12	17.03	19.45	Q8BKE9	IFT74_MOUSE	Intraflagellar transport protein 74 homolog	Mus musculus (Mouse).	0
comp220124_c2	82.38	58.87	33.89	19.41	16.32	13.73	12.72	O75319	DUS11_HUMAN	RNA/RNP complex-1-interacting phosphatase	Homo sapiens (Human).	1e-53
comp217730_c3	58.03	58.83	37.51	19.46	5.46	10.11	7.59	Q6UIM1	ZNHI3_MACMU	Zinc finger HIT domain-containing protein 3	Macaca mulatta (Rhesus macaque).	7e-25
comp223368_c1	69.19	58.8	54.41	47.81	16.05	14.09	21.86	O95639	CPSF4_HUMAN	Cleavage and polyadenylation specificity factor subunit 4	Homo sapiens (Human).	5e-113
comp218759_c1	71.55	58.58	32.54	19.63	21.97	18.2	18.75	Q99PP2	ZN318_MOUSE	Zinc finger protein 318	Mus musculus (Mouse).	8e-43
comp224330_c0	31.65	58.44	38.9	9.04	24.4	28.99	10.14	NULL	NULL	NULL	NULL	NULL
comp216874_c0	40.55	58.41	29.32	8.71	10.05	7.6	1.52	NULL	NULL	NULL	NULL	NULL
comp220706_c0	66.48	58.34	59.49	50.76	48.74	43.2	30.57	P51955	NEK2_HUMAN	Serine/threonine-protein kinase Nek2	Homo sapiens (Human).	8e-149
comp217037_c0	119.29	58.25	41.03	24.13	9.32	7.75	5.56	P21328	RTJK_DROME	RNA-directed DNA polymerase from mobile element jockey	Drosophila melanogaster (Fruit f	9e-44
comp216956_c1	4.03	58.17	104.62	67	23.38	15.58	13.14	NULL	NULL	NULL	NULL	NULL
comp220824_c1	59.29	57.97	28.75	37.38	19.18	18.11	15.1	Q86V85	GP180_HUMAN	Integral membrane protein GPR180	Homo sapiens (Human).	1e-91
comp218427_c1	11.11	57.88	54.11	14.97	12.98	29.01	29.43	NULL	NULL	NULL	NULL	NULL
comp223309_c0	68.67	57.87	40.38	22.01	21.2	19.98	14.75	Q6P1U2	TTYH2_XENTR	Protein tweety homolog 2	Xenopus tropicalis (Western claw	5e-59
comp225417_c0	90.84	57.74	30.15	19.93	19.98	13.88	11.33	Q99NH3	R3GEF_RAT	Guanine nucleotide exchange factor for Rab-3A	Rattus norvegicus (Rat).	2e-84
comp212346_c0	30.66	57.67	73.19	50.1	33.02	35.87	50.5	NULL	NULL	NULL	NULL	NULL
comp212403_c0	36.81	57.56	43.33	15.66	33.06	47.53	59.38	O46503	ST1C2_RABIT	Sulfotransferase 1C2	Oryctolagus cuniculus (Rabbit).	1e-58
comp213725_c1	86.18	57.52	45.93	42	22.53	20.81	19.05	NULL	NULL	NULL	NULL	NULL
comp219867_c0	26.71	57.49	47.29	34.65	37.7	32.76	26.03	Q8BTQ0	PCGF3_MOUSE	Polycomb group RING finger protein 3	Mus musculus (Mouse).	3e-88
comp222301_c1	104	57.45	31.51	6.75	8.2	6.16	4.08	Q5RF70	ZN501_PONAB	Zinc finger protein 501	Pongo abelii (Sumatran orangutan	1e-35
comp223108_c0	68.77	57.45	60.93	37.41	20.03	12.35	13.76	Q4R550	SYCC_MACFA	Cysteine--tRNA ligase, cytoplasmic	Macaca fascicularis (Crab-eating	0
comp215406_c6	50.57	57.28	46.53	58.92	29.12	25.77	46.69	Q9D554	SF3A3_MOUSE	Splicing factor 3A subunit 3	Mus musculus (Mouse).	0
comp224245_c0	65.39	57.25	25.27	20.04	24.28	19.97	8.77	A8WGS4	TLCD2_DANRE	TLC domain-containing protein 2	Danio rerio (Zebrafish) (Brachyd	4e-78
comp199389_c0	54.63	57.02	82.6	81.08	22.05	16.29	38	O08950	T2AG_RAT	Transcription initiation factor IIA subunit 2	Rattus norvegicus (Rat).	5e-55
comp224614_c2	51.54	56.98	40.69	42.02	21.88	22.27	34.73	Q9NUU7	DD19A_HUMAN	ATP-dependent RNA helicase DDX19A	Homo sapiens (Human).	0
comp215607_c5	50	56.93	27.87	10.59	5.54	4.51	3.21	NULL	NULL	NULL	NULL	NULL
comp223751_c1	48.04	56.84	29.98	6.34	4.53	3.57	3.51	NULL	NULL	NULL	NULL	NULL
comp214112_c0	35.43	56.82	43.24	27.95	6.71	5.21	2.55	P11118	CALM_EUGGR	Calmodulin	Euglena gracilis.	5e-40
comp223622_c1	80.9	56.74	47.17	33.83	15.51	13.13	19.37	O35857	TIM44_MOUSE	Mitochondrial import inner membrane translocase subunit TIM44	Mus musculus (Mouse).	2e-168
comp225387_c0	47.13	56.65	37.38	15.25	29.56	22.66	22.29	NULL	NULL	NULL	NULL	NULL
comp225601_c2	55.58	56.63	64.13	74.52	29.53	29.92	63.65	Q6P8C4	NHP2_XENTR	H/ACA ribonucleoprotein complex subunit 2-like protein	Xenopus tropicalis (Western claw	2e-54
comp220068_c0	124.74	56.34	40.92	23.86	20.94	22.85	12.75	Q05A13	S16C6_MOUSE	Short-chain dehydrogenase/reductase family 16C member 6	Mus musculus (Mouse).	6e-68
comp220568_c0	139.74	56.34	40.72	41.36	32.35	26.02	29.78	Q6NZ22	MET14_DANRE	Methyltransferase-like protein 14	Danio rerio (Zebrafish) (Brachyd	1e-99
comp221182_c2	56.92	56.28	40.45	28.2	20.35	17.38	19.18	B6P4U0	TRBP2_BRAFL	Probable RISC-loading complex subunit BRAFLDRAFT_242885	NULL	4e-64
comp223309_c2	42.77	56.28	29.69	20.54	16.75	16.74	20.52	NULL	NULL	NULL	NULL	NULL
comp207365_c0	68.4	56.28	42.95	26.23	11.1	8.78	12.13	Q6AXV4	SAM50_RAT	Sorting and assembly machinery component 50 homolog	Rattus norvegicus (Rat).	7e-152
comp224825_c0	138.24	56.21	27.07	14.26	19.14	13.7	9.52	Q99LJ0	CT2NL_MOUSE	CTTNBP2 N-terminal-like protein	Mus musculus (Mouse).	7e-60
comp223213_c0	50.23	56.15	77.3	23.23	10.35	3.64	1.01	Q5RGB8	KLH26_DANRE	Kelch-like protein 26	Danio rerio (Zebrafish) (Brachyd	3e-53
comp219364_c1	53.6	56.14	45.04	14.5	9.28	6.15	1.92	Q2PFV2	CASP3_MACFA	Caspase-3	Macaca fascicularis (Crab-eating	6e-73
comp217238_c0	57.17	56.14	62.81	59.81	24.95	26.7	64.08	Q5ZKH3	EED_CHICK	Polycomb protein EED	Gallus gallus (Chicken).	0
comp216619_c0	41.18	56.12	43.83	17.62	12.69	8.38	4.36	Q5EA59	ABHD4_BOVIN	Abhydrolase domain-containing protein 4	Bos taurus (Bovine).	6e-121
comp219680_c2	27.9	55.96	52.86	33.5	19.71	18.56	17.43	P21328	RTJK_DROME	RNA-directed DNA polymerase from mobile element jockey	Drosophila melanogaster (Fruit f	2e-36
comp221753_c1	37.52	55.89	55.01	50.51	39.75	37.61	72.81	Q8BW74	HLF_MOUSE	Hepatic leukemia factor	Mus musculus (Mouse).	8e-62
comp223982_c0	31.84	55.87	29.36	33.55	16.46	16.61	23.56	Q9UJX3	APC7_HUMAN	Anaphase-promoting complex subunit 7	Homo sapiens (Human).	4e-140
comp218301_c0	60.12	55.84	53.53	20.14	17.42	13.51	10.19	Q8BGQ6	EFC14_MOUSE	EF-hand calcium-binding domain-containing protein 14	Mus musculus (Mouse).	1e-18
comp210612_c0	60.05	55.76	47.22	51.5	27.37	21.95	40.88	Q99L28	RLP24_MOUSE	Probable ribosome biogenesis protein RLP24	Mus musculus (Mouse).	2e-81
comp225639_c0	52.42	55.75	63.38	63.9	42.26	40.72	74.66	P41091	IF2G_HUMAN	Eukaryotic translation initiation factor 2 subunit 3	Homo sapiens (Human).	0
comp218164_c0	66.85	55.74	30.56	11.93	7.91	6.7	2.98	O35790	PIGL_RAT	N-acetylglucosaminyl-phosphatidylinositol de-N-acetylase	Rattus norvegicus (Rat).	2e-26
comp221673_c0	74.12	55.71	29.79	15.92	8.1	5.83	5.39	P52815	RM12_HUMAN	39S ribosomal protein L12, mitochondrial	Homo sapiens (Human).	5e-38
comp216264_c0	50.66	55.65	66.48	48.94	39.12	38.39	40.96	P18067	RAB7A_CANFA	Ras-related protein Rab-7a	Canis familiaris (Dog) (Canis lu	2e-131
comp223622_c0	49.11	55.54	47.38	22.5	19.57	18.75	17.73	Q6DCC5	F108B_XENLA	Abhydrolase domain-containing protein FAM108B1	Xenopus laevis (African clawed f	3e-152
comp212024_c0	97.74	55.41	64.96	74.86	44.03	51.4	109.74	P13804	ETFA_HUMAN	Electron transfer flavoprotein subunit alpha, mitochondrial	Homo sapiens (Human).	2e-165
comp221820_c0	244.27	55.37	32.94	21.19	27.62	21.22	8.4	NULL	NULL	NULL	NULL	NULL
comp212767_c1	0	55.24	131.41	317.12	81.22	52.99	50.4	Q9Z0W1	TNR16_MOUSE	Tumor necrosis factor receptor superfamily member 16	Mus musculus (Mouse).	8e-08
comp221544_c0	16.27	55.2	125.01	57.67	24.87	18.54	10.38	Q9HAN9	NMNA1_HUMAN	Nicotinamide mononucleotide adenylyltransferase 1	Homo sapiens (Human).	3e-87
comp216597_c0	30.54	55.17	50.57	33.32	18.33	17.26	16.76	O14562	UBFD1_HUMAN	Ubiquitin domain-containing protein UBFD1	Homo sapiens (Human).	1e-98
comp213198_c0	116.91	55.15	30.61	25.75	20.87	18.44	14.75	Q8C0Y1	TGIF2_MOUSE	Homeobox protein TGIF2	Mus musculus (Mouse).	4e-35
comp223038_c0	37.24	55.14	50.32	14.52	29.52	27.96	14.6	NULL	NULL	NULL	NULL	NULL
comp221734_c0	20.18	55.08	69.99	94.28	37.97	32.55	50.66	Q5C9Z4	NOM1_HUMAN	Nucleolar MIF4G domain-containing protein 1	Homo sapiens (Human).	6e-177
comp216328_c2	38.46	55.01	76.87	35.79	15.71	12.83	7.78	NULL	NULL	NULL	NULL	NULL
comp217871_c2	50.25	54.92	26.46	25.38	11.94	15.58	10.41	P25407	STI1L_PLAFA	STI1-like protein	Plasmodium falciparum.	2e-21
comp225757_c0	37.81	54.91	27.39	19.88	18.59	20.87	13.16	Q9Y6G5	COMDA_HUMAN	COMM domain-containing protein 10	Homo sapiens (Human).	1e-68
comp200114_c0	0	54.9	1.5	2.27	3.88	6.22	1.16	NULL	NULL	NULL	NULL	NULL
comp222679_c0	69.62	54.89	50.98	31.72	21.29	16.15	12.93	Q5BJN5	MIA40_RAT	Mitochondrial intermembrane space import and assembly protein 40	Rattus norvegicus (Rat).	3e-46
comp215495_c0	42.39	54.8	53.43	23.05	20.65	16.02	16.1	Q9CUS9	SPPL3_MOUSE	Signal peptide peptidase-like 3	Mus musculus (Mouse).	3e-179
comp222665_c4	34.41	54.69	27.68	15.89	2.44	5.55	2.8	Q5ZMH6	METL9_CHICK	Methyltransferase-like protein 9	Gallus gallus (Chicken).	1e-96
comp225614_c0	67.86	54.61	61.52	26.29	20.76	16.99	14.9	Q9N1T2	RPGR_CANFA	X-linked retinitis pigmentosa GTPase regulator	Canis familiaris (Dog) (Canis lu	2e-118
comp216661_c2	113.9	54.58	56.16	37.62	20.97	24.7	61.47	B3EX21	ATPO_SORAR	ATP synthase subunit O, mitochondrial	Sorex araneus (Eurasian common s	2e-61
comp210639_c0	34.16	54.58	98.76	97.36	48.78	54.9	100.31	Q28735	TMEDA_RABIT	Transmembrane emp24 domain-containing protein 10	Oryctolagus cuniculus (Rabbit).	5e-86
comp214534_c1	35.38	54.57	65.1	36.58	19.37	20.52	26.27	Q75UQ2	CFDP1_RAT	Craniofacial development protein 1	Rattus norvegicus (Rat).	7e-40
comp222015_c1	60.21	54.55	40.92	34.66	9.69	6.27	13.36	A9JRD8	BTB6A_DANRE	BTB/POZ domain-containing protein 6-A	Danio rerio (Zebrafish) (Brachyd	7e-28
comp224764_c0	38.7	54.5	18.81	4.77	5.84	3.78	4.42	Q6PDG8	MON1A_MOUSE	Vacuolar fusion protein MON1 homolog A	Mus musculus (Mouse).	9e-164
comp220416_c1	54.57	54.41	50.74	24.35	13.48	13.08	14.4	Q6IP50	UBX1A_XENLA	UBX domain-containing protein 1-A	Xenopus laevis (African clawed f	7e-79
comp206561_c0	39.69	54.27	37.48	16.75	7.22	4.99	5.15	O14681	EI24_HUMAN	Etoposide-induced protein 2.4 homolog	Homo sapiens (Human).	1e-104
comp225761_c1	33.12	54.2	25.31	17.44	9.57	9.61	13.52	Q61263	SOAT1_MOUSE	Sterol O-acyltransferase 1	Mus musculus (Mouse).	8e-117
comp225185_c1	20.75	54.19	103.96	117.16	177.38	202.25	240.65	NULL	NULL	NULL	NULL	NULL
comp219812_c0	75.86	54.17	45.45	18.21	22.29	17.56	10.51	Q24323	SEM2A_DROME	Semaphorin-2A	Drosophila melanogaster (Fruit f	3e-109
comp207554_c0	85.7	53.87	96.3	125.17	108.74	137.6	336.46	NULL	NULL	NULL	NULL	NULL
comp215976_c1	35.81	53.86	87.61	86.51	70.92	71.59	108.95	Q9Y2X3	NOP58_HUMAN	Nucleolar protein 58	Homo sapiens (Human).	0
comp223680_c0	64.19	53.71	62.24	66.98	34.89	30.14	31.96	Q8VCD6	REEP2_MOUSE	Receptor expression-enhancing protein 2	Mus musculus (Mouse).	5e-65
comp219813_c1	77.34	53.54	26.69	7.06	3.56	4.67	1.3	NULL	NULL	NULL	NULL	NULL
comp222414_c0	101.92	53.54	47.72	45.1	38.33	29.73	22.36	Q8BH88	DEP1B_MOUSE	DEP domain-containing protein 1B	Mus musculus (Mouse).	3e-59
comp224827_c1	61.32	53.52	45.62	55.33	44.2	44.53	42.45	Q9WUM4	COR1C_MOUSE	Coronin-1C	Mus musculus (Mouse).	0
comp219437_c5	30.9	53.52	27.57	2.7	9.63	9.81	5.33	NULL	NULL	NULL	NULL	NULL
comp217785_c4	46.38	53.25	133.22	137.24	76.14	89.25	229.86	Q08013	SSRG_RAT	Translocon-associated protein subunit gamma	Rattus norvegicus (Rat).	7e-79
comp217825_c3	53.36	53.22	30.46	19.99	13.36	16.91	33.39	Q90YK5	HPSE_CHICK	Heparanase	Gallus gallus (Chicken).	1e-81
comp222031_c0	56.44	53.16	30.1	18	8.74	8.45	4.4	NULL	NULL	NULL	NULL	NULL
comp203959_c0	94.93	53.13	58.43	51.47	16.02	15.52	25.78	Q8R344	CCD12_MOUSE	Coiled-coil domain-containing protein 12	Mus musculus (Mouse).	2e-45
comp219637_c0	93.82	53.11	38.68	22.21	25.58	20.99	10.07	Q5I012	S38AA_MOUSE	Putative sodium-coupled neutral amino acid transporter 10	Mus musculus (Mouse).	2e-119
comp220920_c0	143.84	53.03	33.53	15.55	26.95	26.43	12.99	Q86SQ0	PHLB2_HUMAN	Pleckstrin homology-like domain family B member 2	Homo sapiens (Human).	2e-78
comp220048_c0	35.69	53.02	45.68	6.63	18.09	16.27	11.32	NULL	NULL	NULL	NULL	NULL
comp224521_c1	41.5	53.01	31.82	15.53	12.23	8.84	12.32	Q8C2S5	FBXL5_MOUSE	F-box/LRR-repeat protein 5	Mus musculus (Mouse).	4e-24
comp219395_c1	38.13	53	40.71	20.61	17.33	21.6	24.48	Q17QJ5	TSN5_BOVIN	Tetraspanin-5	Bos taurus (Bovine).	1e-14
comp215585_c4	40.81	52.97	43.64	15.73	23.17	23.81	25.72	Q3V2K1	CX065_MOUSE	Uncharacterized protein CXorf65 homolog	Mus musculus (Mouse).	8e-13
comp210793_c0	61.18	52.77	94.19	110.42	102.68	114.26	139.93	NULL	NULL	NULL	NULL	NULL
comp214662_c0	57.67	52.66	49.88	49.29	16.43	10.34	21.07	Q6AX58	PHIPL_XENLA	Phytanoyl-CoA hydroxylase-interacting protein-like	Xenopus laevis (African clawed f	2e-27
comp222361_c1	53.02	52.66	29.98	7.45	12.47	9.44	7.64	B0FYY4	ITB1_SHEEP	Integrin beta-1	Ovis aries (Sheep).	2e-116
comp234407_c0	0.07	52.61	0.44	1.11	2.52	6.07	0	NULL	NULL	NULL	NULL	NULL
comp225918_c0	83.53	52.53	31.6	81.08	52.63	40.78	23.02	Q71MB6	SO4C1_RAT	Solute carrier organic anion transporter family member 4C1	Rattus norvegicus (Rat).	3e-114
comp225828_c1	84.13	52.53	51.56	38.44	29.74	30.57	25.81	Q6P6Y1	K1468_DANRE	LisH domain and HEAT repeat-containing protein KIAA1468 homolog	Danio rerio (Zebrafish) (Brachyd	0
comp218657_c0	31.18	52.42	72.91	62.62	23.05	13	24.27	Q5ZL72	CH60_CHICK	60 kDa heat shock protein, mitochondrial	Gallus gallus (Chicken).	0
comp215774_c0	125.3	52.39	35.82	42.21	38.03	30.92	38.2	P84104	SRSF3_MOUSE	Serine/arginine-rich splicing factor 3	Mus musculus (Mouse).	6e-19
comp212533_c0	31.62	52.35	26.91	19.9	0.53	1.22	42.66	NULL	NULL	NULL	NULL	NULL
comp223672_c2	32.33	52.29	24.41	16.64	15.14	11.5	13.65	Q54BU4	ABCB1_DICDI	ABC transporter B family member 1	Dictyostelium discoideum (Slime	8e-90
comp215137_c0	36.43	51.99	49.35	74.37	22.2	25.71	97.87	NULL	NULL	NULL	NULL	NULL
comp212865_c0	42.07	51.95	57.68	31.81	24.4	25.3	23.4	Q9UMY4	SNX12_HUMAN	Sorting nexin-12	Homo sapiens (Human).	1e-82
comp217217_c1	62.38	51.87	40.77	33.79	16.71	16.81	27.26	Q9YGD2	SUCA_COLLI	Succinyl-CoA ligase subunit alpha, mitochondrial	Columba livia (Domestic pigeon).	8e-158
comp208445_c0	21.07	51.8	39.09	32.67	8.61	13.5	36.61	NULL	NULL	NULL	NULL	NULL
comp218948_c0	174.74	51.74	83.18	63.51	42.3	45.25	22.35	Q94887	NRX4_DROME	Neurexin-4	Drosophila melanogaster (Fruit f	1e-137
comp222803_c0	56.62	51.7	25.76	14.14	6.5	5.1	3.2	O35217	MINP1_RAT	Multiple inositol polyphosphate phosphatase 1	Rattus norvegicus (Rat).	1e-52
comp222543_c0	67.92	51.65	37.38	17.24	8.94	7.03	3.24	O36022	MNN9_SCHPO	Mannan polymerase complex subunit mnn9	Schizosaccharomyces pombe (strai	1e-48
comp220574_c2	36.64	51.62	49.69	42.15	16.49	14.21	24.16	B2RS91	RRN3_MOUSE	RNA polymerase I-specific transcription initiation factor RRN3	Mus musculus (Mouse).	3e-126
comp207202_c1	0.57	51.5	366.27	761.1	78.16	25.52	25.57	NULL	NULL	NULL	NULL	NULL
comp221404_c2	27.73	51.41	90.96	174.37	116.73	185.59	180.71	Q15366	PCBP2_HUMAN	Poly(rC)-binding protein 2	Homo sapiens (Human).	7e-07
comp218259_c3	47.58	51.3	42.6	41.12	14.81	9.74	11.33	Q5MCW4	ZN569_HUMAN	Zinc finger protein 569	Homo sapiens (Human).	1e-65
comp217996_c0	113.75	51.25	86.79	103.67	59.31	61.51	124.02	A6H8I2	SGSM3_XENLA	Small G protein signaling modulator 3 homolog	Xenopus laevis (African clawed f	0
comp224454_c0	101.37	51.13	50.04	38.5	25.13	24.46	22.33	Q9BXM7	PINK1_HUMAN	Serine/threonine-protein kinase PINK1, mitochondrial	Homo sapiens (Human).	3e-77
comp216685_c1	48.14	51.12	30.71	24.11	12.75	15.35	38.6	NULL	NULL	NULL	NULL	NULL
comp222958_c0	42.55	51.03	53.78	50.85	86.09	80.68	52.13	Q29HY3	CDC42_DROPS	Cdc42 homolog	Drosophila pseudoobscura pseudoo	2e-130
comp211906_c0	41.17	50.92	45.56	37	16.6	16.32	13.17	B4HT15	ASPG1_DROSE	Putative N(4)-(beta-N-acetylglucosaminyl)-L-asparaginase GM21137	Drosophila sechellia (Fruit fly)	3e-80
comp217099_c0	33.29	50.91	6.38	3.3	1.42	1.17	1.34	Q62867	GGH_RAT	Gamma-glutamyl hydrolase	Rattus norvegicus (Rat).	1e-79
comp222673_c0	88.05	50.89	74.7	38.03	36.21	39.7	39.41	Q9VAN6	SLBP_DROME	Histone RNA hairpin-binding protein	Drosophila melanogaster (Fruit f	2e-23
comp220159_c0	20.05	50.88	17.93	51.07	41.7	37.77	57.27	Q6RVV4	TIC32_PEA	Short-chain dehydrogenase TIC 32, chloroplastic	Pisum sativum (Garden pea).	2e-46
comp217486_c0	63.59	50.83	24.76	24.73	50.11	48.21	30.76	NULL	NULL	NULL	NULL	NULL
comp214362_c1	54.68	50.73	63.47	48.84	31.21	25.72	36	Q6IQT4	CSN2_DANRE	COP9 signalosome complex subunit 2	Danio rerio (Zebrafish) (Brachyd	0
comp223396_c0	47.98	50.56	48.32	19.84	6.8	4.97	6.49	Q92611	EDEM1_HUMAN	ER degradation-enhancing alpha-mannosidase-like protein 1	Homo sapiens (Human).	2e-160
comp218707_c0	26.13	50.55	34.16	26.67	11.41	8.75	14.33	Q5R6I4	CRADD_PONAB	Death domain-containing protein CRADD	Pongo abelii (Sumatran orangutan	8e-13
comp216335_c0	20.83	50.55	40.19	32.56	18.34	13.47	15.95	Q60HG7	CGL_MACFA	Cystathionine gamma-lyase	Macaca fascicularis (Crab-eating	0
comp220174_c2	74.36	50.55	30.63	16.98	11.3	8.51	3.98	NULL	NULL	NULL	NULL	NULL
comp218972_c2	74.43	50.53	42.19	31.71	24.4	27.62	40.55	Q5BJJ5	HDHD2_DANRE	Haloacid dehalogenase-like hydrolase domain-containing protein 2	Danio rerio (Zebrafish) (Brachyd	2e-119
comp222591_c0	50.31	50.38	47.27	26.2	12.92	11.74	6.62	NULL	NULL	NULL	NULL	NULL
comp222163_c1	87.92	50.36	56.85	55.57	24.04	21.92	40.85	Q5U4U4	DONS_XENLA	Protein downstream neighbor of son homolog	Xenopus laevis (African clawed f	9e-84
comp219728_c5	32.28	50.35	38.71	23.78	36.82	35.62	24.95	NULL	NULL	NULL	NULL	NULL
comp210829_c0	10.19	50.34	38.83	41.14	13.79	13.65	15.22	A4K526	TM256_BUFGR	Transmembrane protein 256 homolog	Bufo gargarizans (Asian toad) (B	2e-40
comp221141_c0	89.7	50.3	31.39	10.24	20.1	19.03	9.06	Q96SB4	SRPK1_HUMAN	SRSF protein kinase 1	Homo sapiens (Human).	2e-123
comp219081_c1	57.43	50.13	22.9	15.15	10.77	6.18	5.74	Q58DF3	TRABD_BOVIN	TraB domain-containing protein	Bos taurus (Bovine).	9e-96
comp220307_c0	64.17	50.11	34.24	12.33	5.69	2.48	1.04	O00339	MATN2_HUMAN	Matrilin-2	Homo sapiens (Human).	2e-15
comp222128_c0	131.68	50.06	18.04	2.86	5.88	3.07	1.1	P12890	AMDB_XENLA	Peptidyl-glycine alpha-amidating monooxygenase B	Xenopus laevis (African clawed f	1e-170
comp216809_c1	37.48	49.95	69.26	49.14	14.26	15.24	30.58	NULL	NULL	NULL	NULL	NULL
comp214849_c0	47.76	49.92	27.1	23.93	33.61	27.71	21.98	Q9H0H5	RGAP1_HUMAN	Rac GTPase-activating protein 1	Homo sapiens (Human).	6e-123
comp224046_c1	164.32	49.91	19.39	17.65	30.45	24.46	19.9	Q8BGS1	E41L5_MOUSE	Band 4.1-like protein 5	Mus musculus (Mouse).	0
comp222820_c0	12.32	49.91	22.63	4.89	5.83	7.45	3.07	NULL	NULL	NULL	NULL	NULL
comp204547_c0	92.8	49.85	79.65	101.88	59.17	75.63	140.16	Q92769	HDAC2_HUMAN	Histone deacetylase 2	Homo sapiens (Human).	0
comp216928_c6	60.26	49.7	38.28	25.21	12.41	9.05	10.31	O75346	ZN253_HUMAN	Zinc finger protein 253	Homo sapiens (Human).	8e-23
comp225911_c1	70.53	49.63	44.62	23.57	11.66	9.7	9.14	Q08CD5	TMEM5_DANRE	Transmembrane protein 5	Danio rerio (Zebrafish) (Brachyd	1e-127
comp222106_c0	74.01	49.61	58.19	36.4	20.07	14.06	11.49	NULL	NULL	NULL	NULL	NULL
comp215769_c0	37.8	49.5	26.56	6.23	8.56	7.29	5.44	Q9U1H8	FACE2_DROME	CAAX prenyl protease 2	Drosophila melanogaster (Fruit f	3e-69
comp215230_c0	41.71	49.41	41.69	35.37	15.42	15.3	21.4	Q6P8D9	UBC12_XENTR	NEDD8-conjugating enzyme Ubc12	Xenopus tropicalis (Western claw	1e-114
comp215704_c0	123.15	49.4	29.43	22.69	27.99	22.03	16.62	Q91WE6	CDKAL_MOUSE	Threonylcarbamoyladenosine tRNA methylthiotransferase	Mus musculus (Mouse).	0
comp216558_c0	23.36	49.29	31.7	12.74	16.27	16.6	9.8	O75340	PDCD6_HUMAN	Programmed cell death protein 6	Homo sapiens (Human).	2e-81
comp223937_c0	104.62	49.14	45.3	17.91	15.01	12	6.41	O00533	CHL1_HUMAN	Neural cell adhesion molecule L1-like protein	Homo sapiens (Human).	6e-32
comp219640_c1	66.73	48.94	18.22	33.29	11.23	9.08	16.82	P41636	4CL_PINTA	4-coumarate--CoA ligase	Pinus taeda (Loblolly pine).	3e-34
comp225450_c0	88.3	48.91	24.32	26.04	36.33	34.07	47.49	Q60HE2	ODO1_MACFA	2-oxoglutarate dehydrogenase, mitochondrial	Macaca fascicularis (Crab-eating	0
comp201866_c0	29.85	48.89	38.4	38.62	11.53	15.61	18.75	NULL	NULL	NULL	NULL	NULL
comp223470_c1	35.57	48.85	33.65	1.89	7.78	5.8	0.74	NULL	NULL	NULL	NULL	NULL
comp224555_c0	57.58	48.84	60.11	72.32	42.44	30.91	37.01	Q9CQS5	RIOK2_MOUSE	Serine/threonine-protein kinase RIO2	Mus musculus (Mouse).	3e-176
comp223010_c2	51.55	48.69	42.73	10.45	7.21	3.26	6.16	NULL	NULL	NULL	NULL	NULL
comp214954_c0	91.98	48.63	30.69	14.73	21.94	17.26	9.16	Q07440	B2LA1_MOUSE	Bcl-2-related protein A1	Mus musculus (Mouse).	5e-15
comp223924_c0	35.99	48.62	36.8	13.21	14.17	8.84	4.56	NULL	NULL	NULL	NULL	NULL
comp209391_c2	21.76	48.57	66.26	38.03	61.25	67.79	56.98	NULL	NULL	NULL	NULL	NULL
comp219859_c2	60.53	48.44	26.42	43.23	40.88	45.05	51.99	NULL	NULL	NULL	NULL	NULL
comp224859_c1	58.35	48.44	30.3	28.68	21.01	16.61	11.75	Q5R533	SERC3_PONAB	Serine incorporator 3	Pongo abelii (Sumatran orangutan	1e-156
comp215513_c0	43.22	48.43	33.54	24.85	11.68	9.72	8.98	NULL	NULL	NULL	NULL	NULL
comp225795_c1	31.14	48.42	21.48	5.23	8.9	8.07	6.83	NULL	NULL	NULL	NULL	NULL
comp221774_c0	124.65	48.42	19.34	17.37	6.85	3.77	1.52	P86880	NGB_CHAAC	Neuroglobin	Chaenocephalus aceratus (Blackfi	2e-10
comp225227_c1	70.23	48.38	18.04	5.39	6.6	6.26	9.25	NULL	NULL	NULL	NULL	NULL
comp218085_c0	54.55	48.37	48.73	52.1	37.88	36.91	47.98	Q9JMA1	UBP14_MOUSE	Ubiquitin carboxyl-terminal hydrolase 14	Mus musculus (Mouse).	0
comp213438_c2	8.23	48.35	67.93	33.45	2.99	1.1	3.27	NULL	NULL	NULL	NULL	NULL
comp220428_c0	54.86	48.33	50.46	46.34	46.74	42.44	38.83	Q6P5F9	XPO1_MOUSE	Exportin-1	Mus musculus (Mouse).	0
comp222605_c1	21.74	48.23	34.15	15.56	14.8	9.64	3.4	NULL	NULL	NULL	NULL	NULL
comp225409_c0	96.26	48.17	37.15	44.45	32.9	25.68	25.89	NULL	NULL	NULL	NULL	NULL
comp220832_c1	9.72	48.16	53.22	16.16	54.71	51.55	18.8	Q9NBX4	RTXE_DROME	Probable RNA-directed DNA polymerase from transposon X-element	Drosophila melanogaster (Fruit f	1e-45
comp215992_c0	26.76	48.14	59.29	47.41	118.63	170.27	156.39	NULL	NULL	NULL	NULL	NULL
comp224685_c0	60.39	48.14	45.96	27.81	19.03	14.48	14.7	Q96FI4	NEIL1_HUMAN	Endonuclease 8-like 1	Homo sapiens (Human).	4e-92
comp224882_c0	19.54	48.08	20.46	6.31	19.77	8.69	4.3	NULL	NULL	NULL	NULL	NULL
comp208065_c0	27.37	47.99	57.23	64.86	36.88	41.15	96.67	O14463	TRX1_SCHPO	Thioredoxin-1	Schizosaccharomyces pombe (strai	1e-35
comp222321_c0	21.14	47.98	15.97	4	10.35	7.41	4.49	NULL	NULL	NULL	NULL	NULL
comp222437_c0	51.99	47.8	98.8	58.54	56.97	52.85	44.41	P48430	SOX2_CHICK	Transcription factor SOX-2	Gallus gallus (Chicken).	5e-68
comp223421_c2	22.5	47.77	22.26	5.57	12.03	8.99	4.84	NULL	NULL	NULL	NULL	NULL
comp223953_c0	26.19	47.62	29.83	22.96	9	8.61	19.44	O93209	POL_FFV	Pro-Pol polyprotein	Feline foamy virus (FFV) (Feline	2e-06
comp226172_c1	44.87	47.61	76.85	21.45	28.22	14.47	13.91	NULL	NULL	NULL	NULL	NULL
comp220472_c0	114.57	47.61	63.91	22.79	18.11	11.28	9.45	NULL	NULL	NULL	NULL	NULL
comp217199_c0	34.42	47.58	14.28	16.29	6.78	6.31	5.8	P24008	S5A1_RAT	3-oxo-5-alpha-steroid 4-dehydrogenase 1	Rattus norvegicus (Rat).	1e-39
comp218860_c3	80.73	47.57	70.04	43.21	22.68	24.12	30.28	Q9UKK9	NUDT5_HUMAN	ADP-sugar pyrophosphatase	Homo sapiens (Human).	3e-70
comp226043_c0	172.76	47.55	22.26	25.72	36.22	28.88	23.6	Q13123	RED_HUMAN	Protein Red	Homo sapiens (Human).	2e-108
comp215626_c0	29.15	47.5	49.69	47.55	40.61	38	62.12	Q6PFQ2	EIF3C_DANRE	Eukaryotic translation initiation factor 3 subunit C	Danio rerio (Zebrafish) (Brachyd	0
comp221158_c6	14.64	47.46	184.4	117.11	94.18	73.96	53.79	Q8K4R9	DLGP5_MOUSE	Disks large-associated protein 5	Mus musculus (Mouse).	5e-43
comp219516_c1	55	47.27	28.77	20.06	12.72	15	22.21	NULL	NULL	NULL	NULL	NULL
comp219896_c1	21.7	47.2	50.34	17.06	16.16	16.77	26.05	NULL	NULL	NULL	NULL	NULL
comp214146_c3	47.71	47.2	46.42	36.33	23.56	19.9	24.35	Q99615	DNJC7_HUMAN	DnaJ homolog subfamily C member 7	Homo sapiens (Human).	6e-180
comp220164_c1	24.84	47.19	25.55	3.1	10.12	13.4	5.06	NULL	NULL	NULL	NULL	NULL
comp219891_c1	80.08	47.1	63.03	75.29	68.44	85.14	138.26	O18373	SPS1_DROME	Selenide, water dikinase	Drosophila melanogaster (Fruit f	0
comp221136_c0	31.98	47.02	51.56	24.87	9.92	7.65	11.36	O35387	HAX1_MOUSE	HCLS1-associated protein X-1	Mus musculus (Mouse).	5e-07
comp221430_c1	53.46	46.99	60.07	67.11	44.67	35.65	35.48	Q13472	TOP3A_HUMAN	DNA topoisomerase 3-alpha	Homo sapiens (Human).	0
comp225891_c0	62.39	46.9	32.77	19.97	12.42	10.17	6.79	Q5ZKD7	MOV10_CHICK	Putative helicase MOV-10	Gallus gallus (Chicken).	0
comp217032_c2	22.82	46.9	37.29	34.83	38.3	36.21	34.58	Q9H307	PININ_HUMAN	Pinin	Homo sapiens (Human).	5e-27
comp214304_c0	48.58	46.82	56.14	43.36	25.64	28.33	51.09	Q2HJ97	PHB2_BOVIN	Prohibitin-2	Bos taurus (Bovine).	3e-156
comp223070_c0	55.61	46.79	30.67	22.77	12.07	9.2	9.51	A7MBL8	PKN2_DANRE	Serine/threonine-protein kinase N2	Danio rerio (Zebrafish) (Brachyd	1e-160
comp118948_c0	10.43	46.74	0.25	0.41	0.03	2.66	2.81	NULL	NULL	NULL	NULL	NULL
comp219754_c0	35.17	46.67	52.29	81.76	83.31	84.25	116.97	O60264	SMCA5_HUMAN	SWI/SNF-related matrix-associated actin-dependent regulator of chromatin subfamily A member 5	Homo sapiens (Human).	0
comp219264_c1	40.16	46.67	71.37	53.25	61.82	76.76	100.26	Q9V4N3	CYB5_DROME	Cytochrome b5	Drosophila melanogaster (Fruit f	1e-38
comp216972_c5	61.7	46.58	26.99	24.19	11.9	11.13	12.02	Q8IX29	FBX16_HUMAN	F-box only protein 16	Homo sapiens (Human).	2e-63
comp205232_c0	26.61	46.54	33.14	31.31	7.7	8.47	9.77	P41498	PPAC_RAT	Low molecular weight phosphotyrosine protein phosphatase	Rattus norvegicus (Rat).	1e-60
comp223998_c1	97.33	46.46	33.37	35.25	35.1	31.98	30.12	Q5R7N3	CLPX_PONAB	ATP-dependent Clp protease ATP-binding subunit clpX-like, mitochondrial	Pongo abelii (Sumatran orangutan	0
comp223059_c0	37.01	46.4	47.52	40.16	18.58	19.16	36.98	Q5R592	RPAB2_PONAB	DNA-directed RNA polymerases I, II, and III subunit RPABC2	Pongo abelii (Sumatran orangutan	9e-49
comp219683_c0	46.91	46.38	43.28	57.86	39.06	38.23	64.32	Q3SZ71	MPPB_BOVIN	Mitochondrial-processing peptidase subunit beta	Bos taurus (Bovine).	0
comp213899_c0	24.42	46.34	22.04	9.78	0.63	3.5	5.78	Q9NY59	NSMA2_HUMAN	Sphingomyelin phosphodiesterase 3	Homo sapiens (Human).	5e-45
comp214854_c2	77.29	46.34	34.2	16.54	11.18	6.5	2.96	NULL	NULL	NULL	NULL	NULL
comp216548_c2	44.54	46.26	31.52	17.96	34.03	33.18	24.01	NULL	NULL	NULL	NULL	NULL
comp210967_c0	241.43	46.24	20.31	10.05	19.81	16.83	14.76	Q8NBS3	S4A11_HUMAN	Sodium bicarbonate transporter-like protein 11	Homo sapiens (Human).	0
comp222713_c0	57.06	46.21	41.7	41.01	34.77	35.15	56.15	P83871	PHF5A_RAT	PHD finger-like domain-containing protein 5A	Rattus norvegicus (Rat).	1e-72
comp214105_c0	37.64	46.19	39.96	42.77	21.03	19.33	23.36	Q5M9G6	SNIP1_RAT	Smad nuclear interacting protein 1	Rattus norvegicus (Rat).	8e-90
comp123506_c0	0.04	46.17	0.11	0	0	0	0	NULL	NULL	NULL	NULL	NULL
comp224647_c0	59.02	46.15	30.6	23.37	21.38	16.9	25.82	Q7PPA5	ATC1_ANOGA	Calcium-transporting ATPase sarcoplasmic/endoplasmic reticulum type	Anopheles gambiae (African malar	0
comp225513_c1	41.78	46.12	27.45	9.42	7.14	5.22	1.13	Q8CAL5	GPC5_MOUSE	Glypican-5	Mus musculus (Mouse).	6e-69
comp214419_c1	38.97	46.1	46.93	17.21	13.64	11.31	9.4	O46521	CY24A_BOVIN	Cytochrome b-245 light chain	Bos taurus (Bovine).	8e-40
comp212322_c0	34.49	46.07	58.19	50.99	14.95	14.79	29.95	Q7SXW4	EMC3_DANRE	ER membrane protein complex subunit 3	Danio rerio (Zebrafish) (Brachyd	1e-136
comp218834_c0	39.72	45.92	57.65	48.38	23.35	27.3	57.43	Q32L97	VAMP4_BOVIN	Vesicle-associated membrane protein 4	Bos taurus (Bovine).	5e-26
comp219198_c1	0.46	45.91	22.4	7.06	1.22	1.2	1.66	P49796	RGS3_HUMAN	Regulator of G-protein signaling 3	Homo sapiens (Human).	4e-27
comp216835_c0	42.57	45.88	47.27	51.84	30.92	30.96	40.22	Q96HJ3	CCD34_HUMAN	Coiled-coil domain-containing protein 34	Homo sapiens (Human).	3e-34
comp210590_c0	51.39	45.86	42.94	30.02	16.62	13.77	16.24	Q5R5M0	MTCH2_PONAB	Mitochondrial carrier homolog 2	Pongo abelii (Sumatran orangutan	2e-80
comp225215_c0	46.25	45.75	40.29	23.96	19.56	16.75	18.44	Q9CYF5	WBS16_MOUSE	Williams-Beuren syndrome chromosomal region 16 protein homolog	Mus musculus (Mouse).	4e-132
comp219450_c1	56.94	45.74	50.23	44.02	23.13	19.26	35.02	Q567E6	CQ10B_DANRE	Coenzyme Q-binding protein COQ10 homolog B, mitochondrial	Danio rerio (Zebrafish) (Brachyd	2e-76
comp225688_c1	72.28	45.73	28.94	15.44	19.66	18.47	19.1	Q6UXP7	F151B_HUMAN	Protein FAM151B	Homo sapiens (Human).	3e-37
comp217310_c1	85.17	45.71	30.1	25.56	20.56	16.74	18.09	Q8N9M1	CS047_HUMAN	Uncharacterized protein C19orf47	Homo sapiens (Human).	1e-26
comp217652_c0	51.59	45.61	38.13	23.18	17.69	15.11	9.54	Q8QGW7	LITAF_CHICK	Lipopolysaccharide-induced tumor necrosis factor-alpha factor homolog	Gallus gallus (Chicken).	4e-21
comp216972_c4	36.35	45.59	24.55	9.93	9.31	8.21	5.14	NULL	NULL	NULL	NULL	NULL
comp187136_c0	16.65	45.59	31.85	2.82	21.66	26.79	5.63	NULL	NULL	NULL	NULL	NULL
comp217232_c0	37.83	45.56	40.44	20.77	15.87	12.69	12.26	Q9UL25	RAB21_HUMAN	Ras-related protein Rab-21	Homo sapiens (Human).	4e-113
comp222153_c3	70.47	45.48	33.98	43.13	42.2	38.08	52.51	Q6NZ18	K0907_DANRE	UPF0469 protein KIAA0907 homolog	Danio rerio (Zebrafish) (Brachyd	2e-10
comp221780_c0	30.22	45.44	44.61	40.61	9.73	7.9	13.42	Q9VF08	TIM16_DROME	Mitochondrial import inner membrane translocase subunit Tim16	Drosophila melanogaster (Fruit f	3e-44
comp224062_c4	23.21	45.41	27.16	17.22	7.34	13.79	28.98	NULL	NULL	NULL	NULL	NULL
comp218743_c0	41.75	45.41	31.46	35.92	7.99	6.81	14.64	Q3TX08	TRM1_MOUSE	tRNA (guanine(26)-N(2))-dimethyltransferase	Mus musculus (Mouse).	0
comp223475_c0	98.21	45.39	26.61	22.34	22.54	18.65	11.95	Q63802	WEE1_RAT	Wee1-like protein kinase	Rattus norvegicus (Rat).	3e-157
comp214919_c0	87.38	45.29	37.77	37.48	29.62	25.64	23.99	NULL	NULL	NULL	NULL	NULL
comp221547_c2	51.84	45.24	46.49	29.1	40.09	51.02	43.24	NULL	NULL	NULL	NULL	NULL
comp226056_c0	54.14	45.15	49.62	36.52	46.56	39.03	37.19	P48728	GCST_HUMAN	Aminomethyltransferase, mitochondrial	Homo sapiens (Human).	4e-156
comp224564_c0	49.23	45.11	28.88	7.46	2.33	4.47	2.81	O17583	LIN10_CAEEL	Protein lin-10	Caenorhabditis elegans.	3e-177
comp224819_c0	50.76	45.08	54.63	67.17	39.21	36.81	47.46	Q07832	PLK1_MOUSE	Serine/threonine-protein kinase PLK1	Mus musculus (Mouse).	2e-156
comp219882_c1	80.55	45.05	37.42	9.56	10.03	4.85	0.94	Q52KN7	CPE1B_XENLA	Cytoplasmic polyadenylation element-binding protein 1-B	Xenopus laevis (African clawed f	2e-152
comp222993_c1	93.27	45.04	27.25	23.36	22.32	16.62	20.5	Q8QG61	CRY1_CHICK	Cryptochrome-1	Gallus gallus (Chicken).	0
comp220977_c1	16.88	44.99	37.69	10.75	24.21	37.57	12.98	NULL	NULL	NULL	NULL	NULL
comp213810_c0	42.83	44.88	51.19	54.63	23.22	21.01	37.49	Q4KLC4	NGDNA_XENLA	Neuroguidin-A	Xenopus laevis (African clawed f	8e-73
comp223809_c1	47.47	44.87	115.31	137.39	40.18	38.37	99.1	NULL	NULL	NULL	NULL	NULL
comp221212_c0	61.24	44.85	68.75	66.19	35.71	34.75	68.33	Q7M456	RNOY_CRAGI	Ribonuclease Oy	Crassostrea gigas (Pacific oyste	3e-34
comp218122_c0	46.26	44.77	33.93	37.17	8.25	6.49	16.03	Q6AX41	CHC6A_XENLA	Coiled-coil-helix-coiled-coil-helix domain-containing protein 6A, mitochondrial	Xenopus laevis (African clawed f	2e-12
comp216467_c1	19.42	44.73	27.86	4.97	3.91	3.5	2.2	NULL	NULL	NULL	NULL	NULL
comp211725_c0	23.78	44.72	53.85	39.81	36.18	35.95	34.4	Q5R7J6	UBE2N_PONAB	Ubiquitin-conjugating enzyme E2 N	Pongo abelii (Sumatran orangutan	2e-94
comp213260_c0	111.25	44.69	29.39	19.37	10.64	7.06	5.93	Q9BYE7	PCGF6_HUMAN	Polycomb group RING finger protein 6	Homo sapiens (Human).	1e-35
comp210042_c0	138.45	44.61	72.5	64.45	28.56	35.8	57.72	P30044	PRDX5_HUMAN	Peroxiredoxin-5, mitochondrial	Homo sapiens (Human).	2e-67
comp226550_c0	18.21	44.6	57.06	43.37	18.59	18.56	29.96	Q6NUB2	CW15A_XENLA	Protein CWC15 homolog A	Xenopus laevis (African clawed f	2e-44
comp206464_c0	28.47	44.58	32.96	24.78	16.73	16.2	14.49	Q8LGG8	USPAL_ARATH	Universal stress protein A-like protein	Arabidopsis thaliana (Mouse-ear	8e-12
comp217620_c0	0	44.53	3.81	0.61	0.07	0.12	0.01	NULL	NULL	NULL	NULL	NULL
comp219813_c0	117.24	44.52	25.42	14.45	3.78	4.48	1.68	NULL	NULL	NULL	NULL	NULL
comp220632_c1	62.96	44.46	42.32	26.14	10.25	9.76	9.64	Q09225	NRF6_CAEEL	Nose resistant to fluoxetine protein 6	Caenorhabditis elegans.	1e-50
comp221233_c0	38.1	44.44	21.08	6.62	7.91	7.83	5.41	Q9PSX7	RHOC_CHICK	Rho-related GTP-binding protein RhoC	Gallus gallus (Chicken).	1e-96
comp224041_c1	108.4	44.31	20.52	16.29	17.49	12.8	16.02	Q7Z5K2	WAPL_HUMAN	Wings apart-like protein homolog	Homo sapiens (Human).	1e-137
comp212245_c0	33.14	44.29	59.71	31.73	12.89	14.66	31.86	NULL	NULL	NULL	NULL	NULL
comp223352_c0	72.91	44.26	21.77	22.17	24.43	21.01	11.56	Q9CYA6	ZCHC8_MOUSE	Zinc finger CCHC domain-containing protein 8	Mus musculus (Mouse).	1e-64
comp210361_c0	53.36	43.91	41.43	34.72	6.43	5.86	8.89	Q28BK1	HACE1_XENTR	E3 ubiquitin-protein ligase HACE1	Xenopus tropicalis (Western claw	0
comp215659_c0	34.29	43.9	40.55	58.29	54.39	70.7	59.29	Q24562	U2AF2_DROME	Splicing factor U2AF 50 kDa subunit	Drosophila melanogaster (Fruit f	0
comp221064_c1	55.24	43.9	24.57	13.93	21.4	13.23	11.29	A5A6K7	CBPE_PANTR	Carboxypeptidase E	Pan troglodytes (Chimpanzee).	2e-141
comp224095_c1	53.71	43.89	44.71	35.87	38.25	29.32	22.63	Q8CGZ2	ADIP_RAT	Afadin- and alpha-actinin-binding protein	Rattus norvegicus (Rat).	1e-47
comp222094_c3	34.14	43.88	35.19	14.92	6.99	8.19	6.18	O77504	S22A1_RABIT	Solute carrier family 22 member 1	Oryctolagus cuniculus (Rabbit).	3e-80
comp216106_c0	53.37	43.86	36.31	35.32	26.85	22.18	30.49	Q7L014	DDX46_HUMAN	Probable ATP-dependent RNA helicase DDX46	Homo sapiens (Human).	0
comp226413_c0	124.68	43.76	63.61	47.11	18.91	20.34	61.08	NULL	NULL	NULL	NULL	NULL
comp224622_c0	101.38	43.73	47.33	67.14	40.93	43.72	38.93	Q8BGN2	CD033_MOUSE	UPF0462 protein C4orf33 homolog	Mus musculus (Mouse).	3e-59
comp225179_c6	33.48	43.7	47.61	34.02	22.87	23.09	30.08	Q5RBT0	PDCD5_PONAB	Programmed cell death protein 5	Pongo abelii (Sumatran orangutan	6e-37
comp211537_c0	22.48	43.65	12.3	14.36	15.09	18.45	18.43	O73888	HPGDS_CHICK	Hematopoietic prostaglandin D synthase	Gallus gallus (Chicken).	2e-37
comp216786_c5	123.29	43.6	58.81	54.11	52.02	40.59	44.13	P52292	IMA2_HUMAN	Importin subunit alpha-2	Homo sapiens (Human).	8e-151
comp218462_c0	38.74	43.53	31.24	22.76	8.73	7.07	8.47	Q503V3	CL049_DANRE	UPF0454 protein C12orf49 homolog	Danio rerio (Zebrafish) (Brachyd	2e-70
comp224374_c0	72.77	43.52	63.46	66.33	56.18	64.21	122.88	P41824	YBOXH_APLCA	Y-box factor homolog	Aplysia californica (California	9e-59
comp225251_c0	65.83	43.48	37.8	24.39	13.76	14.2	15.9	Q6P5I8	YIPF5_DANRE	Protein YIPF5	Danio rerio (Zebrafish) (Brachyd	8e-88
comp219079_c0	32.17	43.47	38.98	23.05	12.03	8.91	10.56	Q2PFU1	HYPK_MACFA	Huntingtin-interacting protein K	Macaca fascicularis (Crab-eating	2e-37
comp224464_c0	25.77	43.45	32.13	11.97	12.05	8.43	6.82	Q90WU3	DDX1_CHICK	ATP-dependent RNA helicase DDX1	Gallus gallus (Chicken).	0
comp217724_c0	28.92	43.42	37.67	26.83	8.97	9.13	12.69	A1L157	TSN11_HUMAN	Tetraspanin-11	Homo sapiens (Human).	3e-12
comp213828_c0	8.12	43.38	19.88	5.14	13.34	10.5	6.47	NULL	NULL	NULL	NULL	NULL
comp210471_c0	128.76	43.31	44.53	57.27	55.77	44.98	38.37	P28025	KI11B_XENLA	Kinesin-like protein KIF11-B	Xenopus laevis (African clawed f	0
comp215623_c3	54.86	43.24	73.04	47.69	20.8	20.19	24.84	Q6PEC1	TBCA_RAT	Tubulin-specific chaperone A	Rattus norvegicus (Rat).	2e-28
comp223671_c6	37.69	43.23	28.69	41.09	37.85	47.86	49.69	NULL	NULL	NULL	NULL	NULL
comp216411_c0	46.18	43.22	75.11	91.45	97.33	107.26	96.76	Q6IRN2	QKIB_XENLA	Protein quaking-B	Xenopus laevis (African clawed f	9e-102
comp163673_c0	55.03	43.22	69.88	57.27	11.93	11.25	31.19	NULL	NULL	NULL	NULL	NULL
comp223767_c1	13.74	43.16	24.44	7.95	4.42	3.92	4.06	P99029	PRDX5_MOUSE	Peroxiredoxin-5, mitochondrial	Mus musculus (Mouse).	4e-48
comp222949_c0	46.91	43.14	37.92	15.97	44.73	30.78	14.23	P40123	CAP2_HUMAN	Adenylyl cyclase-associated protein 2	Homo sapiens (Human).	3e-74
comp224193_c0	75.01	43.14	20.51	14.48	17.38	15.59	10.97	P06795	MDR1B_MOUSE	Multidrug resistance protein 1B	Mus musculus (Mouse).	0
comp221573_c0	72.39	43.04	39.96	29.69	18.5	21.47	45.25	NULL	NULL	NULL	NULL	NULL
comp221206_c1	92.52	43.01	64.31	30.41	15.75	38.74	28.45	Q9D8B1	AIG1_MOUSE	Androgen-induced gene 1 protein	Mus musculus (Mouse).	2e-47
comp214133_c2	31.31	43	53.99	62.52	24.49	24.55	46.76	Q7ZV80	SPF30_DANRE	Survival of motor neuron-related-splicing factor 30	Danio rerio (Zebrafish) (Brachyd	2e-69
comp216607_c0	67.28	42.98	28.39	15.67	16.65	10.86	16.46	Q4KLQ5	WDR76_XENLA	WD repeat-containing protein 76	Xenopus laevis (African clawed f	5e-119
comp222487_c2	31.58	42.85	13.43	3.1	5.42	5.13	2.32	NULL	NULL	NULL	NULL	NULL
comp224702_c5	64.67	42.84	32.58	18.07	11.03	7.77	5.88	Q8C0K5	GDC_MOUSE	Graves disease carrier protein homolog	Mus musculus (Mouse).	7e-98
comp217551_c1	27.27	42.72	28.73	3.43	14.87	15.72	4.17	NULL	NULL	NULL	NULL	NULL
comp218523_c0	28.66	42.71	41.7	28.67	31.12	31.6	39.2	P09497	CLCB_HUMAN	Clathrin light chain B	Homo sapiens (Human).	1e-41
comp218199_c0	11.52	42.61	16.44	11.87	5.91	6.92	12.15	Q8CC21	TTC19_MOUSE	Tetratricopeptide repeat protein 19, mitochondrial	Mus musculus (Mouse).	3e-44
comp224410_c1	40.97	42.54	32.77	8.63	18.87	15.36	13.85	NULL	NULL	NULL	NULL	NULL
comp226177_c2	77.65	42.48	31.69	37.14	33.64	30.7	30.89	Q6DIE2	NCBP1_XENTR	Nuclear cap-binding protein subunit 1	Xenopus tropicalis (Western claw	4e-142
comp216873_c0	45.94	42.31	38.83	76.99	94.74	42.53	95.72	Q90705	EF2_CHICK	Elongation factor 2	Gallus gallus (Chicken).	0
comp213084_c0	25.68	42.26	36.58	18.85	25.85	23.07	19.23	NULL	NULL	NULL	NULL	NULL
comp221367_c0	14.23	42.25	29.38	4.74	17.48	23.68	7.45	NULL	NULL	NULL	NULL	NULL
comp222862_c0	20.19	42.25	41.83	34.57	42.61	49.32	40.05	Q8MJG1	PSIP1_BOVIN	PC4 and SFRS1-interacting protein	Bos taurus (Bovine).	2e-48
comp225076_c0	43.27	42.17	22.66	17.62	14.01	11.93	9.29	Q86Y82	STX12_HUMAN	Syntaxin-12	Homo sapiens (Human).	7e-41
comp225884_c1	25.86	42.14	24.77	13.84	8.59	5.43	4.57	Q01831	XPC_HUMAN	DNA repair protein complementing XP-C cells	Homo sapiens (Human).	3e-131
comp224092_c0	57.58	41.95	21.63	10.61	16.34	13.71	8.2	P30683	GNAO_LYMST	Guanine nucleotide-binding protein G(o) subunit alpha	Lymnaea stagnalis (Great pond sn	0
comp217485_c0	18.9	41.93	42.28	14.29	10.54	9.1	4.91	NULL	NULL	NULL	NULL	NULL
comp225852_c1	225.92	41.92	38.04	35.18	15.85	10.34	9.7	Q2NKX9	CB068_HUMAN	UPF0561 protein C2orf68	Homo sapiens (Human).	4e-18
comp216824_c0	26.38	41.92	22.1	17.07	7.3	6.38	3.37	Q3SXM5	HSDL1_HUMAN	Inactive hydroxysteroid dehydrogenase-like protein 1	Homo sapiens (Human).	2e-101
comp218102_c0	47.75	41.88	26.82	26.32	25.84	23.05	15.63	P11179	ODO2_BOVIN	Dihydrolipoyllysine-residue succinyltransferase component of 2-oxoglutarate dehydrogenase complex, mitochondrial	Bos taurus (Bovine).	0
comp216952_c0	49.4	41.86	30.38	18.99	7.73	5.05	3.99	Q3ZBG9	PLS2_BOVIN	Phospholipid scramblase 2	Bos taurus (Bovine).	2e-16
comp223564_c1	46.84	41.86	34.29	25.14	13.26	13.5	6.5	Q94KD8	BXL2_ARATH	Probable beta-D-xylosidase 2	Arabidopsis thaliana (Mouse-ear	3e-125
comp220774_c0	28.73	41.77	25.12	76.47	0.52	1.83	15.73	NULL	NULL	NULL	NULL	NULL
comp218437_c2	22.82	41.74	78.36	111.2	26.97	24.12	32.95	NULL	NULL	NULL	NULL	NULL
comp216873_c1	50.21	41.71	35.27	61.43	94.84	40.2	76.73	P13060	EF2_DROME	Elongation factor 2	Drosophila melanogaster (Fruit f	0
comp210589_c0	252.59	41.67	30.26	9.07	19.89	19.69	7.81	P40744	B910_XENLA	Maternal B9.10 protein	Xenopus laevis (African clawed f	6e-40
comp224577_c2	33.35	41.67	29.69	20.86	8.63	7.95	11.92	Q8BGV0	SYNM_MOUSE	Probable asparagine--tRNA ligase, mitochondrial	Mus musculus (Mouse).	9e-163
comp211633_c0	30.32	41.66	25.94	10.2	5.76	10.51	7.56	B0K019	BAG1_RAT	BAG family molecular chaperone regulator 1	Rattus norvegicus (Rat).	4e-28
comp218589_c1	26.8	41.6	30.58	23.48	16.32	15.52	15.59	P50514	ARLZ_SCHPO	Probable argininosuccinate lyase	Schizosaccharomyces pombe (strai	3e-162
comp214931_c1	23.66	41.6	32.24	4.15	10.72	12.97	4.4	NULL	NULL	NULL	NULL	NULL
comp218549_c0	26.58	41.57	15.11	7.49	1.45	1.19	0.98	Q1RMT8	IRAK4_BOVIN	Interleukin-1 receptor-associated kinase 4	Bos taurus (Bovine).	2e-61
comp215762_c0	0.98	41.4	31.03	10.32	3.85	0.4	2.4	NULL	NULL	NULL	NULL	NULL
comp223078_c0	42.31	41.39	29.97	24.85	13.01	10.29	9.39	Q7ZVP1	JADE3_DANRE	Protein Jade-3	Danio rerio (Zebrafish) (Brachyd	0
comp223984_c0	53.65	41.33	31.24	21.79	20.73	15.76	19.08	Q3ZBH0	TCPB_BOVIN	T-complex protein 1 subunit beta	Bos taurus (Bovine).	0
comp221272_c0	62.8	41.23	7.78	5.62	3.48	3.73	7.27	NULL	NULL	NULL	NULL	NULL
comp225101_c1	23.04	41.18	35.89	17.74	17.39	24.03	13.48	NULL	NULL	NULL	NULL	NULL
comp224739_c3	21.07	41.16	28.31	6.24	4.62	3.72	3.37	NULL	NULL	NULL	NULL	NULL
comp217276_c0	71.38	41.13	33.39	21.36	18.34	16.75	14	Q0IIF6	FAIM1_BOVIN	Fas apoptotic inhibitory molecule 1	Bos taurus (Bovine).	7e-84
comp216770_c2	25.2	40.98	66.17	50.18	37.57	29.18	23.48	O94832	MYO1D_HUMAN	Unconventional myosin-Id	Homo sapiens (Human).	0
comp217588_c0	82.9	40.97	40.21	56.83	54.14	73.31	114.95	Q80YG3	KLDC1_MOUSE	Kelch domain-containing protein 1	Mus musculus (Mouse).	1e-38
comp118941_c0	91.29	40.96	92.22	96.9	22.54	29.99	80.49	NULL	NULL	NULL	NULL	NULL
comp224140_c0	161.51	40.91	13.86	14.92	24.88	17.78	14.37	Q6PR54	RIF1_MOUSE	Telomere-associated protein RIF1	Mus musculus (Mouse).	1e-160
comp219702_c1	45.46	40.91	33.61	27.51	9.58	7.06	9.11	Q6DKC0	ERL2B_XENLA	Erlin-2-B	Xenopus laevis (African clawed f	1e-54
comp211967_c0	30	40.84	41.59	38.67	14.39	9.92	20.14	Q3T0P6	PGK1_BOVIN	Phosphoglycerate kinase 1	Bos taurus (Bovine).	0
comp211906_c1	29.31	40.81	36.32	29.27	9.15	9.02	10.75	B4JVW6	ASPG1_DROGR	Putative N(4)-(beta-N-acetylglucosaminyl)-L-asparaginase GH22932	Drosophila grimshawi (Fruit fly)	1e-40
comp217530_c0	103.2	40.8	59.7	76.25	74.42	56.39	53.08	NULL	NULL	NULL	NULL	NULL
comp118742_c0	77.07	40.76	110.96	152.7	55.99	52.97	116.62	NULL	NULL	NULL	NULL	NULL
comp221771_c0	45.07	40.71	42.26	29.72	14.27	12.25	11.7	Q503W7	ATD1B_DANRE	ATPase family AAA domain-containing protein 1-B	Danio rerio (Zebrafish) (Brachyd	3e-123
comp220465_c2	64.57	40.71	21.72	17.26	10.33	11.2	9.46	Q05932	FOLC_HUMAN	Folylpolyglutamate synthase, mitochondrial	Homo sapiens (Human).	7e-168
comp222139_c0	20.58	40.7	31.63	10.16	18.94	18.98	6.87	NULL	NULL	NULL	NULL	NULL
comp222020_c1	56.22	40.66	15.78	12.31	9.67	7.36	7.34	Q28EW0	TM87A_XENTR	Transmembrane protein 87A	Xenopus tropicalis (Western claw	4e-21
comp213604_c0	8.73	40.63	72.44	18.33	12.37	10.17	7.75	NULL	NULL	NULL	NULL	NULL
comp220577_c0	45.22	40.54	25.29	19.72	20.95	17.92	15.98	Q8BU30	SYIC_MOUSE	Isoleucine--tRNA ligase, cytoplasmic	Mus musculus (Mouse).	0
comp213940_c0	46.32	40.52	44.49	56.74	20.6	20.01	43.64	Q28C65	EIF3K_XENTR	Eukaryotic translation initiation factor 3 subunit K	Xenopus tropicalis (Western claw	4e-108
comp222866_c2	128.09	40.51	35.15	18.19	16.99	8.61	4.36	Q6AX59	ABHD8_XENLA	Abhydrolase domain-containing protein 8	Xenopus laevis (African clawed f	7e-63
comp218595_c0	35.54	40.49	31.96	22.41	16.87	16.83	23.4	P45973	CBX5_HUMAN	Chromobox protein homolog 5	Homo sapiens (Human).	8e-08
comp220040_c0	43.68	40.44	29.04	36.96	23.74	23.39	31.4	Q5R7R9	SNW1_PONAB	SNW domain-containing protein 1	Pongo abelii (Sumatran orangutan	0
comp225414_c0	41.11	40.43	45.01	73.14	36.48	29.5	18.96	Q4V872	CC85C_XENLA	Coiled-coil domain-containing protein 85C	Xenopus laevis (African clawed f	9e-72
comp223583_c0	34.27	40.39	32.88	28.35	8.77	6.67	7.87	O19015	BGAL_FELCA	Beta-galactosidase	Felis catus (Cat) (Felis silvest	0
comp225345_c0	31.93	40.39	33.29	32.08	22.53	23.83	45.91	A7RJI7	CCZ1_NEMVE	Vacuolar fusion protein CCZ1 homolog	Nematostella vectensis (Starlet	0
comp220968_c0	94.19	40.38	103.88	111.18	33.14	24.67	78.38	NULL	NULL	NULL	NULL	NULL
comp225418_c1	46.84	40.32	38.27	39.5	20.65	18.32	24.07	Q96JI7	SPTCS_HUMAN	Spatacsin	Homo sapiens (Human).	0
comp209426_c0	9.48	40.25	31.94	14.69	47.38	40.19	21.3	NULL	NULL	NULL	NULL	NULL
comp222669_c1	25.59	40.24	28.62	7.06	9.5	13.48	11.49	Q5ZKL6	MBOA2_CHICK	Membrane-bound O-acyltransferase domain-containing protein 2	Gallus gallus (Chicken).	7e-110
comp222182_c1	67.54	40.23	13.54	2.94	2.87	1.6	0.36	NULL	NULL	NULL	NULL	NULL
comp224910_c0	39.99	40.21	51.51	40.54	25.15	14.68	10.62	Q9WVE9	ITSN1_RAT	Intersectin-1	Rattus norvegicus (Rat).	1e-15
comp225848_c1	52.05	40.18	37.16	27.77	14.55	18.84	33.53	Q8WV92	MITD1_HUMAN	MIT domain-containing protein 1	Homo sapiens (Human).	9e-95
comp214816_c0	37.78	40.13	28.98	16.14	7.72	6.78	7.09	Q8BLJ3	PLCX3_MOUSE	PI-PLC X domain-containing protein 3	Mus musculus (Mouse).	6e-87
comp222647_c2	40.85	40.11	37.63	23.74	21.74	25.68	26.8	P28648	CD63_RAT	CD63 antigen	Rattus norvegicus (Rat).	6e-56
comp219887_c1	36	40.07	29.37	11.93	20.78	18.13	14.92	NULL	NULL	NULL	NULL	NULL
comp214790_c0	25.52	40.07	27.82	11.94	22.34	25.9	20.99	P21328	RTJK_DROME	RNA-directed DNA polymerase from mobile element jockey	Drosophila melanogaster (Fruit f	5e-45
comp222403_c0	53.67	40.04	17.05	1.2	3.2	2.86	1.12	Q9EP52	TWSG1_MOUSE	Twisted gastrulation protein homolog 1	Mus musculus (Mouse).	3e-41
comp224439_c0	29.83	40.04	23.54	22.78	10.21	8.8	9.81	Q9D9H8	CB069_MOUSE	UPF0565 protein C2orf69 homolog	Mus musculus (Mouse).	7e-72
comp225687_c3	29.52	39.99	36.59	3.15	25.17	31.57	3.16	NULL	NULL	NULL	NULL	NULL
comp218701_c2	14.05	39.98	39.33	36.87	23.53	20.49	29.32	Q810V0	MPP10_MOUSE	U3 small nucleolar ribonucleoprotein protein MPP10	Mus musculus (Mouse).	3e-93
comp223749_c1	186.1	39.98	7.84	7.41	15.29	15.69	8.37	P10040	CRB_DROME	Protein crumbs	Drosophila melanogaster (Fruit f	0
comp211405_c1	106.34	39.96	40.53	46.24	35.58	32.86	34.94	Q8VIJ5	NCOAT_RAT	Bifunctional protein NCOAT	Rattus norvegicus (Rat).	0
[truncated: 11,403 more rows]

## Sheet: 6h
ID	2h	4h	6h	8h	10h	12h	14h	Uniprot AC	Gene name	Protein name	Species	Evalue
[truncated: 13,874 more rows]

[truncated: 4 more sheets: 8h, 10h, 12h, 14h]
