# Supplementary material for: A transcriptional blueprint for a spiral-cleaving embryo
Source: BMC Genomics. 2016 Aug 5;17:552. doi: 10.1186/s12864-016-2860-6 (PMC4974748; doi:10.1186/s12864-016-2860-6)
Supplement: Additional file 7: Table S5. — Highest exclusively expressed genes at each stage. The 30 highest exclusively expressed genes at 2, 4, 6, 8, 10, 12, and 14 hpf are shown including their calculated FPKM (see results for more details). (XLSX 15 kb) [file 12864_2016_2860_MOESM7_ESM.xlsx]

## Sheet: Sheet1
2h		4h		6h		8h		10h		12h		14h
FPKM	protein name	FPKM	protein name	FPKM	protein name	FPKM	protein name	FPKM	protein name	FPKM	protein name	FPKM	protein name
17.48	Nose resistant to fluoxetine protein 6	9.01	Mitochondrial ornithine transporter 1	12.67	Calmodulin-like protein 3	4.94	Putative AC9 transposase	8.96	Helix-loop-helix protein 4	4.5	Papilin	16.35	Paired box protein Pax
14.85	Serum paraoxonase/arylesterase 1	7.86	Myosin-IIIa	10.49	Adenylate cyclase type 2	4.12	Probable indole-3-acetic acid-amido synthetase GH3.8	4.61	Zinc finger protein 37A	2.45	Homeobox protein engrailed	12.19	Homeobox protein Hox-B3a
12.16	Leukocyte elastase inhibitor	6.95	Homeobox protein ceh-12	9.45	Pre-B-cell leukemia transcription factor 4	3.88	Sushi, von Willebrand factor type A, EGF and pentraxin domain-containing protein 1	4.3	Zinc finger protein 182	2.43	Protease inhibitor bitisilin-1	8.49	Arylsulfatase B
9.99	Chymotrypsin-like elastase family member 2A	6.73	Low-density lipoprotein receptor-related protein 12	4.22	Forkhead box protein I2	3.26	Monocarboxylate transporter 12	3.84	Collagen alpha-4(VI) chain	2.43	Papilin	8.45	Zinc finger protein Gfi-1
9.74	Peptidyl-prolyl cis-trans isomerase B	5.91	Regulating synaptic membrane exocytosis protein 2	3.64	Retrotransposable element Tf2 155 kDa protein type 1	3.22	Protein embryonic gonad	2.98	Matrix metalloproteinase-16	2.43	Collagen alpha-3(VI) chain	7.59	Pancreas transcription factor 1 subunit alpha
9.1	Macrophage mannose receptor 1	5.9	Protein lethal(2)essential for life	3.3	Orexin receptor type 1	2.55	Zinc finger MYM-type protein 2	2.85	Synaptotagmin-15	2.39	Nuclear hormone receptor E75	7.39	Ventral anterior homeobox 2a
8.24	Dehydrogenase/reductase SDR family member 11	5.54	Transmembrane protein 151 homolog	3.03	LINE-1 reverse transcriptase homolog	2.53	Katanin p60 ATPase-containing subunit A1	2.5	Pro-Pol polyprotein	2.25	SCO-spondin	5.77	Monocarboxylate transporter 5
7.43	Williams-Beuren syndrome chromosomal region 27 protein	5.2	Inositol-pentakisphosphate 2-kinase	2.7	Substance-K receptor	2.38	Probable RNA-directed DNA polymerase from transposon X-element	2.46	Gag-Pol polyprotein	2.06	Retrovirus-related Pol polyprotein from type-1 retrotransposable element R2	5.77	Homeobox protein Hox-A2b
7.15	Liver carboxylesterase 2	4.79	Collagen alpha-6(VI) chain	2.58	Zinc finger protein 235	2.25	Uronyl 2-sulfotransferase	2.3	Probable RNA-directed DNA polymerase from transposon BS	2.06	RNA-directed DNA polymerase from mobile element jockey	5.62	Protein mab-21-like 2
7.03	Matrix metalloproteinase-9	4.29	Collagen alpha-1(IV) chain	2.36	Acid-sensing ion channel	2.12	SET domain-containing protein 3	2.3	Swarming motility protein YbiA	1.87	Transmembrane and TPR repeat-containing protein CG4050	5.48	Complement component C8 beta chain
6.83	Acyl-coenzyme A synthetase ACSM3, mitochondrial	4.24	InaD-like protein	2.19	RNA-directed DNA polymerase from mobile element jockey	2.12	HORMA domain-containing protein 1	2.3	Putative 115 kDa protein in type-1 retrotransposable element R1DM	1.81	RNA-directed DNA polymerase from mobile element jockey	4.96	Collagen alpha-2(IV) chain
6.75	C-type lectin domain family 10 member A	4.24	PDZ domain-containing protein 2	2.19	Multidrug resistance-associated protein 1	2.05	Y+L amino acid transporter 2	2.27	Cubilin	1.78	Nuclear receptor subfamily 2 group E member 1	4.88	Retrovirus-related Pol polyprotein from transposon
6.75	E-selectin	4.16	GTPase-activating Rap/Ran-GAP domain-like protein 3	2.14	Probable nuclear hormone receptor HR3	2.05	Large neutral amino acids transporter small subunit 1	2.17	DNA repair and recombination protein pif1, mitochondrial	1.76	Fibropellin-1	4.75	Paired box protein Pax-3
6.45	DBH-like monooxygenase protein 1	3.96	Transcription factor HIVEP2	2.09	Abhydrolase domain-containing protein 4	1.98	Acyl-coenzyme A thioesterase 2, mitochondrial	2.09	Transposon Ty3-G Gag-Pol polyprotein	1.75	Fibroblast growth factor receptor 2	4.71	Polycystin-2
6.36	Arachidonate 5-lipoxygenase	3.83	Arrestin domain-containing protein	1.95	Fibropellin-1	1.97	Neuronal acetylcholine receptor subunit alpha-10	2.06	ATP-dependent DNA helicase Q5	1.68	Hermansky-Pudlak syndrome 5 protein	4.71	Polycystic kidney disease protein 1-like 2
5.73	Retroviral-like aspartic protease 1	3.7	Serine dehydratase-like	1.95	UPF0764 protein C16orf89 homolog	1.97	Glycogen debranching enzyme	2.06	Werner syndrome ATP-dependent helicase homolog	1.65	Fibrocystin-L	4.68	Usherin
5.18	Probable L-xylulose reductase	3.68	Anosmin-1	1.9	Probable G-protein coupled receptor CG31760	1.83	Homeobox protein EgHBX4	2.06	Probable ATP-dependent DNA helicase RecS	1.6	Probable RNA-directed DNA polymerase from transposon BS	4.44	Sulfotransferase 1C2A
4.78	Maleylacetoacetate isomerase	3.66	Kelch domain-containing protein 9	1.85	Transient receptor potential cation channel subfamily M member 3	1.83	Neuronal acetylcholine receptor subunit alpha-6	2.06	Probable Werner syndrome ATP-dependent helicase homolog 1	1.6	Gag-Pol polyprotein	4.17	Transcription factor HES-1-B
4.72	Transmembrane cell adhesion receptor mua-3	3.66	Zinc finger protein 800	1.82	Probable RNA-directed DNA polymerase from transposon BS	1.82	P2X purinoceptor 7	2.06	Nuclear receptor subfamily 2 group E member 1	1.54	Probable RNA-directed DNA polymerase from transposon BS	3.96	Monocarboxylate transporter 12
4.56	Calcium-activated potassium channel subunit beta-3	3.58	Chondroitin sulfate proteoglycan 4	1.78	Rhodopsin	1.77	FMRFamide receptor	2.05	Tartrate-resistant acid phosphatase type 5	1.48	Trace amine-associated receptor 5	3.96	Uncharacterized protein ENSP00000372125 homolog
4.42	Receptor-type tyrosine-protein phosphatase	3.58	Centrosomal protein of 170 kDa protein B	1.76	Protein-cysteine N-palmitoyltransferase	1.73	Protein dispatched homolog 1	2.02	Probable RNA-directed DNA polymerase from transposon X-element	1.47	Peptidyl-prolyl cis-trans isomerase B	3.95	Cys-loop ligand-gated ion channel
4.29	Plasminogen	3.58	Neurexin-1-alpha	1.76	Atrial natriuretic peptide receptor 2	1.72	D-dopachrome decarboxylase	1.84	Tudor domain-containing protein 10	1.44	ATP-dependent DNA helicase PIF1	3.57	Calmodulin
4.27	72 kDa type IV collagenase	3.56	Monocarboxylate transporter 12	1.71	Zinc finger protein 182	1.69	Syntaxin-2	1.82	Delta-like protein 1	1.43	Zinc finger protein 629	3.56	Neuronal acetylcholine receptor subunit alpha-6
4.19	Anoctamin-5	3.55	Type I inositol 1,4,5-trisphosphate 5-phosphatase	1.63	Probable RNA-directed DNA polymerase from transposon	1.59	Aspartate aminotransferase, cytoplasmic	1.82	Cubilin	1.4	Zinc finger protein 664	3.28	Protein odd-skipped-related 2
4.14	Deoxyribonuclease-1	3.4	Tripartite motif-containing protein 2	1.61	Probable leucine--tRNA ligase, mitochondrial	1.51	Protocadherin Fat 3	1.7	Zinc finger protein 268	1.4	Zinc finger protein 90 homolog	3.21	Small glutamine-rich tetratricopeptide repeat-containing protein beta
4.01	Sacsin	3.4	Agrin	1.57	Phospholipid scramblase 2	1.49	Glutamate receptor	1.69	A disintegrin and metalloproteinase with thrombospondin motifs 7	1.39	Gastrula zinc finger protein xFG20-1	3.18	G-protein coupled receptor 183
3.9	Galactosylgalactosylxylosylprotein 3-beta-glucuronosyltransferase 3	3.36	Phosphatidylinositol 4-kinase alpha	1.46	RNA-directed DNA polymerase from mobile element jockey	1.48	Ribonuclease HI	1.66	Zinc finger protein 710	1.35	Tolloid-like protein 1	3.16	Ankyrin-2
3.86	Dehydrogenase/reductase SDR family member 4	3.24	RNA-directed DNA polymerase from mobile element jockey	1.46	Probable RNA-directed DNA polymerase from transposon BS	1.44	Probable RNA-directed DNA polymerase from transposon BS	1.66	Zinc finger protein 133	1.35	Bone morphogenetic protein 1 homolog	3.16	Ankyrin-1
3.82	Acid sphingomyelinase-like phosphodiesterase 3	3.24	Xylosyltransferase oxt	1.46	Swarming motility protein YbiA	1.44	Lectin	1.6	Zinc finger protein Xfin	1.34	Pol polyprotein	3.1	LIM homeobox transcription factor 1-beta
3.76	Inositol oxygenase	3.23	Somatostatin receptor type 2	1.4	Probable RNA-directed DNA polymerase from transposon BS	1.43	Bursicon	1.6	Protein hunchback	1.34	Genome polyprotein	2.93	Collagen alpha-1(XIV) chain
