# Supplementary material for: A transcriptional blueprint for a spiral-cleaving embryo
Source: BMC Genomics. 2016 Aug 5;17:552. doi: 10.1186/s12864-016-2860-6 (PMC4974748; doi:10.1186/s12864-016-2860-6)
Supplement: Additional file 10: Table S6. — List of down-regulated genes between adjacent stages. Only genes that exhibit an FPKM of 10 or higher in the earlier stage are shown. The list is ordered by FDR (cutoff is 0.001) and includes the expression values and the annotated protein name. (XLSX 143 kb) [file 12864_2016_2860_MOESM10_ESM.xlsx]

## Sheet: 2h-4h
2h	4h	protein name
17.51	0.13	Rhomboid-related protein 2
110.44	1.22	Retinal dehydrogenase 2
68.02	1.25	Homeobox protein PKNOX1
247.59	5.7	EF-hand calcium-binding domain-containing protein 4A
150.06	3.69	Calponin-3
47.89	1.19	Regulator of G-protein signaling 12
11.25	0.3	Putative glycerol kinase 5
35.29	0.95	Carboxypeptidase A2
55.22	1.59	Protein FAM124A
27.33	0.85	Nose resistant to fluoxetine protein 6
187.32	6.61	GTP-binding protein yptV2
10.4	0.39	Acidic mammalian chitinase
15.62	0.67	Phosphatidylinositol 4-phosphate 3-kinase C2 domain-containing subunit beta
45.81	1.98	Regulator of G-protein signaling loco
37.61	1.63	Arf-GAP with Rho-GAP domain, ANK repeat and PH domain-containing protein 1
11.85	0.53	Insulin-like growth factor 1 receptor
28.79	1.31	Disks large-associated protein 2
155.99	7.17	Ankyrin repeat and fibronectin type-III domain-containing protein 1
12.4	0.6	BTB/POZ domain-containing protein 6-A
91.17	4.48	N-acetylgalactosamine-6-sulfatase
44.85	2.26	Tripartite motif-containing protein 2
278.3	14.11	M-phase inducer phosphatase
21.59	1.09	Serine/threonine-protein kinase Nek7
82.74	4.23	Regulator of G-protein signaling 11
55.32	3.01	Rho GTPase-activating protein 19
84.51	4.93	Regulator of G-protein signaling 3
25.11	1.47	NADH dehydrogenase [ubiquinone] iron-sulfur protein 6, mitochondrial
124.91	7.35	PAS domain-containing serine/threonine-protein kinase
76.37	4.53	Tyrosine-protein phosphatase non-receptor type 14
14.35	0.87	Ring finger protein 26
50.23	3.22	Rho GTPase-activating protein 20
21.87	1.42	Mpv17-like protein 2
32.54	2.16	Probable RNA-binding protein 46
168.96	11.42	Putative ATP synthase subunit f, mitochondrial
124.8	8.84	DC-STAMP domain-containing protein 1
330.68	23.81	Protocadherin-11 X-linked
18.17	1.38	Apolipoprotein O-like
21.05	1.66	Tripartite motif-containing protein 3
11.07	0.88	Agkisacutacin subunit A
32.73	2.63	Arf-GAP with coiled-coil, ANK repeat and PH domain-containing protein 2
53.38	4.3	Pleckstrin homology-like domain family B member 2
54.12	4.44	26S proteasome non-ATPase regulatory subunit 8
62.54	5.15	Protein RD3
39.6	3.3	ATP synthase subunit beta, mitochondrial
16.91	1.42	Carboxyl-terminal PDZ ligand of neuronal nitric oxide synthase protein
159.54	13.4	Crystallin J1A
29.38	2.49	Protein FAM102B
21.22	1.82	Probable palmitoyltransferase ZDHHC12
33.4	2.9	Dynactin subunit 1
11.66	1.03	Septin-4
13.76	1.25	AMME syndrome candidate gene 1 protein homolog
38.37	3.51	Zinc finger protein 629
21.16	1.94	Fibronectin
135.25	12.59	NmrA-like family domain-containing protein 1
41.8	3.89	Probable aminopeptidase NPEPL1
67.19	6.33	Estrogen receptor beta
24.09	2.27	Protein glass
45.46	4.3	Cadherin EGF LAG seven-pass G-type receptor 1
78.44	7.43	Transmembrane protein 181
25.64	2.44	Zinc finger protein 629
216.05	20.65	Protein FAM105B
69.79	6.68	Histone-lysine N-methyltransferase EHMT1
10.29	0.98	Amidase
20.5	1.97	TBC1 domain family member 5
652.32	64.48	SPRY domain-containing SOCS box protein 1
12.61	1.25	15-hydroxyprostaglandin dehydrogenase [NAD(+)]
19.69	1.96	E3 ubiquitin-protein ligase SMURF2
112.86	11.41	Coiled-coil domain-containing protein 171
27.52	2.78	Smoothelin
23.32	2.37	Protein kinase C and casein kinase substrate in neurons protein 1
36.72	3.87	Coiled-coil and C2 domain-containing protein 2A
232.9	24.77	ATP synthase subunit alpha, mitochondrial
43.36	4.66	ATP synthase subunit gamma, mitochondrial
11.3	1.21	Peptidase inhibitor 16
22.96	2.48	Protein FAM151B
11.79	1.29	Unconventional myosin-IXa
45.85	5.03	Vacuolar protein sorting-associated protein 11 homolog
90.67	10.23	Rap1 GTPase-activating protein 1
11.82	1.39	Tripartite motif-containing protein 3
15.49	1.83	Myosin-VIIa
113.3	13.43	Kazrin
22.13	2.65	N-glycosylase/DNA lyase
59.7	7.18	Tudor domain-containing protein 7B
30.66	3.74	NADH dehydrogenase [ubiquinone] 1 beta subcomplex subunit 7
25.53	3.13	Serine/threonine-protein kinase SIK3
23.96	2.95	Hydroxysteroid dehydrogenase-like protein 2
13.11	1.63	Loss of heterozygosity 12 chromosomal region 1 protein homolog
21.43	2.73	Serine/threonine-protein kinase 32B
20.96	2.69	E3 ubiquitin-protein ligase HERC2
15.47	1.99	AFG3-like protein 2
33.54	4.35	Hydroxyacyl-coenzyme A dehydrogenase, mitochondrial
11.19	1.45	Mechanosensory protein 2
34.66	4.5	DNA annealing helicase and endonuclease ZRANB3
13.25	1.72	WASH complex subunit CCDC53
11.61	1.52	Multiple epidermal growth factor-like domains protein 8
18.55	2.43	LIM domain only protein 7
50.83	6.78	DDB1- and CUL4-associated factor 15
23.37	3.14	Malignant fibrous histiocytoma-amplified sequence 1
89.21	12.02	RING finger protein 150
90.41	12.19	Pseudouridylate synthase 7 homolog
25.01	3.41	Glypican-6
31.58	4.34	L-glutamine:2-deoxy-scyllo-inosose aminotransferase
32.43	4.46	Dedicator of cytokinesis protein 9
102.95	14.17	Trafficking kinesin-binding protein 1
19.84	2.74	Zinc finger protein 84
59.84	8.26	ATP synthase subunit d, mitochondrial
23.16	3.2	Pleckstrin homology domain-containing family G member 1
25.41	3.56	DNA polymerase eta
180.61	25.56	Protein mothers against dpp
16.61	2.37	2-amino-3-ketobutyrate coenzyme A ligase, mitochondrial
10.65	1.52	Copine family protein 2
12.12	1.74	Protein PIH1D3
47.51	6.86	Teneurin-m
21.74	3.15	NADH dehydrogenase [ubiquinone] 1 beta subcomplex subunit 8, mitochondrial
10.57	1.53	Ribonucleoside-diphosphate reductase large subunit
168.15	24.41	Mothers against decapentaplegic homolog 5
41.6	6.09	Ankyrin-1
76.23	11.21	Tyrosine-protein kinase Btk29A
57.91	8.52	Centrosomal protein of 70 kDa
56.35	8.31	Unc-112-related protein
15.93	2.36	Acylamino-acid-releasing enzyme
135.14	20.2	Afadin
37.46	5.63	Indole-3-acetaldehyde oxidase
38.53	5.86	Steroid receptor RNA activator 1
39.54	6.03	Rho guanine nucleotide exchange factor 10
73.54	11.26	Histone-lysine N-methyltransferase NSD2
25.3	3.89	Peroxisomal membrane protein 2
23.7	3.66	KN motif and ankyrin repeat domain-containing protein 1
16.08	2.51	Dedicator of cytokinesis protein 9
42.13	6.61	Aryl hydrocarbon receptor nuclear translocator-like protein 1
17.33	2.73	Vam6/Vps39-like protein
39.32	6.24	Outer dense fiber protein 2
18.17	2.89	Tyrosine-protein phosphatase 99A
68.97	10.99	80 kDa MCM3-associated protein
29.03	4.67	39S ribosomal protein L23, mitochondrial
22.36	3.6	Vacuolar protein sorting-associated protein 35
32.67	5.27	Zinc finger protein 136
158.58	25.85	Ankyrin repeat and SOCS box protein 1
252.59	41.67	Maternal B9.10 protein
41.98	6.95	Nipped-B-like protein
15.29	2.55	Ribonucleoside-diphosphate reductase large subunit
21.78	3.64	Glycosyltransferase-like domain-containing protein 2
55.02	9.23	Beta-1,4-galactosyltransferase 4
81.51	13.67	Tight junction protein ZO-1
13.14	2.21	Tigger transposable element-derived protein 4
72.2	12.15	Dynein heavy chain 5, axonemal
10.28	1.74	Beta-(1,2)-xylosyltransferase
48.38	8.19	Thioredoxin-dependent peroxide reductase, mitochondrial
15.78	2.68	Calcium-dependent secretion activator 1
13.02	2.21	Low-density lipoprotein receptor-related protein 5
15.58	2.65	Cyclin-dependent kinase 14
16.69	2.84	Protein VPRBP
11.46	1.95	Armadillo repeat-containing protein 3
10.83	1.85	Synaptic vesicle 2-related protein
31.78	5.45	Dual 3',5'-cyclic-AMP and -GMP phosphodiesterase 11
12.88	2.22	Patched domain-containing protein 2
167.08	28.79	Neurexin-4
177	30.63	Zinc finger protein 800
25.35	4.4	Wiskott-Aldrich syndrome protein family member 1
10.32	1.8	E2F-associated phosphoprotein
22.22	3.9	Vam6/Vps39-like protein
189.83	33.82	Zinc phosphodiesterase ELAC protein 1
13.32	2.37	Ecdysone-induced protein 78C
46.89	8.41	Peregrin
62.36	11.25	Proteasome subunit beta type-6
48.94	8.84	P protein
46.2	8.35	Interference hedgehog
48.64	8.88	Serine hydroxymethyltransferase, mitochondrial
23.75	4.33	Glucose-6-phosphatase 3
17.65	3.23	CDP-diacylglycerol--glycerol-3-phosphate 3-phosphatidyltransferase, mitochondrial
61.04	11.19	High affinity cAMP-specific 3',5'-cyclic phosphodiesterase 7A
47.08	8.63	Protein argonaute-2
10.71	1.98	Cytohesin-1
225.92	41.92	UPF0561 protein C2orf68
108.03	20.07	Proteasome subunit alpha type-3
73.81	13.74	Tankyrase-1
14.94	2.78	Clathrin heavy chain
81.45	15.19	Protein Shroom4
15.62	2.91	Hydroxysteroid dehydrogenase-like protein 2
22.86	4.29	RING-H2 finger protein ATL70
17.07	3.22	Dual specificity testis-specific protein kinase 2
54.02	10.23	Protein sidekick
41.15	7.81	26S proteasome non-ATPase regulatory subunit 13
14.16	2.71	Ankyrin-2
62.31	12	Medium-chain specific acyl-CoA dehydrogenase, mitochondrial
146.74	28.42	Protein AF-9
17.36	3.38	Uncharacterized protein KIAA1383 homolog
136.35	26.71	Protein phosphatase 1D
50.88	10	Ankyrin repeat domain-containing protein 10
11.68	2.3	Membrane-associated phosphatidylinositol transfer protein 2
48.79	9.65	WD repeat-containing protein 44
20.38	4.04	Two pore calcium channel protein 1
20.03	3.99	Cytochrome b-c1 complex subunit 2, mitochondrial
27.47	5.47	Abnormal spindle-like microcephaly-associated protein homolog
22.32	4.54	Threonine aspartase 1
11.4	2.32	Lachesin
10.13	2.07	Neurogenic locus Notch protein
14.92	3.06	Crystallin J1C
43.65	8.94	Probable N-acetylgalactosaminyltransferase 9
10.82	2.22	Laminin subunit alpha
33.37	6.84	FACT complex subunit spt16
29.04	5.97	Intersectin-1
15.77	3.24	Zinc finger protein 609
133.6	27.54	Protein FAM54A
22.1	4.56	Structural maintenance of chromosomes flexible hinge domain-containing protein 1
24.82	5.13	Two pore calcium channel protein 1
18.27	3.79	TSC22 domain family protein 1
13.3	2.77	E3 ubiquitin-protein ligase MIB2
27.91	5.82	Anion exchange protein 2
12.52	2.61	Replication factor C subunit 3
99.79	20.84	Peroxisomal N(1)-acetyl-spermine/spermidine oxidase
164.95	34.71	Afadin
12.16	2.56	Aquaporin-4
13.71	2.89	Protein FAM53A
10.91	2.3	Mannosyl-oligosaccharide 1,2-alpha-mannosidase IB
29.57	6.28	Hemicentin-2
65.91	14.05	Sec1 family domain-containing protein 2
24.49	5.22	Transmembrane protein 98
11.16	2.38	WD repeat and FYVE domain-containing protein 3
38.33	8.22	Transcription factor E2F8
186.1	39.98	Protein crumbs
10.73	2.31	Thioredoxin-like protein AAED1
12.44	2.69	Prolyl endopeptidase
80.15	17.37	Putative homeodomain transcription factor 2
24.91	5.4	Armadillo repeat-containing protein 5
18.35	4.01	Ectonucleotide pyrophosphatase/phosphodiesterase family member 4
29.42	6.45	Tyrosine-protein kinase HTK16
32.42	7.11	5-aminolevulinate synthase, nonspecific, mitochondrial
25.27	5.57	Neural cell adhesion molecule L1
26.21	5.78	Protein timeless
13.79	3.05	Protein fem-1 homolog CG6966
51.67	11.46	Enoyl-CoA delta isomerase 2, mitochondrial
26.96	5.99	Ras GTPase-activating-like protein IQGAP1
12.34	2.75	Fatty acid 2-hydroxylase
22.68	5.06	N(G),N(G)-dimethylarginine dimethylaminohydrolase 1
18.43	4.13	Casein kinase I isoform alpha
15.94	3.59	Thioredoxin domain-containing protein
10.63	2.4	26S proteasome non-ATPase regulatory subunit 5
31.48	7.13	Ubiquitin carboxyl-terminal hydrolase 34
57.73	13.12	Proteasome subunit alpha type-2
29.93	6.84	Glutathione synthetase
12.85	2.95	Probable endonuclease 4
43.02	9.89	Dual serine/threonine and tyrosine protein kinase
15.94	3.67	GRAM domain-containing protein 3
14.2	3.28	Mitochondrial thiamine pyrophosphate carrier
65.28	15.06	Uncharacterized protein FLJ46082 homolog
32.84	7.6	Transmembrane protein 168
43.63	10.11	Focal adhesion kinase 1
34.65	8.11	Tyrosyl-DNA phosphodiesterase 2
13.93	3.29	Sideroflexin-5
113.58	26.84	Frizzled-1
62.22	14.77	Mitochondrial ubiquitin ligase activator of NFKB 1
10.84	2.58	Thioredoxin domain-containing protein 16
19.23	4.61	Protein IMPACT-B
10.05	2.41	Serine/threonine-protein kinase ULK3
78.23	18.87	Profilin
15.72	3.81	SCY1-like protein 2
68.41	16.63	Inactive ubiquitin carboxyl-terminal hydrolase 54
20.75	5.09	Tubulin beta-4B chain
31.25	7.66	Probable cardiolipin synthase
11.75	2.88	Polycomb complex protein BMI-1
10.32	2.54	Nucleoside diphosphate kinase homolog 5
66.04	16.32	Zinc finger protein 227
38.17	9.47	E3 ubiquitin-protein ligase RNF139
100.73	25.05	ATPase inhibitor mai-2, mitochondrial
12.87	3.21	Rho GTPase-activating protein 32
24.32	6.06	Serine/threonine-protein kinase N2
10.26	2.57	Putative NADP-dependent oxidoreductase YfmJ
10.07	2.53	LIM domain-containing protein E
44.89	11.28	mRNA export factor
14.03	3.53	Voltage-dependent calcium channel type D subunit alpha-1
17.49	4.41	Aromatic-L-amino-acid decarboxylase
109.9	27.78	Rab11 family-interacting protein 4A
161.51	40.91	Telomere-associated protein RIF1
20.51	5.21	Probable phosphorylase b kinase regulatory subunit alpha
10.69	2.72	Condensin complex subunit 1
124.68	31.78	Protein inscuteable homolog
27.25	6.95	Ribosome biogenesis protein BMS1 homolog
35.3	9.04	Calpain-15
23.13	5.93	Major vault protein
270.17	69.28	RalA-binding protein 1
11.42	2.94	MAP kinase-activating death domain protein
12.56	3.24	Phosphatidylinositol 4-phosphate 3-kinase C2 domain-containing subunit alpha
120.27	31.07	Cadherin-related tumor suppressor
14.12	3.65	Tigger transposable element-derived protein 4
18.13	4.71	Cyclin-dependent kinase 2
77.47	20.13	Centromere protein L
84.54	21.99	Tight junction protein ZO-1
40.92	10.66	Probable NADH dehydrogenase [ubiquinone] 1 alpha subcomplex subunit 12
71.68	18.7	Fructose-2,6-bisphosphatase TIGAR
47.79	12.47	Nipped-B-like protein B
55.9	14.61	Zygotic DNA replication licensing factor mcm3
25.22	6.61	Latrophilin-3
13.58	3.57	Phosphoenolpyruvate carboxykinase [GTP], mitochondrial
14.06	3.7	Protein dispatched homolog 1
22.79	6.01	RNA-binding protein fusilli
29.95	7.9	Pleckstrin homology domain-containing family A member 7
264.32	69.75	ATP synthase lipid-binding protein, mitochondrial
14.45	3.81	E3 ubiquitin-protein ligase Topors
43.35	11.45	Calcium-binding mitochondrial carrier protein SCaMC-2
24.6	6.5	Transmembrane protein 63B
44.26	11.79	Zinc finger protein 600
19.45	5.18	Pyridoxal phosphate phosphatase PHOSPHO2
22.81	6.08	Inactive phospholipase C-like protein 2
14.47	3.86	GON-4-like protein
10.43	2.79	Myotubularin-related protein 8
48.77	13.05	Uncharacterized protein L116
82.54	22.13	FERM domain-containing protein 6
11.93	3.2	DNA polymerase delta catalytic subunit
16.84	4.53	Multidrug resistance protein 1
71.28	19.27	Kinesin-like protein KIF22
13.62	3.68	Ubiquitin carboxyl-terminal hydrolase
20.15	5.47	Multidrug resistance-associated protein 5
14.53	3.94	Male-specific lethal 2 homolog
44.72	12.25	E3 ubiquitin-protein ligase RNF34
126.15	34.63	DNA topoisomerase 1
73.57	20.26	Protein numb
21.05	5.81	CCR4-NOT transcription complex subunit 2
14.3	3.96	dTDP-D-glucose 4,6-dehydratase
17.25	4.78	Uncharacterized mitochondrial carrier C27B12.09c
39.88	11.05	E3 ubiquitin-protein ligase Arkadia
19.49	5.4	G protein-coupled receptor kinase 5
12.55	3.48	DNA polymerase alpha catalytic subunit
17.43	4.85	Sorting nexin-25
11.57	3.23	Serine/threonine-protein kinase D3
43.63	12.18	Proteasome activator complex subunit 4
37.28	10.41	Kelch-like protein 26
13.92	3.88	Protein kinase C delta type
21.71	6.08	TBC1 domain family member 1
14.84	4.17	Uncharacterized GTP-binding protein C428.15
22.22	6.25	Fumarate hydratase class I, aerobic
54.3	15.3	DNA repair protein RAD51 homolog 3
21.3	6.03	Tetratricopeptide repeat protein 14
29.49	8.37	Dipeptidyl peptidase 3
46.48	13.22	Fucose-1-phosphate guanylyltransferase
10.08	2.89	Vacuolar protein sorting-associated protein 13D
14.29	4.11	Kinase suppressor of Ras 2
23.53	6.77	Zinc transporter ZIP13
18.8	5.42	Matrix metalloproteinase-24
31.26	9.03	Glycine--tRNA ligase
13.71	3.96	26S protease regulatory subunit 6A
257.49	74.63	60S acidic ribosomal protein P1
17.69	5.13	Eukaryotic translation initiation factor 3 subunit B
44.02	12.76	Putative cysteine-rich receptor-like protein kinase 23
36.72	10.66	Tubulin-specific chaperone C
69.29	20.14	Coatomer subunit gamma-2
15.49	4.5	Nose resistant to fluoxetine protein 6
29.33	8.55	SEC14-like protein 5
105.74	30.88	Tumor suppressor p53-binding protein 1
19.94	5.82	Tyrosine-protein kinase transforming protein Abl
13.01	3.8	Protein FAM8A1
20.58	6.02	Type I inositol 3,4-bisphosphate 4-phosphatase
13.27	3.88	3-phosphoinositide-dependent protein kinase 1
17.57	5.15	Actin-58
16.44	4.82	Dual specificity protein phosphatase 16
23.98	7.04	Zinc finger CCCH domain-containing protein 4
50.2	14.76	Rho GTPase-activating protein 11A
44.33	13.04	Protein FAM194A
10.27	3.02	Leucine-rich repeat-containing protein 7
14.4	4.24	Glycosyltransferase-like domain-containing protein 2
174.74	51.74	Neurexin-4
11.99	3.55	Tight junction-associated protein 1
33.96	10.09	Dymeclin
10.86	3.23	DNA helicase MCM8
126.46	37.76	Cytospin-A
10.02	2.99	Phosphatidylinositol 3-kinase catalytic subunit type 3
77.34	23.13	Rhophilin-2
23.77	7.11	p53-induced protein with a death domain
55.43	16.6	Phosphofurin acidic cluster sorting protein 2
120.58	36.22	Structural maintenance of chromosomes protein 6
37.27	11.19	Sodium- and chloride-dependent glycine transporter 2
16.82	5.06	Uncharacterized protein KIAA0195
41.95	12.63	Kinesin-like protein KIF18A
25.91	7.83	Formin-binding protein 4
33.78	10.22	G patch domain-containing protein 3
164.32	49.91	Band 4.1-like protein 5
24.61	7.49	Proteasome subunit alpha type-7-like
96.06	29.28	Zinc finger CCCH domain-containing protein 14
110.49	33.7	5'-3' exoribonuclease 1
20.51	6.27	Ubiquitin carboxyl-terminal hydrolase 1
12.08	3.69	FACT complex subunit SPT16
10.34	3.16	Zinc finger protein 62
14.82	4.54	Uncharacterized protein C458.02c
28.68	8.8	Proteasome subunit beta type-5
29.37	9.02	5'-AMP-activated protein kinase subunit beta-1
17.59	5.4	Translation initiation factor eIF-2B subunit delta
62.97	19.41	Transcription factor RFX3
79.09	24.55	Zinc finger protein 484
36.87	11.44	Cold shock domain-containing protein E1
26.66	8.28	Protein unc-93 homolog A
40.04	12.43	Beta-1,4-galactosyltransferase 7
22.59	7.04	Cadherin-4
10.83	3.38	Muscle LIM protein Mlp84B
14.24	4.44	E3 ubiquitin-protein ligase pellino homolog 1
50.51	15.79	Complement component 1 Q subcomponent-binding protein, mitochondrial
38.1	11.95	Galactocerebrosidase
24.69	7.76	Breakpoint cluster region protein
128.09	40.51	Abhydrolase domain-containing protein 8
64.9	20.55	Cytokine receptor-like factor 3
13.45	4.29	Sorting nexin-14
11.13	3.56	Beta-1-syntrophin
23.16	7.43	L-fucose kinase
78.75	25.3	ATP-binding cassette sub-family G member 2
51.91	16.7	Phosphate carrier protein, mitochondrial
12.93	4.16	Krueppel-like factor 11
36.21	11.7	Partitioning defective 3 homolog
13.05	4.23	ELMO domain-containing protein 3
10.3	3.34	Echinoderm microtubule-associated protein-like 6
49.99	16.21	Putative transporter arsB
69.7	22.6	B-box type zinc finger protein ncl-1
470.44	152.81	Transcriptional repressor TUP1
92.42	30.03	Protein FAM76A
39	12.74	Leucine-rich repeat-containing protein 57
38.72	12.73	MAGUK p55 subfamily member 5
10.76	3.55	Protein transport protein Sec24A
16.47	5.43	Bone morphogenetic protein receptor type-1B
76.35	25.23	G2/mitotic-specific cyclin-A
51.1	16.91	Xenotropic and polytropic retrovirus receptor 1
15.28	5.06	Choline transporter-like protein 4
28.61	9.5	Proline-serine-threonine phosphatase-interacting protein 2
19.36	6.43	Heparan-sulfate 6-O-sulfotransferase 3
43.38	14.44	Proteasome subunit alpha type-1
12.09	4.03	Sodium-driven chloride bicarbonate exchanger
17.12	5.73	Solute carrier family 12 member 6
33.57	11.24	N-acetylgalactosamine-6-sulfatase
12.2	4.09	Mitogen-activated protein kinase kinase kinase 12
26.87	9.01	Matrix metalloproteinase-9
20.79	6.97	2-oxoisovalerate dehydrogenase subunit alpha, mitochondrial
60.79	20.41	Polycomb protein SCMH1
19.14	6.42	Calpain-D
31.03	10.42	Histone acetyltransferase KAT7
128.76	43.31	Kinesin-like protein KIF11-B
12.03	4.04	AT-rich interactive domain-containing protein 4B
75.84	25.53	Ras association domain-containing protein 8
41.71	14.05	Non-specific lipid-transfer protein
19.14	6.45	CD109 antigen
74.26	25.04	DNA-binding protein Ets97D
175.91	59.4	Ras-specific guanine nucleotide-releasing factor RalGPS2
40.27	13.62	ATR-interacting protein
21.07	7.12	Apoptosis-inducing factor 3
23.52	7.96	Serine/threonine-protein kinase 31
89.22	30.24	Tudor domain-containing protein 5
17.98	6.12	26S proteasome non-ATPase regulatory subunit 1
77.07	26.31	Claspin
16.82	5.75	Protein Mdm4
12.48	4.28	Protein phosphatase 1 regulatory subunit 21
75.42	25.91	Spermatogenesis-defective protein 39 homolog
34.3	11.78	Solute carrier family 41 member 1
101.44	34.92	Serine/threonine-protein kinase NLK
25.08	8.65	UDP-N-acetylglucosamine transporter
21.41	7.39	Nucleolar and spindle-associated protein 1
12.27	4.24	E3 ubiquitin-protein ligase UBR2
38.87	13.49	Tectonin beta-propeller repeat-containing protein 1
23.92	8.32	Centrosomal protein of 95 kDa
12.56	4.38	Lysophospholipase-like protein 1
15.23	5.32	Kelch-like protein 18
15.77	5.51	Formimidoyltransferase-cyclodeaminase
10.98	3.84	N(G),N(G)-dimethylarginine dimethylaminohydrolase 1
79.29	27.76	Delta(24)-sterol reductase
2525.3	884.49	G2/mitotic-specific cyclin-A
85	29.89	Bifunctional heparan sulfate N-deacetylase/N-sulfotransferase
15.46	5.43	Dedicator of cytokinesis protein 9
16.97	5.97	FMRFamide receptor
68.1	24.01	Tudor domain-containing protein 5
79.64	28.16	Plexin-A4
49.47	17.49	Isocitrate dehydrogenase [NADP] cytoplasmic
123.29	43.6	Importin subunit alpha-2
17.53	6.22	Zinc finger protein 569
53.57	19.02	Methyltransferase-like protein 24
22.74	8.09	Cytosolic carboxypeptidase-like protein 5
12.25	4.37	Protein C9orf72 homolog
43.56	15.56	Galactoside 2-alpha-L-fucosyltransferase 2
63.99	22.9	Sorting nexin-13
19.88	7.12	NHL repeat-containing protein 2
33.73	12.11	F-box/WD repeat-containing protein 10
20.65	7.41	Collagen alpha-2(IV) chain
79.19	28.56	Protection of telomeres protein 1
27.05	9.77	Serine/threonine-protein kinase/endoribonuclease ire-1
71.37	25.8	Kyphoscoliosis peptidase
34.67	12.54	Protein lin-9 homolog
18.41	6.65	Probable RNA-directed DNA polymerase from transposon BS
34.13	12.37	Low-density lipoprotein receptor-related protein 2
15.89	5.77	Matrix metalloproteinase-9
24.85	9.02	Caseinolytic peptidase B protein homolog
71.01	25.78	LON peptidase N-terminal domain and RING finger protein 2
48.42	17.59	26S proteasome non-ATPase regulatory subunit 11A
30.14	10.96	5'-nucleotidase domain-containing protein 3
17.28	6.32	HAUS augmin-like complex subunit 6
10.88	3.98	Adenylate kinase domain-containing protein 1
163.41	59.86	G1/S-specific cyclin-E
25.08	9.21	Ankyrin-2
16.73	6.15	Ran-binding protein 9
17.46	6.42	Ankyrin repeat and SOCS box protein 13
894.09	329.25	Focadhesin
27.21	10.03	Protein GUCD1
143.84	53.03	Pleckstrin homology-like domain family B member 2
29.69	10.96	Poly(A) polymerase gamma
11.3	4.17	Segment polarity protein dishevelled homolog DVL-3
11.51	4.27	Alpha-2-macroglobulin-like protein 1
28.06	10.41	Dedicator of cytokinesis protein 4
66.66	24.75	Eukaryotic translation initiation factor 3 subunit F
41.22	15.32	DNA-directed RNA polymerase II subunit RPB1
13.14	4.89	Adenylosuccinate lyase
19.7	7.36	Rab11 family-interacting protein 5
21.21	7.94	ATP-binding cassette sub-family B member 9
26.13	9.8	Multidrug resistance-associated protein 1
42.12	15.8	Eukaryotic translation initiation factor 3 subunit B
106.34	39.96	Bifunctional protein NCOAT
30.05	11.31	SprT-like domain-containing protein Spartan
28.94	10.89	WD repeat-containing protein 38
36.97	13.94	Ubiquitin carboxyl-terminal hydrolase 38
22.61	8.55	Retrovirus-related Pol polyprotein from type-2 retrotransposable element R2DM
46.15	17.46	Splicing factor, suppressor of white-apricot homolog
13.69	5.18	Thyroid adenoma-associated protein homolog
131.68	50.06	Peptidyl-glycine alpha-amidating monooxygenase B
53.43	20.35	Rho GTPase-activating protein 190
24.46	9.33	TBC1 domain family member 10B
30.65	11.73	Glutamate receptor ionotropic, kainate 2
45.93	17.59	KN motif and ankyrin repeat domain-containing protein 1
13.35	5.12	Cytohesin-1
10.1	3.87	Laminin subunit alpha
15.24	5.85	Protein FAM206A
11.87	4.56	Zinc finger protein 84
10.86	4.2	Splicing factor 3B subunit 1
11.89	4.6	AN1-type zinc finger protein 2B
92.5	35.84	Proteasome subunit beta type-4
11.86	4.59	Zinc finger protein 366
25.05	9.72	PERQ amino acid-rich with GYF domain-containing protein 1
21.74	8.44	Melanoma-associated antigen G1
16.03	6.23	Conserved oligomeric Golgi complex subunit 6
48.8	19.04	CCA tRNA nucleotidyltransferase 1, mitochondrial
10.53	4.12	Citrate lyase subunit beta-like protein, mitochondrial
13.09	5.13	Acid trehalase-like protein 1
23.45	9.21	Cryptochrome-1
36.61	14.39	DNA replication licensing factor mcm5-A
15.55	6.14	Copine-8
34.51	13.64	POC1 centriolar protein homolog A
13.92	5.51	Zinc finger protein 208
14.47	5.73	DNA repair protein SWI5 homolog
10.23	4.05	Protein WWC2
19.24	7.62	2-hydroxyacylsphingosine 1-beta-galactosyltransferase
14.95	5.92	Endoplasmic reticulum mannosyl-oligosaccharide 1,2-alpha-mannosidase
16.49	6.55	28 kDa heat- and acid-stable phosphoprotein
54.04	21.46	Partitioning defective 3 homolog
13.44	5.36	Uncharacterized protein C21orf59 homolog
13.58	5.43	Flotillin-1
13.5	5.4	UPF0469 protein KIAA0907
111.25	44.69	Polycomb group RING finger protein 6
12.32	4.95	N-acetylgalactosamine kinase
139.74	56.34	Methyltransferase-like protein 14
20.98	8.46	PH-interacting protein
27.65	11.16	Uncharacterized protein F13E9.13, mitochondrial
11.75	4.75	ATP-dependent zinc metalloprotease YME1 homolog
10.92	4.41	Polypeptide N-acetylgalactosaminyltransferase 2
23.65	9.57	Early endosome antigen 1
51.24	20.74	F-box only protein 9
16.54	6.7	DDB1- and CUL4-associated factor 12
14.65	5.95	Lysine--tRNA ligase
22.93	9.32	Glucose-6-phosphate isomerase
138.24	56.21	CTTNBP2 N-terminal-like protein
29.71	12.1	Metallophosphoesterase MPPED2
13.9	5.67	E3 SUMO-protein ligase NSE2
10.6	4.32	39S ribosomal protein L54, mitochondrial
24.83	10.15	LysM and putative peptidoglycan-binding domain-containing protein 1
37.09	15.19	Ras-associated and pleckstrin homology domains-containing protein 1
17.18	7.04	Heat shock protein 75 kDa, mitochondrial
14.96	6.14	Sacsin
34.66	14.27	Phospholipase A2 inhibitor
12.64	5.21	DNA primase large subunit
26.24	10.82	Tetraspanin-17
11.4	4.71	Monocarboxylate transporter 4
13.02	5.38	Splicing factor 45
72.73	30.08	Transmembrane channel-like protein 7
32.69	13.52	Dynamin-1-like protein
10.24	4.24	Phosphatidylinositol-glycan biosynthesis class W protein
84.2	34.86	Bifunctional heparan sulfate N-deacetylase/N-sulfotransferase
41.55	17.27	Peripheral plasma membrane protein CASK
16.82	6.99	Ribosome-releasing factor 2, mitochondrial
79.38	33.07	Protein dachsous
23.52	9.81	Electron transfer flavoprotein-ubiquinone oxidoreductase, mitochondrial
44.64	18.64	Importin subunit alpha-2
125.3	52.39	Serine/arginine-rich splicing factor 3
31.85	13.32	Protein scribble homolog
25.55	10.68	Probable palmitoyltransferase ZDHHC14
23.28	9.74	1-phosphatidylinositol 4,5-bisphosphate phosphodiesterase delta-1
30.86	12.91	Zinc finger protein 112
17.49	7.34	Rab-like protein 5
12.68	5.32	Matrix metalloproteinase-19
10.75	4.51	HEAT repeat-containing protein 7A
11.34	4.77	Histone acetyltransferase KAT6B
35.82	15.08	Transcription factor TFIIIB component B'' homolog
34.38	14.48	Guanine nucleotide-binding protein G(s) subunit alpha
22.47	9.47	Chondrolectin
10.66	4.5	PI-PLC X domain-containing protein 3
63.46	26.84	Myeloid leukemia factor 1
34.11	14.43	Transmembrane protein 110
10.9	4.62	N-terminal kinase-like protein
29.85	12.65	5-azacytidine-induced protein 1
85.51	36.27	Nuclear receptor-binding protein
38.7	16.43	Focal adhesion kinase 1
62.46	26.54	Zinc finger protein 177
29.8	12.66	WD repeat-containing protein 20
1181.89	502.7	G2/mitotic-specific cyclin-B2
30.51	12.98	Arsenite methyltransferase
24.18	10.29	Neurofascin
18.96	8.1	Kyphoscoliosis peptidase
24.01	10.26	ATP synthase subunit g, mitochondrial
29.73	12.71	Niemann-Pick C1 protein
11.33	4.85	Rab5 GDP/GTP exchange factor
16.35	7	Dedicator of cytokinesis protein 3
12.09	5.18	Protein split ends
65.23	28.03	Innexin unc-7
43.39	18.83	Zinc finger protein 26
40.38	17.52	Filamin-B
35.91	15.6	Traf2 and NCK-interacting protein kinase
24.07	10.46	Zinc finger protein 26
76.73	33.38	Ankyrin-3
10.59	4.61	Transcription termination factor 2
44.67	19.53	Probable G-protein coupled receptor 142
50.61	22.15	Collagen alpha-2(I) chain
12.67	5.54	Sodium- and chloride-dependent glycine transporter 2
13.34	5.85	Tubulin polyglutamylase TTLL5
24.6	10.79	B(0,+)-type amino acid transporter 1
12.61	5.54	Protein timeless homolog
78.73	34.65	Mitogen-activated protein kinase 14
12.81	5.64	Cyclin-dependent kinase 7
485.93	213.88	NADH-ubiquinone oxidoreductase 75 kDa subunit, mitochondrial
36.09	15.89	Farnesyl pyrophosphate synthase
39.83	17.55	NADH dehydrogenase [ubiquinone] iron-sulfur protein 4, mitochondrial
34.3	15.13	Methyltransferase-like protein 14
24.75	10.93	Protein FAM102B
12.82	5.66	THAP domain-containing protein 2
20.08	8.87	COMM domain-containing protein 2
18.31	8.09	Amine oxidase [flavin-containing]
13.48	5.96	Protein GPR108
42.86	18.97	Endoplasmic reticulum mannosyl-oligosaccharide 1,2-alpha-mannosidase
41.32	18.31	Rho GTPase-activating protein 26
10.02	4.44	Inositol hexakisphosphate and diphosphoinositol-pentakisphosphate kinase
86.12	38.26	ATPase family AAA domain-containing protein 2
24.7	10.97	Syntaxin
19.15	8.51	Eukaryotic translation initiation factor 3 subunit L
527.24	234.56	ADP,ATP carrier protein 3
21.77	9.68	Actin-binding LIM protein 1
20.43	9.09	Pre-mRNA-processing-splicing factor 8
38.65	17.22	ATP-binding cassette sub-family G member 2
12.73	5.67	Proteasome subunit alpha type-5
15.91	7.12	Mismatch repair endonuclease PMS2
10.48	4.69	Uncharacterized protein KIAA0895
21.88	9.8	E3 ubiquitin-protein ligase mib1
40.26	18.05	Pre-mRNA-processing factor 17
70.54	31.6	Germ cell-less protein-like 1
68.94	30.96	Probable sodium/potassium/calcium exchanger CG1090
25.61	11.51	Mitotic spindle-associated MMXD complex subunit MIP18
18.87	8.48	Flotillin-2
140.09	62.96	Proactivator polypeptide
17.01	7.65	Metallophosphoesterase 1
22.26	10.03	Equilibrative nucleoside transporter 1
113.75	51.25	Small G protein signaling modulator 3 homolog
197.34	88.99	Liprin-beta-1
42.55	19.23	26S proteasome non-ATPase regulatory subunit 14
124.74	56.34	Short-chain dehydrogenase/reductase family 16C member 6
16.77	7.58	Transmembrane protein 131
10.21	4.63	Thioredoxin domain-containing protein 9
67.27	30.52	Double-strand-break repair protein rad21 homolog
47	21.42	Polyadenylate-binding protein 1-A
11.22	5.11	TBC1 domain family member 10A
64.59	29.5	Sphingomyelin phosphodiesterase 3
11.23	5.14	RNA-directed DNA polymerase from mobile element jockey
23.47	10.76	Protein TSSC1
57.29	26.26	E3 ubiquitin-protein ligase RFWD2
31.64	14.51	Receptor-type tyrosine-protein phosphatase T
45.04	20.67	DnaJ homolog subfamily B member 9
14.85	6.82	Kinesin-like protein KIF13A
12.98	5.98	Ras association domain-containing protein 1
133.79	61.63	Ancient ubiquitous protein 1
29.01	13.37	H/ACA ribonucleoprotein complex non-core subunit NAF1
43.21	19.94	N-alpha-acetyltransferase 60
98.21	45.39	Wee1-like protein kinase
38.52	17.84	Protein arginine N-methyltransferase 7
76.03	35.25	tRNA (cytosine(34)-C(5))-methyltransferase
17.8	8.26	E3 ubiquitin-protein ligase RBBP6
23.28	10.81	Dual specificity tyrosine-phosphorylation-regulated kinase 2
21.14	9.83	Nuclear pore complex protein Nup98-Nup96
19.17	8.91	Proteasomal ubiquitin receptor ADRM1
55.41	25.86	Serine protease inhibitor dipetalogastin
28.07	13.1	ATP-binding cassette sub-family A member 1
43.08	20.15	Neuroligin-4, X-linked
11.18	5.23	Calpain-D
13.7	6.43	S1 RNA-binding domain-containing protein 1
104.62	49.14	Neural cell adhesion molecule L1-like protein
65.16	30.66	Double-stranded RNA-specific editase 1
44.26	20.85	Coiled-coil domain-containing protein 77
26.62	12.55	Transcription activator BRG1
116.91	55.15	Homeobox protein TGIF2
47.25	22.31	Flap endonuclease 1
16.11	7.61	E3 ubiquitin-protein ligase makorin-1
50.98	24.1	Serine-threonine kinase receptor-associated protein
33.81	16	UPF0562 protein C7orf55 homolog
35.93	17	Rieske domain-containing protein
1474.74	700.01	40S ribosomal protein S2
27.62	13.13	Leucine-rich repeat-containing protein 45
12.22	5.82	X-ray repair cross-complementing protein 5
97.33	46.46	ATP-dependent Clp protease ATP-binding subunit clpX-like, mitochondrial
13.13	6.28	Sperm-associated antigen 16 protein
32.86	15.74	Nostrin
113.9	54.58	ATP synthase subunit O, mitochondrial
11.1	5.32	Spartin
48.62	23.32	Serine--tRNA ligase, cytoplasmic
164.59	79.06	Protein kinase DC2
14.72	7.09	Heat shock protein 75 kDa, mitochondrial
68.99	33.25	Targeting protein for Xklp2 homolog
18.63	8.98	26S proteasome non-ATPase regulatory subunit 3
71.93	34.72	Testis-expressed sequence 9 protein
93.27	45.04	Cryptochrome-1
22.64	10.94	NADP-dependent malic enzyme
18.85	9.11	Cytoplasmic FMR1-interacting protein 2
56.55	27.34	Nuclear pore complex protein Nup153
23.28	11.28	Ribonuclease P protein subunit p38
11.04	5.36	Adenosylhomocysteinase A
12.3	5.98	Microtubule-associated serine/threonine-protein kinase 2
19.59	9.52	Serine/threonine-protein kinase tousled-like 1
32.15	15.64	Glutathione S-transferase omega-1
316.07	153.83	G2/mitotic-specific cyclin-B3
38.12	18.57	MORC family CW-type zinc finger protein 2B
119.29	58.25	RNA-directed DNA polymerase from mobile element jockey
11.11	5.42	EF-hand calcium-binding domain-containing protein 7
29.16	14.29	Inositol polyphosphate 5-phosphatase K
18.52	9.09	COMM domain-containing protein 5
31	15.21	Calpain-D
33.32	16.39	Ubiquitin-like protein 3
31.98	15.78	Piwi-like protein 1
23.08	11.4	Pyridoxal kinase
82.9	40.97	Kelch domain-containing protein 1
45.49	22.49	Hippocampus abundant transcript 1 protein
22.02	10.89	E3 ubiquitin-protein ligase synoviolin B
244.32	121.27	Lethal(2) giant larvae protein homolog 2
43.07	21.42	Transducin-like enhancer protein 1
46.69	23.26	Rab effector MyRIP
12.79	6.37	Rab GTPase-binding effector protein 1
17.48	8.73	Ero1-like protein
14.53	7.27	Leishmanolysin-like peptidase
19	9.53	Histone-lysine N-methyltransferase setd3
38.21	19.16	Splicing factor, arginine/serine-rich 15
19.2	9.65	Protrudin
48.58	24.44	Ribosome biogenesis regulatory protein homolog
67.79	34.12	Dihydrolipoyl dehydrogenase, mitochondrial
44.16	22.22	Adenylyl cyclase-associated protein 2
26.07	13.12	Replication factor C subunit 5
26.88	13.54	Stathmin
10.99	5.54	Signal transducer and activator of transcription 5B
16.65	8.39	Protein alan shepard
153.3	77.42	Structural maintenance of chromosomes protein 6
66.26	33.5	Inactive tyrosine-protein kinase 7
40.77	20.62	Large neutral amino acids transporter small subunit 2
40.6	20.54	Ankyrin repeat domain-containing protein 42
47.49	24.04	Adenosine kinase 2
118.36	59.93	Zinc finger protein 782
36.07	18.27	Phosphatidylinositol 3,4,5-trisphosphate 3-phosphatase and dual-specificity protein phosphatase PTEN
16.14	8.23	Probable beta-D-xylosidase 2
56.4	28.78	Eukaryotic translation initiation factor 2 subunit 2
334.69	170.85	E3 ubiquitin-protein ligase UHRF1
10.68	5.44	Transmembrane protein 56-B
11.31	5.77	Putative helicase Mov10l1
70.86	36.22	Poly [ADP-ribose] polymerase 1
14.82	7.59	RNA exonuclease 1 homolog
15.43	7.92	Arylsulfatase B
29.53	15.15	Histone deacetylase 6
41.11	21.12	Calpain-D
18.59	9.58	DNA topoisomerase 2-binding protein 1
14.52	7.49	Zinc finger protein 37 homolog
10.93	5.64	Ras-related GTP-binding protein D
32.1	16.59	DNA polymerase epsilon subunit 2
15.25	7.88	Protein phosphatase 1 regulatory subunit 12A
120.19	62.18	Nuclear cap-binding protein subunit 1-B
50.38	26.06	Integral membrane protein 2B
36.43	18.85	RNA polymerase II elongation factor ELL
39.67	20.53	Extracellular sulfatase Sulf-1
148.82	77.05	Vang-like protein 1
22.11	11.47	Tetratricopeptide repeat protein 4
20.29	10.54	Actin-related protein 2/3 complex subunit 3
19.39	10.08	Probable exonuclease mut-7 homolog
19.99	10.4	Regulator of microtubule dynamics protein 1
30.25	15.76	Transmembrane protein 180
20.04	10.46	Cystinosin
13.39	7	Palmitoyltransferase akr1
159.05	83.12	Coiled-coil domain-containing protein 102A
74.17	38.77	Putative diacyglycerol O-acyltransferase Rv1760/MT1809
131.15	68.78	Nuclear pore complex protein Nup155
101.92	53.54	DEP domain-containing protein 1B
21.6	11.36	Centriolar coiled-coil protein of 110 kDa
184.04	96.95	Tubulin beta-4B chain
10.99	5.79	UPF0378 protein KIAA0100
18.58	9.8	Macrophage erythroblast attacher
149.92	79.16	Retinoblastoma-like protein 2
10.26	5.42	Zinc finger protein 2
91.98	48.63	Bcl-2-related protein A1
20.38	10.77	Microprocessor complex subunit DGCR8
25.32	13.45	Short-chain dehydrogenase TIC 32, chloroplastic
32.4	17.25	Ankyrin repeat and FYVE domain-containing protein 1
16.95	9.03	Ubiquitin carboxyl-terminal hydrolase 4
12.7	6.77	CD109 antigen
38.08	20.36	Galactose-1-phosphate uridylyltransferase
85.17	45.71	Uncharacterized protein C19orf47
22.05	11.84	Histone acetyltransferase KAT6A
92.8	49.85	Histone deacetylase 2
19.88	10.68	D-glucuronyl C5-epimerase
15.26	8.21	UV-stimulated scaffold protein A
145.04	78.11	Hydrolethalus syndrome protein 1 homolog
38.24	20.68	Putative ferric-chelate reductase 1
14.65	7.94	GTP-binding protein 1
72.15	39.31	Lysosomal alpha-glucosidase
23.29	12.7	Protein PRRC2A
30.84	16.85	Zinc transporter 5
77.65	42.48	Nuclear cap-binding protein subunit 1
51.55	28.23	Ribosomal protein S6 kinase beta-1
143.57	78.76	Vacuolar protein-sorting-associated protein 36
20.98	11.51	Glycosyltransferase 1 domain-containing protein 1
21.08	11.59	Zinc finger protein 432
17.85	9.83	ELKS/Rab6-interacting/CAST family member 1
133.28	73.58	SWI/SNF-related matrix-associated actin-dependent regulator of chromatin subfamily E member 1
48.37	26.71	Probable citrate synthase 1, mitochondrial
510.11	282.09	DNA replication licensing factor mcm7
18.54	10.26	Putative methyltransferase KIAA1456
88.3	48.91	2-oxoglutarate dehydrogenase, mitochondrial
18.88	10.5	Stimulated by retinoic acid gene 6 protein homolog
17.55	9.77	Alpha-1,6-mannosyl-glycoprotein 2-beta-N-acetylglucosaminyltransferase
27.9	15.53	Double-stranded RNA-specific editase 1
62.65	34.98	Protein CIP2A homolog
168.17	93.96	CCR4-NOT transcription complex subunit 6-like
80.55	45.05	Cytoplasmic polyadenylation element-binding protein 1-B
31.26	17.51	Mitogen-activated protein kinase kinase kinase 4
89.7	50.3	SRSF protein kinase 1
10.71	6.02	Synaptotagmin-14
29.36	16.51	Transient receptor potential cation channel subfamily M member 2
22.79	12.83	N-acetyllactosaminide beta-1,6-N-acetylglucosaminyl-transferase, isoform B
27.29	15.39	High affinity copper uptake protein 1
39.89	22.56	Serine/threonine-protein kinase mig-15
93.82	53.11	Putative sodium-coupled neutral amino acid transporter 10
55.87	31.64	Myosin-I heavy chain
19.06	10.8	Sphingomyelin phosphodiesterase
97.74	55.41	Electron transfer flavoprotein subunit alpha, mitochondrial
1006.36	570.5	Polyadenylate-binding protein-interacting protein 2B
50.68	28.74	Arrestin domain-containing protein 3
34.2	19.39	Inositol phosphorylceramide synthase catalytic subunit aur1
59.27	33.64	Protein Gawky
50.66	28.83	Choline transporter-like protein 1
105.23	60.16	Glycogen synthase kinase-3 beta
87.92	50.36	Protein downstream neighbor of son homolog
47.36	27.18	Low-density lipoprotein receptor-related protein 2
150.86	86.66	Genetic suppressor element 1
75.01	43.14	Multidrug resistance protein 1B
60.13	34.63	TNF receptor-associated factor 6
61.63	35.53	Swarming motility protein YbiA
34.83	20.14	Putative deoxyribonuclease TATDN1
88.05	50.89	Histone RNA hairpin-binding protein
147.91	87.29	Nucleolysin TIAR
192.98	115.12	1-acyl-sn-glycerol-3-phosphate acyltransferase delta
2112.22	1266.32	Ribonucleoside-diphosphate reductase small chain

## Sheet: 4h-6h
4h	6h	protein name
14.65	0.11	Calmodulin-like protein 3
27.2	0.27	Arachidonate 12-lipoxygenase, 12R-type
16.39	0.79	Myophilin
12.48	0.88	Carboxypeptidase A2
110.84	8.19	Putative AC transposase
12.48	0.94	Uracil-DNA glycosylase
26.74	2.52	Arylsulfatase B
10.25	1.21	Probable polyamine oxidase 4
50.91	6.38	Gamma-glutamyl hydrolase
11.08	1.41	Pre-B-cell leukemia transcription factor 4
11.85	1.53	Ras-related C3 botulinum toxin substrate 1
20.06	2.66	DnaJ homolog subfamily C member 11
17.49	2.43	Contactin-3
29.72	4.42	Protein FAM221A
34.71	5.32	Afadin
20.2	3.3	Afadin
75.52	12.89	UPF0532 protein C7orf60 homolog
23.26	3.98	Rab effector MyRIP
38.01	6.61	Excitatory amino acid transporter 1
12.18	2.36	Mpv17-like protein 2
39.98	7.84	Protein crumbs
24.34	4.9	Deoxyribodipyrimidine photo-lyase
11.29	2.3	von Willebrand factor D and EGF domain-containing protein
10.46	2.17	Zinc finger protein 26
21.99	4.65	Tight junction protein ZO-1
23.24	4.94	Dual specificity protein phosphatase 14
29.89	6.37	Bifunctional heparan sulfate N-deacetylase/N-sulfotransferase
82.35	18.55	Dystroglycan
13.67	3.11	Tight junction protein ZO-1
27.59	6.35	Nuclear cap-binding protein subunit 2
11.63	2.7	Putative nuclease HARBI1
28.56	6.67	Protection of telomeres protein 1
25.25	6.12	Autophagy-related protein 2 homolog B
34.86	8.46	Bifunctional heparan sulfate N-deacetylase/N-sulfotransferase
10.8	2.63	Sphingomyelin phosphodiesterase
11.69	2.86	Prickle-like protein 2
28	6.86	Zinc finger protein DPF3
17.42	4.51	Probable exonuclease mut-7 homolog
28.16	7.44	Plexin-A4
20.35	5.43	Rho GTPase-activating protein 190
11.18	2.99	Cytosolic endo-beta-N-acetylglucosaminidase
13.05	3.57	Uncharacterized protein L116
12.11	3.34	F-box/WD repeat-containing protein 10
11.42	3.15	Alpha-tocopherol transfer protein-like
16.52	4.57	Lysine-specific histone demethylase 1B
11.89	3.33	Neuronal acetylcholine receptor subunit beta-3
32.35	9.06	Sarcalumenin
14.08	3.95	Band 3 anion transport protein
43.65	12.3	Hematopoietic prostaglandin D synthase
27.95	8.04	Histone deacetylase 6
20.14	5.79	Coatomer subunit gamma-2
26.19	7.59	Leucine-rich repeat and fibronectin type-III domain-containing protein 4
69.28	20.35	RalA-binding protein 1
10.08	2.99	Probable exonuclease mut-7 homolog
33.07	10.02	Protein dachsous
17.66	5.46	FIT family protein CG10671
65.61	20.48	Protein PLANT CADMIUM RESISTANCE 2
79.46	25.3	Mitochondria-eating protein
24.58	7.94	Pyridine nucleotide-disulfide oxidoreductase domain-containing protein 1
59.35	19.22	Induced myeloid leukemia cell differentiation protein Mcl-1 homolog
23.49	7.61	Serine/threonine-protein phosphatase PGAM5, mitochondrial
10.41	3.4	Dedicator of cytokinesis protein 4
152.85	49.99	Zinc transporter 2
34.81	11.43	Protein regulator of cytokinesis 1
18.08	5.96	NADPH-dependent methylglyoxal reductase GRE2
12.25	4.06	E3 ubiquitin-protein ligase RNF34
34.65	11.48	Mitogen-activated protein kinase 14
105.2	34.89	Thymidine kinase, cytosolic
28.42	9.55	Protein AF-9
13.1	4.41	ATP-binding cassette sub-family A member 1
18.91	6.38	BolA-like protein 1
26.12	8.81	ATP-binding cassette sub-family B member 7, mitochondrial
37.78	12.79	Schwannomin-interacting protein 1
13.84	4.69	E3 ubiquitin-protein ligase RNF181
40.91	13.86	Telomere-associated protein RIF1
11.16	3.79	Centromere protein O
22.07	7.52	Zinc transporter ZIP3
32.4	11.1	Kelch-like protein 24
13.22	4.53	Fucose-1-phosphate guanylyltransferase
54.5	18.81	Vacuolar fusion protein MON1 homolog A
35.33	12.4	Isoprenoid synthase domain-containing protein
125.83	44.21	Probable phospholipid-transporting ATPase IIB
96.56	33.97	Transmembrane protein 184C
31.07	10.98	RUN and FYVE domain-containing protein 2
33.38	11.82	Ras-related protein Rab-27A
14.23	5.08	Xylosyltransferase oxt
50.06	18.04	Peptidyl-glycine alpha-amidating monooxygenase B
17.51	6.33	Mitogen-activated protein kinase kinase kinase 4
106.23	38.59	Uncharacterized protein C20orf72 homolog
59.86	21.88	G1/S-specific cyclin-E
23.66	8.65	Monoglyceride lipase
28.12	10.29	Cryptochrome-2
25.8	9.45	Kyphoscoliosis peptidase
15.76	5.8	Transmembrane protein 180
27.6	10.2	Dihydropyrimidinase
18.85	6.99	RNA polymerase II elongation factor ELL
13.03	4.84	Reticulocyte-binding protein 2 homolog a
15.74	5.95	Nostrin
28.76	10.9	RNA polymerase II-associated protein 1
13.57	5.15	L-threonine dehydratase catabolic TdcB
38.26	14.54	ATPase family AAA domain-containing protein 2
36.22	13.79	Protein FAM135A
16.67	6.37	Suppressor APC domain-containing protein 2
20.83	7.97	UPF0705 protein C11orf49 homolog
238.18	91.58	Serine protease inhibitor dipetalogastin
15.91	6.13	Myotubularin-related protein 2
42.61	16.44	Tetratricopeptide repeat protein 19, mitochondrial
18.38	7.12	Mitochondrial inner membrane protease subunit 1
40.66	15.78	Transmembrane protein 87A
13.32	5.17	Protein scribble homolog
49.91	19.39	Band 4.1-like protein 5
129.98	50.53	Furin
117.22	45.58	Sodium/potassium-transporting ATPase subunit beta-2
31.91	12.44	Acyl-CoA dehydrogenase family member 9, mitochondrial
13.04	5.09	Protein FAM194A
65.17	25.65	Transmembrane protein 184C
13.49	5.32	Tectonin beta-propeller repeat-containing protein 1
69.83	27.55	Kinesin-like calmodulin-binding protein homolog
16.47	6.5	Retinol dehydrogenase 12
13.65	5.42	Latrophilin-1
26.23	10.42	F-box/LRR-repeat protein 4
427.72	170.45	Thiosulfate sulfurtransferase/rhodanese-like domain-containing protein 1
11.89	4.76	Serpin B8
35.53	14.27	Swarming motility protein YbiA
105.72	42.62	WD repeat and SOCS box-containing protein 1
34.98	14.12	Protein CIP2A homolog
59.4	24.09	Ras-specific guanine nucleotide-releasing factor RalGPS2
810.2	330.48	Probable ATP-dependent RNA helicase DDX4
10.67	4.36	Major facilitator superfamily domain-containing protein 7-a
11.19	4.62	Sodium- and chloride-dependent glycine transporter 2
11.06	4.62	Putative ribosomal RNA methyltransferase 2
15.32	6.4	Tubulin monoglycylase TTLL3
39.1	16.41	Exportin-4
15.05	6.33	MFS-type transporter SLC18B1
20.84	8.8	Peroxisomal N(1)-acetyl-spermine/spermidine oxidase
40.04	17.05	Twisted gastrulation protein homolog 1
73.09	31.16	Ankyrin repeat domain-containing protein 29
93.96	40.27	CCR4-NOT transcription complex subunit 6-like
60.7	26.03	Chromodomain-helicase-DNA-binding protein 1-like
17.46	7.5	Splicing factor, suppressor of white-apricot homolog
21.58	9.27	Aminopeptidase N
12.39	5.33	Cyclin-Y
23.27	10.03	Calmodulin
88.99	38.36	Liprin-beta-1
14.51	6.28	Receptor-type tyrosine-protein phosphatase T
11.84	5.13	Histone acetyltransferase KAT6A
66.62	28.98	RING finger protein 166
25.75	11.23	Peroxisomal acyl-coenzyme A oxidase 1
20.54	9.01	Ankyrin repeat domain-containing protein 42
71.54	31.52	Plexin-B
66.4	29.26	Sialin
15.6	6.88	Traf2 and NCK-interacting protein kinase
25.67	11.33	Poliovirus receptor-related protein 1
12.83	5.66	N-acetyllactosaminide beta-1,6-N-acetylglucosaminyl-transferase, isoform B
57.25	25.27	TLC domain-containing protein 2
11.7	5.18	Partitioning defective 3 homolog
10.23	4.54	Protein sidekick
570.5	253.21	Polyadenylate-binding protein-interacting protein 2B
33.38	14.84	Ankyrin-3
24.01	10.74	Tudor domain-containing protein 5
36.8	16.47	Heparan-alpha-glucosaminide N-acetyltransferase
93.22	41.77	COMM domain-containing protein 6
115.12	51.63	1-acyl-sn-glycerol-3-phosphate acyltransferase delta
19.94	8.94	N-alpha-acetyltransferase 60
25.86	11.6	Serine protease inhibitor dipetalogastin
32.04	14.38	Tudor and KH domain-containing protein
36.22	16.38	Structural maintenance of chromosomes protein 6
102.83	46.51	BTB/POZ domain-containing protein 6
86.66	39.28	Genetic suppressor element 1
10.65	4.82	TLR4 interactor with leucine rich repeats
30.24	13.77	Tudor domain-containing protein 5
50.13	22.9	TraB domain-containing protein
25.62	11.71	Tripartite motif-containing protein 2
92.49	42.58	Transmembrane protein 230
23.34	10.76	Metaxin-2
17	7.85	Rieske domain-containing protein
39.65	18.32	Ubiquitin-like modifier-activating enzyme ATG7
249.55	115.32	DNA (cytosine-5)-methyltransferase PliMCI
25.91	12	Spermatogenesis-defective protein 39 homolog
32.05	14.87	Exosome complex component MTR3
52.29	24.41	ABC transporter B family member 1
73.58	34.36	SWI/SNF-related matrix-associated actin-dependent regulator of chromatin subfamily E member 1
54.2	25.31	Sterol O-acyltransferase 1
15.43	7.21	Nucleoside diphosphate-linked moiety X motif 22
70.8	33.27	Multidrug and toxin extrusion protein 1
74.41	35.05	Probable mannosyltransferase KTR3
14.24	6.71	Twinfilin-1
20.26	9.54	Protein numb
26.62	12.56	Sjoegren syndrome/scleroderma autoantigen 1
31.64	14.96	Myosin-I heavy chain
12.7	6.01	Fasciclin-2
44.44	21.08	Rho-related GTP-binding protein RhoC
10.41	4.94	Kelch-like protein 26
43.14	20.51	Multidrug resistance protein 1B
95.49	45.48	Sterile alpha motif domain-containing protein 12
154.53	73.62	Tyrosine-protein kinase Yes
19.7	9.4	H(+)/Cl(-) exchange transporter 7
111.73	53.39	Maternal embryonic leucine zipper kinase
33.35	15.96	Polypeptide N-acetylgalactosaminyltransferase 14
56.21	27.07	CTTNBP2 N-terminal-like protein
54.92	26.46	STI1-like protein
35.37	17.07	Mitochondrial import inner membrane translocase subunit Tim17-A
39.93	19.27	E3 ubiquitin-protein ligase TRIM56
39.06	18.87	Transmembrane protein 243
15.19	7.34	Ras-associated and pleckstrin homology domains-containing protein 1
10.33	5	UPF0488 protein C8orf33 homolog
15.15	7.33	Histone deacetylase 6
28.31	13.8	Cat eye syndrome critical region protein 5 homolog
15.17	7.4	Double-stranded RNA-specific adenosine deaminase
18.35	8.97	Acyl-coenzyme A oxidase-like protein
177.97	87.05	Protein lin-52 homolog
107.6	52.73	Thioredoxin-related transmembrane protein 1
11.91	5.84	Fibronectin type 3 and ankyrin repeat domains protein 1
28.57	14.03	Cyclic nucleotide-binding domain-containing protein 1
11.47	5.64	Cornifelin homolog
15.03	7.39	E3 ubiquitin-protein ligase RNF216
37.08	18.33	Syntaxin-binding protein 4
57.97	28.75	Integral membrane protein GPR180
32.17	15.97	TPR repeat-containing protein DDB_G0287407
48.91	24.32	2-oxoglutarate dehydrogenase, mitochondrial
12.91	6.42	Zinc finger protein 112
51.7	25.76	Multiple inositol polyphosphate phosphatase 1
36.45	18.19	Dihydropteridine reductase
111.01	55.42	Uncharacterized methyltransferase WBSCR22
76.97	38.43	Uncharacterized aarF domain-containing protein kinase 1
16.43	8.21	Focal adhesion kinase 1
32.81	16.4	Deoxynucleotidyltransferase terminal-interacting protein 2
77.42	38.77	Structural maintenance of chromosomes protein 6
151.95	76.13	ATP-binding cassette sub-family B member 6, mitochondrial
13.43	6.75	Kazrin
38.97	19.59	Phospholipase D1
26.66	13.41	Transmembrane 6 superfamily member 1
253.38	127.64	Splicing factor U2AF 26 kDa subunit
20.11	10.17	Zinc finger and SCAN domain-containing protein 2
54.69	27.68	Methyltransferase-like protein 9
30.96	15.69	Probable sodium/potassium/calcium exchanger CG1090
25.53	12.96	Ras association domain-containing protein 8
13.74	6.98	Tankyrase-1
84.48	42.98	Solute carrier family 12 member 2
20.03	10.21	Beta-1,3-galactosyltransferase 1
30.88	15.77	Tumor suppressor p53-binding protein 1
10.38	5.32	DNA-(apurinic or apyrimidinic site) lyase 2
11.51	5.91	Protein arginine N-methyltransferase 2
10.81	5.57	Dual specificity tyrosine-phosphorylation-regulated kinase 2
41.95	21.63	Guanine nucleotide-binding protein G(o) subunit alpha
12.6	6.5	SH2 domain-containing protein 5
12.94	6.69	6-phosphogluconolactonase
19.99	10.34	Activating transcription factor 7-interacting protein 1
25.56	13.23	Protein mothers against dpp
33.32	17.26	Aryl hydrocarbon receptor nuclear translocator homolog
12.29	6.36	Oxysterol-binding protein-related protein 11
18.34	9.5	Tyrosine-protein kinase Fyn
13.87	7.2	Peptidyl-prolyl cis-trans isomerase FKBP4
17.52	9.11	Filamin-B
23.13	12.02	Rhophilin-2
18.36	9.55	Monocarboxylate transporter 12-B
12.37	6.44	Low-density lipoprotein receptor-related protein 2
28.12	14.67	Tubulin-specific chaperone cofactor E-like protein
83.12	43.38	Coiled-coil domain-containing protein 102A
57.74	30.15	Guanine nucleotide exchange factor for Rab-3A
89.61	46.83	Non-structural maintenance of chromosomes element 1 homolog
18.98	9.92	Spermine synthase
33.12	17.33	Protein Dom3Z
24.41	12.82	Mothers against decapentaplegic homolog 5
55.87	29.36	Anaphase-promoting complex subunit 7
33.7	17.73	5'-3' exoribonuclease 1
17.29	9.1	FAD synthase
41.92	22.1	Inactive hydroxysteroid dehydrogenase-like protein 1
10.05	5.31	Endothelin-converting enzyme 1
173.19	91.63	Phosphatidylinositol 5-phosphate 4-kinase type-2 alpha
10.73	5.68	General transcription factor 3C polypeptide 6
31.24	16.56	Poly(A) polymerase gamma
16.52	8.76	Carnitine O-palmitoyltransferase 1, liver isoform
149.78	79.45	DnaJ homolog subfamily B member 12
97.83	52.13	Protein spinster homolog 1
13.64	7.27	Integrin alpha-PS1
30.63	16.34	Zinc finger protein 800
40.71	21.72	Folylpolyglutamate synthase, mitochondrial
33.72	17.98	Leucine-rich repeat-containing protein 58
32.78	17.48	Ceramide synthase 1
19.16	10.23	Splicing factor, arginine/serine-rich 15
245.96	131.43	Nucleoporin NUP53
34.92	18.67	Serine/threonine-protein kinase NLK
19.02	10.17	Methyltransferase-like protein 24
55.71	29.79	39S ribosomal protein L12, mitochondrial
76.94	41.17	Transmembrane protein 115
49.5	26.56	CAAX prenyl protease 2
10.58	5.68	Superkiller viralicidic activity 2-like 2
42.17	22.66	Syntaxin-12
13.62	7.32	Adenosine deaminase-like protein
11.05	5.95	E3 ubiquitin-protein ligase Arkadia
182.4	98.46	Proline-rich protein 24
107.42	57.99	Protein shisa-4
26.71	14.43	Chromodomain-helicase-DNA-binding protein 4
10.11	5.46	Focal adhesion kinase 1
25.78	13.95	LON peptidase N-terminal domain and RING finger protein 2
49.92	27.1	Rac GTPase-activating protein 1
84.18	45.8	Dual specificity protein phosphatase CDC14A
709.88	387.39	Spliceosome RNA helicase Ddx39b
60.38	33.2	Insulin-degrading enzyme
23.97	13.18	JmjC domain-containing protein 7
12.43	6.84	Beta-1,4-galactosyltransferase 7
37.6	20.68	Lysophospholipid acyltransferase 7
14.48	7.98	Guanine nucleotide-binding protein G(s) subunit alpha
33.62	18.63	Surfeit locus protein 6
74.2	41.12	Sjoegren syndrome nuclear autoantigen 1
55.15	30.61	Homeobox protein TGIF2
100.87	56.02	FERM, RhoGEF and pleckstrin domain-containing protein 2
15.03	8.37	Transmembrane protein 134
18.17	10.13	Major facilitator superfamily domain-containing protein 1
11.87	6.62	Transmembrane protein 39A
12.7	7.08	Transforming growth factor-beta-induced protein ig-h3
22.56	12.62	Serine/threonine-protein kinase mig-15
10.33	5.78	S-adenosylmethionine mitochondrial carrier protein
43.9	24.57	Carboxypeptidase E
21.91	12.27	Engulfment and cell motility protein 1
12.49	6.99	Golgi SNAP receptor complex member 2
10.28	5.76	Protein Tob2
34.63	19.43	TNF receptor-associated factor 6
75.86	42.62	Apoptosis-inducing factor 2
19.47	10.95	Integrin beta pat-3
10.29	5.8	Neurofascin
18.35	10.35	N-acetyltransferase 6
26.45	14.93	Chromosome-associated kinesin KIF4
14.14	8	tRNA (adenine(58)-N(1))-methyltransferase non-catalytic subunit TRM6
43.16	24.44	Peroxiredoxin-5, mitochondrial
31.52	17.87	BTB/POZ domain-containing protein KCTD5
28.03	15.91	Innexin unc-7
52.66	29.98	Integrin beta-1
37.31	21.28	Zinc transporter ZIP1
14.51	8.28	Neuropeptide FF receptor 1
75.42	43.09	UPF0691 protein C9orf116 homolog
38.77	22.15	Putative diacyglycerol O-acyltransferase Rv1760/MT1809
75.15	42.94	Ferrochelatase, mitochondrial
11.12	6.36	BTB/POZ domain-containing protein 2
53.22	30.46	Heparanase
33.5	19.18	Inactive tyrosine-protein kinase 7
34.8	19.95	3-hydroxy-3-methylglutaryl-coenzyme A reductase
63.97	36.74	HCLS1-binding protein 3
22.97	13.2	3-oxo-Delta(4,5)-steroid 5-beta-reductase
64.4	37.01	Nck-associated protein 1
68.84	39.57	Transcription elongation regulator 1
106.99	61.69	Serine/threonine-protein kinase STK11
31.34	18.08	Cartilage matrix protein
20.55	11.87	Cytokine receptor-like factor 3
76.9	44.43	Laminin subunit gamma-1
17.11	9.89	Zinc finger and BTB domain-containing protein 17
17.83	10.33	Endophilin-B1
46.58	26.99	F-box only protein 16
20.53	11.92	Extracellular sulfatase Sulf-1
156.28	90.75	Serine/threonine-protein kinase STK11
21.39	12.47	Ethanolamine-phosphate phospho-lyase
17.37	10.13	Putative homeodomain transcription factor 2
16.51	9.65	THO complex subunit 3
33.64	19.68	Protein Gawky
23.64	13.85	DNA-binding protein Ewg
45.39	26.61	Wee1-like protein kinase
42.14	24.77	DNA repair protein complementing XP-C cells
12.65	7.44	Retrotransposable element Tf2 155 kDa protein type 1
22.12	13.06	MAD2L1-binding protein
35.47	20.95	Hydroxymethylglutaryl-CoA lyase, mitochondrial
11.95	7.06	Galactocerebrosidase
20.52	12.13	Serine--tRNA ligase, mitochondrial
23.32	13.79	Chromodomain-helicase-DNA-binding protein 5
10.99	6.52	80 kDa MCM3-associated protein
16.43	9.74	NF-kappa-B inhibitor-interacting Ras-like protein 2
89.61	53.17	tRNA-dihydrouridine(20) synthase [NAD(P)+]-like
46.12	27.45	Glypican-5
11.71	6.98	Uncharacterized protein YMR196W
34.65	20.68	Differentially expressed in FDCP 8
81.72	48.85	Eyes absent homolog 1
20.65	12.34	Protein FAM105B
33.35	19.98	Pyruvate dehydrogenase E1 component subunit beta, mitochondrial
20.39	12.22	SWI/SNF-related matrix-associated actin-dependent regulator of chromatin subfamily A containing DEAD/H box 1
37.76	22.66	Cytospin-A
35.65	21.4	Synaptic vesicular amine transporter
53.01	31.82	F-box/LRR-repeat protein 5
21.62	12.99	Carnitine O-palmitoyltransferase 1, liver isoform
30.2	18.17	Ubiquitin-conjugating enzyme E2 D4
25.77	15.56	Metastasis-associated protein MTA1
153.83	92.93	G2/mitotic-specific cyclin-B3
15.3	9.25	DNA repair protein RAD51 homolog 3
11.11	6.72	Glutaredoxin domain-containing cysteine-rich protein CG31559
45.04	27.25	Cryptochrome-1
29.28	17.74	Zinc finger CCCH domain-containing protein 14
19.56	11.86	P2X purinoceptor 4
25.85	15.72	Ankyrin repeat and SOCS box protein 1
10.76	6.56	Protein TSSC1
191.68	116.98	Cytotoxic and regulatory T-cell molecule
22.62	13.82	E3 SUMO-protein ligase RanBP2
35.36	21.62	RUN domain-containing protein 1
26.26	16.06	E3 ubiquitin-protein ligase RFWD2
75.33	46.13	Tetraspanin-9
15.97	9.78	Intraflagellar transport protein 52 homolog
12.73	7.8	MAGUK p55 subfamily member 5
62.32	38.21	U4/U6.U5 tri-snRNP-associated protein 2
120.63	74.03	Glucose-induced degradation protein 4 homolog
10.33	6.35	Phosphorylase b kinase regulatory subunit beta
11.36	6.98	Centriolar coiled-coil protein of 110 kDa
91.5	56.27	Innexin unc-9
31.34	19.28	Glutaredoxin-3
18.7	11.51	Fructose-2,6-bisphosphatase TIGAR
160.93	99.16	Lymphoid-specific helicase
11.59	7.15	E3 ubiquitin-protein ligase MIB1
11.55	7.13	Centromere-associated protein E
301.67	186.34	Ankyrin repeat and SOCS box protein 2
224.94	138.96	Calcium and integrin-binding family member 2
172.52	106.62	Peroxidasin
75.22	46.51	Serine/threonine-protein kinase 40
13.29	8.22	WD repeat domain phosphoinositide-interacting protein 4
11.95	7.4	Probable palmitoyltransferase ZDHHC21
22.97	14.25	Phosphatidylcholine transfer protein
10.75	6.67	Vacuolar protein 8
18.7	11.61	Calcineurin-like phosphoesterase domain-containing protein 1
21.42	13.3	Transducin-like enhancer protein 1
31.56	19.6	Probable NADH dehydrogenase
13.3	8.26	Large neutral amino acids transporter small subunit 2
41.66	25.94	BAG family molecular chaperone regulator 1
60.16	37.46	Glycogen synthase kinase-3 beta
354.69	221.09	Allograft inflammatory factor 1
40.54	25.29	Isoleucine--tRNA ligase, cytoplasmic
25.44	15.88	Protein kinase C iota type
50.3	31.39	SRSF protein kinase 1
22.02	13.76	RNA demethylase ALKBH5
48.44	30.3	Serine incorporator 3
68.7	43	NADP-dependent malic enzyme
10.93	6.84	Protein FAM102B
105.26	65.93	Ras-related protein Rab-22A
13.2	8.27	Ninein-like protein
36.15	22.66	Desumoylating isopeptidase 2
10.04	6.31	Voltage-dependent calcium channel subunit alpha-2/delta-2
79.16	49.76	Retinoblastoma-like protein 2
14.53	9.14	Hypoxia-inducible factor 1-alpha inhibitor
230.1	144.88	Apoptotic chromatin condensation inducer in the nucleus
274.96	173.26	Histone-lysine N-methyltransferase pr-set7
22.03	13.89	Serine protease HTRA2, mitochondrial
17.67	11.13	Phospholipase D3
29.71	18.73	Cytoplasmic tRNA 2-thiolation protein 2 A
17.84	11.25	Protein arginine N-methyltransferase 7
48.63	30.69	Bcl-2-related protein A1
14.72	9.29	Cysteine dioxygenase type 1
53.03	33.53	Pleckstrin homology-like domain family B member 2
12.71	8.04	Niemann-Pick C1 protein
78.11	49.46	Hydrolethalus syndrome protein 1 homolog
13.76	8.74	Glycolipid transfer protein domain-containing protein 1
99.55	63.16	Melanotransferrin
18.31	11.63	Rho GTPase-activating protein 26
76.72	48.82	Nuclear receptor coactivator 5
216.48	137.79	Sodium/potassium-transporting ATPase subunit alpha
27.92	17.77	Tafazzin
58.83	37.51	Zinc finger HIT domain-containing protein 3
11.19	7.14	High affinity cAMP-specific 3',5'-cyclic phosphodiesterase 7A
14.08	8.98	Low-density lipoprotein receptor class A domain-containing protein 2
37.97	24.24	FERM and PDZ domain-containing protein 4
10.63	6.78	Ras-related protein M-Ras
45.11	28.88	Protein lin-10
41.88	26.82	Dihydrolipoyllysine-residue succinyltransferase component of 2-oxoglutarate dehydrogenase complex, mitochondrial
11.27	7.23	Gamma-tubulin complex component 3
76.49	49.04	THUMP domain-containing protein 1
13.13	8.43	Leucine-rich repeat-containing protein 45
13.09	8.42	tRNA-splicing endonuclease subunit Sen34
15.19	9.81	Protein Shroom4
12.51	8.07	Oxidoreductase NAD-binding domain-containing protein 1
36.22	23.38	Poly [ADP-ribose] polymerase 1
16.6	10.72	Phosphofurin acidic cluster sorting protein 2
31.47	20.32	Protoheme IX farnesyltransferase, mitochondrial
91.52	59.14	Isocitrate dehydrogenase [NADP], mitochondrial
12.43	8.04	A-kinase anchor protein 7 isoforms delta and gamma
159.68	103.38	Ras-related protein Rab-8A
23.94	15.54	CD109 antigen
34.38	22.34	Endophilin-A
86.84	56.45	Centrosomal protein of 78 kDa
27.77	18.06	Phosphatidylinositol 4,5-bisphosphate 3-kinase catalytic subunit beta isoform
12.02	7.83	RING finger protein 150
23.59	15.37	Poly(U)-binding-splicing factor PUF60
20.14	13.12	Putative deoxyribonuclease TATDN1
12.06	7.86	ELL-associated factor 1
64.48	42.09	SPRY domain-containing SOCS box protein 1
16.13	10.55	Protein-cysteine N-palmitoyltransferase HHAT
11.51	7.53	Glycosyltransferase 1 domain-containing protein 1
46.79	30.67	Serine/threonine-protein kinase N2
137.98	90.58	Williams-Beuren syndrome chromosomal region 27 protein
23.01	15.12	Nitric oxide-associated protein 1
44.69	29.39	Polycomb group RING finger protein 6
12.18	8.01	Proteasome activator complex subunit 4
23.81	15.67	Protocadherin-11 X-linked
45.71	30.1	Uncharacterized protein C19orf47
10.26	6.76	Putative methyltransferase KIAA1456
10.94	7.21	NADP-dependent malic enzyme
30.7	20.25	Prolyl 4-hydroxylase subunit alpha-1
42.98	28.39	WD repeat-containing protein 76
19.06	12.6	Putative glycerol kinase 3
46.15	30.6	Calcium-transporting ATPase sarcoplasmic/endoplasmic reticulum type
127.02	84.22	ER membrane protein complex subunit 7
14.43	9.57	Transmembrane protein 110
96.48	63.98	Ribosome maturation protein SBDS
178.89	118.64	FGFR1 oncogene partner
20.24	13.43	Trafficking protein particle complex subunit 10
22.85	15.2	RuvB-like 2
246.77	164.24	Putative E3 ubiquitin-protein ligase UBR7
34.89	23.28	Aminoacylase-1
31.07	20.73	Cadherin-related tumor suppressor
23.18	15.48	Solute carrier organic anion transporter family member 1C1
120.41	80.49	Calsyntenin-1
188	125.85	Lethal(2) giant larvae protein homolog 1
103.93	69.6	Protein tyrosine phosphatase type IVA 2
19.46	13.03	Centrosomal protein of 112 kDa
301.9	202.23	Protein hu-li tai shao
26.33	17.65	Phosphatidylinositol N-acetylglucosaminyltransferase subunit H
81.74	54.8	Pre-mRNA-splicing factor CWC22 homolog
17.47	11.72	E3 ubiquitin-protein ligase KCMF1
229.82	154.2	Neuroblastoma-amplified sequence
37.13	24.93	Sorbitol dehydrogenase
27.74	18.65	TLC domain-containing protein 2
24.4	16.41	Nucleoporin GLE1
82.83	55.77	U3 small nucleolar RNA-interacting protein 2
36.18	24.36	Putative lipoyltransferase 2, mitochondrial
121.27	81.7	Lethal(2) giant larvae protein homolog 2
185.94	125.33	Apoptotic chromatin condensation inducer in the nucleus
13.94	9.4	Ubiquitin carboxyl-terminal hydrolase 38
17.24	11.66	Fascin
11.4	7.71	Pyridoxal kinase
13.45	9.11	Short-chain dehydrogenase TIC 32, chloroplastic
131.07	88.8	Contactin
30.88	20.93	Glycosaminoglycan xylosylkinase
12.12	8.22	Activin receptor type-1
13.52	9.17	Dynamin-1-like protein
27.76	18.83	Delta(24)-sterol reductase
36.77	24.94	Group XV phospholipase A2
26.03	17.71	Striatin-3
119.3	81.23	KH domain-containing, RNA-binding, signal transduction-associated protein 2
25.24	17.22	Actin-related protein 3
14.43	9.86	Beclin 1-associated autophagy-related key regulator
94.84	64.74	Chromatin modification-related protein MEAF6
26.41	18.05	Zinc transporter ZIP9
50.11	34.24	Matrilin-2
17.76	12.13	SPRY domain-containing protein 7
52.39	35.82	Serine/arginine-rich splicing factor 3
28.83	19.72	Choline transporter-like protein 1
22.41	15.34	Brain tumor protein
283.49	194.22	Cell division cycle-associated protein 7
135.04	92.5	Sodium-driven chloride bicarbonate exchanger
82.41	56.45	Guanine nucleotide-binding protein subunit beta
89.48	61.34	Superoxide dismutase [Mn], mitochondrial
65.63	45.09	Armadillo repeat-containing protein 2
87.11	59.87	ATP-dependent DNA helicase PIF1
18.05	12.43	Pre-mRNA-processing factor 17
135.83	93.59	Band 4.1-like protein 1
10.23	7.05	Rap1 GTPase-activating protein 1
54.27	37.48	Etoposide-induced protein 2.4 homolog
13.82	9.55	Actin-related protein 2/3 complex subunit 1A
37.42	25.86	A disintegrin and metalloproteinase with thrombospondin motifs 16
45.41	31.46	tRNA (guanine(26)-N(2))-dimethyltransferase
59.48	41.2	Amyloid-like protein 2
15.09	10.47	Putative uncharacterized protein At4g01020, chloroplastic
67.63	46.96	Peroxisomal multifunctional enzyme type 2
40.07	27.82	RNA-directed DNA polymerase from mobile element jockey
18.41	12.79	Thiosulfate sulfurtransferase/rhodanese-like domain-containing protein 2
31.02	21.55	RING finger protein 121
30.69	21.34	ADP-ribosylation factor-like protein 6-interacting protein 1
39.63	27.62	Pachytene checkpoint protein 2 homolog
78.72	54.92	N-alpha-acetyltransferase 10
57.87	40.38	Protein tweety homolog 2
1360.81	949.39	G2/mitotic-specific cyclin-B
20.99	14.65	Mitotic spindle assembly checkpoint protein MAD2B
11.31	7.89	SprT-like domain-containing protein Spartan
15.08	10.53	Transcription factor TFIIIB component B'' homolog
46.9	32.77	Putative helicase MOV-10
64.07	44.81	Tetratricopeptide repeat protein 30A
403.95	283.34	Protein BTG1
59.89	42.03	Tetratricopeptide repeat protein 5
30.52	21.47	Double-strand-break repair protein rad21 homolog
16.96	11.93	Zinc transporter 6
80.17	56.42	NAD kinase domain-containing protein 1
210.18	148.05	Serine/threonine-protein phosphatase 4 catalytic subunit
58.25	41.03	RNA-directed DNA polymerase from mobile element jockey
23.21	16.37	Nitric oxide synthase-interacting protein
13.88	9.79	E3 ubiquitin-protein ligase RNF8
35.86	25.37	DNA-directed RNA polymerase II subunit RPB4
146.51	103.7	Actin-interacting protein 1
714.87	506.08	Catenin beta
130.26	92.22	La-related protein 6
313.65	222.16	Eukaryotic initiation factor 4A-II
77.43	54.97	Alpha-1,3-mannosyl-glycoprotein 2-beta-N-acetylglucosaminyltransferase
41.67	29.69	Probable asparagine--tRNA ligase, mitochondrial
34.38	24.53	RNA polymerase-associated protein RTF1 homolog
27.97	19.95	Zinc finger protein 451
65.69	46.89	Polypeptide N-acetylgalactosaminyltransferase 11
56.98	40.69	ATP-dependent RNA helicase DDX19A
80.01	57.14	YLP motif-containing protein 1
81.55	58.4	Nuclear pore complex protein Nup54
11.47	8.22	Tetratricopeptide repeat protein 4
649.54	465.3	Eukaryotic translation initiation factor 4 gamma 2
17.08	12.26	Probable cysteine--tRNA ligase, mitochondrial
43.53	31.24	UPF0454 protein C12orf49 homolog
40.44	29.04	SNW domain-containing protein 1
46.46	33.37	ATP-dependent Clp protease ATP-binding subunit clpX-like, mitochondrial
128.45	92.29	Eukaryotic initiation factor 4A-III
20.02	14.39	Mothers against decapentaplegic homolog 4
11.59	8.35	Rho GTPase-activating protein 29
96.1	69.37	Baculoviral IAP repeat-containing protein 5.1
99.3	71.71	Ubiquitin-conjugating enzyme E2 A
109.94	79.47	Mannose-P-dolichol utilization defect 1 protein
135.05	97.73	E3 ubiquitin-protein ligase NEDD4
158.22	114.62	Serine/arginine repetitive matrix protein 1
31.02	22.5	Serine/threonine-protein phosphatase 4 regulatory subunit 3A
41.67	30.26	Maternal B9.10 protein
150.96	109.62	Eukaryotic translation initiation factor 4H
1003.41	728.71	Ran-specific GTPase-activating protein
56.34	40.92	Short-chain dehydrogenase/reductase family 16C member 6
72.77	52.88	Glutamate--cysteine ligase regulatory subunit
1104.05	803.82	60S ribosomal protein L31
179.05	130.51	Protein KTI12 homolog
410.02	300.33	PCNA-associated factor
121.93	89.81	Transducin beta-like protein 2
387.88	286.4	RNA-binding protein Musashi homolog 1
43.45	32.13	ATP-dependent RNA helicase DDX1
143.13	106.41	GPI ethanolamine phosphate transferase 1

## Sheet: 6h-8h
6h	8h	protein name
17.05	1.2	Twisted gastrulation protein homolog 1
22.15	1.69	Homeobox protein ceh-40
11.54	0.96	Battenin
28.86	3.72	Protein FAM210A
13.01	1.73	Histidine triad nucleotide-binding protein 3
18.04	2.86	Peptidyl-glycine alpha-amidating monooxygenase B
26.35	4.38	Calcium-binding and coiled-coil domain-containing protein 2
15.96	2.67	Polypeptide N-acetylgalactosaminyltransferase 14
17.45	3.06	Putative ankyrin repeat protein RF_0381
15.72	2.76	Ankyrin repeat and SOCS box protein 1
15.87	2.81	Transmembrane protein 63B
21.28	4.3	Zinc transporter ZIP1
29.54	6.29	Synapse differentiation-inducing gene protein 1
11.8	2.53	Stomatin-like protein 1
107	23.12	Transcription factor glial cells missing
36.79	7.97	Neuroligin-4, X-linked
10.72	2.35	Eukaryotic translation initiation factor 5B
22.92	5.05	Protein gar2
63.06	13.9	DCN1-like protein 1
34.9	7.93	Heat shock protein beta-11
19.23	4.38	Pleckstrin homology domain-containing family B member 2
13.8	3.15	Cytosolic carboxypeptidase 6
26.56	6.23	CAAX prenyl protease 2
65.93	15.57	Ras-related protein Rab-22A
10.48	2.48	Retrovirus-related Pol polyprotein LINE-1
10.83	2.59	Lysosomal acid phosphatase
15.56	3.74	Methylmalonic aciduria type A homolog, mitochondrial
31.52	7.61	Plexin-B
10.74	2.62	Tudor domain-containing protein 5
14.06	3.46	NAD-dependent protein deacylase sirtuin-5, mitochondrial
13.77	3.39	Tudor domain-containing protein 5
28.62	7.06	Membrane-bound O-acyltransferase domain-containing protein 2
15.69	3.89	Probable sodium/potassium/calcium exchanger CG1090
29.98	7.45	Integrin beta-1
13.88	3.47	Peripheral plasma membrane protein CASK
17.51	4.38	Carboxypeptidase A2
18.81	4.77	Vacuolar fusion protein MON1 homolog A
13.23	3.37	D-glucuronyl C5-epimerase
37.42	9.56	Cytoplasmic polyadenylation element-binding protein 1-B
14.77	3.8	LIM/homeobox protein Awh
28.88	7.46	Protein lin-10
98.46	25.44	Proline-rich protein 24
26.49	7.01	Failed axon connections homolog
27.86	7.55	Zinc finger protein 282
53.8	14.6	tRNA (cytosine(34)-C(5))-methyltransferase
29.6	8.05	Asparagine synthetase [glutamine-hydrolyzing]
186.34	51.31	Ankyrin repeat and SOCS box protein 2
17.1	4.71	Apoptosis regulator BAX
12.2	3.45	Putative transporter arsB
14.18	4.05	Cytochrome P450 10
26.73	7.65	Ankyrin repeat and FYVE domain-containing protein 1
27.55	7.95	Kinesin-like calmodulin-binding protein homolog
11.13	3.22	Zinc finger BED domain-containing protein 4
46.83	13.55	Non-structural maintenance of chromosomes element 1 homolog
28.98	8.39	RING finger protein 166
25.01	7.24	DnaJ homolog subfamily C member 12
15.54	4.53	CD109 antigen
134.17	40.22	Ras-related protein Rap-2c
30.26	9.07	Maternal B9.10 protein
77.3	23.23	Kelch-like protein 26
11.46	3.47	Double-stranded RNA-specific editase 1
14.65	4.44	N-acetylgalactosamine-6-sulfatase
16.39	4.97	Ataxin-3
26.03	7.9	Chromodomain-helicase-DNA-binding protein 1-like
53.22	16.16	Probable RNA-directed DNA polymerase from transposon X-element
20.88	6.34	Tumor susceptibility gene 101 protein
15.35	4.7	B(0,+)-type amino acid transporter 1
15.53	4.78	Protogenin
15.69	4.85	Metallophosphoesterase MPPED2
41.12	12.76	Sjoegren syndrome nuclear autoantigen 1
42.62	13.34	WD repeat and SOCS box-containing protein 1
25.59	8.02	Apoptosis-inducing factor 3
21.08	6.62	Rho-related GTP-binding protein RhoC
18.19	5.77	Lethal(3)malignant brain tumor-like protein 1
37.92	12.06	Alpha-1,3-mannosyl-glycoprotein 4-beta-N-acetylglucosaminyltransferase C
18.49	5.89	Four-jointed box protein 1
12.53	3.99	Eukaryotic translation initiation factor 2-alpha kinase
43.64	13.97	ALX homeobox protein 1
45.04	14.5	Caspase-3
12.06	3.89	Carnitine O-palmitoyltransferase 2, mitochondrial
49.64	16.03	Rho guanine nucleotide exchange factor 16
24.44	7.95	Peroxiredoxin-5, mitochondrial
37.83	12.32	Prolyl-tRNA synthetase associated domain-containing protein 1
31.39	10.24	SRSF protein kinase 1
14.84	4.87	Ankyrin-3
26.6	8.76	Transketolase-like protein 2
12.36	4.11	Rab proteins geranylgeranyltransferase component A 2
18.24	6.09	PWWP domain-containing protein 2B
193.35	64.55	G kinase-anchoring protein 1
21.26	7.12	Calmodulin-4
61.69	20.67	Serine/threonine-protein kinase STK11
24.73	8.32	Fatty acid desaturase 2
11.35	3.88	Uncharacterized protein FLJ46082 homolog
27.45	9.42	Glypican-5
230.97	80.03	Short transient receptor potential channel 4-associated protein
17.65	6.12	Phosphatidylinositol N-acetylglucosaminyltransferase subunit H
18.33	6.46	Syntaxin-binding protein 4
28.47	10.08	Uncharacterized protein F58A4.6
69.6	24.71	Protein tyrosine phosphatase type IVA 2
123.97	44.06	Protein kinase DC2
12.88	4.59	Peroxiredoxin-6
22.15	7.9	DnaJ homolog subfamily B member 9
22.23	7.94	Probable RNA-directed DNA polymerase from transposon X-element
10.91	3.91	Phospholipase A2 inhibitor
32.99	11.87	Peptide methionine sulfoxide reductase MsrA 2
34.24	12.33	Matrilin-2
43.64	15.73	Uncharacterized protein CXorf65 homolog
15.39	5.55	THAP domain-containing protein 2
27.86	10.07	Phosphatidylinositol glycan anchor biosynthesis class U protein
43.33	15.66	Sulfotransferase 1C2
40.27	14.62	CCR4-NOT transcription complex subunit 6-like
46.93	17.21	Cytochrome b-245 light chain
12.96	4.75	RNA-binding protein 20
50.53	18.55	Furin
29.26	10.84	Sialin
20.46	7.59	Protein MCM10 homolog
89.41	33.21	Vacuolar protein sorting-associated protein 37B
29.84	11.1	Actin-related protein 2
12.3	4.57	RNA-directed DNA polymerase from mobile element jockey
32.13	11.97	ATP-dependent RNA helicase DDX1
18.87	7.04	Transmembrane protein 243
27.73	10.37	Acid ceramidase
17.67	6.63	Uncharacterized protein Rv0574c/MT0602
20.73	7.8	Cadherin-related tumor suppressor
39.28	14.92	Genetic suppressor element 1
33.75	12.98	Ileal sodium/bile acid cotransporter
25.57	9.95	Immunoglobulin-binding protein 1
49.46	19.29	T-complex protein 1 subunit delta
74.51	29.07	Mitochondrial folate transporter/carrier
11.1	4.35	Kelch-like protein 24
25.94	10.2	BAG family molecular chaperone regulator 1
14.03	5.52	Cyclic nucleotide-binding domain-containing protein 1
86.86	34.21	Tetraspanin-11
18.98	7.48	Katanin p60 ATPase-containing subunit A1
12.88	5.08	L-rhamnose-binding lectin CSL2
15.35	6.06	Homeodomain-interacting protein kinase 3
45.3	17.91	Neural cell adhesion molecule L1-like protein
10.55	4.18	Protein-cysteine N-palmitoyltransferase HHAT
18.35	7.29	Cytochrome b-245 heavy chain
10.13	4.02	Putative homeodomain transcription factor 2
14.92	5.97	von Willebrand factor A domain-containing protein 8
43.83	17.62	Abhydrolase domain-containing protein 4
31.7	12.74	Programmed cell death protein 6
22.66	9.14	Desumoylating isopeptidase 2
27.73	11.26	Putative ribosomal RNA methyltransferase 1
12.6	5.12	Putative glycerol kinase 3
32.72	13.34	Sigma non-opioid intracellular receptor 1
48.32	19.84	ER degradation-enhancing alpha-mannosidase-like protein 1
63.98	26.36	Ribosome maturation protein SBDS
64.33	26.54	Erlin-2
19.98	8.28	Ras-related protein Rab-36
12.74	5.29	Protein MTO1 homolog, mitochondrial
53.97	22.5	Cysteine-rich with EGF-like domain protein 2
18.63	7.77	Surfeit locus protein 6
19.98	8.37	Pyruvate dehydrogenase E1 component subunit beta, mitochondrial
17.39	7.3	Transcription factor HES-4-B
38.59	16.23	Uncharacterized protein C20orf72 homolog
37.92	15.97	Adenylyl cyclase-associated protein 2
330.48	139.23	Probable ATP-dependent RNA helicase DDX4
18.83	7.94	Delta(24)-sterol reductase
45.8	19.31	Dual specificity protein phosphatase CDC14A
53.39	22.57	Maternal embryonic leucine zipper kinase
92.22	39.07	La-related protein 6
15.93	6.75	Sodium-dependent multivitamin transporter
22	9.34	Ras-related protein Rab-20
26.91	11.44	Tetraspanin-3
11.23	4.78	Peroxisomal acyl-coenzyme A oxidase 1
27.82	11.94	RNA-directed DNA polymerase from mobile element jockey
11.58	4.99	Retinol dehydrogenase 14
53.43	23.05	Signal peptide peptidase-like 3
11.86	5.12	P2X purinoceptor 4
28.09	12.14	Transmembrane channel-like protein 7
26.17	11.34	tRNA methyltransferase 10 homolog A
19.43	8.42	TNF receptor-associated factor 6
300.33	130.34	PCNA-associated factor
20.48	8.9	KN motif and ankyrin repeat domain-containing protein 1
15.79	6.88	Sorting nexin-24
11.22	4.89	Transmembrane 7 superfamily member 3
22.25	9.74	Ras-related protein Rab-23
22.7	9.94	DNA mismatch repair protein Msh3
12.13	5.32	SPRY domain-containing protein 7
12.02	5.29	Putative tyrosinase-like protein tyr-3
14.77	6.5	Probable complex I intermediate-associated protein 30, mitochondrial
27.05	11.95	Syndecan
60.44	26.73	PR domain zinc finger protein 12
21.37	9.47	Neuroligin-4, X-linked
42.09	18.66	SPRY domain-containing SOCS box protein 1
22.68	10.06	DNA damage-binding protein 2
24.24	10.78	FERM and PDZ domain-containing protein 4
34.36	15.3	SWI/SNF-related matrix-associated actin-dependent regulator of chromatin subfamily E member 1
16.17	7.2	Peroxisomal trans-2-enoyl-CoA reductase
17.22	7.7	Arsenite methyltransferase
37.48	16.75	Etoposide-induced protein 2.4 homolog
38.43	17.25	Uncharacterized aarF domain-containing protein kinase 1
11.27	5.07	Squalene monooxygenase
41.17	18.49	Transmembrane protein 115
170.45	76.67	Thiosulfate sulfurtransferase/rhodanese-like domain-containing protein 1
11.27	5.09	Bridging integrator 3 homolog
15.39	6.97	Galactoside 2-alpha-L-fucosyltransferase 2
16.15	7.32	Deleted in autism protein 1 homolog
23.43	10.66	UDP-glucuronic acid decarboxylase 1
19.24	8.76	F-box only protein 31
10.54	4.81	ATP-binding cassette sub-family D member 2
18.03	8.25	Tyrosyl-DNA phosphodiesterase 2
27.52	12.6	F-box only protein 47
24.13	11.08	BTB/POZ domain-containing protein KCTD6
18.5	8.51	S1 RNA-binding domain-containing protein 1
125.01	57.67	Nicotinamide mononucleotide adenylyltransferase 1
37.38	17.24	Mannan polymerase complex subunit mnn9
12.62	5.84	Syntaxin-8
33.53	15.55	Pleckstrin homology-like domain family B member 2
47.6	22.09	Peroxisomal membrane protein PEX14
19.88	9.25	Glutathione S-transferase omega-1
15.61	7.28	Farnesyl pyrophosphate synthase
12.64	5.9	Glucosidase 2 subunit beta
18.95	8.86	Universal stress protein YxiE
12.25	5.76	UDP-GalNAc:beta-1,3-N-acetylgalactosaminyltransferase 2
36.74	17.29	HCLS1-binding protein 3
10.98	5.18	RUN and FYVE domain-containing protein 2
11.36	5.37	Sphingosine-1-phosphate phosphatase 1
46.51	21.99	Serine/threonine-protein kinase 40
64.31	30.41	Androgen-induced gene 1 protein
80.49	38.07	Calsyntenin-1
47.38	22.5	Abhydrolase domain-containing protein FAM108B1
13.79	6.56	MDS1 and EVI1 complex locus protein EVI1
66.2	31.55	Probable RNA-directed DNA polymerase from transposon X-element
17.26	8.28	F-box/LRR-repeat protein 5
50.74	24.35	UBX domain-containing protein 1-A
30.69	14.73	Bcl-2-related protein A1
15.77	7.56	Tumor suppressor p53-binding protein 1
14.96	7.2	Myosin-I heavy chain
253.21	122.06	Polyadenylate-binding protein-interacting protein 2B
10.79	5.21	SHC-transforming protein 1
79.45	38.38	DnaJ homolog subfamily B member 12
16.47	7.96	Heparan-alpha-glucosaminide N-acetyltransferase
57.76	27.97	Protein shisa-4
10.35	5.01	N-acetyltransferase 6
13.68	6.64	Probable maltase H
19.25	9.36	Protein phosphatase 1 regulatory subunit 7
11.36	5.52	Sulfatase-modifying factor 2
106.42	51.79	5'-nucleotidase domain-containing protein 1
17.6	8.57	UDP-N-acetylglucosamine transporter
23.35	11.38	Potassium channel subfamily K member 10
31.82	15.53	F-box/LRR-repeat protein 5
144.88	70.81	Apoptotic chromatin condensation inducer in the nucleus
56.02	27.44	FERM, RhoGEF and pleckstrin domain-containing protein 2
21.63	10.61	Guanine nucleotide-binding protein G(o) subunit alpha
12.4	6.1	Isoprenoid synthase domain-containing protein
91.63	45.18	Phosphatidylinositol 5-phosphate 4-kinase type-2 alpha
57.82	28.56	N-acetyltransferase ESCO2
19.01	9.43	Monocarboxylate transporter 12
14.56	7.25	Eukaryotic translation initiation factor 4E type 3
13.65	6.81	Protein glass
23.76	11.86	Zinc finger protein 300
13.85	6.91	Heparan sulfate 2-O-sulfotransferase 1
56.42	28.24	NAD kinase domain-containing protein 1
23.76	11.95	Zinc finger protein 226
18.55	9.34	Dystroglycan
97.73	49.19	E3 ubiquitin-protein ligase NEDD4
22.9	11.54	Translation initiation factor eIF-2B subunit alpha
21.62	10.9	RUN domain-containing protein 1
19.47	9.82	Sideroflexin-1
17.41	8.81	Bromodomain adjacent to zinc finger domain protein 1A
20.27	10.27	Transmembrane protein 97
77.27	39.18	Ankyrin repeat domain-containing protein 13C-B
142.49	72.45	NADH dehydrogenase [ubiquinone] 1 beta subcomplex subunit 5, mitochondrial
21	10.69	Glycine cleavage system H protein, mitochondrial
74.7	38.03	Histone RNA hairpin-binding protein
10.16	5.19	Heparan sulfate glucosamine 3-O-sulfotransferase 5
13	6.65	RING finger protein unkempt homolog
251.29	129	Serine/arginine-rich splicing factor 12
40.44	20.77	Ras-related protein Rab-21
18.32	9.42	Ubiquitin-like modifier-activating enzyme ATG7
10.95	5.65	Integrin beta pat-3
220.94	114	Cell division cycle protein 20 homolog
22.66	11.7	Cytospin-A
33.22	17.17	Protein QIL1
35.15	18.19	Abhydrolase domain-containing protein 8
38.36	19.87	Liprin-beta-1
14.54	7.54	GTPase Era, mitochondrial
37.51	19.46	Zinc finger HIT domain-containing protein 3
11.72	6.09	E3 ubiquitin-protein ligase KCMF1
45.48	23.64	Sterile alpha motif domain-containing protein 12
28.41	14.81	BTB/POZ domain-containing protein KCTD21
42.27	22.06	COP9 signalosome complex subunit 7a
17.43	9.09	Zinc finger protein 26
115.32	60.33	DNA (cytosine-5)-methyltransferase PliMCI
19.69	10.33	Xenotropic and polytropic retrovirus receptor 1
10.31	5.41	Transmembrane protein 135
13.16	6.92	E3 ubiquitin-protein ligase TRIM71
13.84	7.28	Dynamin-like 120 kDa protein, mitochondrial
33.27	17.51	Multidrug and toxin extrusion protein 1
18.11	9.54	5'-nucleotidase domain-containing protein 3
27.07	14.26	CTTNBP2 N-terminal-like protein
27.53	14.51	Coiled-coil domain-containing protein 137
124.03	65.41	Sodium- and chloride-dependent glycine transporter 1
44.62	23.57	Transmembrane protein 5
21.4	11.33	Synaptic vesicular amine transporter
88.55	46.95	CDGSH iron-sulfur domain-containing protein 2 homolog
10.81	5.74	Ran-binding protein 9
13.08	6.95	Beta-1,3-galactosyltransferase 6
12.96	6.89	Guanine nucleotide-binding protein-like 1
16.7	8.89	Zinc finger protein 236
54.97	29.27	Alpha-1,3-mannosyl-glycoprotein 2-beta-N-acetylglucosaminyltransferase
29.79	15.92	39S ribosomal protein L12, mitochondrial
169.72	90.94	Iron-sulfur cluster assembly enzyme ISCU, mitochondrial
33.97	18.23	Transmembrane protein 184C
10.16	5.46	Rab GTPase-binding effector protein 1
15.49	8.32	Sodium- and chloride-dependent glycine transporter 1
90.75	48.77	Serine/threonine-protein kinase STK11
12.77	6.87	Nodal homolog
41.77	22.49	COMM domain-containing protein 6
15.06	8.11	Ankyrin repeat, SAM and basic leucine zipper domain-containing protein 1
19.14	10.32	Protein Skeletor, isoforms B/C
140.76	76.03	Ribokinase
58.32	31.54	Mitotic spindle assembly checkpoint protein MAD2A
12.41	6.71	Sestrin-1
14.54	7.89	ATPase family AAA domain-containing protein 2
53.17	28.87	tRNA-dihydrouridine(20) synthase [NAD(P)+]-like
44.43	24.18	Laminin subunit gamma-1
10.17	5.54	Methyltransferase-like protein 24
35.99	19.61	Tetraspanin-5
40.38	22.01	Protein tweety homolog 2
11.71	6.39	Tripartite motif-containing protein 2
85.46	46.66	Peptidyl-prolyl cis-trans isomerase FKBP6
79.47	43.45	Mannose-P-dolichol utilization defect 1 protein
23.27	12.75	Putative methyltransferase NSUN6
13.18	7.22	JmjC domain-containing protein 7
25.76	14.14	Multiple inositol polyphosphate phosphatase 1
12.22	6.71	Disrupted in renal carcinoma protein 2 homolog
11.6	6.37	Serine protease inhibitor dipetalogastin
25.25	13.91	Probable RNA polymerase II nuclear localization protein SLC7A6OS
16.24	8.95	Sodium- and chloride-dependent GABA transporter 2
57.68	31.81	Sorting nexin-12
10.46	5.77	Vacuolar protein sorting-associated protein 41 homolog
28.39	15.67	WD repeat-containing protein 76
18.53	10.24	Collagen alpha-2(I) chain
133.93	74.24	Potassium channel subfamily K member 5
15.17	8.41	OTU domain-containing protein 6B
22.32	12.39	Monoacylglycerol lipase abhd6-A
27.94	15.53	L-seryl-tRNA(Sec) kinase
19.95	11.1	Zinc finger protein 451
27.96	15.56	Motile sperm domain-containing protein 1
17.69	9.86	4-hydroxyphenylpyruvate dioxygenase
28.98	16.14	PI-PLC X domain-containing protein 3
506.08	282.21	Catenin beta
14.31	7.98	Poly(ADP-ribose) glycohydrolase ARH3
111.83	62.43	Peptidyl-prolyl cis-trans isomerase pin1
36.41	20.34	Nuclear transcription factor Y subunit beta
545.18	304.49	Protein RMD5 homolog A
24.77	13.84	DNA repair protein complementing XP-C cells
195.17	109.16	Cleavage and polyadenylation specificity factor subunit 5
13.95	7.81	LON peptidase N-terminal domain and RING finger protein 2
11.87	6.65	Cytokine receptor-like factor 3
56.27	31.54	Innexin unc-9
10.21	5.72	Beta-1,3-galactosyltransferase 1
15.66	8.79	Protein cornichon homolog 4
20.93	11.75	Glycosaminoglycan xylosylkinase
65.1	36.58	Craniofacial development protein 1
47.91	26.98	Casein kinase I isoform delta
116.98	66.09	Cytotoxic and regulatory T-cell molecule
32.77	18.51	Thymocyte nuclear protein 1
330.88	187.12	Polyadenylate-binding protein 2
44.52	25.21	Leucine-rich repeat-containing protein 59
24.34	13.78	Protein RD3
24.57	13.93	Carboxypeptidase E
21.58	12.24	Alpha-1,6-mannosylglycoprotein 6-beta-N-acetylglucosaminyltransferase A
60.14	34.13	Proline iminopeptidase
22.82	12.97	SH3 domain-binding protein 5-like
173.26	98.53	Histone-lysine N-methyltransferase pr-set7
203.77	115.94	DNA replication licensing factor Mcm7
13.3	7.59	Transducin-like enhancer protein 1
22.37	12.78	Serine/threonine-protein kinase Nek11
68.58	39.21	Uncharacterized protein At5g50100, mitochondrial
48.82	27.96	Nuclear receptor coactivator 5
14.43	8.27	Chromodomain-helicase-DNA-binding protein 4
22.21	12.73	Calcyphosin-2
29.88	17.13	E3 ubiquitin-protein ligase NRDP1
10.02	5.74	Protein dachsous
12.62	7.23	Serine/threonine-protein kinase mig-15
27.68	15.89	Methyltransferase-like protein 9
38.68	22.21	Putative sodium-coupled neutral amino acid transporter 10
11.33	6.52	Poliovirus receptor-related protein 1
51.63	29.78	1-acyl-sn-glycerol-3-phosphate acyltransferase delta
52.31	30.21	Putative phospholipase B-like 2
27.91	16.13	Integral membrane protein 2B
73.62	42.58	Tyrosine-protein kinase Yes
12.96	7.51	Ras association domain-containing protein 8
13.23	7.69	Protein mothers against dpp
23.72	13.8	39S ribosomal protein L14, mitochondrial
91.69	53.33	CWF19-like protein 1
107.18	62.38	Arginine--tRNA ligase, cytoplasmic
16.18	9.42	Calcium uptake protein 1, mitochondrial
20.14	11.74	Mitochondrial ubiquitin ligase activator of NFKB 1
40.92	23.86	Short-chain dehydrogenase/reductase family 16C member 6
20.86	12.17	N-acylethanolamine-hydrolyzing acid amidase
10.09	5.88	Storkhead-box protein 1
27.42	16.02	Cystinosin
19.15	11.18	NADPH-dependent diflavin oxidoreductase 1
21.27	12.43	Hippocampus abundant transcript 1 protein
11.22	6.56	Chitinase domain-containing protein 1
13.36	7.83	Fanconi anemia-associated protein of 24 kDa
40.88	23.99	tRNA methyltransferase 10 homolog B
12.05	7.08	Non-histone protein 10
41.03	24.13	RNA-directed DNA polymerase from mobile element jockey
49.76	29.27	Retinoblastoma-like protein 2
11.31	6.66	Cell growth-regulating nucleolar protein
27.2	16.03	1-acyl-sn-glycerol-3-phosphate acyltransferase epsilon
10.72	6.32	Phosphofurin acidic cluster sorting protein 2
18.03	10.64	BTB/POZ domain-containing protein 6-A
103.38	61.05	Ras-related protein Rab-8A
38.98	23.05	Huntingtin-interacting protein K
48.85	28.9	Eyes absent homolog 1
16.38	9.69	CD63 antigen
14.77	8.76	Biogenesis of lysosome-related organelles complex 1 subunit 6
25.86	15.33	A disintegrin and metalloproteinase with thrombospondin motifs 16
17.22	10.22	Actin-related protein 3
19.58	11.63	Aristaless-related homeobox protein
16.33	9.7	Chromatin complexes subunit BAP18
17.28	10.27	Farnesyl pyrophosphate synthase
40.29	23.96	Williams-Beuren syndrome chromosomal region 16 protein homolog
11.06	6.58	Epidermal retinol dehydrogenase 2
22.15	13.19	Galactocerebrosidase
162.35	96.7	Somatomedin-B and thrombospondin type-1 domain-containing protein
18.55	11.06	Centromere protein L
21.96	13.11	B-box type zinc finger protein ncl-1
18.85	11.26	Molybdopterin synthase catalytic subunit
23.03	13.76	Estradiol 17-beta-dehydrogenase 8
31.29	18.71	Lysosomal alpha-glucosidase
20.95	12.53	Frizzled-1
27.22	16.31	Dynactin subunit 6
326.16	195.54	Basic leucine zipper and W2 domain-containing protein 1
51.96	31.22	Thymidine kinase 2, mitochondrial
125.33	75.37	Apoptotic chromatin condensation inducer in the nucleus
10.82	6.52	Zinc finger protein 22
36.73	22.15	Ragulator complex protein LAMTOR2
56.45	34.04	Centrosomal protein of 78 kDa
241.15	145.55	Bifunctional purine biosynthesis protein PURH
29.7	17.95	Prostamide/prostaglandin F synthase
12.62	7.62	Zinc finger protein 268
26.98	16.33	Zinc finger protein 577
46.89	28.41	Polypeptide N-acetylgalactosaminyltransferase 11
54.99	33.38	Endoplasmic reticulum resident protein 29
16.56	10.06	Poly(A) polymerase gamma
72.44	43.99	Carnitine O-palmitoyltransferase 1, liver isoform
61.34	37.27	Superoxide dismutase [Mn], mitochondrial
19.07	11.59	Transcription factor 19
38.13	23.18	Lipopolysaccharide-induced tumor necrosis factor-alpha factor homolog
12.18	7.42	Cap-specific mRNA (nucleoside-2'-O-)-methyltransferase 1
52.73	32.12	Ubiquitin-conjugating enzyme E2-24 kDa
32.77	19.97	Putative helicase MOV-10
19.27	11.75	E3 ubiquitin-protein ligase TRIM56
42.95	26.23	Sorting and assembly machinery component 50 homolog
10.15	6.2	DNA endonuclease RBBP8
45.09	27.59	Armadillo repeat-containing protein 2
42.58	26.05	Transmembrane protein 230
12.24	7.49	Sodium-coupled monocarboxylate transporter 1
14.38	8.82	Tudor and KH domain-containing protein
23.81	14.61	Tubulin-folding cofactor B
60.93	37.41	Cysteine--tRNA ligase, cytoplasmic
12.82	7.88	Mothers against decapentaplegic homolog 5
23.87	14.67	Nuclear pore complex protein Nup153
12	7.37	Spermatogenesis-defective protein 39 homolog
118.64	73	FGFR1 oncogene partner
24.53	15.1	BTB/POZ domain-containing protein 17
70.04	43.21	ADP-sugar pyrophosphatase
19.2	11.85	PH and SEC7 domain-containing protein 3
62.83	38.79	Alpha-(1,6)-fucosyltransferase
11.25	6.94	Protein arginine N-methyltransferase 7
42.32	26.14	Nose resistant to fluoxetine protein 6
19.48	12.05	mTERF domain-containing protein 2
10.13	6.27	Peroxisomal carnitine O-octanoyltransferase
14.26	8.82	Macrophage mannose receptor 1
11.23	6.95	Putative universal stress protein SE_1385
16.04	9.94	Remodeling and spacing factor 1
21.76	13.5	Probable ATP-dependent RNA helicase DDX31
22.13	13.74	Protein slowmo homolog 2
18.19	11.32	Dihydropteridine reductase
13.21	8.21	Probable RNA-directed DNA polymerase from transposon X-element
12.02	7.49	Rhophilin-2
273.48	170.37	RNA-binding protein 8A
21	13.08	Succinyl-CoA ligase [GDP-forming] subunit beta, mitochondrial
15.46	9.64	Bifunctional apoptosis regulator
17.77	11.08	Calmodulin
13.85	8.64	DNA-binding protein Ewg
12.38	7.73	Oxysterol-binding protein-related protein 9
13.75	8.59	Endoplasmic reticulum aminopeptidase 2
30.38	18.99	Phospholipid scramblase 2
26.19	16.43	Protein odr-4 homolog
465.3	291.97	Eukaryotic translation initiation factor 4 gamma 2
38.77	24.34	Structural maintenance of chromosomes protein 6
26.1	16.43	Hyccin
36.33	22.85	Aprataxin
19.14	12.04	Large subunit GTPase 1 homolog
91.58	57.68	Serine protease inhibitor dipetalogastin
69.37	43.83	Baculoviral IAP repeat-containing protein 5.1
17.53	11.07	Methionine synthase
10.9	6.9	Protein catecholamines up
10.25	6.49	5'-AMP-activated protein kinase subunit beta-1
22.61	14.31	FERM domain-containing protein 6
27.79	17.6	Protein FAM76A
17.95	11.39	TBC1 domain family member 9
202.23	128.26	Protein hu-li tai shao
47.01	29.83	Intraflagellar transport protein 74 homolog
169.74	107.79	Small ubiquitin-related modifier 1
26.37	16.74	Protein MCM10 homolog
15.67	9.96	Protocadherin-11 X-linked
111.28	70.95	Plasma membrane calcium-transporting ATPase 2
54.23	34.68	Cleavage and polyadenylation specificity factor subunit 6
33.39	21.36	Fas apoptotic inhibitory molecule 1
32.34	20.69	Leucine-rich repeat and WD repeat-containing protein KIAA1239
71.28	45.62	Serine/threonine-protein phosphatase 2A activator
34.74	22.24	Programmed cell death protein 10-A
12.91	8.27	IQ motif and SEC7 domain-containing protein 1
17.42	11.17	Cullin-1
100.96	64.85	H/ACA ribonucleoprotein complex subunit 4
76.13	48.93	ATP-binding cassette sub-family B member 6, mitochondrial
80.61	51.85	Innexin unc-9
10.71	6.89	Mitochondrial-processing peptidase subunit alpha
460.51	296.47	Protein B4
78.18	50.34	tRNA-dihydrouridine(16/17) synthase [NAD(P)(+)]-like
29.56	19.04	tRNA (cytosine-5-)-methyltransferase
138.96	89.63	Calcium and integrin-binding family member 2
37.8	24.39	Protein YIPF5
12.28	7.93	Zinc finger protein 157
43.24	27.95	Calmodulin
14.53	9.4	Cap-specific mRNA (nucleoside-2'-O-)-methyltransferase 1
57.14	36.96	YLP motif-containing protein 1
113.16	73.23	Eukaryotic peptide chain release factor GTP-binding subunit ERF3A
15.16	9.82	Dolichol-phosphate mannosyltransferase
27.42	17.77	Trafficking protein particle complex subunit 3
19.6	12.7	Probable NADH dehydrogenase
29.48	19.12	Sodium-dependent phosphate transport protein 2A
26.41	17.13	CST complex subunit STN1
16.41	10.65	Exportin-4
82.84	53.78	Aspartate aminotransferase, mitochondrial
24.94	16.2	Group XV phospholipase A2
13.41	8.71	Transmembrane 6 superfamily member 1
14.39	9.35	Mothers against decapentaplegic homolog 4
12.44	8.08	Acyl-CoA dehydrogenase family member 9, mitochondrial
14.31	9.31	MORC family CW-type zinc finger protein 2B
49.1	31.93	Lamin-B receptor
229.99	149.86	Serine/arginine-rich splicing factor 7
10.25	6.68	Hydroxyacyl-thioester dehydratase type 2, mitochondrial
11.25	7.34	Lysine-specific demethylase 2B
32.04	20.9	COMM domain-containing protein 8
73.04	47.69	Tubulin-specific chaperone A
33.55	21.9	Flap endonuclease 1
126.81	82.91	Uracil phosphoribosyltransferase homolog
18.73	12.25	Cytoplasmic tRNA 2-thiolation protein 2 A
49.55	32.46	Laminin subunit beta-1
30.46	19.99	Heparanase
20.92	13.74	TBC1 domain family member 19
24.71	16.25	Forkhead box protein B1
46.13	30.35	Tetraspanin-9
14.9	9.81	ATP-binding cassette sub-family G member 2
38.28	25.21	Zinc finger protein 253
29.39	19.37	Polycomb group RING finger protein 6
50.57	33.32	Ubiquitin domain-containing protein UBFD1
24.4	16.08	Cathepsin Z
30.15	19.93	Guanine nucleotide exchange factor for Rab-3A
17.26	11.41	Aryl hydrocarbon receptor nuclear translocator homolog
51.66	34.15	ADP-ribosylation factor-like protein 5B
24.8	16.4	Adenylosuccinate synthetase isozyme 2 A
16.27	10.77	Neurogenic locus notch homolog protein 2
22.9	15.15	TraB domain-containing protein
20.47	13.54	Protein dpy-19 homolog 3
101.88	67.76	CWF19-like protein 1
24.78	16.49	Atrial natriuretic peptide receptor 1
17.98	11.97	Leucine-rich repeat-containing protein 58
13.95	9.29	Ribosome biogenesis protein bop1
12.65	8.43	tRNA (guanine-N(7)-)-methyltransferase
56.43	37.61	Proteasome assembly chaperone 3
39.01	26.02	Zinc finger protein OZF
17.87	11.93	BTB/POZ domain-containing protein KCTD5
29.27	19.58	THO complex subunit 6 homolog
44.78	29.97	Sarcoplasmic reticulum histidine-rich calcium-binding protein
48.26	32.3	Proteasome assembly chaperone 1
28.77	19.27	Exportin-5
13.81	9.26	DNA repair protein RAD51 homolog 2
57.99	38.89	Protein shisa-4
46.66	31.3	Proteasome subunit alpha type-2
22.46	15.07	Cholesterol 24-hydroxylase
37.01	24.84	Nck-associated protein 1
65.71	44.21	UPF0533 protein C5orf44 homolog
20.12	13.54	Polyribonucleotide 5'-hydroxyl-kinase Clp1
197.01	132.68	Phospholipid scramblase 2
49.04	33.03	THUMP domain-containing protein 1
24.93	16.8	Sorbitol dehydrogenase
20.35	13.76	RalA-binding protein 1
59.53	40.26	Ancient ubiquitous protein 1
44.24	29.93	Probable Bax inhibitor 1
98.49	66.79	Sodium/potassium-transporting ATPase subunit beta
13.1	8.89	Golgin subfamily A member 5
20.03	13.6	Atlastin-2
158.84	107.86	Protein NPC2 homolog
90.81	61.7	Histone-arginine methyltransferase CARM1
72.56	49.31	Probable cytochrome P450 49a1
28.08	19.09	Probable 4-coumarate--CoA ligase 1
16.06	10.93	E3 ubiquitin-protein ligase RFWD2
15.74	10.72	Cullin-4B
26.05	17.74	Endoplasmic reticulum lectin 1
24.41	16.64	ABC transporter B family member 1
24.09	16.44	Ras-specific guanine nucleotide-releasing factor RalGPS2
13.33	9.1	Histone acetyltransferase KAT5
59.87	40.91	ATP-dependent DNA helicase PIF1
22.43	15.34	3'(2'),5'-bisphosphate nucleotidase 1
58.4	39.99	Nuclear pore complex protein Nup54
164.24	112.54	Putative E3 ubiquitin-protein ligase UBR7
41.55	28.47	Kelch repeat-containing protein 2
17.14	11.75	Sorting nexin-13
16.39	11.23	Tyrosine-protein kinase Fyn
14.38	9.86	Mitogen-activated protein kinase 1
13.03	8.94	Centrosomal protein of 112 kDa
35.18	24.16	CTD nuclear envelope phosphatase 1
11.41	7.85	Neurocalcin homolog
49.99	34.39	Zinc transporter 2
215.1	148.04	Scaffold attachment factor B2
52.88	36.4	Glutamate--cysteine ligase regulatory subunit
28.19	19.4	Protein strawberry notch homolog 1
21.13	14.56	RNA-binding protein 40
728.71	502.23	Ran-specific GTPase-activating protein
25.31	17.44	Sterol O-acyltransferase 1
44.81	30.88	Tetratricopeptide repeat protein 30A
117.32	80.98	Tripeptidyl-peptidase 2
16.34	11.28	Zinc finger protein 800
13.79	9.53	Protein FAM135A
27.62	19.1	Pachytene checkpoint protein 2 homolog
42.03	29.15	Tetratricopeptide repeat protein 5
14.94	10.36	Opioid growth factor receptor-like protein 1
58.2	40.4	28S ribosomal protein S21, mitochondrial
63.63	44.2	Vang-like protein 1
16.62	11.56	Calcium-binding mitochondrial carrier protein SCaMC-2
143.33	99.68	ABC transporter G family member 26
42.94	30.02	Mitochondrial carrier homolog 2
78	54.52	NADH dehydrogenase [ubiquinone] iron-sulfur protein 8, mitochondrial
876.87	612.95	Nuclear autoantigenic sperm protein
673.92	471.86	G2/mitotic-specific cyclin-A
949.39	665.85	G2/mitotic-specific cyclin-B
31.96	22.41	Chromobox protein homolog 5
29.69	20.86	Probable asparagine--tRNA ligase, mitochondrial
21.71	15.25	Delta-like protein D
28.94	20.34	DNA excision repair protein ERCC-6-like
42.26	29.72	ATPase family AAA domain-containing protein 1-B
12.26	8.62	Probable cysteine--tRNA ligase, mitochondrial
35.21	24.77	Ubiquitin-conjugating enzyme E2 R2
23.31	16.42	Ras-related protein Rab-3
57.54	40.57	Sarcalumenin
52.87	37.29	Zinc phosphodiesterase ELAC protein 1
20.51	14.48	Multidrug resistance protein 1B
28.02	19.78	Fatty aldehyde dehydrogenase
41.04	29	Renin receptor
114.62	81.15	Serine/arginine repetitive matrix protein 1
729.45	517.43	Histone H3.3
415.59	295.18	Calretinin
80.35	57.28	Mediator of RNA polymerase II transcription subunit 20
42.94	30.65	Ferrochelatase, mitochondrial
47.61	34.02	Programmed cell death protein 5
17.73	12.69	5'-3' exoribonuclease 1
47.17	33.83	Mitochondrial import inner membrane translocase subunit TIM44
73.86	52.99	Zinc finger protein 782
28.49	20.48	Partitioning defective 3 homolog
669.79	484.6	Histone H2A.V

## Sheet: 8h-10h
8h	10h	protein name
24.87	0.13	Fibropellin-1
14.22	0.12	Alcohol dehydrogenase [NADP(+)]
10.53	0.11	Beta-1,4 N-acetylgalactosaminyltransferase 2
11.21	0.31	Sodium- and chloride-dependent GABA transporter 2
16.25	0.6	Forkhead box protein B1
13.97	0.57	ALX homeobox protein 1
11.63	0.61	Aristaless-related homeobox protein
44.57	3.44	4-coumarate--CoA ligase 1
19.12	1.54	Sodium-dependent phosphate transport protein 2A
59.46	5.09	BTB/POZ domain-containing protein 6
72.23	6.76	Homeobox protein otx5
25.11	2.55	Zinc finger protein 577
15.68	1.66	Receptor-type tyrosine-protein phosphatase epsilon
48.46	5.32	Deoxyribonucleoside 5'-monophosphate N-glycosidase
37.6	4.14	Zinc finger BED domain-containing protein 1
15.93	1.82	Mitochondrial inner membrane protease subunit 1
19.19	2.32	Poly(U)-specific endoribonuclease
12.05	1.51	mTERF domain-containing protein 2
50.97	6.42	Cytochrome P450 3A11
63.87	8.55	Hematopoietic prostaglandin D synthase
97.99	13.24	Putative deoxyribonuclease TATDN2
17.74	2.41	Nipped-B-like protein B
17.84	2.51	Aminopeptidase N
26.02	3.74	Zinc finger protein OZF
22.49	3.28	COMM domain-containing protein 6
16.33	2.4	Zinc finger protein 577
12.81	1.89	Sterile alpha motif domain-containing protein 5
359.07	53.13	28S ribosomal protein S34, mitochondrial
29.17	4.38	Anaphase-promoting complex subunit 15
15.89	2.44	Methyltransferase-like protein 9
73.77	11.34	Heme-binding protein 2
22.07	3.48	High affinity choline transporter 1
23.1	3.67	BolA-like protein 3
164.84	26.35	Cartilage matrix protein
501.06	80.61	60S ribosomal protein L34
960.28	154.49	60S ribosomal protein L28
40.4	6.57	28S ribosomal protein S21, mitochondrial
21.45	3.52	Cartilage matrix protein
11.19	1.84	Zinc finger protein 2 homolog
53.78	9.31	Aspartate aminotransferase, mitochondrial
626.66	109.02	40S ribosomal protein S13
11.63	2.05	Apoptosis regulator BAX
803.88	145.84	60S ribosomal protein L23
29.87	5.48	Putative ankyrin repeat protein FPV162
16.38	3.03	Zinc finger BED domain-containing protein 1
34.72	6.43	E3 ubiquitin-protein ligase HACE1
14.63	2.71	Cytohesin-1
2052.29	386.21	60S acidic ribosomal protein P2
18.61	3.51	Forkhead box protein L1
13.75	2.6	Alpha-tocopherol transfer protein-like
11.82	2.25	Large subunit GTPase 1 homolog
17.25	3.31	Uncharacterized aarF domain-containing protein kinase 1
78.34	15.16	Protein zyg-11 homolog B
43.12	8.36	Zinc finger protein 888
12.72	2.46	Zinc finger protein 84
357.6	69.31	60S ribosomal protein L36
14.42	2.8	Retrovirus-related Pol polyprotein from transposon 297
10.79	2.14	Arylsulfatase B
27.74	5.52	39S ribosomal protein L41, mitochondrial
51.31	10.27	Ankyrin repeat and SOCS box protein 2
1797.48	361.14	40S ribosomal protein S25
12.03	2.42	Huntingtin
21.15	4.31	Cys-loop ligand-gated ion channel
11.85	2.43	1,25-dihydroxyvitamin D(3) 24-hydroxylase, mitochondrial
50.59	10.51	SPARC-related modular calcium-binding protein 1
768.04	160.4	40S ribosomal protein S12
1044.87	219.3	40S ribosomal protein S24
1060.31	224.15	40S ribosomal protein S23
12.29	2.6	Agkisacutacin subunit A
18.56	3.93	UPF0669 protein v1g209471
29.84	6.33	Tubulin-specific chaperone C
302.51	64.38	60S ribosomal protein L9
416.88	89.09	C3 and PZP-like alpha-2-macroglobulin domain-containing protein 8
29.77	6.4	Histone H2B
304.27	65.62	60S ribosomal protein L15
503.58	109.54	60S ribosomal protein L8
958.76	209.51	60S ribosomal protein L10
1474.95	324.08	60S ribosomal protein L27a
10.93	2.41	Cytochrome P450 10
67.76	14.95	CWF19-like protein 1
70.47	15.59	Methylsterol monooxygenase 1
37.17	8.25	Coiled-coil-helix-coiled-coil-helix domain-containing protein 6A, mitochondrial
35.92	7.99	tRNA (guanine(26)-N(2))-dimethyltransferase
14.48	3.22	Zinc finger protein 157
190.45	42.66	Probable D-lactate dehydrogenase, mitochondrial
1445.72	325.18	60S ribosomal protein L11
1176.31	265.12	40S ribosomal protein S20
20.52	4.65	Ubiquitin-like domain-containing CTD phosphatase 1
985.05	224.28	60S ribosomal protein L23a
13.65	3.11	Mitotic spindle assembly checkpoint protein MAD2B
19.82	4.52	RNA-directed DNA polymerase from mobile element jockey
12.38	2.84	Glutathione S-transferase P
53.04	12.23	Homeobox protein Hmx
15.39	3.57	Very-long-chain (3R)-3-hydroxyacyl-[acyl-carrier protein] dehydratase 3
1128.35	262.18	60S ribosomal protein L32
36.14	8.44	Tripartite motif-containing protein 3
1024.21	240.19	40S ribosomal protein S17
22.08	5.19	Beta-2 adrenergic receptor
108.7	25.57	NHP2-like protein 1
16.27	3.83	39S ribosomal protein L43, mitochondrial
763.44	180.94	40S ribosomal protein S15a
11.98	2.84	Transposable element Tcb1 transposase
11.8	2.81	BolA-like protein 1
19.04	4.55	tRNA (cytosine-5-)-methyltransferase
327.82	78.43	40S ribosomal protein S6
40.61	9.73	Mitochondrial import inner membrane translocase subunit Tim16
27.95	6.71	Calmodulin
17.77	4.27	Trafficking protein particle complex subunit 3
851.22	205.77	40S ribosomal protein S26
11.39	2.76	TBC1 domain family member 9
494.29	119.86	40S ribosomal protein S9
486.56	118.75	60S ribosomal protein L18a
111.84	27.32	Zinc finger protein 300
40.92	10.02	Thioredoxin-related transmembrane protein 1
12.15	2.98	Chorion peroxidase
976.62	239.69	40S ribosomal protein S18
248.06	60.9	40S ribosomal protein S11
31.31	7.7	Low molecular weight phosphotyrosine protein phosphatase
1144.88	282.2	60S ribosomal protein L13a
304.75	75.21	Cell cycle checkpoint protein RAD1
853.32	210.71	60S ribosomal protein L31
717.03	177.26	40S ribosomal protein S15
18.86	4.67	Copia protein
319.28	79.15	60S ribosomal protein L35
296.47	73.54	Protein B4
31.55	7.83	Probable RNA-directed DNA polymerase from transposon X-element
38.38	9.54	Proline-rich transmembrane protein 1
11.85	2.95	Thiosulfate sulfurtransferase/rhodanese-like domain-containing protein 2
22.88	5.71	26S proteasome non-ATPase regulatory subunit 9
1072.16	268.09	60S ribosomal protein L44 Q
22.85	5.73	Aprataxin
10.99	2.76	Epimerase family protein SDR39U1
513.16	129.58	40S ribosomal protein S4
20.28	5.19	snRNA-activating protein complex subunit 5
17.17	4.44	Protein QIL1
11.91	3.08	Adenylyltransferase and sulfurtransferase MOCS3
190.24	49.24	Williams-Beuren syndrome chromosomal region 27 protein
90.98	23.64	MRG/MORF4L-binding protein
295.18	77.08	Calretinin
71.84	18.76	Protein lin-52 homolog
131.3	34.36	Neuroblastoma-amplified sequence
19.08	5	Ran guanine nucleotide release factor
45.67	11.99	N-alpha-acetyltransferase 10
221.17	58.35	40S ribosomal protein S19
18.94	5.01	Protocadherin gamma-C4
34.29	9.08	UPF0562 protein C7orf55 homolog
34.14	9.04	Centromere protein P
229.11	60.71	Elongator complex protein 4
14.27	3.78	ATP-binding cassette sub-family B member 8, mitochondrial
68.87	18.25	Translocator protein
21.1	5.6	Phosphoacetylglucosamine mutase
603.72	160.6	40S ribosomal protein S10
20.42	5.43	Zinc finger protein 658
18.19	4.85	Protein FAM136A
303.68	81.02	Thymidylate synthase
16.23	4.34	Uncharacterized protein C20orf72 homolog
11.39	3.05	Phenylalanine ammonia-lyase 4
824.86	223	40S ribosomal protein S14
36.53	9.9	U3 small nucleolar ribonucleoprotein protein IMP3
81.08	22.05	Transcription initiation factor IIA subunit 2
37.29	10.18	Zinc phosphodiesterase ELAC protein 1
16.63	4.55	Threonine synthase-like 1
42.81	11.73	Zinc finger protein 227
10.98	3.01	Crystallin J1C
36	9.91	Ankyrin-1
30.41	8.39	Zinc finger protein 708
367.87	102.39	60S ribosomal protein L26
454.18	127.05	40S ribosomal protein S30
108.71	30.45	Calmodulin
15.75	4.42	Uncharacterized protein At4g19900
19.46	5.46	Zinc finger HIT domain-containing protein 3
29.09	8.22	Transcription elongation factor SPT4
23.96	6.78	Uncharacterized protein K02A2.6
52.47	14.84	NADH dehydrogenase [ubiquinone] 1 alpha subcomplex subunit 8
840.07	237.95	60S ribosomal protein L17
15.09	4.27	WD repeat-containing protein 46
32.6	9.25	Zinc finger BED domain-containing protein 1
32.3	9.16	Proteasome assembly chaperone 1
10.05	2.84	Zinc finger protein 37A
926.33	263.33	60S ribosomal protein L7
11.74	3.34	Glutamyl-tRNA(Gln) amidotransferase subunit B, mitochondrial
18.65	5.31	Rho guanine nucleotide exchange factor 4
17.13	4.9	CST complex subunit STN1
825.9	236.31	60S ribosomal protein L22
272.45	77.99	40S ribosomal protein S7
10.4	2.99	Putative 115 kDa protein in type-1 retrotransposable element R1DM
26.05	7.47	Transmembrane protein 230
893.33	256.41	60S ribosomal protein L10a-2
13.94	4	3-keto-steroid reductase
431.92	124.33	G2/mitotic-specific cyclin-B2
27.87	8.05	Monocarboxylate transporter 4
15.87	4.58	Rab-like protein 3
84.22	24.35	Heme-binding protein 2
44.36	12.86	ATP synthase subunit d, mitochondrial
12.6	3.66	F-box only protein 47
714.28	207.68	Ubiquitin-40S ribosomal protein S27a
21.32	6.22	Glycoprotein-N-acetylgalactosamine 3-beta-galactosyltransferase 1
28.36	8.3	Neuferricin
50.99	14.95	ER membrane protein complex subunit 3
1461.86	430.83	40S ribosomal protein S8
90.62	26.86	Proteasome subunit beta type-4
76.98	22.82	Interferon alpha-inducible protein 27-like protein 2
20.36	6.04	39S ribosomal protein L47, mitochondrial
89.63	26.67	Calcium and integrin-binding family member 2
40.4	12.07	U3 small nucleolar RNA-associated protein 6 homolog
93.19	27.86	Peroxidasin
12.65	3.79	26S proteasome non-ATPase regulatory subunit 10
19.32	5.78	U6 snRNA-associated Sm-like protein LSm3
34.13	10.25	Proline iminopeptidase
678.29	203.69	60S ribosomal protein L13
20.45	6.18	Integrator complex subunit 10
17.13	5.18	E3 ubiquitin-protein ligase NRDP1
15.91	4.82	Hydroxymethylglutaryl-CoA lyase, mitochondrial
662.72	201.05	40S ribosomal protein S3a
501.44	152.14	40S ribosomal protein S6
336.33	102.78	Ornithine decarboxylase antizyme 1
13.38	4.09	39S ribosomal protein L52, mitochondrial
14.04	4.3	Gastrula zinc finger protein xFG20-1
154.65	47.51	Histone deacetylase complex subunit SAP18
967.37	297.63	Ribonucleoside-diphosphate reductase small chain
156.88	48.27	Leucine-rich repeat-containing protein 40
12.04	3.71	Large subunit GTPase 1 homolog
28.35	8.77	Beta-galactosidase
17.35	5.38	Gastrula zinc finger protein XlCGF57.1
11.02	3.43	Loss of heterozygosity 12 chromosomal region 1 protein homolog
193.89	60.31	Peptidyl-prolyl cis-trans isomerase FKBP2
51.47	16.02	Coiled-coil domain-containing protein 12
111.4	34.67	Vacuolar protein-sorting-associated protein 36
23.99	7.48	tRNA methyltransferase 10 homolog B
16.83	5.26	tRNA (guanine-N(7)-)-methyltransferase subunit WDR4
29.27	9.15	Putative N(4)-(beta-N-acetylglucosaminyl)-L-asparaginase GH22932
62.13	19.46	Multidrug resistance-associated protein 4
1179.94	369.55	60S ribosomal protein L6
76.44	24.06	Forkhead box protein A4-A
32.87	10.38	39S ribosomal protein L20, mitochondrial
99.68	31.48	ABC transporter G family member 26
25.16	7.98	tRNA (adenine(58)-N(1))-methyltransferase catalytic subunit TRMT61A
10.69	3.39	Glycine cleavage system H protein, mitochondrial
18.95	6.02	Migration and invasion-inhibitory protein
16.43	5.23	Protein odr-4 homolog
53.33	17.03	CWF19-like protein 1
11.26	3.6	General transcription factor 3C polypeptide 5
26.54	8.52	Tetraspanin-9
15.25	4.9	Delta-like protein D
173.84	56.22	Cytochrome b-c1 complex subunit 7
44.77	14.48	Enoyl-CoA delta isomerase 1, mitochondrial
10.8	3.5	Putative peptidyl-tRNA hydrolase PTRHD1
665.79	215.92	60S ribosomal protein L8
76.03	24.68	Ribokinase
31.29	10.16	Nucleolar protein 9
26.76	8.7	Phosphomannomutase 2
14.31	4.65	L-rhamnonate dehydratase
363.02	118.04	40S ribosomal protein S5a
172.85	56.42	IQ domain-containing protein G
30.65	10.02	Ferrochelatase, mitochondrial
64.28	21.02	Protein DEK
12.7	4.15	Tafazzin
169.97	55.61	Transcriptional repressor TUP1
32.22	10.55	Probable NADH dehydrogenase [ubiquinone] 1 alpha subcomplex subunit 12
10.79	3.54	Mitochondrial 2-oxodicarboxylate carrier
18.77	6.17	Ubiquitin thioesterase OTU1
76.67	25.26	Thiosulfate sulfurtransferase/rhodanese-like domain-containing protein 1
11.63	3.83	DNA replication complex GINS protein PSF1
27.02	8.9	26S proteasome non-ATPase regulatory subunit 5
23.65	7.8	Proteasome assembly chaperone 4
15.34	5.06	Vacuolar protein-sorting-associated protein 25
13.93	4.59	TCF3 fusion partner homolog
492.58	162.81	60S ribosomal protein L18
41.64	13.77	Zinc finger protein 84
69.53	23	DNA-directed RNA polymerases I, II, and III subunit RPABC1
192.41	63.75	S-methyl-5'-thioadenosine phosphorylase
24.39	8.08	Paraplegin
19.26	6.39	Guanine nucleotide exchange factor MSS4
12.17	4.04	N-acylethanolamine-hydrolyzing acid amidase
13.88	4.63	Carboxypeptidase N subunit 2
49.29	16.43	Phytanoyl-CoA hydroxylase-interacting protein-like
97.04	32.34	CTP synthase 1
29.15	9.73	Glutaminase kidney isoform, mitochondrial
26.73	8.94	PR domain zinc finger protein 12
55.38	18.54	Palmitoyl-protein thioesterase 1
18.02	6.03	Indole-3-acetaldehyde oxidase
41.14	13.79	Transmembrane protein 256 homolog
47.81	16.05	Cleavage and polyadenylation specificity factor subunit 4
16.31	5.49	Dynactin subunit 6
17.45	5.89	Probable RNA-directed DNA polymerase from transposon BS
273.1	92.23	RNA-binding protein 1
17.34	5.87	Zinc finger protein 26
22.32	7.57	DNA-directed RNA polymerase III subunit RPC9
294.68	100.04	Putative nascent polypeptide-associated complex subunit alpha-like protein
82.81	28.11	Cytochrome c oxidase subunit 5B, mitochondrial
14.51	4.93	Coiled-coil domain-containing protein 137
19.86	6.76	Mitochondria-eating protein
499.08	170.3	60S ribosomal protein L3
21.99	7.53	Centrin-3
67.51	23.07	Protein mago nashi homolog 2
19.84	6.8	ER degradation-enhancing alpha-mannosidase-like protein 1
12.25	4.21	Dual specificity mitogen-activated protein kinase kinase 6
13.43	4.64	39S ribosomal protein L17, mitochondrial
79.23	27.39	Lecithin-cholesterol acyltransferase-like 1
549.98	190.18	60S ribosomal protein L19
32.32	11.19	Ankyrin-1
707.82	245.04	40S ribosomal protein S2
13.43	4.65	ATP synthase subunit s-like protein
23.12	8.02	Transcription factor glial cells missing
118.29	41.05	Dolichyl-diphosphooligosaccharide--protein glycosyltransferase subunit DAD1
73.17	25.41	NADH dehydrogenase [ubiquinone] iron-sulfur protein 2, mitochondrial
50.78	17.66	Forkhead box protein A2
452.63	157.47	Ubiquitin carboxyl-terminal hydrolase isozyme L5
27.51	9.58	Erlin-2-B
11.89	4.15	Chromosome transmission fidelity protein 8 homolog
22.09	7.7	Peroxisomal membrane protein PEX14
27.58	9.62	DNA polymerase epsilon subunit 4
26.9	9.4	DDRGK domain-containing protein 1
10.2	3.57	Regucalcin
164.95	57.77	Solute carrier family 28 member 3
13.74	4.81	tRNA (guanine(10)-N2)-methyltransferase homolog
16.21	5.69	Transcription factor IIIB 50 kDa subunit
10.44	3.67	28S ribosomal protein S17, mitochondrial
14.24	5.01	Prolyl 4-hydroxylase subunit alpha-1
20.9	7.37	COMM domain-containing protein 8
19.61	6.92	Tetraspanin-5
15.63	5.53	Propionyl-CoA carboxylase beta chain, mitochondrial
29.88	10.61	Post-GPI attachment to proteins factor 2
21.99	7.82	Serine/threonine-protein kinase 40
23.45	8.35	DNA-directed RNA polymerase II subunit RPB4
650.77	232.14	Ubiquitin-60S ribosomal protein L40
243.51	87.36	Uncharacterized protein OsI_027940
31.82	11.44	Glutaredoxin-3
13.8	4.97	39S ribosomal protein L14, mitochondrial
41.12	14.81	Zinc finger protein 569
762.81	275.43	THO complex subunit 4
124.87	45.14	Nucleoporin NUP53
44.21	16	Facilitated trehalose transporter Tret1
56.61	20.51	Zinc finger and SCAN domain-containing protein 20
118.28	42.83	Eukaryotic translation initiation factor 3 subunit E
56.74	20.6	Eukaryotic translation initiation factor 3 subunit K
13.5	4.91	Probable ATP-dependent RNA helicase DDX31
126.05	45.93	Interleukin-1 receptor-associated kinase 1-binding protein 1
13.5	4.93	UPF0532 protein C7orf60 homolog
247.11	90.24	Lamina-associated polypeptide 2, isoform beta
43.94	16.06	26S proteasome non-ATPase regulatory subunit 14
64.65	23.64	Proteasome subunit alpha type-6
11.11	4.07	Putative deoxyribonuclease TATDN1
54.52	20.04	NADH dehydrogenase [ubiquinone] iron-sulfur protein 8, mitochondrial
58.02	21.35	Plasma membrane calcium-transporting ATPase 3
62.62	23.05	60 kDa heat shock protein, mitochondrial
15.59	5.74	ADP-dependent glucokinase
57.37	21.16	Coiled-coil domain-containing protein 93
119.27	44.01	Mitochondrial import receptor subunit TOM22 homolog
41.02	15.2	NADH dehydrogenase [ubiquinone] iron-sulfur protein 4, mitochondrial
19.83	7.35	Cell division control protein 42 homolog
28.16	10.45	Zinc finger protein 569
988.66	367.61	Transcription initiation factor TFIID subunit 5
52.99	19.77	Zinc finger protein 782
23.52	8.77	Exosome complex component RRP43
19.48	7.28	TM2 domain-containing protein CG10795
12.96	4.84	DNA-directed RNA polymerase III subunit RPC7-like
20.69	7.74	Matrix metalloproteinase-24
141.77	53.12	Acyl carrier protein, mitochondrial
72.45	27.18	NADH dehydrogenase [ubiquinone] 1 beta subcomplex subunit 5, mitochondrial
15.19	5.7	28S ribosomal protein S22, mitochondrial
98.24	36.92	Synaptotagmin-1
13.52	5.09	Syntaxin-16
69.09	26.01	DNA polymerase beta
10.06	3.78	Poly(A) polymerase gamma
21.73	8.21	HD domain-containing protein 2
144.98	54.71	Methylmalonyl-CoA mutase, mitochondrial
112.38	42.47	Fizzy-related protein homolog
15.9	6.02	Saccharopine dehydrogenase-like oxidoreductase
12.48	4.73	Quinone oxidoreductase-like protein 1
33.64	12.74	Retrovirus-related Pol polyprotein from transposon opus
109.09	41.43	Protein KTI12 homolog
43.1	16.37	28S ribosomal protein S18c, mitochondrial
12.42	4.72	Transcription initiation factor TFIID subunit 13
92.39	35.15	Tetraspanin-11
18.92	7.2	Translation initiation factor eIF-2B subunit beta
12.67	4.83	Protein FAM43A
15.08	5.76	15-hydroxyprostaglandin dehydrogenase [NAD(+)]
49.7	19	Stress-induced-phosphoprotein 1
63.78	24.39	Glucose-induced degradation protein 4 homolog
89.35	34.17	Putative ATP synthase subunit f, mitochondrial
50.77	19.44	SUMO-activating enzyme subunit 2
70.31	26.93	WD repeat-containing protein 35
43.11	16.53	Uncharacterized methyltransferase WBSCR22
15.1	5.79	BTB/POZ domain-containing protein 17
22.76	8.73	UPF0454 protein C12orf49 homolog
11.46	4.4	Transcriptional adapter 2-alpha
954.68	366.99	Soma ferritin
142.39	54.76	Lachesin
23.76	9.14	COMM domain-containing protein 5
34.39	13.23	PRKR-interacting protein 1
25.25	9.72	Mitochondrial import inner membrane translocase subunit Tim17-A
13.47	5.19	NF-kappa-B inhibitor cactus
65.11	25.08	CCAAT/enhancer-binding protein beta
22.15	8.54	Ragulator complex protein LAMTOR2
22.6	8.71	Gamma-secretase subunit Aph-1
24.13	9.32	RNA-directed DNA polymerase from mobile element jockey
12.02	4.65	Zinc finger protein 366
14.46	5.6	Probable 28S ribosomal protein S26, mitochondrial
50.7	19.65	OCIA domain-containing protein 1
11.23	4.36	Tyrosine-protein kinase Fyn
19.45	7.56	ATP synthase mitochondrial F1 complex assembly factor 2
37.61	14.62	Proteasome assembly chaperone 3
70.43	27.42	Enhancer of mRNA-decapping protein 4
18.26	7.11	m7GpppX diphosphatase
43.28	16.86	Insulin
42.15	16.49	RNA polymerase I-specific transcription initiation factor RRN3
16.62	6.5	Inhibitor of growth protein 1
62.52	24.49	Survival of motor neuron-related-splicing factor 30
38.79	15.21	Alpha-(1,6)-fucosyltransferase
26.14	10.25	Nose resistant to fluoxetine protein 6
24.16	9.48	WD repeat-containing protein 74
72.77	28.57	Sodium-driven chloride bicarbonate exchanger
171.54	67.4	Eukaryotic translation initiation factor 3 subunit I
484.6	190.47	Histone H2A.V
25.79	10.17	Membrane-associated tyrosine- and threonine-specific cdc2-inhibitory kinase
22.06	8.71	Death domain-containing protein CRADD
26.36	10.44	Ribosome maturation protein SBDS
26.21	10.44	ATPase WRNIP1
11.38	4.53	Potassium channel subfamily K member 10
17.92	7.14	39S ribosomal protein L23, mitochondrial
39.24	15.64	Ribosome biogenesis protein BRX1 homolog
60.01	23.93	Hyaluronidase-1
22.86	9.13	Peptidyl-prolyl cis-trans isomerase E
18.59	7.43	Superoxide dismutase [Mn] 1
93.91	37.57	CCR4-NOT transcription complex subunit 7
775.99	310.61	60S ribosomal protein L5
12.24	4.9	Coiled-coil domain-containing protein 97
24.74	9.91	Small glutamine-rich tetratricopeptide repeat-containing protein alpha
32.71	13.12	Retrovirus-related Pol polyprotein from transposon opus
12.44	5	Nitric oxide-associated protein 1
43.8	17.59	26S proteasome non-ATPase regulatory subunit 7
10.44	4.19	Zinc finger protein 26
40.98	16.47	Trafficking protein particle complex subunit 5
16.03	6.45	Rho guanine nucleotide exchange factor 16
38.08	15.32	Putative ATP-dependent RNA helicase DHX33
34.63	13.93	ATPase inhibitor mai-2, mitochondrial
10.6	4.26	UPF0061 protein azo1574
31.23	12.58	PCI domain-containing protein 2
48.77	19.67	Serine/threonine-protein kinase STK11
184.09	74.27	Septin-2
13.7	5.54	Ero1-like protein
22.32	9.02	Pre-mRNA-splicing factor ISY1 homolog
178.26	72.21	U1 small nuclear ribonucleoprotein C
72.33	29.34	Eukaryotic translation initiation factor 3 subunit H
103.5	41.99	GPI ethanolamine phosphate transferase 1
54.96	22.3	Proteasome subunit alpha type-3
14.14	5.74	39S ribosomal protein L38, mitochondrial
12.66	5.14	Inositol hexakisphosphate kinase 1
294.92	119.79	Focadhesin
18.99	7.73	Phospholipid scramblase 2
14.39	5.86	FGGY carbohydrate kinase domain-containing protein
12.22	4.98	E3 SUMO-protein ligase NSE2
19.54	7.97	Mitotic spindle-associated MMXD complex subunit MIP18
90.94	37.17	Iron-sulfur cluster assembly enzyme ISCU, mitochondrial
13	5.32	Translin
11.88	4.87	Protein fuzzy homolog
18.79	7.71	Mitogen-activated protein kinase kinase kinase 3
10.49	4.31	39S ribosomal protein L3, mitochondrial
11.88	4.88	Isochorismatase domain-containing protein 1
57.28	23.62	Mediator of RNA polymerase II transcription subunit 20
14.61	6.02	Isocitrate dehydrogenase [NAD] subunit beta, mitochondrial
26.54	10.95	Intraflagellar transport protein 27 homolog
18.02	7.44	Nucleoporin GLE1
53.51	22.11	Triosephosphate isomerase
61.34	25.36	Glutaredoxin-C8
21.6	8.93	28S ribosomal protein S35, mitochondrial
30.12	12.45	Ribosome biogenesis protein BMS1 homolog
20.86	8.63	Probable asparagine--tRNA ligase, mitochondrial
41.37	17.12	Rho guanine nucleotide exchange factor 3
27.29	11.32	p21-activated protein kinase-interacting protein 1-like
80.38	33.36	Proteasome subunit alpha type-4
28.49	11.84	Calpain-D
24.42	10.15	Solute carrier family 43 member 3
27.25	11.33	UPF0428 protein CXorf56 homolog
170.37	70.89	RNA-binding protein 8A
51.79	21.56	5'-nucleotidase domain-containing protein 1
65.55	27.29	Zinc finger protein 177
665.85	277.76	G2/mitotic-specific cyclin-B
370.52	154.85	Guanine nucleotide-binding protein subunit beta-2-like 1
49.31	20.66	Probable cytochrome P450 49a1
19.66	8.23	Mediator of RNA polymerase II transcription subunit 30
16.61	6.98	Putative pre-mRNA-splicing factor ATP-dependent RNA helicase DHX16
63.45	26.7	Prefoldin subunit 3
26.44	11.13	Protein SDA1 homolog
107.05	45.16	Protein BUD31 homolog
12.55	5.3	NF-kappa-B inhibitor-interacting Ras-like protein 2
10.72	4.53	Probable ATP-dependent RNA helicase kurz
52.66	22.26	Methylosome protein 50
33.38	14.13	Endoplasmic reticulum resident protein 29
26.23	11.1	Sorting and assembly machinery component 50 homolog
13.27	5.62	AN1-type zinc finger protein 1
25.83	10.95	Ankyrin repeat domain-containing protein 29
22.98	9.76	NSFL1 cofactor p47
54.63	23.22	Neuroguidin-A
38.57	16.4	Hydrolethalus syndrome protein 1 homolog
62.16	26.44	WW domain-containing oxidoreductase
23.62	10.05	Solute carrier family 15 member 4
17.44	7.42	Ubiquinol-cytochrome c reductase complex chaperone CBP3 homolog
198.5	84.56	RNA-binding protein with serine-rich domain 1-A
24.22	10.32	Metaxin-2
340.32	145.17	Protein BTG1
39.18	16.72	Ankyrin repeat domain-containing protein 13C-B
17.07	7.3	Inactive hydroxysteroid dehydrogenase-like protein 1
13.22	5.66	RNA 3'-terminal phosphate cyclase-like protein
43.37	18.59	Protein CWC15 homolog A
122.06	52.32	Polyadenylate-binding protein-interacting protein 2B
30.83	13.23	Actin-related protein 6
21.13	9.07	Leucine-rich repeat-containing protein 57
52.16	22.41	Transcription initiation factor TFIID subunit 10
15.78	6.79	Charged multivesicular body protein 2a
22.51	9.69	Actin-related protein 2/3 complex subunit 3
14.81	6.38	BTB/POZ domain-containing protein KCTD21
28.35	12.22	U3 small nucleolar RNA-associated protein 15 homolog
16.75	7.22	Etoposide-induced protein 2.4 homolog
11.66	5.02	Adrenodoxin-like protein, mitochondrial
41.28	17.79	Nocturnin
28.56	12.32	Replication factor C subunit 5
57.67	24.87	Nicotinamide mononucleotide adenylyltransferase 1
12.08	5.21	Ribulose-phosphate 3-epimerase
10.22	4.41	Retrograde Golgi transport protein RGP1 homolog
16.86	7.28	Major facilitator superfamily domain-containing protein 12
21.29	9.19	DnaJ homolog subfamily C member 17
502.23	217.25	Ran-specific GTPase-activating protein
55.57	24.04	Protein downstream neighbor of son homolog
31.93	13.82	Lamin-B receptor
27.77	12.02	Eukaryotic translation initiation factor 3 subunit E
161.32	69.98	Cytochrome b-c1 complex subunit Rieske, mitochondrial
21.59	9.37	Sphingomyelin phosphodiesterase 3
15.53	6.75	L-seryl-tRNA(Sec) kinase
19.04	8.27	Derlin-2
82.91	36.06	Uracil phosphoribosyltransferase homolog
18.71	8.15	Lysosomal alpha-glucosidase
16.05	6.99	Signal peptide peptidase-like 2B
35.37	15.42	NEDD8-conjugating enzyme Ubc12
47.69	20.8	Tubulin-specific chaperone A
45.24	19.75	Zinc finger protein 227
14.52	6.34	NEDD8-activating enzyme E1 catalytic subunit
26.85	11.74	DNA-directed RNA polymerase II subunit RPB11
53.32	23.32	Borealin
42.14	18.45	Tetraspanin-33
57.77	25.32	Coiled-coil domain-containing protein 9
13.17	5.78	ATR-interacting protein
56.15	24.68	Nucleoporin-like protein 2
16.93	7.44	Protocadherin-17
28.24	12.43	NAD kinase domain-containing protein 1
34.21	15.07	Cyclin-dependent kinase 9
43.83	19.3	Baculoviral IAP repeat-containing protein 5.1
17.59	7.75	Lysophospholipid acyltransferase 7
12.62	5.56	Transmembrane protein 218
43.28	19.07	Ras association domain-containing protein 1
16.02	7.05	Cystinosin
11.64	5.13	PITH domain-containing protein GA19395
11.39	5.02	Mediator of RNA polymerase II transcription subunit 27-B
31.22	13.79	Thymidine kinase 2, mitochondrial
70.43	31.18	Transducin beta-like protein 2
83.93	37.28	Actin-interacting protein 1
21.65	9.61	Exosome complex component RRP42
15.31	6.8	Histone H3
14.34	6.38	U3 small nucleolar ribonucleoprotein protein IMP4
24.66	10.97	Protein FAM124A
23.23	10.35	Kelch-like protein 26
14.27	6.36	Exosome complex component RRP4
23.1	10.35	Collagenase 3
37	16.6	Putative N(4)-(beta-N-acetylglucosaminyl)-L-asparaginase GM21137
79.4	35.63	Ganglioside GM2 activator
50.53	22.72	Zinc finger HIT domain-containing protein 1
26.05	11.71	Rab-like protein 5
50.03	22.51	Complement component 1 Q subcomponent-binding protein, mitochondrial
35.18	15.85	UPF0561 protein C2orf68
34.02	15.34	Sorting nexin-11
240.84	108.6	Transformer-2 protein homolog beta
39.21	17.7	Uncharacterized protein At5g50100, mitochondrial
13.62	6.16	Mitochondrial import inner membrane translocase subunit TIM50
38.89	17.6	Protein shisa-4
51.25	23.19	Nucleolar and spindle-associated protein 1
26.94	12.19	Putative diacyglycerol O-acyltransferase Rv1760/MT1809
13.74	6.22	Isocitrate dehydrogenase [NAD] subunit gamma, mitochondrial
18.24	8.27	DNA replication complex GINS protein PSF2
517.43	234.65	Histone H3.3
14.27	6.47	Glutathione peroxidase 7
187.12	85	Polyadenylate-binding protein 2
30.72	13.96	Phenylalanine--tRNA ligase alpha subunit A
521.02	236.78	Heterogeneous nuclear ribonucleoprotein D-like
11.93	5.42	Dehydrogenase/reductase SDR family member 11
18.31	8.34	Signal recognition particle receptor subunit beta
20.48	9.33	Partitioning defective 3 homolog
17.96	8.18	Protein-S-isoprenylcysteine O-methyltransferase
16.07	7.34	Nucleolar protein 16
353.74	161.59	Spliceosome RNA helicase Ddx39b
13.28	6.08	CCA tRNA nucleotidyltransferase 1, mitochondrial
128.07	58.64	Splicing factor U2AF 26 kDa subunit
15.18	6.95	Vacuolar protein sorting-associated protein VTA1 homolog
33.83	15.51	Mitochondrial import inner membrane translocase subunit TIM44
20.1	9.22	NADH dehydrogenase [ubiquinone] 1 alpha subcomplex subunit 9, mitochondrial
14.14	6.5	Multiple inositol polyphosphate phosphatase 1
57.44	26.39	Histone deacetylase 3
443.49	203.78	S-adenosylmethionine synthase isoform type-2
16.43	7.55	Hyccin
11.09	5.1	Nucleoporin Nup37
17.03	7.84	Putative ATP-dependent RNA helicase DDX11-like protein 8
16.34	7.53	Protoheme IX farnesyltransferase, mitochondrial
10.65	4.91	Transmembrane protein 138
12.33	5.69	Matrilin-2
34.35	15.85	Centromere protein N
102.56	47.36	Activating transcription factor of chaperone
55.85	25.82	Secreted frizzled-related protein 5
142.72	65.98	Cell division cycle-associated protein 7
194.95	90.2	Probable ATP-dependent RNA helicase DDX5
40.16	18.58	DNA-directed RNA polymerases I, II, and III subunit RPABC2
17.49	8.09	ATP-dependent RNA helicase DDX55
10.71	4.96	Retinal dehydrogenase 2
21.05	9.77	Calpain-D
96.7	44.86	Somatomedin-B and thrombospondin type-1 domain-containing protein
57.02	26.52	U4/U6 small nuclear ribonucleoprotein Prp31
18.71	8.7	Cytochrome P450 2G1
28.87	13.43	tRNA-dihydrouridine(20) synthase [NAD(P)+]-like
14.08	6.55	HAUS augmin-like complex subunit 7
15.25	7.11	E3 ubiquitin-protein ligase TRIM71
87.72	40.91	NEDD4 family-interacting protein 1
16.8	7.84	Sorbitol dehydrogenase
392.35	183.32	40S ribosomal protein SA
13.09	6.11	Cat eye syndrome critical region protein 5 homolog
12.63	5.9	Putative sodium-coupled neutral amino acid transporter 7
32.93	15.42	Bardet-Biedl syndrome 7 protein
21.17	9.92	DNA-directed RNA polymerase II subunit RPB7
80.75	37.87	Chromatin modification-related protein MEAF6
18.19	8.53	Protein NDUFAF4 homolog
46.36	21.75	UPF0691 protein C9orf116 homolog
18.97	8.91	LSM domain-containing protein 1
25.38	11.94	STI1-like protein
10.57	4.98	Probable dolichyl pyrophosphate Glc1Man9GlcNAc2 alpha-1,3-glucosyltransferase
16.36	7.71	3-oxoacyl-[acyl-carrier-protein] reductase FabG
25.56	12.08	DNA methyltransferase 1-associated protein 1
10.19	4.82	Cytohesin-1
29.83	14.12	Intraflagellar transport protein 74 homolog
12.2	5.78	Homeobox protein DLL homolog
11.05	5.24	Mediator of RNA polymerase II transcription subunit 21
17.29	8.21	HCLS1-binding protein 3
54.98	26.16	Galectin-6
112.54	53.57	Putative E3 ubiquitin-protein ligase UBR7
32.8	15.61	Serine/threonine-protein kinase PAK mbt
10.48	4.99	Uncharacterized protein C15orf41 homolog
106.95	51.02	Thioredoxin-like protein 1
22.43	10.71	Mitochondrial import receptor subunit TOM20 homolog
12.32	5.88	Prolyl-tRNA synthetase associated domain-containing protein 1
16.14	7.72	PI-PLC X domain-containing protein 3
30.93	14.83	NADH dehydrogenase [ubiquinone] 1 beta subcomplex subunit 11, mitochondrial
84.24	40.44	ADP-ribosylation factor-like protein 2-binding protein
13.73	6.6	Protein Dom3Z
29.72	14.27	ATPase family AAA domain-containing protein 1-B
53.29	25.6	YEATS domain-containing protein 4
10.64	5.12	Peptidyl-prolyl cis-trans isomerase H
24.78	11.92	28S ribosomal protein S5, mitochondrial
25.72	12.37	Probable mannosyltransferase KTR3
252.78	121.72	Cytochrome P450 2U1
20.23	9.75	Peptidyl-prolyl cis-trans isomerase-like 2
35.23	16.97	NSFL1 cofactor p47
30.35	14.64	Tetraspanin-9
48.38	23.35	Vesicle-associated membrane protein 4
11.7	5.65	ATP synthase mitochondrial F1 complex assembly factor 1
13.19	6.37	Galactocerebrosidase
11.21	5.42	Methylthioribose-1-phosphate isomerase
108.42	52.52	Replication protein A 32 kDa subunit
19.17	9.29	Coiled-coil domain-containing protein 91
18.55	8.99	Serine/threonine-protein kinase greatwall
23.2	11.25	Arylsulfatase B
176.61	85.69	D-galactoside-specific lectin
54.33	26.38	Ubiquitin-conjugating enzyme E2 A
38.38	18.64	Origin recognition complex subunit 2
23.14	11.26	Ubiquitin-like protein 4A
44.5	21.68	E3 ubiquitin-protein ligase SHPRH
16.3	7.95	Differentially expressed in FDCP 8
14.14	6.9	Lipoma HMGIC fusion partner-like protein 4
21	10.25	Ribose-5-phosphate isomerase
46.91	22.89	Protein SDE2 homolog
29.45	14.38	Solute carrier family 43 member 3
85.49	41.79	Cyclin-H
15.09	7.38	TNF receptor-associated factor 4
16.9	8.27	Putative cysteine-rich receptor-like protein kinase 23
10.59	5.19	rRNA-processing protein FCF1 homolog
13.91	6.81	Thioredoxin-dependent peroxide reductase, mitochondrial
15.46	7.57	N-alpha-acetyltransferase 30
14.48	7.1	NADH dehydrogenase [ubiquinone] 1 beta subcomplex subunit 8, mitochondrial
33.55	16.46	Anaphase-promoting complex subunit 7
70.47	34.61	Serine/threonine-protein kinase pim-3
16.08	7.9	Cathepsin Z
42.77	21.03	Smad nuclear interacting protein 1
25.21	12.41	Zinc finger protein 253
24.19	11.9	F-box only protein 16
11.43	5.63	39S ribosomal protein L4, mitochondrial
11.26	5.54	Putative ribosomal RNA methyltransferase 1
37.64	18.53	2,4-dienoyl-CoA reductase, mitochondrial
64.16	31.67	WD repeat-containing protein 5
16.74	8.27	Zinc finger protein 551
39.27	19.4	Beta-1,4-galactosyltransferase 4
63.49	31.36	Serine/arginine-rich splicing factor 2
14.98	7.4	Protein SPT2 homolog
10.44	5.16	Hydroxysteroid dehydrogenase-like protein 2
33.79	16.71	Succinyl-CoA ligase subunit alpha, mitochondrial
23.57	11.66	Transmembrane protein 5
14.33	7.09	Proteasome assembly chaperone 2
26.18	12.99	Ankyrin repeat domain-containing protein 40
10.06	5	DNA damage-binding protein 2
20.38	10.12	Protein MIS12 homolog
25.5	12.67	High mobility group protein 20A
13.27	6.6	COP9 signalosome complex subunit 5
89.37	44.53	Pre-mRNA-processing factor 19
11.87	5.91	Tetratricopeptide repeat protein 19, mitochondrial
19.16	9.55	Mesoderm induction early response protein 1
73.14	36.48	Coiled-coil domain-containing protein 85C
12.94	6.46	NADH dehydrogenase [ubiquinone] 1 alpha subcomplex subunit 5
82.52	41.23	Glutathione S-transferase
334.68	167.29	Histone deacetylase complex subunit SAP30L
17.85	8.92	NADH dehydrogenase [ubiquinone] 1 beta subcomplex subunit 7
12.33	6.17	Conserved oligomeric Golgi complex subunit 4
97.36	48.78	Transmembrane emp24 domain-containing protein 10
23.34	11.7	Beta-hexosaminidase subunit beta
695.34	349.05	Nuclear autoantigenic sperm protein
15.57	7.81	U3 small nucleolar ribonucleoprotein protein MPP10
84.05	42.24	Elongation factor 1-gamma
19.36	9.73	Transmembrane protein 184C
56.98	28.67	Probable methylthioribulose-1-phosphate dehydratase
99	49.82	Lymphoid-specific helicase
37.52	18.9	Coilin
20.69	10.42	Leucine-rich repeat and WD repeat-containing protein KIAA1239
19.61	9.88	39S ribosomal protein L28, mitochondrial
12.77	6.45	Prolactin regulatory element-binding protein
39.14	19.78	GrpE protein homolog 1, mitochondrial
232.04	117.7	Endothelial differentiation-related factor 1 homolog
17.19	8.73	SUMO-specific isopeptidase USPL1
16.21	8.23	EGF domain-specific O-linked N-acetylglucosamine transferase
10.35	5.25	Omega-6 fatty acid desaturase, endoplasmic reticulum
44.95	22.85	Tumor protein p53-inducible protein 11
10.08	5.12	Uncharacterized protein F58A4.6
15.92	8.1	39S ribosomal protein L12, mitochondrial
10.22	5.21	Anaphase-promoting complex subunit 10
107.86	55.05	Protein NPC2 homolog
43.45	22.19	Mannose-P-dolichol utilization defect 1 protein
33.93	17.34	Proteasome subunit beta type-6
18.21	9.32	Ribosome biogenesis protein WDR12 homolog
36.49	18.67	DNA-directed RNA polymerase II subunit RPB3
24.51	12.54	Tropomodulin-1
18.74	9.59	Vacuolar protein sorting-associated protein 51 homolog
36.16	18.52	UPF0568 protein C14orf166 homolog
14.71	7.54	tRNA (adenine(58)-N(1))-methyltransferase non-catalytic subunit TRM6
39.07	20.03	La-related protein 6
40.17	20.6	Adenosine kinase 2
14.04	7.2	Coiled-coil domain-containing protein 134
37.38	19.18	Integral membrane protein GPR180
130.34	66.92	PCNA-associated factor
48.72	25.02	Cytosol aminopeptidase
70.95	36.43	Plasma membrane calcium-transporting ATPase 2
91.73	47.15	Serine/threonine-protein phosphatase PP1-alpha catalytic subunit
77.83	40.04	Electron transfer flavoprotein subunit beta
68.03	35.04	Nuclear envelope phosphatase-regulatory subunit 1
16.49	8.5	Atrial natriuretic peptide receptor 1
33.21	17.12	Uncharacterized protein C14orf119
14.53	7.52	LIM domain kinase 1
237.39	122.85	S-adenosylmethionine synthase isoform type-1
30.41	15.75	Androgen-induced gene 1 protein
159.8	82.75	Cytochrome c1, heme protein, mitochondrial
17.24	8.94	Mannan polymerase complex subunit mnn9
51.74	26.83	Cyclin-dependent kinase inhibitor 1B
19.55	10.15	Centrosomal protein of 19 kDa
85.64	44.53	Ribosome biogenesis protein NSA2 homolog
28.47	14.81	Kelch repeat-containing protein 2
21.67	11.27	Coiled-coil domain-containing protein 178
11.63	6.05	Charged multivesicular body protein 6
39.74	20.68	Peptidyl-prolyl cis-trans isomerase-like 1
18.06	9.4	THO complex subunit 1
42.02	21.88	ATP-dependent RNA helicase DDX19A
66.98	34.89	Receptor expression-enhancing protein 2
10.28	5.36	Oligoribonuclease, mitochondrial
23.05	12.03	Huntingtin-interacting protein K
12.58	6.56	WD repeat domain-containing protein 83
28.72	15	Leucine-rich repeat-containing protein 40
31.43	16.42	Protein RRP5 homolog
41.37	21.62	Signal peptidase complex subunit 3
39.5	20.65	Spatacsin
24.85	13.01	Protein Jade-3
27.77	14.55	MIT domain-containing protein 1
62.43	32.74	Peptidyl-prolyl cis-trans isomerase pin1
137.7	72.21	Neuroglian
25.72	13.5	Hepatocyte nuclear factor 4-beta
92.79	48.67	Cyclin-dependent kinase inhibitor 1C
43.21	22.68	ADP-sugar pyrophosphatase
15.11	7.93	TATA-box-binding protein
44.02	23.13	Coenzyme Q-binding protein COQ10 homolog B, mitochondrial
30.21	15.87	Putative phospholipase B-like 2
14.62	7.68	Prefoldin subunit 4
58.42	30.73	Neurexin-4
12.52	6.59	Zinc finger FYVE domain-containing protein 19
52.67	27.77	WD repeat-containing protein 82
17.52	9.24	RAD50-interacting protein 1
15.03	7.92	SRR1-like protein
42.9	22.7	Coiled-coil domain-containing protein 41
36.58	19.37	Craniofacial development protein 1
56.65	30.01	Proteasome subunit beta type-1
22.77	12.07	Serine/threonine-protein kinase N2
180.49	95.71	Crystallin J1A
25.96	13.77	4-hydroxybenzoate polyprenyltransferase, mitochondrial
22.79	12.09	Dorsal root ganglia homeobox protein
137.43	72.99	Translationally-controlled tumor protein homolog
46.95	24.93	CDGSH iron-sulfur domain-containing protein 2 homolog
32.33	17.17	ATP-dependent RNA helicase DDX18
51.5	27.37	Probable ribosome biogenesis protein RLP24
52.51	27.91	Transcription initiation factor TFIID subunit 9
24.07	12.78	Nuclear pore complex protein Nup54
39.88	21.2	Glucosidase 2 subunit beta
13.8	7.34	Leukocyte elastase inhibitor
34.39	18.29	Zinc transporter 2
12.54	6.67	Protein FAM50 homolog
10.98	5.85	WD repeat-containing protein 24
111.81	59.6	Ras-related protein Rap-1b
112.14	59.85	Serine/threonine-protein phosphatase 4 regulatory subunit 1
31.54	16.84	Mitotic spindle assembly checkpoint protein MAD2A
19.58	10.46	THO complex subunit 6 homolog
114	60.89	Cell division cycle protein 20 homolog
10.38	5.56	DNA-(apurinic or apyrimidinic site) lyase 2
12.25	6.56	Cytoplasmic tRNA 2-thiolation protein 2 A
37.41	20.03	Cysteine--tRNA ligase, cytoplasmic
13.23	7.09	39S ribosomal protein L30, mitochondrial
61.84	33.17	Arrestin domain-containing protein 3
20.97	11.26	Protein MEMO1
10.35	5.56	E3 ubiquitin-protein ligase RBBP6
51.94	27.89	Acyl-CoA synthetase family member 2, mitochondrial
10.63	5.71	Hydroxyacylglutathione hydrolase, mitochondrial
74.52	40.07	ER membrane protein complex subunit 7
23.64	12.72	Sterile alpha motif domain-containing protein 12
53.19	28.68	Double zinc ribbon and ankyrin repeat-containing protein 1
66.19	35.71	Ribonuclease Oy
16.78	9.05	Heat shock factor protein 1
13.63	7.35	Putative methyltransferase NSUN5
58.76	31.72	Serine-threonine kinase receptor-associated protein
21.14	11.43	p53-induced protein with a death domain
20.62	11.16	WD repeat-containing protein 38
30.3	16.4	Ubiquitin-conjugating enzyme E2-24 kDa
12.08	6.54	Actin-related protein 2/3 complex subunit 4
61.05	33.09	Ras-related protein Rab-8A
18.71	10.14	Histone acetyltransferase KAT8
145.55	78.93	Bifunctional purine biosynthesis protein PURH
174.85	94.94	ATP synthase lipid-binding protein, mitochondrial
64.85	35.23	H/ACA ribonucleoprotein complex subunit 4
17.95	9.76	Calpain-15
16.76	9.11	Tight junction protein ZO-2
12.79	6.95	Diphthine synthase
19.81	10.78	Nucleoporin SEH1
17.15	9.34	3-hydroxy-3-methylglutaryl-coenzyme A reductase
22.76	12.4	Mediator of RNA polymerase II transcription subunit 6
33.21	18.1	Vacuolar protein sorting-associated protein 37B
20.99	11.47	E2F-associated phosphoprotein
13.64	7.46	Zinc finger protein 569
13.74	7.51	TBC1 domain family member 19
102.77	56.22	Eukaryotic initiation factor 4A-III
41.81	22.88	Protein LZIC
316.7	173.42	ADP-ribosylation factor 1
36.4	19.93	Glutamate--cysteine ligase regulatory subunit
11.08	6.07	Calmodulin
18.55	10.17	Poly(A)-specific ribonuclease PARN
28.41	15.58	Polypeptide N-acetylgalactosaminyltransferase 11
20.97	11.5	Serine/threonine-protein kinase haspin
61.81	33.9	Programmed cell death protein 2-like
17.44	9.57	Sterol O-acyltransferase 1
32.45	17.81	Glutamine synthetase
19.37	10.64	Polycomb group RING finger protein 6
25.76	14.15	Protein MAK16 homolog
33.32	18.33	Ubiquitin domain-containing protein UBFD1
80.03	44.05	Short transient receptor potential channel 4-associated protein
51.21	28.2	DNA polymerase delta subunit 2
16.38	9.03	Aladin
22.85	12.6	Nuclear receptor-binding protein
15.56	8.59	Motile sperm domain-containing protein 1
54.94	30.36	Proteasome subunit alpha type-1
21.69	11.99	Survival motor neuron protein
24.35	13.48	UBX domain-containing protein 1-A
30.02	16.62	Mitochondrial carrier homolog 2
14.28	7.91	Ribonuclease ZC3H12A
16.97	9.41	Polyadenylate-binding protein 1-A
137.24	76.14	Translocon-associated protein subunit gamma
14.56	8.08	RNA-binding protein 40
23.66	13.16	Dyslexia susceptibility 1 candidate gene 1 protein homolog
24.68	13.73	Peptidase M20 domain-containing protein 2
14.97	8.33	BTB/POZ domain-containing protein KCTD21
314.13	174.81	NADH-ubiquinone oxidoreductase 75 kDa subunit, mitochondrial
15.2	8.46	THO complex subunit 3
17.24	9.62	Cytochrome P450 2J6
37.62	20.97	ATP synthase subunit O, mitochondrial
10.91	6.11	N-acetyllactosaminide beta-1,3-N-acetylglucosaminyltransferase
58.01	32.46	Pre-mRNA branch site p14-like protein
74.91	41.94	Lethal(2) giant larvae protein homolog 2
34.04	19.06	Centrosomal protein of 78 kDa
27.47	15.4	Protein HEXIM
45.18	25.35	Phosphatidylinositol 5-phosphate 4-kinase type-2 alpha
12.23	6.87	Pyridoxal phosphate phosphatase PHOSPHO2
16.81	9.44	Negative elongation factor E
15.33	8.61	Serine protease HTRA2, mitochondrial
11.54	6.49	Translation initiation factor eIF-2B subunit alpha
36.35	20.46	Testis-expressed sequence 9 protein
222.32	125.18	14-3-3 protein epsilon
32.56	18.34	Cystathionine gamma-lyase
19.72	11.14	Sphingomyelin phosphodiesterase 4
24.39	13.76	Protein YIPF5
54.94	30.99	Sodium- and chloride-dependent glycine transporter 2
10.2	5.76	BAG family molecular chaperone regulator 1
11.34	6.4	tRNA methyltransferase 10 homolog A
19.1	10.8	Pachytene checkpoint protein 2 homolog
41.32	23.37	Splicing factor 45
132.68	75.05	Phospholipid scramblase 2
64.24	36.34	Immediate early response gene 5-like protein
142.14	80.47	Ras-like GTP-binding protein Rho1
56.79	32.18	Pre-rRNA-processing protein TSR1 homolog
66.09	37.45	Cytotoxic and regulatory T-cell molecule
101.38	57.46	D-3-phosphoglycerate dehydrogenase
11.78	6.68	Protein YIPF6
18.22	10.34	Serine/threonine-protein kinase PAK 1
64.86	36.88	Thioredoxin-1
16.25	9.25	ADP-ribosylation factor GTPase-activating protein 3
12.7	7.23	Probable NADH dehydrogenase
52.63	29.97	Prefoldin subunit 1
245.36	139.78	Eukaryotic initiation factor 4A-II
11.28	6.43	Serine--tRNA ligase, mitochondrial
23.22	13.25	Exocyst complex component 5
25.77	14.71	Nipped-B-like protein B
18.25	10.42	Sorting nexin-6
20.49	11.71	Guanine nucleotide-binding protein-like 3
103.67	59.31	Small G protein signaling modulator 3 homolog
32.76	18.75	26S proteasome non-ATPase regulatory subunit 13
10.71	6.13	Solute carrier family 25 member 38
35.63	20.39	26S proteasome non-ATPase regulatory subunit 8
13.78	7.9	Coatomer subunit gamma-2
511.11	293.12	ADP,ATP carrier protein 3
14.43	8.28	Uncharacterized protein KIAA1704 homolog
604.73	347.56	Heat shock cognate 70 kDa protein
13.69	7.88	WW domain-binding protein 4
215.01	123.94	RNA-binding protein Musashi homolog 1
35.24	20.34	Set1/Ash2 histone methyltransferase complex subunit ASH2
61.41	35.48	Protocadherin-19
14.82	8.57	Regulator of G-protein signaling 3
29.44	17.06	Pseudouridylate synthase 7 homolog
15.54	9.01	Proteasome subunit alpha type-5
63.92	37.09	UPF0472 protein C16orf72 homolog
101.88	59.17	Histone deacetylase 2
65.41	38.01	Sodium- and chloride-dependent glycine transporter 1
17.34	10.08	2-hydroxyacyl-CoA lyase 1
16.28	9.46	Adenosylhomocysteinase A
11.27	6.55	DNA-directed RNA polymerase III subunit RPC5
14.76	8.58	Aminoacylase-1
15.31	8.91	Phosphorylated adapter RNA export protein
43.27	25.2	Protein CASP
67.17	39.21	Serine/threonine-protein kinase PLK1
31.76	18.54	Dymeclin
11.91	6.96	Trafficking protein particle complex subunit 10
10.59	6.2	THAP domain-containing protein 9
90.54	53.1	Serine/threonine-protein phosphatase 2A catalytic subunit beta isoform
281.46	165.03	Serine/arginine-rich splicing factor 4
32.25	18.92	mRNA export factor
72.32	42.44	Serine/threonine-protein kinase RIO2
74.86	44.03	Electron transfer flavoprotein subunit alpha, mitochondrial
56.43	33.2	Uridine-cytidine kinase-like 1
20.34	11.98	DNA excision repair protein ERCC-6-like
13.28	7.82	RNA-binding protein 28
80.98	47.72	Tripeptidyl-peptidase 2
68.44	40.4	Eukaryotic translation initiation factor 3 subunit F
16.56	9.78	DNA-directed RNA polymerases I and III subunit RPAC1
13.54	8	Protein dpy-19 homolog 3
10.81	6.39	N-acetylserotonin O-methyltransferase-like protein
19.9	11.76	ADP-ribosylation factor-related protein 1
44.21	26.15	UPF0533 protein C5orf44 homolog
57.13	33.79	Ubiquitin-conjugating enzyme E2 L3
43.36	25.64	Prohibitin-2
37.27	22.08	Superoxide dismutase [Mn], mitochondrial
16.86	10	Protein wntless
29.38	17.42	Ribosomal protein S6 kinase beta-1
18.53	11	KRR1 small subunit processome component homolog
13.23	7.86	Protein SHQ1 homolog
11.61	6.91	Replication factor C subunit 3
10.61	6.31	General transcription factor IIE subunit 1
10.69	6.36	28S ribosomal protein S7, mitochondrial
10.18	6.06	Inositol-tetrakisphosphate 1-kinase
31.74	18.9	Dolichyl-diphosphooligosaccharide--protein glycosyltransferase subunit 1
22.06	13.14	COP9 signalosome complex subunit 7a
51.84	30.92	Coiled-coil domain-containing protein 34
12.84	7.66	Ribonuclease H2 subunit B
109.16	65.15	Cleavage and polyadenylation specificity factor subunit 5
179.04	107.03	Translocon-associated protein subunit alpha
181.69	108.74	Translocon-associated protein subunit beta
52.2	31.25	Protein dpy-30 homolog
13.5	8.08	High affinity copper uptake protein 1
17.26	10.33	Folylpolyglutamate synthase, mitochondrial
36.89	22.12	Phosphoenolpyruvate carboxykinase [GTP], mitochondrial
27.85	16.71	Protein lin-9 homolog
105.64	63.4	Eukaryotic translation initiation factor 2 subunit 2
107.79	64.75	Small ubiquitin-related modifier 1
193.43	116.23	Allograft inflammatory factor 1
35.88	21.58	Mitochondrial carnitine/acylcarnitine carrier protein
38.3	23.05	Serine/threonine-protein kinase Nek8
27.87	16.8	Semaphorin-2A
15.51	9.35	Alpha-aminoadipic semialdehyde dehydrogenase
32.32	19.51	Guanine nucleotide-binding protein-like 3 homolog
25.36	15.31	Developmentally-regulated GTP-binding protein 2
34.48	20.81	Peroxisomal multifunctional enzyme type 2
38.38	23.22	DnaJ homolog subfamily B member 12
34.15	20.76	ADP-ribosylation factor-like protein 5B
18.38	11.22	Rho GTPase-activating protein 44
24.91	15.23	Sterol-4-alpha-carboxylate 3-dehydrogenase, decarboxylating
450.51	275.85	Cathepsin L
17.8	10.91	Histone-lysine N-methyltransferase setd3
14.13	8.66	Cystinosin
12.11	7.42	Epidermal growth factor receptor
53.31	32.72	26S proteasome non-ATPase regulatory subunit 11A
51.61	31.68	Melanotransferrin
28.39	17.42	HIG1 domain family member 1A, mitochondrial
44.07	27.08	MKI67 FHA domain-interacting nucleolar phosphoprotein-like
29.27	17.99	Alpha-1,3-mannosyl-glycoprotein 2-beta-N-acetylglucosaminyltransferase
39.99	24.6	Nuclear pore complex protein Nup54
51.86	31.98	Proteasome subunit beta type-5
16.34	10.1	BSD domain-containing protein 1
13.33	8.24	Spindle and kinetochore-associated protein 1
46.66	28.88	Peptidyl-prolyl cis-trans isomerase FKBP6
41.37	25.7	Breast cancer metastasis-suppressor 1-like protein-A
19.61	12.2	Beta-catenin-like protein 1
73.23	45.55	Eukaryotic peptide chain release factor GTP-binding subunit ERF3A
11.54	7.18	DNA-directed RNA polymerase III subunit RPC2
22.07	13.75	WD repeat-containing protein 34
29	18.1	Renin receptor
14.89	9.34	Protein FAM78A
73	45.91	FGFR1 oncogene partner
26.19	16.51	RING finger protein 113A
27.71	17.47	Dynein light chain 1, axonemal
612.95	386.49	Nuclear autoantigenic sperm protein
15.87	10.02	Nitric oxide synthase-interacting protein
24.38	15.44	Sodium- and chloride-dependent glycine transporter 2
75.37	47.74	Apoptotic chromatin condensation inducer in the nucleus
135.21	85.75	60S acidic ribosomal protein P1
67.96	43.12	Arginine and glutamate-rich protein 1-A
32.43	20.72	Polypeptide N-acetylgalactosaminyltransferase 1
47.79	30.55	T-complex protein 1 subunit eta
36.96	23.74	SNW domain-containing protein 1
36.33	23.56	DnaJ homolog subfamily C member 7
21.53	14.16	Cytochrome b-c1 complex subunit 2, mitochondrial

## Sheet: 10h-12h
10h	12h	protein name
12.23	1.24	Homeobox protein Hmx
10.51	2.28	SPARC-related modular calcium-binding protein 1
12.16	2.75	Alcohol dehydrogenase
11.68	2.68	Collagen alpha-2(IV) chain
12.74	3.23	Retrovirus-related Pol polyprotein from transposon opus
13.92	3.61	Collagen alpha-1(XXVIII) chain
13.77	3.63	Arachidonate 12-lipoxygenase, 12R-type
13.12	3.5	Retrovirus-related Pol polyprotein from transposon opus
10.35	3.64	Kelch-like protein 26
94.84	40.2	Elongation factor 2
10.05	4.34	Solute carrier family 15 member 4
10.84	4.81	Alkaline phosphatase, tissue-nonspecific isozyme
94.74	42.53	Elongation factor 2
14.1	6.4	Lipase maturation factor 2
10.19	4.63	Calpain-D
26.02	11.91	Peroxiredoxin-1
20.78	9.63	Brachyury protein
10.34	4.81	Serine/threonine-protein kinase PAK 1
17.6	8.29	Protein shisa-4
10.8	5.1	Protein mothers against dpp
20.35	9.62	LIM/homeobox protein Lhx4
10.98	5.21	Thioredoxin reductase 3
10.03	4.85	Cytoplasmic polyadenylation element-binding protein 1-B
12.09	5.85	Dorsal root ganglia homeobox protein
11.45	5.61	RING finger and CCCH-type zinc finger domain-containing protein 2
10.77	5.31	Ankyrin repeat and LEM domain-containing protein 2
13.49	6.67	Eukaryotic translation initiation factor 5B
13.97	6.91	Tetraspanin-11
12.19	6.12	Putative diacyglycerol O-acyltransferase Rv1760/MT1809
16.99	8.61	Abhydrolase domain-containing protein 8
16.35	8.41	Steroid 17-alpha-hydroxylase/17,20 lyase
10.91	5.63	Zinc finger and BTB domain-containing protein 20
15.21	7.92	Alpha-(1,6)-fucosyltransferase
34.36	17.98	Neuroblastoma-amplified sequence
36.98	19.48	Protein kinase DC2
15.93	8.42	Phosphoribosylformylglycinamidine synthase
12.43	6.66	Microtubule-associated protein futsch
15.17	8.15	Cytoskeleton-associated protein 5
15.34	8.24	Sorting nexin-11
15.6	8.49	Heat shock cognate 71 kDa protein
13.5	7.35	Hepatocyte nuclear factor 4-beta
15.77	8.76	Lysine--tRNA ligase
10.27	5.71	Ankyrin repeat and SOCS box protein 2
15.21	8.47	Phosphatidylinositol 4,5-bisphosphate 3-kinase catalytic subunit beta isoform
13.82	7.72	Lamin-B receptor
35.13	19.71	Homeodomain-interacting protein kinase 3
23.93	13.43	Hyaluronidase-1
55.61	31.22	Transcriptional repressor TUP1
23.05	13	60 kDa heat shock protein, mitochondrial
48.4	27.33	Plasminogen activator inhibitor 1 RNA-binding protein
37.45	21.27	Cytotoxic and regulatory T-cell molecule
41.94	23.85	Lethal(2) giant larvae protein homolog 2
14.08	8.02	Solute carrier family 2, facilitated glucose transporter member 1
10.77	6.18	TraB domain-containing protein
30.99	17.8	Sodium- and chloride-dependent glycine transporter 2
10.72	6.16	Phosphofurin acidic cluster sorting protein 2
25.82	14.86	Secreted frizzled-related protein 5
18.19	10.48	Rho GTPase-activating protein 7
17.47	10.17	Zinc finger protein 600
10.81	6.3	Ankyrin-3
25.15	14.68	Intersectin-1
33.62	19.69	Visual system homeobox 2
27.39	16.06	Lecithin-cholesterol acyltransferase-like 1
22.63	13.31	Basement membrane-specific heparan sulfate proteoglycan core protein
18.29	10.86	Zinc transporter 2
25.26	15	Thiosulfate sulfurtransferase/rhodanese-like domain-containing protein 1
15.55	9.25	Liprin-beta-1
11.87	7.07	GRIP and coiled-coil domain-containing protein 2
13.79	8.22	Thymidine kinase 2, mitochondrial
10.25	6.13	Proline iminopeptidase
20.66	12.5	Protocadherin-11 X-linked
12.21	7.39	Katanin p60 ATPase-containing subunit A1
10.47	6.38	Mothers against decapentaplegic homolog 5
14.38	8.75	T-box transcription factor TBX2
16.97	10.35	Uncharacterized protein TM_0508
18.4	11.22	Acidic repeat-containing protein
34.47	21.05	Retinoblastoma-like protein 2
17.05	10.49	Porphobilinogen deaminase
15.61	9.6	Kinesin-like protein KIF18A
13.14	8.09	COP9 signalosome complex subunit 7a
23.39	14.41	Protein PRRC2A
35.63	21.96	Ganglioside GM2 activator
17.79	10.97	Dual serine/threonine and tyrosine protein kinase
20.03	12.35	Cysteine--tRNA ligase, cytoplasmic
25.39	15.69	Tetratricopeptide repeat protein 30A
21.4	13.23	Carboxypeptidase E
14.46	8.95	Uncharacterized protein At1g28695
18.91	11.72	Protein FAM46C
17.75	11.01	WD repeat domain phosphoinositide-interacting protein 3
23.3	14.46	RNA polymerase II-associated protein 3
12.66	7.88	Serine/threonine-protein kinase Nek10
208.28	129.76	Eukaryotic translation initiation factor 4 gamma 2
17.84	11.12	Ethanolamine-phosphate phospho-lyase
75.21	47.18	Cell cycle checkpoint protein RAD1
16.43	10.34	Phytanoyl-CoA hydroxylase-interacting protein-like
17.07	10.76	Cyclin-T1
12.44	7.84	Furin
12.37	7.8	Probable mannosyltransferase KTR3
10.08	6.36	Kyphoscoliosis peptidase
14.27	9.02	Protein Shroom4
18.44	11.67	Microphthalmia-associated transcription factor
15.41	9.76	Alpha-1,3-mannosyl-glycoprotein 4-beta-N-acetylglucosaminyltransferase C
10.42	6.61	E3 ubiquitin-protein ligase HERC2
23.85	15.15	Unconventional myosin-XVIIIa
52.32	33.24	Polyadenylate-binding protein-interacting protein 2B
16.67	10.6	Casein kinase I isoform alpha
10.76	6.85	Partitioning defective 3 homolog
23.63	15.09	Succinate dehydrogenase [ubiquinone] cytochrome b small subunit, mitochondrial
28.67	18.34	Probable methylthioribulose-1-phosphate dehydratase
11.19	7.16	Ankyrin-1
10.78	6.91	Afadin
169.6	108.73	Catenin beta
35.37	22.71	Transcription initiation factor TFIID subunit 2
11.73	7.54	FTS and Hook-interacting protein homolog
13.47	8.65	NADP-dependent malic enzyme
10.84	6.97	80 kDa MCM3-associated protein
12.04	7.78	Opioid growth factor receptor-like protein 1
17.66	11.42	Forkhead box protein A2
28.53	18.46	Exportin-5
61.05	39.54	Protein Star
27.58	17.91	Zinc finger protein 367
28.68	18.64	Double zinc ribbon and ankyrin repeat-containing protein 1
68.72	44.75	Lysosomal aspartic protease
14.45	9.42	Leucine-zipper-like transcriptional regulator 1
12.94	8.51	KN motif and ankyrin repeat domain-containing protein 1
11.15	7.34	A disintegrin and metalloproteinase with thrombospondin motifs 16
93.34	61.77	Probable ATP-dependent RNA helicase DDX4
14.79	9.8	Adenosine 3'-phospho 5'-phosphosulfate transporter 1
15.61	10.35	Serine/threonine-protein kinase PAK mbt
16.87	11.17	Tyrosine-protein kinase transmembrane receptor ROR1
58.84	39.05	Lethal(2) giant larvae protein homolog 1
14.79	9.84	Protein argonaute-2
31.34	20.88	2'-5'-oligoadenylate synthase 3
20.03	13.36	La-related protein 6
19.44	13.04	SUMO-activating enzyme subunit 2
16.72	11.23	Leucine-rich repeat and calponin homology domain-containing protein 3
12.45	8.36	Ribosome biogenesis protein BMS1 homolog
13.96	9.39	Replication factor C subunit 1
13.82	9.32	Sterol regulatory element-binding protein 1
14.07	9.49	Protein FAM105B
11.32	7.67	Papilin
10.6	7.2	Treslin
30.72	20.89	DNA-directed RNA polymerase II subunit RPB1
12.79	8.7	Proteasome-associated protein ECM29 homolog
13.65	9.29	Lysine-specific demethylase 3A
11.58	7.89	Zinc finger and BTB domain-containing protein 17
16.72	11.49	Ankyrin repeat domain-containing protein 13C-B
90.2	62.26	Probable ATP-dependent RNA helicase DDX5
36.08	24.92	Calsyntenin-1
236.31	164.5	60S ribosomal protein L22
39.87	28.02	Ancient ubiquitous protein 1
157.47	111.49	Ubiquitin carboxyl-terminal hydrolase isozyme L5

## Sheet: 12h-14h
12h	14h	protein name
40.01	7.27	Probable RNA-directed DNA polymerase from transposon BS
12.5	2.74	Protocadherin-11 X-linked
13.12	3.32	Methylsterol monooxygenase 1
18.8	4.78	Zinc finger protein 300
12.68	3.48	Protein FAM102B
11.96	3.37	Double-stranded RNA-specific editase 1
10.41	3.03	Nucleoside diphosphate-linked moiety X motif 19, mitochondrial
10.6	3.43	Casein kinase I isoform alpha
48.32	16.43	Transmembrane protein 115
25.53	8.88	Syndecan
11.72	4.17	Protein FAM46C
51.55	18.8	Probable RNA-directed DNA polymerase from transposon X-element
26.66	9.75	Major facilitator superfamily domain-containing protein 5
13.47	4.98	RalA-binding protein 1
37.24	14.19	Guanine nucleotide-binding protein G(i) subunit alpha
91.25	35.09	RNA-binding protein 24-A
10.36	4.04	Spermidine synthase
15.01	5.92	Protein timeless homolog
19.69	7.81	Maternal B9.10 protein
18.9	7.66	Cornifelin homolog
20.95	8.55	Cytospin-A
18.5	7.57	LIM and SH3 domain protein F42H10.3
11.14	4.68	Dystroglycan
11.05	4.67	Acylamino-acid-releasing enzyme
21.27	9.07	Cytotoxic and regulatory T-cell molecule
19.48	8.31	Protein kinase DC2
14.72	6.28	Inositol phosphoceramide mannosyltransferase 1
26.95	11.69	Frizzled-1
19.97	8.77	TLC domain-containing protein 2
17.14	7.56	Probable cytochrome P450 49a1
12.59	5.62	Uncharacterized family 31 glucosidase KIAA1161
12.89	5.81	Structural maintenance of chromosomes protein 6
18.89	8.54	Leukotriene-B(4) omega-hydroxylase 1
11.69	5.29	Kelch-like protein 24
20.76	9.43	Ras-related protein Rap-2c
20.31	9.25	G2/mitotic-specific cyclin-A
16.15	7.39	Probable RNA-directed DNA polymerase from transposon X-element
12.42	5.71	Poly(A) polymerase gamma
13.41	6.17	Neurocalcin homolog
10.49	4.84	Porphobilinogen deaminase
30.78	14.23	Adenylyl cyclase-associated protein 2
15.81	7.32	BTB/POZ domain-containing protein KCTD6
10.48	4.89	SH3 domain-binding protein 5-like
12.61	5.92	Rhophilin-2
17.33	8.22	BRO1 domain-containing protein BROX
19.03	9.06	SRSF protein kinase 1
20.99	10.07	Putative sodium-coupled neutral amino acid transporter 10
13.5	6.5	Probable beta-D-xylosidase 2
23.28	11.24	Structural maintenance of chromosomes protein 6
56.72	27.53	TRAF3-interacting protein 1
20.41	10	Putative AC transposase
26.43	12.99	Pleckstrin homology-like domain family B member 2
11.63	5.72	Zinc finger protein 583
32.73	16.16	Outer row dynein assembly protein 16 homolog
45.25	22.35	Neurexin-4
23.01	11.39	Sterile alpha motif domain-containing protein 11
10.87	5.42	B-cell lymphoma 3 protein homolog
11.23	5.63	Leucine-rich repeat and calponin homology domain-containing protein 3
24.99	12.54	SWI/SNF-related matrix-associated actin-dependent regulator of chromatin subfamily A containing DEAD/H box 1
12.52	6.33	Paired box protein Pax-7
18.9	9.61	Alsin
20.22	10.33	Rab11 family-interacting protein 4A
16.67	8.54	Acid ceramidase
21.69	11.13	Flotillin-2
14.57	7.58	Probable RNA-directed DNA polymerase from transposon BS
20.1	10.47	Centrosomal protein kizuna
13.78	7.27	WD repeat and SOCS box-containing protein 1
14.56	7.68	Pleckstrin homology domain-containing family F member 2
26.44	13.98	Inositol phosphorylceramide synthase catalytic subunit aur1
30.09	15.93	Nucleolysin TIAR
17.26	9.16	Bcl-2-related protein A1
13.09	6.98	Sphingosine-1-phosphate phosphatase 1
14.09	7.51	Zinc finger protein DZIP1
15.69	8.37	Protein crumbs
26.05	13.9	B-box type zinc finger protein ncl-1
12	6.41	Neural cell adhesion molecule L1-like protein
12.83	6.91	Calcium/calmodulin-dependent protein kinase type II
18.85	10.24	Zinc finger protein 227
11.14	6.06	Inositol phosphoceramide mannosyltransferase 1
13.14	7.16	Kinesin-like protein KIF3A
17.26	9.41	Glutathione gamma-glutamylcysteinyltransferase 2
14.02	7.65	Cullin-4B
26.02	14.2	Transcription initiation factor IIA subunit 1
17.06	9.3	Poliovirus receptor-related protein 1
19.17	10.47	Ran-binding protein 9
15.26	8.38	ATP-dependent DNA helicase Q1
10.06	5.54	Mannose-1-phosphate guanyltransferase beta-A
38.81	21.49	Cytosolic phospholipase A2
14.08	7.82	Protein O-linked-mannose beta-1,2-N-acetylglucosaminyltransferase 1
16.38	9.13	Ras-related protein Rab-22A
22.85	12.75	Short-chain dehydrogenase/reductase family 16C member 6
12.24	6.83	Serine/threonine-protein kinase STK11
21.2	11.85	Golgi phosphoprotein 3
18.54	10.38	Nicotinamide mononucleotide adenylyltransferase 1
39.49	22.11	SPRY domain-containing SOCS box protein 1
14.01	7.86	Neurofascin
21.35	12.05	Nuclear transcription factor Y subunit alpha
14.67	8.3	Formin-binding protein 1 homolog
33.24	18.9	Polyadenylate-binding protein-interacting protein 2B
10.26	5.87	Protein arginine N-methyltransferase 5
11.59	6.64	Leucine-rich repeat and fibronectin type-III domain-containing protein 4
17.54	10.06	TLC domain-containing protein 2
18.93	10.91	Proline-rich protein 24
14.78	8.53	Zinc finger protein 800
32.51	18.79	Dual specificity protein phosphatase CDC14A
19.21	11.13	Transcription factor 19
10.78	6.25	Kinesin-like protein KIF17
10.13	5.91	Alpha-1,6-mannosylglycoprotein 6-beta-N-acetylglucosaminyltransferase A
119.57	69.82	Histone-lysine N-methyltransferase pr-set7
11.71	6.84	Prostamide/prostaglandin F synthase
30.32	17.73	Neurexin-4
10.76	6.29	Phospholipid scramblase 2
28.23	16.53	Protein tyrosine phosphatase type IVA 2
22.35	13.13	Solute carrier family 12 member 2
17.09	10.06	Protein N-terminal asparagine amidohydrolase
10.01	5.9	Transmembrane 7 superfamily member 3
16.6	9.8	Programmed cell death protein 6
13.03	7.7	La-related protein 4
20.24	12.01	Endophilin-B1
11.09	6.61	PH and SEC7 domain-containing protein 3
11.76	7.02	Probable RNA-directed DNA polymerase from transposon BS
14.03	8.38	Ubiquitin carboxyl-terminal hydrolase 1
13.71	8.2	Guanine nucleotide-binding protein G(o) subunit alpha
32.06	19.2	Short transient receptor potential channel 4-associated protein
36.12	21.63	Protein inscuteable homolog
12.44	7.45	Ileal sodium/bile acid cotransporter
11.08	6.64	Leucine-rich repeat-containing protein 58
11.03	6.62	Galactocerebrosidase
19.71	11.83	Homeodomain-interacting protein kinase 3
13.97	8.4	Protein RD3
12.76	7.69	Thyroid receptor-interacting protein 11
47.18	28.47	Cell cycle checkpoint protein RAD1
10.46	6.32	UDP-glucuronic acid decarboxylase 1
23.03	14.03	Sodium- and chloride-dependent GABA transporter ine
18.08	11.04	Erlin-2
10.29	6.29	Dynein heavy chain-like protein PF11_0240
12.25	7.49	Alpha/beta hydrolase domain-containing protein 13
11.27	6.9	Kidney mitochondrial carrier protein 1
32.47	19.89	Nuclear receptor coactivator 4
25.93	15.91	Sodium- and chloride-dependent GABA transporter 2
10.51	6.49	Flotillin-1
15	9.35	Thiosulfate sulfurtransferase/rhodanese-like domain-containing protein 1
37.11	23.29	Ras-specific guanine nucleotide-releasing factor RalGPS2
31.95	20.09	Tripartite motif-containing protein 2
12.3	7.76	Protein EFR3 homolog A
15.11	9.54	Lipopolysaccharide-induced tumor necrosis factor-alpha factor homolog
16.29	10.28	Hepatic leukemia factor
11.22	7.09	Acidic repeat-containing protein
22.54	14.32	RNA polymerase II subunit A C-terminal domain phosphatase SSU72
21.24	13.51	Protein disulfide-isomerase TMX3
11.93	7.59	Probable maltase H
13.49	8.59	Aromatic-L-amino-acid decarboxylase
33.43	21.31	RNA polymerase-associated protein RTF1 homolog
11.93	7.61	BTB/POZ domain-containing protein KCTD5
32.65	20.85	CTD nuclear envelope phosphatase 1
31.05	19.85	Echinoderm microtubule-associated protein-like 6
27.07	17.32	UPF0392 protein F13G3.3
18.65	11.95	Wee1-like protein kinase
16.53	10.6	Calumenin
11.05	7.1	Alpha-1,3-mannosyl-glycoprotein 4-beta-N-acetylglucosaminyltransferase B
14.3	9.18	Mothers against decapentaplegic homolog 6
12.44	7.99	Transcription factor E2F8
29.5	18.96	Coiled-coil domain-containing protein 85C
12.17	7.83	E3 ubiquitin-protein ligase KCMF1
14.51	9.35	Interference hedgehog
18.54	11.98	Integral membrane protein 2B
10.37	6.7	tRNA-dihydrouridine(20) synthase [NAD(P)+]-like
80.68	52.13	Cdc42 homolog
18.36	11.88	Tribbles homolog 2
26	16.83	Ras-related protein Rab-8A
10.79	7	Probable RNA polymerase II nuclear localization protein SLC7A6OS
13.25	8.65	Protein FAM135A
10.97	7.16	Dual serine/threonine and tyrosine protein kinase
16.8	10.98	Protein phosphatase 1 regulatory subunit 7
18.85	12.33	Arfaptin-1
20.06	13.12	ADP-ribosylation factor-like protein 4A
14.4	9.44	ATP-dependent zinc metalloprotease YME1 homolog
35.87	23.61	Lysosome-associated membrane glycoprotein 1
13.36	8.79	La-related protein 6
13.24	8.73	Vacuolar protein sorting-associated protein 37B
43.7	28.8	Vang-like protein 1
10.95	7.24	Syntaxin
17.45	11.55	Beta-1,4-galactosyltransferase 4
12.58	8.39	Nipped-B-like protein B
10.17	6.79	Putative helicase MOV-10
17.35	11.59	N-acetyltransferase ESCO2
15.58	10.41	STI1-like protein
23.19	15.5	Selenoprotein O
30.48	20.38	RNA exonuclease 1 homolog
10.86	7.28	Low density lipoprotein receptor adapter protein 1-B
11.17	7.5	B(0,+)-type amino acid transporter 1
39.8	26.81	Transmembrane 9 superfamily member 2
21.52	14.54	Cytohesin-1
15.69	10.6	Tetratricopeptide repeat protein 30A
10.77	7.3	Forkhead box protein N3
23.05	15.63	Dihydrolipoyllysine-residue succinyltransferase component of 2-oxoglutarate dehydrogenase complex, mitochondrial
61.77	42.19	Probable ATP-dependent RNA helicase DDX4
14.07	9.62	GTP-binding protein CG1354
31.01	21.3	Zinc finger protein 394
80.55	55.74	Creatine transporter
13.7	9.52	CTTNBP2 N-terminal-like protein
22.84	15.86	Nuclear inhibitor of protein phosphatase 1
11.01	7.66	WD repeat domain phosphoinositide-interacting protein 3
44.48	30.96	tRNA-dihydrouridine(16/17) synthase [NAD(P)(+)]-like
18.89	13.16	Diphosphoinositol polyphosphate phosphohydrolase 1
24.74	17.24	RNA polymerase-associated protein RTF1 homolog
18.57	12.96	Galectin-6
23.11	16.15	Probable polyketide synthase 45
10.72	7.49	TIMELESS-interacting protein
11	7.69	Motile sperm domain-containing protein 2
10.49	7.36	Leucine-rich repeat-containing protein 40
26.12	18.33	Cell division cycle 5-like protein
15.59	10.97	Multidrug resistance protein 1B
78.32	55.14	Protein phosphatase 1G
22.45	15.82	Dual oxidase 2
18.13	12.8	Group XV phospholipase A2
10.32	7.3	Eukaryotic translation initiation factor 4E type 3
16.61	11.75	Serine incorporator 3
25.89	18.37	Zinc finger protein 177
24.92	17.68	Calsyntenin-1
15.26	10.85	EH domain-containing protein 1
11.26	8.01	Katanin p60 ATPase-containing subunit A-like 2
13.25	9.46	Zinc transporter ZIP9
14.33	10.25	Serine/threonine-protein kinase MARK1
19.14	13.69	Ras-related protein Rab-9A
12.44	8.92	Phosphatidylinositol glycan anchor biosynthesis class U protein
11.27	8.1	Kinesin-like protein KLP6
30.14	21.68	Ras-related protein Rab-14
10.51	7.56	BAG family molecular chaperone regulator 1
33.14	23.9	mRNA-capping enzyme
18.73	13.54	Collagenase 3
22.37	16.17	Mediator of RNA polymerase II transcription subunit 26
14.68	10.62	Intersectin-1
30.14	21.81	GPI-anchor transamidase
19.91	14.42	Septin-7
21.92	15.88	Testican-1
11.49	8.33	Ankyrin repeat domain-containing protein 13C-B
12.95	9.39	Rab GTPase-activating protein 1
46.5	33.79	Serine protease inhibitor dipetalogastin
12.61	9.17	Rho GTPase-activating protein 11A
18.47	13.49	Hypoxia up-regulated protein 1
10.31	7.54	Methionine synthase
14.84	10.85	Ankyrin-2
10.61	7.76	Calcium channel flower
10.35	7.57	Serine/threonine-protein kinase PAK mbt
34.34	25.14	Coiled-coil domain-containing protein 104
11.79	8.65	Putative ferric-chelate reductase 1
31.79	23.32	Rho GDP-dissociation inhibitor 1
38.74	28.45	Androgen-induced gene 1 protein
39.54	29.07	Protein Star
19.98	14.75	Protein tweety homolog 2
108.71	80.3	Focadhesin
11.67	8.62	Microphthalmia-associated transcription factor
16.01	11.86	Genetic suppressor element 1
15.97	11.85	Leucine-rich repeat flightless-interacting protein 2
20	14.85	Actin-related protein 2/3 complex subunit 2
21.65	16.12	Sestrin-1
17.65	13.19	Sperm-associated antigen 1
13.55	10.15	Sjoegren syndrome/scleroderma autoantigen 1
12.65	9.48	E3 ubiquitin-protein ligase listerin
10.5	7.88	Transient receptor potential cation channel subfamily M member 1
10.11	7.59	Zinc finger HIT domain-containing protein 3
29.73	22.36	DEP domain-containing protein 1B
30.33	22.82	Sodium-driven chloride bicarbonate exchanger
10.31	7.76	PQ-loop repeat-containing protein 1
11.13	8.4	Tryptophan--tRNA ligase, cytoplasmic
14.57	11	BTB/POZ domain-containing protein 6
38.19	28.84	Ubiquitin-conjugating enzyme E2 R2
22.71	17.17	Transcription initiation factor TFIID subunit 2
46.11	34.88	F-box only protein 9
17.03	12.91	Protein Mdm4
11.92	9.04	DNA polymerase delta catalytic subunit
20.12	15.26	Protein FAM177A1
14.82	11.25	FERM domain-containing protein 6
136.08	103.32	Tumor protein p53-inducible nuclear protein 1
45.74	34.76	G2/mitotic-specific cyclin-B3
12.33	9.38	Kelch-like protein 28
10.35	7.88	SEC14-like protein 5
32.1	24.44	Innexin unc-9
13.77	10.49	E3 ubiquitin-protein ligase synoviolin B
14.52	11.06	Desumoylating isopeptidase 2
18.79	14.34	HAUS augmin-like complex subunit 8
10.92	8.34	Translocation protein SEC62
12.37	9.46	Transmembrane and coiled-coil domains protein 1
16.61	12.7	Kinesin-like protein KIF3A
28.08	21.49	Serine/threonine-protein kinase MAK
16.15	12.36	Actin-related protein 3
11.27	8.66	Zinc finger protein 268
18.05	13.88	CCR4-NOT transcription complex subunit 6-like
12.15	9.34	Serine/threonine-protein kinase LATS1
19.57	15.06	Post-GPI attachment to proteins factor 2-like
13.91	10.71	Sterile alpha motif domain-containing protein 12
16.57	12.77	Cyclin-C
12.17	9.38	Palmitoyltransferase ZDHHC15
17.74	13.68	Glucosidase 2 subunit beta
59.91	46.23	Transmembrane protein 106B
29.32	22.63	Afadin- and alpha-actinin-binding protein
14.85	11.48	Protein numb
10.36	8.01	Tetratricopeptide repeat protein 14
31.49	24.39	Importin subunit alpha-3
17.21	13.35	Ras association domain-containing protein 1
26.31	20.42	Enhancer of mRNA-decapping protein 4
13.23	10.28	Rho GTPase-activating protein 44
11.93	9.29	Syntaxin-12
106.88	83.25	E3 ubiquitin-protein ligase UHRF1
15.46	12.06	Arachidonate 5-lipoxygenase
28.12	21.94	Probable G-protein coupled receptor 142
12.86	10.04	CDK2-associated and cullin domain-containing protein 1
40.32	31.5	G1/S-specific cyclin-D2
10.77	8.42	Homocysteine-responsive endoplasmic reticulum-resident ubiquitin-like domain member 2 protein
26.87	21.01	Long-chain-fatty-acid--CoA ligase ACSBG2
13.8	10.81	Centrosomal protein of 78 kDa
30.88	24.26	PR domain zinc finger protein 1
10.17	7.99	Zinc finger protein 600
40.09	31.52	U3 small nucleolar RNA-interacting protein 2
11.85	9.33	Gametogenetin-binding protein 2
52.87	41.64	Matrix metalloproteinase-16
19.73	15.57	ELAV-like protein 4
17.16	13.56	SWI/SNF-related matrix-associated actin-dependent regulator of chromatin subfamily E member 1
21.29	16.84	Synaptobrevin homolog YKT6
16.06	12.71	Lecithin-cholesterol acyltransferase-like 1
44.15	34.98	FGFR1 oncogene partner
22.96	18.2	Protein spinster homolog 1
27.71	21.98	Rac GTPase-activating protein 1
15.67	12.43	Beta-1,3-galactosyl-O-glycosyl-glycoprotein beta-1,6-N-acetylglucosaminyltransferase
14.07	11.18	Mitochondrial folate transporter/carrier
14.16	11.25	Serine/threonine-protein kinase Nek11
32.76	26.03	Polycomb group RING finger protein 3
20.44	16.25	DNA-binding protein SATB2
16.44	13.1	Phosphatidylcholine transfer protein
24.96	19.9	Thyroid hormone receptor alpha-A
19.22	15.32	Striatin-3
10.92	8.71	Arylsulfatase B
20.24	16.18	Neural cell adhesion molecule L1
45.63	36.46	Putative ATP-dependent RNA helicase an3
10.7	8.56	Programmed cell death 6-interacting protein
18.44	14.75	Homeobox protein TGIF2
311.35	249.52	G2/mitotic-specific cyclin-A
12.44	9.98	Zinc finger protein 484
19.64	15.76	Serine/threonine-protein phosphatase 2A 56 kDa regulatory subunit delta isoform
38.92	31.23	Somatomedin-B and thrombospondin type-1 domain-containing protein
11.12	8.94	Ethanolamine-phosphate phospho-lyase
11.39	9.16	DnaJ homolog subfamily C member 21
88.31	71.05	Protein hu-li tai shao
29.18	23.48	Unconventional myosin-Id
19.69	15.84	Visual system homeobox 2
12.37	9.96	NAD kinase domain-containing protein 1
12.23	9.86	Beta-1,3-galactosyl-O-glycosyl-glycoprotein beta-1,6-N-acetylglucosaminyltransferase
23.57	19.02	tRNA (cytosine(34)-C(5))-methyltransferase
14.44	11.64	Transcription factor HES-4-B
16.32	13.17	Putative N(4)-(beta-N-acetylglucosaminyl)-L-asparaginase GM21137
10.86	8.77	Zinc transporter 2
14.42	11.65	Collagen alpha-2(I) chain
17.78	14.37	Telomere-associated protein RIF1
20.21	16.36	Chromodomain-helicase-DNA-binding protein Mi-2 homolog
11.82	9.57	Monocarboxylate transporter 12
25.9	20.99	RNA-directed DNA polymerase from mobile element jockey
104.01	84.3	Protein LSM14 homolog A
17.42	14.12	E3 ubiquitin-protein ligase RFWD2
32.35	26.27	PDZ domain-containing protein GIPC1
49.32	40.05	PC4 and SFRS1-interacting protein
23.31	18.94	Dual specificity mitogen-activated protein kinase kinase 1
20.28	16.48	Coiled-coil domain-containing protein 102A
24.46	19.9	Band 4.1-like protein 5
10.57	8.6	FK506-binding protein 2
13.93	11.35	Probable palmitoyltransferase ZDHHC14
13.88	11.33	Guanine nucleotide exchange factor for Rab-3A
21.04	17.18	Serologically defined colon cancer antigen 8 homolog
17.93	14.64	CD109 antigen
16.06	13.15	Choline transporter-like protein 1
15.39	12.6	Tudor domain-containing protein 3
12.72	10.42	Tripartite motif-containing protein 3
11.5	9.43	Ankyrin repeat and SOCS box protein 3
12.87	10.56	Actin-binding protein anillin
333.43	273.57	Protein DD3-3
17.11	14.04	Transient receptor potential cation channel subfamily V member 6
20.07	16.48	Methyltransferase-like protein 22
21.37	17.55	Surfeit locus protein 4
27.46	22.59	GMP reductase 2
25.98	21.37	Coiled-coil domain-containing protein 9
24.65	20.3	Plastin-3
14.52	11.97	Large neutral amino acids transporter small subunit 2
38.75	31.95	Serine/threonine-protein kinase NLK
26.46	21.84	Leucine-rich repeat-containing protein 59
16.08	13.3	Citron Rho-interacting kinase
14	11.59	1-acyl-sn-glycerol-3-phosphate acyltransferase delta
26.16	21.67	Elongation of very long chain fatty acids protein 7
10.62	8.81	Uncharacterized protein KIAA2013 homolog
126.31	104.85	Putative ATP-dependent RNA helicase Pl10
11.69	9.71	Phosphatidylinositol-binding clathrin assembly protein LAP
11.31	9.4	Cytochrome b-245 light chain
12.15	10.1	Maternal embryonic leucine zipper kinase
10.05	8.36	Coiled-coil domain-containing protein 13
70.85	58.94	Probable protein phosphatase CG10417
15.7	13.06	Aryl hydrocarbon receptor nuclear translocator homolog
89.24	74.27	Neutral and basic amino acid transport protein rBAT
12.63	10.51	UBX domain-containing protein 7
47.29	39.37	Pre-mRNA-splicing factor CWC22 homolog
18.11	15.1	Integral membrane protein GPR180
19.76	16.49	LIM domain-binding protein 2
16.75	14	Fas apoptotic inhibitory molecule 1
21.19	17.73	CAAX prenyl protease 1 homolog
14.77	12.39	Serine/threonine-protein phosphatase 1 regulatory subunit 10
70.7	59.29	Splicing factor U2AF 50 kDa subunit
13.27	11.13	Peptidase M20 domain-containing protein 2
36.62	30.77	Protein phosphatase 1 regulatory subunit 37
12.17	10.25	Nuclear pore complex protein Nup153
51.97	43.79	G kinase-anchoring protein 1
15.28	12.88	UDP-glucose 6-dehydrogenase
12.88	10.87	Zinc finger CCCH domain-containing protein 18
38.79	32.73	Ras-related protein Rab-11B
30.57	25.81	LisH domain and HEAT repeat-containing protein KIAA1468 homolog
50.99	43.05	Cell division cycle protein 20 homolog
11.2	9.46	Folylpolyglutamate synthase, mitochondrial
15.39	13.01	O-phosphoseryl-tRNA(Sec) selenium transferase
15.9	13.44	Methionine--tRNA ligase, cytoplasmic
14.98	12.68	Calcyphosin-like protein
16.93	14.35	TFIIH basal transcription factor complex helicase XPB subunit
15.32	13.02	Prolyl endopeptidase
40.07	34.08	Solute carrier family 28 member 3
13.82	11.75	Fascin
15.5	13.17	G patch domain-containing protein 2
14.9	12.68	Double-stranded RNA-specific editase 1
26.9	22.89	Adenylosuccinate synthetase isozyme 2 A
19.67	16.74	Protein phosphatase 1D
13.48	11.49	Membrane-bound O-acyltransferase domain-containing protein 2
44.98	38.37	Kinesin-like protein KIF11-B
13.23	11.29	Carboxypeptidase E
31.53	26.92	Innexin unc-7
11.68	9.98	Peroxisomal targeting signal 1 receptor
31.22	26.65	Transcriptional repressor TUP1
14.45	12.34	Protein ariadne-2
11.4	9.75	Guanine nucleotide-binding protein G(s) subunit alpha
13.48	11.53	Ubiquitin-like protein 3
20.8	17.8	Double-strand-break repair protein rad21 homolog
11.68	10.04	Estradiol 17-beta-dehydrogenase 12
129.76	111.66	Eukaryotic translation initiation factor 4 gamma 2
18.59	16	Rab-like protein 2A
19.05	16.49	POC1 centriolar protein homolog A
93.98	81.4	Membrane-associated progesterone receptor component 2
26.69	23.13	Pre-rRNA-processing protein TSR1 homolog
20.97	18.18	Ubiquitin carboxyl-terminal hydrolase 4
42.31	36.69	Cathepsin B
38.91	33.78	Putative serine protease K12H4.7
15.68	13.62	Glutamine--fructose-6-phosphate aminotransferase [isomerizing] 2
13.8	11.99	Protein CIP2A homolog
26.19	22.78	Laminin subunit gamma-1
10.41	9.05	Putative DNA helicase Ino80
15.84	13.77	Tumor necrosis factor alpha-induced protein 8
39.29	34.19	Regulation of nuclear pre-mRNA domain-containing protein 1A
30.66	26.74	Transmembrane protein 56-B
18.3	16	DnaJ homolog subfamily C member 14
39.24	34.45	Pumilio homolog 2
29.76	26.19	Pericentriolar material 1 protein
15.82	13.94	Pre-mRNA-splicing factor 18
10.45	9.21	Ubiquitin-conjugating enzyme E2 Q1
59.67	52.74	Reticulocyte-binding protein 2 homolog a
34.73	30.73	Kinesin-like protein KIF20A
15.53	13.76	Extracellular sulfatase Sulf-1
16.13	14.29	Centrosomal protein of 120 kDa
23.32	20.71	Induced myeloid leukemia cell differentiation protein Mcl-1 homolog
30.75	27.32	Tetraspanin-11
33.57	29.95	Protein shisa-4
106.76	95.53	Vesicle-associated membrane protein 3
15.71	14.07	Cullin-1
10.81	9.69	Transcription factor RFX3
25.08	22.5	Serine/threonine-protein phosphatase 6 regulatory subunit 3
13.5	12.12	KIF1-binding protein homolog
15.15	13.64	Unconventional myosin-XVIIIa
89.48	80.6	U1 small nuclear ribonucleoprotein 70 kDa
18.49	16.66	Protein strawberry notch homolog 1
107.26	96.76	Protein quaking-B
60.74	54.89	Inner centromere protein
16.28	14.74	Homeobox protein extradenticle
47.72	43.25	Coiled-coil domain-containing protein 151
40	36.29	Tyrosine-protein kinase Yes
20.24	18.41	Serine/threonine-protein kinase TAO1
42.44	38.83	Exportin-1
