# Supplementary material for: A transcriptional blueprint for a spiral-cleaving embryo
Source: BMC Genomics. 2016 Aug 5;17:552. doi: 10.1186/s12864-016-2860-6 (PMC4974748; doi:10.1186/s12864-016-2860-6)
Supplement: Additional file 11: Table S7. — List of up-regulated genes between adjacent stages. Only genes that exhibit an FPKM of 10 or higher in the later stage are shown. The list is ordered by FDR (cutoff is 0.001) and includes the expression values and the annotated protein name. (XLSX 123 kb) [file 12864_2016_2860_MOESM11_ESM.xlsx]

## Sheet: 2h-4h
2h	4h	protein name
0.21	23.21	Putative deoxyribonuclease TATDN2
0.13	13.96	RNA-directed DNA polymerase from mobile element jockey
0.18	17.27	Sodium-dependent phosphate transport protein 2A
0.51	27.2	Arachidonate 12-lipoxygenase, 12R-type
0.5	18.13	Zinc finger protein OZF
0.43	14.65	Calmodulin-like protein 3
0.89	11.42	Alpha-tocopherol transfer protein-like
9.56	110.84	Putative AC transposase
2.06	23.49	Probable RNA-directed DNA polymerase from transposon X-element
1.23	12.61	pre-rRNA processing protein FTSJ3
2.51	25.82	Zinc finger BED domain-containing protein 1
1.93	18.11	pre-rRNA processing protein FTSJ3
1.31	11.97	Stomatin-like protein 1
1.18	10.58	Superkiller viralicidic activity 2-like 2
2.31	19.23	Alpha-1,3-mannosyl-glycoprotein 4-beta-N-acetylglucosaminyltransferase C
4.96	39.21	Rho guanine nucleotide exchange factor 16
1.83	13.65	Latrophilin-1
1.92	12.61	Cytohesin-1
2.04	13.12	Zinc finger protein ZFMSA12A
1.66	10.65	TLR4 interactor with leucine rich repeats
1.71	10.4	ZZ-type zinc finger-containing protein 3
1.76	10.19	Structural maintenance of chromosomes protein 4
1.96	11.27	Gamma-tubulin complex component 3
3.1	17.66	FIT family protein CG10671
2.45	13.79	ADP-ribosylation factor-like protein 2-binding protein
2.11	11.63	Putative nuclease HARBI1
1.92	10.35	Protein disulfide-isomerase TMX3
9.72	48.16	Probable RNA-directed DNA polymerase from transposon X-element
10.19	50.34	Transmembrane protein 256 homolog
5.13	24.34	Deoxyribodipyrimidine photo-lyase
3.8	16.89	Solute carrier family 43 member 3
2.61	11.51	Zinc finger protein 569
3.83	16.79	Transcriptional regulator ATRX
2.53	11.02	Nucleolar protein 8
8.93	38.01	Excitatory amino acid transporter 1
7.45	31.02	RING finger protein 121
5.13	21.31	Serine/threonine-protein kinase pim-3
2.79	10.77	Ankyrin-3
11.52	42.61	Tetratricopeptide repeat protein 19, mitochondrial
3.02	11.15	Receptor-binding cancer antigen expressed on SiSo cells
4.64	16.4	1,25-dihydroxyvitamin D(3) 24-hydroxylase, mitochondrial
5.15	18.14	Sphingolipid delta(4)-desaturase DES1
6.42	22.39	Glutathione S-transferase
6.67	23.18	Phosphomannomutase 2
8.02	27.76	Guanine nucleotide-binding protein-like 3 homolog
6.05	20.69	Zinc finger protein 888
16.27	55.2	Nicotinamide mononucleotide adenylyltransferase 1
8.02	26.8	Coiled-coil domain-containing protein 137
4.94	16.18	Nuclear transcription factor Y subunit alpha
4.05	13.21	Peroxiredoxin-6
3.95	12.85	Chromodomain-helicase-DNA-binding protein 4
11.81	37.94	Calcium-binding and coiled-coil domain-containing protein 2
13.74	43.16	Peroxiredoxin-5, mitochondrial
3.64	11.35	Coiled-coil domain-containing protein 9
6.14	19.04	Guanine nucleotide-binding protein-like 3
4.99	15.03	E3 ubiquitin-protein ligase RNF216
12.75	37.78	Schwannomin-interacting protein 1
7.94	23.24	Dual specificity protein phosphatase 14
3.8	11.05	Serine/threonine-protein kinase PLK2
11.53	33.35	Pyruvate dehydrogenase E1 component subunit beta, mitochondrial
5.03	14.52	Maspardin
5.11	14.48	Protein cornichon homolog 4
5.94	16.79	Breast cancer metastasis-suppressor 1-like protein-A
7.94	22.04	Counting factor associated protein D
9.61	26.62	Periodic tryptophan protein 2 homolog
6.98	19.26	RuvB-like helicase 1
6.74	18.61	Plasminogen activator inhibitor 1 RNA-binding protein
5.6	15.32	Tubulin monoglycylase TTLL3
85.46	231.49	Nucleoplasmin-like protein ANO39
4.66	12.55	Cytochrome P450 10
4.66	12.45	RNA polymerase II subunit A C-terminal domain phosphatase SSU72
4.32	11.45	3'(2'),5'-bisphosphate nucleotidase 1
4.71	12.48	Carboxypeptidase A2
4.27	11.27	Zinc finger protein 507
9.49	24.84	Uncharacterized protein C19orf52
8.98	23.33	Methyl-CpG-binding domain protein 3
8.25	21.41	Tubulin-folding cofactor B
4.59	11.89	Serpin B8
4.36	11.27	Quinone oxidoreductase-like protein 1
4.46	11.5	ADP-ribosylation factor-related protein 1
12.72	32.81	Deoxynucleotidyltransferase terminal-interacting protein 2
4.67	11.98	Peroxisomal carnitine O-octanoyltransferase
14.53	36.95	Glucosidase 2 subunit beta
5.56	14.11	Propionyl-CoA carboxylase beta chain, mitochondrial
4.4	11.14	Alcohol dehydrogenase [NADP(+)]
6.17	15.38	U3 small nucleolar ribonucleoprotein protein MPP10
4.21	10.46	2'-5'-oligoadenylate synthase 3
9.15	22.63	Ras-related protein Rab-3
9.57	23.65	Dolichyl-diphosphooligosaccharide--protein glycosyltransferase subunit 1
4.17	10.25	Probable polyamine oxidase 4
7.15	17.54	Nucleolar protein 9
18.21	44.6	Protein CWC15 homolog A
7.33	17.9	Renin receptor
15.46	37.68	S-phase kinase-associated protein 1
20.83	50.55	Cystathionine gamma-lyase
4.5	10.92	Protein-associating with the carboxyl-terminal domain of ezrin
8.98	21.69	Transcription initiation factor TFIID subunit 9
5.07	12.21	Hsp90 co-chaperone Cdc37
16.05	38.5	Alpha-galactosidase A
10.67	25	Nuclear transcription factor Y subunit beta
11.35	26.41	Zinc transporter ZIP9
5.18	11.93	V-type proton ATPase 21 kDa proteolipid subunit
14.08	31.91	Acyl-CoA dehydrogenase family member 9, mitochondrial
9.61	21.69	Vesicle-associated membrane protein/synaptobrevin-binding protein
13.06	29.14	Lysosomal protein NCU-G1-B
7.2	16	Ras-related protein Rab-11B
9.51	20.98	Peptidase M20 domain-containing protein 2
7.51	16.52	Carnitine O-palmitoyltransferase 1, liver isoform
12.15	26.62	Sjoegren syndrome/scleroderma autoantigen 1
99.8	217.45	Heterogeneous nuclear ribonucleoprotein A1
7.43	16.13	DNA-directed RNA polymerases I and III subunit RPAC1
26.71	57.49	Polycomb group RING finger protein 3
11.25	23.98	Arginine and glutamate-rich protein 1-A
39.46	83.91	rRNA 2'-O-methyltransferase fibrillarin
8.64	18.23	Immediate early response gene 5-like protein
16.35	34.23	BTB/POZ domain-containing protein KCTD21
20.19	42.25	PC4 and SFRS1-interacting protein
138.45	289.22	14-3-3 protein epsilon
16.73	34.81	Protein regulator of cytokinesis 1
36.44	75.42	UPF0691 protein C9orf116 homolog
22.82	46.9	Pinin
16.15	33.11	Calreticulin
435.46	869.62	Nuclear autoantigenic sperm protein
13.94	27.6	Cathepsin Z
446.09	840.95	Histone H2A.V

## Sheet: 4h-6h
4h	6h	protein name
0.12	19.58	Aristaless-related homeobox protein
0.25	38.17	SPARC-related modular calcium-binding protein 1
0.16	21.73	Cyclin-dependent kinase inhibitor 1B
0.18	22.15	Homeobox protein ceh-40
0.27	20.13	Forkhead box protein L1
0.78	47.92	Cytochrome P450 2U1
0.17	10.19	Homeobox protein Hmx
0.18	10.25	Forkhead box protein N3
0.74	33.7	Protocadherin-19
0.31	12.77	Nodal homolog
0.67	27.16	Insulin
0.6	18.03	BTB/POZ domain-containing protein 6-A
0.46	11.52	Tripartite motif-containing protein 3
0.69	17.05	Lysine-specific demethylase 5A
0.79	19.13	Heme-binding protein 2
0.53	12.39	Zinc finger protein 26
0.55	12.44	D-galactoside-specific lectin
1.81	38.63	Cyclin-dependent kinase inhibitor 1C
1.52	28.54	Glutaminase kidney isoform, mitochondrial
0.95	17.51	Carboxypeptidase A2
0.69	12.12	Protocadherin gamma-A4
1.05	17.51	Plastin-2
0.76	12.47	Histone H3
1.56	22.09	Protocadherin-17
1.8	25.22	Outer row dynein assembly protein 16 homolog
1.84	24.3	Histone H2B
4.51	56.71	Protein zyg-11 homolog B
2.1	24.07	Ankyrin-1
1.33	14.77	LIM/homeobox protein Awh
1.28	13.54	Zinc finger and SCAN domain-containing protein 20
1.22	11.35	Retinal dehydrogenase 2
2.27	20.96	Serine/threonine-protein kinase PAK 1
3.45	29.54	Synapse differentiation-inducing gene protein 1
4.38	37.45	Sorting nexin-11
10.69	90.97	S-methyl-5'-thioadenosine phosphorylase
4.29	36.28	Glutamine synthetase
5.48	44.77	Fizzy-related protein homolog
3.62	28.25	Rho guanine nucleotide exchange factor 3
1.45	11.27	Mechanosensory protein 2
3.12	22.46	Serine/threonine-protein kinase PAK mbt
1.81	12.96	Zinc finger protein 551
3.12	22.03	Zinc finger protein 569
6.33	43.64	ALX homeobox protein 1
4.53	30.81	Putative ATP-dependent RNA helicase DHX33
2.07	13.39	Protein Star
8.31	52.52	Zinc finger protein 36, C3H1 type-like 1
2.69	16.06	Paraplegin
3.38	19.91	Multidrug resistance-associated protein 4
2.38	13.85	Probable RNA-directed DNA polymerase from transposon BS
2.87	16.45	Zinc finger protein 658
8.94	50.04	Ganglioside GM2 activator
1.98	10.59	Cytohesin-1
2.64	13.78	Ubiquitin thioesterase OTUB1
5.38	27.96	Splicing factor 45
4.55	23.36	La-related protein 7
2.37	12.05	Protein kinase C and casein kinase substrate in neurons protein 1
3.04	15.39	THAP domain-containing protein 2
4.71	23.75	Monocarboxylate transporter 4
3.48	17.32	Protocadherin gamma-C4
3.22	15.53	Dorsal root ganglia homeobox protein
3.84	18.44	N(G),N(G)-dimethylarginine dimethylaminohydrolase 1
2.83	13.55	Retinol dehydrogenase 12
3.68	17.56	Cofilin
11.42	54.44	Putative ATP synthase subunit f, mitochondrial
2.51	11.94	G1/S-specific cyclin-D2
3.06	14.45	Crystallin J1C
5.15	24.34	Protein RD3
3.22	15.08	SUMO-specific isopeptidase USPL1
4.16	19.48	mTERF domain-containing protein 2
2.95	13.67	Probable endonuclease 4
3.78	17.45	Putative ankyrin repeat protein RF_0381
9.23	42.6	Beta-1,4-galactosyltransferase 4
18.28	82.84	Aspartate aminotransferase, mitochondrial
2.32	10.45	PHD finger protein 10
2.65	11.9	N-glycosylase/DNA lyase
5.98	26.68	Ras association domain-containing protein 1
13.4	58.88	Crystallin J1A
3.15	13.79	NADH dehydrogenase [ubiquinone] 1 beta subcomplex subunit 8, mitochondrial
4.81	20.94	Transcriptional repressor CTCF
4.44	19.27	26S proteasome non-ATPase regulatory subunit 8
2.98	12.85	CCAAT/enhancer-binding protein beta
2.65	11.42	Heterogeneous nuclear ribonucleoprotein Q
8.8	37.47	Proteasome subunit beta type-5
4.67	19.83	39S ribosomal protein L23, mitochondrial
3.06	13	RING finger protein unkempt homolog
3.58	15.17	OTU domain-containing protein 6B
3.35	14.18	TRAF3-interacting protein 1
5.09	21.38	Tubulin beta-4B chain
3.8	16.06	Sorting nexin-17
2.4	10.08	26S proteasome non-ATPase regulatory subunit 5
11.35	47.2	Coiled-coil domain-containing protein 9
8.26	34.35	ATP synthase subunit d, mitochondrial
3.6	14.6	Ankyrin-3
3.74	15.08	NADH dehydrogenase [ubiquinone] 1 beta subcomplex subunit 7
13.54	54.32	Stathmin
4.5	18.02	Forkhead box protein A4-A
2.81	11.13	Lysosome-associated membrane glycoprotein 1
6.61	26.16	Protein LSM12 homolog A
3.3	13	ATP synthase subunit beta, mitochondrial
39.49	154.34	Cartilage matrix protein
5.63	22.01	Indole-3-acetaldehyde oxidase
3.99	15.54	Aquaporin-8
7.04	27.24	DDRGK domain-containing protein 1
24.77	94.89	ATP synthase subunit alpha, mitochondrial
4.41	16.85	Aromatic-L-amino-acid decarboxylase
22.5	85.16	Zinc finger protein 300
10.26	38.38	ADP-ribosylation factor-like protein 1
22.83	84.47	Tubulin alpha-2/alpha-4 chain
15.73	58.03	Peroxiredoxin-1
9.54	35.23	Probable glutamate receptor
2.92	10.71	Serine/threonine-protein kinase DCLK1
5.45	19.97	Alpha-tocopherol transfer protein-like
3.02	11.04	Double zinc ribbon and ankyrin repeat-containing protein 1
3.16	11.5	Very-long-chain (3R)-3-hydroxyacyl-[acyl-carrier protein] dehydratase 3
7.12	25.59	Apoptosis-inducing factor 3
12.59	45.12	NmrA-like family domain-containing protein 1
23.21	83.12	Putative deoxyribonuclease TATDN2
13.12	46.66	Proteasome subunit alpha type-2
3.57	12.66	Phosphoenolpyruvate carboxykinase [GTP], mitochondrial
5.95	21.06	Lysine--tRNA ligase
5.12	17.77	28S ribosomal protein S35, mitochondrial
2.92	10.07	Phosphorylated adapter RNA export protein
3.79	13.08	ATP-dependent DNA helicase RecQ
5.86	20.26	Torsin-1B
3.96	13.62	26S protease regulatory subunit 6A
3.41	11.7	Transmembrane protein 218
3.99	13.64	Cytochrome b-c1 complex subunit 2, mitochondrial
4.2	14.31	Putative ATP-dependent RNA helicase an3
5.58	18.98	Katanin p60 ATPase-containing subunit A1
3.45	11.71	NF-kappa-B-repressing factor
5.54	18.72	Protein timeless homolog
5.48	18.49	Four-jointed box protein 1
22.39	75.5	Glutathione S-transferase
5.75	19.23	Pleckstrin homology domain-containing family B member 2
3.04	10.15	DNA endonuclease RBBP8
3.38	11.22	Chitinase domain-containing protein 1
3.31	10.99	Retrograde Golgi transport protein RGP1 homolog
3.77	12.53	Eukaryotic translation initiation factor 2-alpha kinase
20.65	68.39	Serine/threonine-protein phosphatase 4 regulatory subunit 1
3.06	10.11	Threonine synthase-like 1
5.28	17.39	Transcription factor HES-4-B
3.67	12.08	UPF0428 protein CXorf56 homolog
4.48	14.65	N-acetylgalactosamine-6-sulfatase
10.5	34.12	Centrosomal protein of 41 kDa B
3.48	11.27	Bridging integrator 3 homolog
7.81	25.17	26S proteasome non-ATPase regulatory subunit 13
3.15	10.15	Transmembrane 9 superfamily member 3
33.25	107	Transcription factor glial cells missing
8.81	28.32	Putative polypeptide N-acetylgalactosaminyltransferase-like protein 5
6.95	22.27	Ribosome biogenesis protein BMS1 homolog
21.31	67.92	Serine/threonine-protein kinase pim-3
3.91	12.38	Oxysterol-binding protein-related protein 9
4.18	13.21	Probable RNA-directed DNA polymerase from transposon X-element
8.04	25.26	Ubiquitin-like domain-containing CTD phosphatase 1
15.64	48.97	Glutathione S-transferase omega-1
4.74	14.76	THAP domain-containing protein 9
5.42	16.48	Matrix metalloproteinase-24
10.09	30.62	Dymeclin
5.06	15.34	Transcription initiation factor IIA subunit 1
13.04	39.36	Eukaryotic translation initiation factor 4E type 2
7.39	22.25	Nucleolar and spindle-associated protein 1
5.55	16.7	Zinc finger protein 236
6.7	19.98	Leukocyte receptor cluster member 1
15.79	47	Complement component 1 Q subcomponent-binding protein, mitochondrial
7.05	20.88	Tumor susceptibility gene 101 protein
4.54	13.44	F-box/WD repeat-containing protein 7
6.09	18.02	Ankyrin-1
5.15	15.12	Actin-58
11.93	34.79	V-type proton ATPase 21 kDa proteolipid subunit
4.65	13.55	Mitochondrial import receptor subunit TOM20 homolog
6.54	19.07	Transcription factor 19
4.85	14.12	Calpain-D
8.2	23.79	Eukaryotic translation initiation factor 3 subunit G
4.46	12.9	Uncharacterized protein C17orf105
6.43	18.5	S1 RNA-binding domain-containing protein 1
5.39	15.51	Phenylalanine ammonia-lyase 4
4.2	12.09	Ras-related protein Rab-10
3.85	11.05	Golgi phosphoprotein 3
8.22	23.54	Transcription factor E2F8
12.05	34.3	Carbohydrate sulfotransferase 11
4.67	13.26	NEDD8-activating enzyme E1 catalytic subunit
4.58	13.01	Histidine triad nucleotide-binding protein 3
4.63	13.12	Thioredoxin domain-containing protein 9
11.25	31.84	Proteasome subunit beta type-6
23.49	66.2	Probable RNA-directed DNA polymerase from transposon X-element
11.1	31.16	Mitochondrial carnitine/acylcarnitine carrier protein
7.58	21.26	Calmodulin-4
8.86	24.71	Forkhead box protein B1
19.32	53.84	Proteasome subunit alpha type-6
18.87	52.58	Profilin
4.62	12.84	Prefoldin subunit 1
4.53	12.48	Ubiquitin-like modifier-activating enzyme 1
4.14	11.36	Sulfatase-modifying factor 2
18.23	49.98	Immediate early response gene 5-like protein
11.2	30.56	26S protease regulatory subunit 4
4.11	11.17	Negative elongation factor E
5.8	15.74	Transitional endoplasmic reticulum ATPase
10.66	28.85	Tubulin-specific chaperone C
4.18	11.29	T-complex protein 1 subunit gamma
6.23	16.79	26S protease regulatory subunit 10B
25.3	68.07	Proteasome subunit alpha type-4
28.78	77.27	Eukaryotic translation initiation factor 2 subunit 2
4.4	11.8	T-complex protein 1 subunit gamma
231.49	616.69	Nucleoplasmin-like protein ANO39
14.44	38.12	Proteasome subunit alpha type-1
10.45	27.51	Ran guanine nucleotide release factor
5.13	13.48	Eukaryotic translation initiation factor 3 subunit B
4.53	11.93	Calpain-D
11.58	30.33	26S proteasome non-ATPase regulatory subunit 2
13.79	35.75	Proteasome subunit beta type-1
6.75	17.48	Poly(A)-specific ribonuclease PARN
6.55	16.95	28 kDa heat- and acid-stable phosphoprotein
11.73	30.33	Ubiquitin carboxyl-terminal hydrolase 36
13.79	35.59	ADP-ribosylation factor-like protein 2-binding protein
5.04	13	Calcyclin-binding protein
19.39	49.98	Inositol phosphorylceramide synthase catalytic subunit aur1
4.51	11.61	Retinal dehydrogenase 2
5.52	14.16	McKusick-Kaufman/Bardet-Biedl syndromes putative chaperonin
25.56	65.52	Translocon-associated protein subunit delta
4.12	10.57	Citrate lyase subunit beta-like protein, mitochondrial
16.7	42.77	Phosphate carrier protein, mitochondrial
18.61	47.52	Plasminogen activator inhibitor 1 RNA-binding protein
16.6	42.32	Putative ATP-dependent RNA helicase Pl10
15.58	39.53	Vacuolar protein sorting-associated protein 72 homolog
4.66	11.81	ATP synthase subunit gamma, mitochondrial
8.23	20.8	Trichoplein keratin filament-binding protein
4.88	12.28	Zinc finger protein 157
4.27	10.71	39S ribosomal protein L38, mitochondrial
53.25	133.22	Translocon-associated protein subunit gamma
69.75	174.37	ATP synthase lipid-binding protein, mitochondrial
11.05	27.56	Serine/threonine-protein kinase PLK2
21.66	53.97	Cysteine-rich with EGF-like domain protein 2
25.04	62.29	DNA-binding protein Ets97D
4.5	11.15	Charged multivesicular body protein 4b
15.8	39.15	Eukaryotic translation initiation factor 3 subunit B
6.65	16.44	LSM domain-containing protein 1
9.3	22.93	Bardet-Biedl syndrome 7 protein
5.41	13.33	Histone acetyltransferase KAT5
5.59	13.66	Selenoprotein O
6.5	15.87	Transmembrane protein 63B
4.22	10.25	Replication protein A 70 kDa DNA-binding subunit
5.75	13.92	Mitochondrial import receptor subunit TOM40 homolog 1
8.51	20.61	Eukaryotic translation initiation factor 3 subunit L
5.21	12.55	Nuclear fragile X mental retardation-interacting protein 1
5.33	12.82	WD repeat-containing protein 34
5.02	12.07	Ras-responsive element-binding protein 1
4.25	10.2	Receptor expression-enhancing protein 5
10.66	25.54	Probable NADH dehydrogenase [ubiquinone] 1 alpha subcomplex subunit 12
8.03	19.25	Protein phosphatase 1 regulatory subunit 7
4.4	10.51	DNA methyltransferase 1-associated protein 1
8.03	19.15	Integrator complex subunit 10
12.22	29.12	26S proteasome non-ATPase regulatory subunit 4
5.21	12.4	Methyltransferase-like protein 22
4.29	10.16	Heparan sulfate glucosamine 3-O-sulfotransferase 5
11.4	26.98	Zinc finger protein 577
20.41	48.12	Polycomb protein SCMH1
16.76	39.49	Origin recognition complex subunit 2
9.17	21.58	Alpha-1,6-mannosylglycoprotein 6-beta-N-acetylglucosaminyltransferase A
4.4	10.3	U4/U6 small nuclear ribonucleoprotein Prp4
4.53	10.55	Multidrug resistance protein 1
14.21	33.08	Endoplasmin
25.09	58.32	Mitotic spindle assembly checkpoint protein MAD2A
23.34	54.26	Calmodulin
5.73	13.29	DNA repair protein SWI5 homolog
15.71	36.33	Aprataxin
8.82	20.35	MOB-like protein phocein
8.19	18.91	Thioredoxin-dependent peroxide reductase, mitochondrial
8.06	18.59	Membrane-associated tyrosine- and threonine-specific cdc2-inhibitory kinase
7.34	16.91	Rab-like protein 5
4.85	11.15	Zinc finger protein 26
5.94	13.65	Protein glass
7.89	18.11	Zinc finger protein 367
17.9	41.04	Renin receptor
7.27	16.58	Rho GTPase-activating protein 44
8.18	18.65	Radial spoke head protein 9 homolog
55.2	125.01	Nicotinamide mononucleotide adenylyltransferase 1
35.84	81	Proteasome subunit beta type-4
7.7	17.41	Bromodomain adjacent to zinc finger domain protein 1A
9.04	20.37	Calpain-15
5.62	12.62	Zinc finger protein 235
7.49	16.8	Proteasome subunit alpha type-7-like
5.67	12.68	Proteasome subunit alpha type-5
5.43	12.14	WD repeat-containing protein 46
5.45	12.16	Serine/threonine-protein kinase greatwall
8.11	18.03	Tyrosyl-DNA phosphodiesterase 2
17.59	39.03	26S proteasome non-ATPase regulatory subunit 11A
28.49	63.04	Lysosomal aspartic protease
13.34	29.2	Histone chaperone ASF1
8.66	18.95	Universal stress protein YxiE
5.41	11.79	Hydroxyacylglutathione hydrolase, mitochondrial
4.7	10.24	Tektin-2
6.61	14.38	Mitogen-activated protein kinase 1
16.68	36.2	26S proteasome non-ATPase regulatory subunit 7
11.28	24.48	mRNA export factor
6.22	13.45	INO80 complex subunit B
9.09	19.64	COMM domain-containing protein 5
18.13	39.01	Zinc finger protein OZF
10.54	22.62	Actin-related protein 2/3 complex subunit 3
23.49	50.39	Putative serine protease K12H4.7
5.18	11.11	Pyridoxal phosphate phosphatase PHOSPHO2
16.88	36.09	Zinc finger C4H2 domain-containing protein
9.43	20.15	Peptidyl-prolyl cis-trans isomerase FKBP1B
11.44	24.44	Cold shock domain-containing protein E1
8.42	17.93	Endoplasmic reticulum-Golgi intermediate compartment protein 3
4.89	10.32	Adenylosuccinate lyase
7.34	15.5	Alpha-aminoadipic semialdehyde dehydrogenase
10.4	21.92	Regulator of microtubule dynamics protein 1
20.92	44.11	WD repeat-containing protein 5
20.07	42.22	Proteasome subunit alpha type-3
6.03	12.67	Cyclin-L1
7.04	14.81	Calpain-D
16.53	34.74	Programmed cell death protein 10-A
28.74	60.34	Arrestin domain-containing protein 3
33.62	70.57	Glutaredoxin-C8
10.18	21.36	Facilitated trehalose transporter Tret1
25.57	53.56	Palmitoyl-protein thioesterase 1
7.11	14.9	p53-induced protein with a death domain
5.36	11.16	Adenosylhomocysteinase A
5.19	10.82	Zinc finger protein 22
8.91	18.57	Proteasomal ubiquitin receptor ADRM1
8.28	17.22	Glutamyl-tRNA(Gln) amidotransferase subunit B, mitochondrial
16.67	34.62	Protein LSM14 homolog A
7.04	14.58	Heat shock protein 75 kDa, mitochondrial
6.7	13.85	Heparan sulfate 2-O-sulfotransferase 1
7.55	15.6	Leucine-zipper-like transcriptional regulator 1
10.82	22.32	Monoacylglycerol lipase abhd6-A
131.64	270.95	ADP-ribosylation factor 1
12	24.7	Medium-chain specific acyl-CoA dehydrogenase, mitochondrial
6.96	14.32	Heat shock 70 kDa protein 4L
8.38	17.21	Uncharacterized protein KIAA1704 homolog
7.98	16.39	Protein phosphatase PTC7 homolog
4.96	10.18	Histone acetyltransferase KAT8
10.28	20.99	Major facilitator superfamily domain-containing protein 12
10.19	20.79	Structural maintenance of chromosomes protein 4
19.6	39.73	Radial spoke head 1 homolog
5.36	10.86	Uncharacterized protein C21orf59 homolog
26.6	53.47	NADH dehydrogenase [ubiquinone] iron-sulfur protein 2, mitochondrial
10.09	20.26	Gamma-secretase subunit Aph-1
9.31	18.66	Nucleolar GTP-binding protein 1
22.04	44.19	Counting factor associated protein D
8.93	17.81	Tripartite motif-containing protein 2
70.85	140.76	Ribokinase
11.27	22.31	Mitotic checkpoint protein BUB3
10.41	20.58	Leucine-rich repeat-containing protein 40
5.64	11.15	Cyclin-dependent kinase 7
19.23	37.92	Alpha-1,3-mannosyl-glycoprotein 4-beta-N-acetylglucosaminyltransferase C
9.17	18.07	Glioma tumor suppressor candidate region gene 2 protein
5.72	11.27	U6 snRNA-associated Sm-like protein LSm3
7.24	14.26	GC-rich sequence DNA-binding factor 1
6.46	12.69	Progesterone-induced-blocking factor 1
8.5	16.67	Transmembrane protein 147
11.45	22.43	3'(2'),5'-bisphosphate nucleotidase 1
8.32	16.26	AP-3 complex subunit sigma-1
5.22	10.16	RWD domain-containing protein 4
24.75	48.24	Eukaryotic translation initiation factor 3 subunit F
12.54	24.43	Protein lin-9 homolog
9.13	17.72	Cell division control protein 42 homolog
23.98	46.49	Arginine and glutamate-rich protein 1-A
8.49	16.41	DNA-directed RNA polymerase III subunit RPC9
20.69	39.96	Zinc finger protein 888
24.54	47.38	Protein SET
5.89	11.34	Regucalcin
5.97	11.49	Ubiquitin-conjugating enzyme E2 G1
7.63	14.67	Stomatin-like protein 2
13.12	25.16	Replication factor C subunit 5
5.4	10.34	Translation initiation factor eIF-2B subunit delta
5.47	10.48	Ubiquilin-1
10.46	20	2'-5'-oligoadenylate synthase 3
36.41	69.52	Vesicle-associated membrane protein 3
11.52	21.99	T-complex protein 1 subunit epsilon
25.05	47.79	ATPase inhibitor mai-2, mitochondrial
7.09	13.51	Heat shock protein 75 kDa, mitochondrial
17.06	32.47	GrpE protein homolog 1, mitochondrial
5.34	10.11	Proline-rich protein PRCC
7.6	14.42	Transmembrane 9 superfamily member 4
15.18	28.75	Paired amphipathic helix protein Sin3a
9.64	18.19	Lethal(3)malignant brain tumor-like protein 1
11.25	21.19	U4/U6.U5 tri-snRNP-associated protein 1
9.47	17.85	Protein phosphatase 1B
9.04	17.02	Transcriptional adapter 2-beta
5.89	11.09	Retinoid-inducible serine carboxypeptidase
9.18	17.26	Gastrula zinc finger protein XlCGF57.1
7.57	14.24	ADP-ribosylation factor-like protein 4A
13.59	25.51	Splicing factor 3B subunit 2
12.61	23.59	Cytohesin-1
5.74	10.73	Arfaptin-1
5.45	10.18	39S ribosomal protein L4, mitochondrial
6.72	12.54	Calcium/calmodulin-dependent protein kinase type II alpha chain
12.47	23.27	Nipped-B-like protein B
12.58	23.41	Dolichyl-diphosphooligosaccharide--protein glycosyltransferase 48 kDa subunit
22.42	41.73	Serine/threonine-protein phosphatase 2A catalytic subunit beta isoform
234.56	435.85	ADP,ATP carrier protein 3
26.54	49.32	Zinc finger protein 177
10.19	18.9	Rho GDP-dissociation inhibitor 1
26.19	48.49	UPF0568 protein C14orf166 homolog
10.89	20.08	WD repeat-containing protein 38
18.14	33.45	Sphingolipid delta(4)-desaturase DES1
9.09	16.73	Pre-mRNA-processing-splicing factor 8
22.5	41.41	Trafficking protein particle complex subunit 5
5.54	10.18	UDP-N-acetylglucosamine/UDP-glucose/GDP-mannose transporter
74.63	136.92	60S acidic ribosomal protein P1
13.19	24.2	Polyadenylate-binding protein, cytoplasmic and nuclear
9.01	16.41	Matrix metalloproteinase-9
6.13	11.15	Pre-mRNA-splicing factor ISY1 homolog
13.4	24.29	DNA-directed RNA polymerase II subunit RPB11
54.58	98.76	Transmembrane emp24 domain-containing protein 10
14.52	26.2	Maspardin
6.13	11	BTB/POZ domain-containing protein 10
9.92	17.77	Calmodulin
9.13	16.33	Chromatin complexes subunit BAP18
19.17	34.22	DNA primase small subunit
5.95	10.61	N-acetylserotonin O-methyltransferase-like protein
16.89	30.1	Solute carrier family 43 member 3
6.99	12.46	Ribosome-releasing factor 2, mitochondrial
7.11	12.65	tRNA (guanine-N(7)-)-methyltransferase
8.89	15.81	Proteasome assembly chaperone 2
8.21	14.59	26S protease regulatory subunit 8
7.76	13.79	MDS1 and EVI1 complex locus protein EVI1
23.85	42.29	Prefoldin subunit 2
34.03	60.29	SUMO-activating enzyme subunit 2
21.8	38.58	Probable protein phosphatase CG10417
51.41	90.96	Poly(rC)-binding protein 2
17.55	31.02	NADH dehydrogenase [ubiquinone] iron-sulfur protein 4, mitochondrial
33.11	58.51	Calreticulin
14.05	24.82	MKI67 FHA domain-interacting nucleolar phosphoprotein-like
7.83	13.81	DNA repair protein RAD51 homolog 2
9.43	16.61	Protein FAM50 homolog
9.48	16.68	TATA-box-binding protein
17.54	30.85	Nucleolar protein 9
62.96	110.56	Proactivator polypeptide
5.96	10.47	Protein GPR108
7.34	12.84	Transcription factor E2F5
22.25	38.68	Histone deacetylase 3
43.22	75.11	Protein quaking-B
6.24	10.84	Outer dense fiber protein 2
9.83	17.05	Nuclear pore complex protein Nup98-Nup96
7.04	12.19	RNA-binding protein Nova-1
8.98	15.55	26S proteasome non-ATPase regulatory subunit 3
9.07	15.7	UPF0760 protein C2orf29 homolog
30.62	52.78	T-complex protein 1 subunit eta
24.18	41.63	Zinc finger protein 708
37.39	63.85	Low-density lipoprotein receptor-related protein 1B
101.58	173.28	Protein DD3-3
26.27	44.78	Sarcoplasmic reticulum histidine-rich calcium-binding protein
8.66	14.68	GTP-binding protein Di-Ras2
51.25	86.79	Small G protein signaling modulator 3 homolog
14.66	24.8	Adenylosuccinate synthetase isozyme 2 A
104.05	174.17	Leucine-rich repeat-containing protein 40
71.05	118.65	Dolichyl-diphosphooligosaccharide--protein glycosyltransferase subunit DAD1
30.16	50.23	Caprin-1
7.97	13.22	Hypoxia up-regulated protein 1
31.63	52.15	Microtubule-associated protein RP/EB family member 3

## Sheet: 6h-8h
6h	8h	protein name
0.12	18.42	Multidrug resistance-associated protein 1
0.16	16.25	Beta-1,4-galactosyltransferase 3
0.36	27.24	Multidrug resistance-associated protein 1
0.34	15.98	EF-hand domain-containing protein 1
0.27	10.77	Arachidonate 12-lipoxygenase, 12R-type
0.41	14.94	Glutathione S-transferase omega-1
0.48	16.93	Ankyrin-2
1.24	38.51	DBH-like monooxygenase protein 1 homolog
1.03	31.86	UDP-glucuronosyltransferase
0.47	13.88	Brachyury protein
0.6	16.93	Matrix metalloproteinase-9
1.17	32.75	Dynein light chain roadblock-type 2
1.25	33.27	Ceramide synthase 6
0.47	12.64	Visual system homeobox 2
3.08	79.41	dTDP-D-glucose 4,6-dehydratase
0.57	14.61	Creatine kinase M-type
0.5	12.47	Calmodulin-related protein
0.47	11.69	Proton-coupled folate transporter
0.6	14.4	Creatine kinase, flagellar
1.49	30.09	Betaine--homocysteine S-methyltransferase 1
0.55	10.39	Adenylate kinase 7
5.37	98.24	Synaptotagmin-1
1.7	29.68	(S)-coclaurine N-methyltransferase
1.94	32.62	Matrix metalloproteinase-16
3.41	55.85	Secreted frizzled-related protein 5
9.38	152.95	Low-density lipoprotein receptor-related protein 5
1.17	17.74	Nipped-B-like protein B
3.05	44.95	Tumor protein p53-inducible protein 11
2.05	29.15	NADPH-dependent aldehyde reductase ARI1
12.44	176.61	D-galactoside-specific lectin
1.39	19.55	Centrosomal protein of 19 kDa
3.9	50.78	Forkhead box protein A2
3.13	39.47	Tetraspanin-33
4.56	57.08	Tektin-4
0.92	11.03	Glutamate receptor 2
2.04	23.62	Solute carrier family 15 member 4
1.47	16.85	Short transient receptor potential channel 4
9.01	99.59	Creatine kinase, testis isozyme
1.08	11.68	Multidrug resistance-associated protein 4
1.99	21.43	Microphthalmia-associated transcription factor
2	21.14	Mothers against decapentaplegic homolog 6
5.32	54.94	Sodium- and chloride-dependent glycine transporter 2
1.38	14.11	Multiple epidermal growth factor-like domains protein 10
3.4	34.27	Collagen alpha-4(VI) chain
1.38	13.54	Calmodulin
1.46	14.28	Ribonuclease ZC3H12A
2.4	23.1	Collagenase 3
5.22	49.79	Sodium bicarbonate transporter-like protein 11
2.02	18.71	Cytochrome P450 2G1
1.38	12.75	Coiled-coil domain-containing protein 164
84.47	773.32	Tubulin alpha-2/alpha-4 chain
5.26	47.42	Sodium bicarbonate transporter-like protein 11
1.48	13.34	WD repeat-containing protein 65
3.29	28.76	Dynein intermediate chain 3, ciliary
8.3	72.23	Homeobox protein otx5
5.21	44.57	4-coumarate--CoA ligase 1
1.44	12.24	H(+)/Cl(-) exchange transporter 3
1.63	13.33	Tektin-1
2.08	16.69	Protein casc4
1.47	11.69	Uncharacterized protein TM_0508
4.44	35.08	WD repeat-containing protein 16
2.8	21.32	Glycoprotein-N-acetylgalactosamine 3-beta-galactosyltransferase 1
2.76	21.02	Calnexin
3.44	25.72	Hepatocyte nuclear factor 4-beta
3.72	27.62	Dynein intermediate chain 2, ciliary
7.83	57.3	Enkurin
2.29	16.64	Enolase-like protein ENO4
4.18	29.45	Solute carrier family 43 member 3
1.83	12.32	Intraflagellar transport protein 172 homolog
2.29	15.33	WD repeat-containing protein 92
2.33	15.09	TNF receptor-associated factor 4
1.69	10.93	Monocyte to macrophage differentiation factor
13.39	85.61	Protein Star
1.98	12.64	MORN repeat-containing protein 2
2.97	18.65	Rho guanine nucleotide exchange factor 4
5.4	33.64	Retrovirus-related Pol polyprotein from transposon opus
4.09	25.11	Zinc finger protein 577
4.87	29.78	Tumor protein p53-inducible nuclear protein 1
5.39	32.71	Retrovirus-related Pol polyprotein from transposon opus
5.89	34.87	Dynein intermediate chain 3, ciliary
4.11	24.17	Peptidyl-prolyl cis-trans isomerase-like 6
2.19	12.72	Zinc finger protein 84
2.63	14.89	Protein FAM78A
4.76	26.82	DPY30 domain-containing protein 1
5.61	31.5	Radial spoke head protein 4 homolog A
3.12	17.13	DNA-binding protein SATB2
4.49	24.66	Protein FAM124A
2.65	14.42	Retrovirus-related Pol polyprotein from transposon 297
4.1	22.08	Beta-2 adrenergic receptor
3.91	21.01	High affinity choline transporter 1
47.92	252.78	Cytochrome P450 2U1
2.5	13.08	Leucine-rich repeat-containing protein 23
10.19	53.04	Homeobox protein Hmx
3.92	20.32	Coiled-coil domain-containing protein 151
2.86	14.75	Armadillo repeat-containing protein 4
12.85	65.11	CCAAT/enhancer-binding protein beta
2.09	10.4	Putative 115 kDa protein in type-1 retrotransposable element R1DM
2.92	14.39	Transcription factor Sox-11-B
2.86	14.05	Serine/threonine-protein kinase MAK
3.83	18.61	Mediator of RNA polymerase II transcription subunit 24
4.95	23.96	Uncharacterized protein K02A2.6
11.04	53.19	Double zinc ribbon and ankyrin repeat-containing protein 1
4.89	23.46	Vigilin
4.14	19.19	Poly(U)-specific endoribonuclease
9.26	42.81	Zinc finger protein 227
6.49	29.53	C-Myc-binding protein
9.05	40.26	Hepatic leukemia factor
6.38	28.19	EF-hand calcium-binding domain-containing protein 10
19.13	84.22	Heme-binding protein 2
2.76	12	Coiled-coil domain-containing protein 103
3.62	15.78	Solute carrier family 22 member 18
6.7	28.98	Uncharacterized protein C1orf228 homolog
2.52	10.79	Arylsulfatase B
4.64	19.81	Eukaryotic translation initiation factor 4 gamma 3
18.02	76.44	Forkhead box protein A4-A
5.88	24.74	Ropporin-1-like protein
4.31	18.07	Growth arrest-specific protein 8
13.54	56.61	Zinc finger and SCAN domain-containing protein 20
18.35	76.12	Creatine transporter
11.27	46.74	Mechanosensory protein 2
2.62	10.84	Uncharacterized family 31 glucosidase KIAA1161
8.21	33.68	Radial spoke head protein 3 homolog
12.84	52.63	Prefoldin subunit 1
8.21	33.6	Nucleoside diphosphate kinase homolog 5
108.03	442.17	Tubulin beta-4B chain
3.57	14.53	LIM domain kinase 1
10.24	41.71	Tektin-2
4.83	19.66	Parkin coregulated gene protein homolog
5.06	20.59	Zinc transporter 1
2.98	12.11	Beta-1,3-galactosyl-O-glycosyl-glycoprotein beta-1,6-N-acetylglucosaminyltransferase
2.65	10.69	PIH1 domain-containing protein 1
4.53	18.03	Histone acetyltransferase KAT2A
2.89	11.39	Mediator of RNA polymerase II transcription subunit 27-B
2.79	11.04	Xanthine dehydrogenase/oxidase
3.67	14.29	Uncharacterized protein C9orf135
2.8	10.88	Sterile alpha motif domain-containing protein 15
3.15	12.1	Sortilin-related receptor
6.26	23.99	UPF0577 protein KIAA1324-like homolog
2.75	10.28	Zinc transporter ZIP6
5.63	20.96	Rhabdoid tumor deletion region protein 1
6.82	25.32	Steroid 17-alpha-hydroxylase/17,20 lyase
3.49	12.94	Zinc finger MYND domain-containing protein 12
4.76	17.49	ATP-dependent RNA helicase DDX55
4.88	17.87	Tyrosine-protein kinase Fps85D
6.79	24.75	IQ domain-containing protein E
5.73	20.82	Superkiller viralicidic activity 2-like 2
3.47	12.58	Sulfotransferase 1C2
3.54	12.81	Estradiol 17-beta-dehydrogenase 12
8.34	29.87	Putative ankyrin repeat protein FPV162
2.85	10.09	Parafibromin
5.17	18.28	Kinesin-II 95 kDa subunit
5.17	18.19	Calumenin
22.55	79.23	Lecithin-cholesterol acyltransferase-like 1
7.31	25.68	Unconventional myosin-XVIIIa
4.69	16.45	GATA zinc finger domain-containing protein 1
3.65	12.7	Protein lifeguard 2
6.77	23.52	Exosome complex component RRP43
4.08	14.11	E3 ubiquitin-protein ligase Bre1
3.57	12.27	FACT complex subunit SPT16
8.08	27.71	Dynein light chain 1, axonemal
3.56	12.21	Uncharacterized protein C20orf26
3.61	12.35	Insulin-like growth factor 2 mRNA-binding protein 3
7.55	25.51	RNA-binding protein 45
7.23	24.38	Sodium- and chloride-dependent glycine transporter 2
15.2	50.93	RuvB-like 2
15.21	50.97	Cytochrome P450 3A11
3.64	12.13	Probable tyrosine--tRNA ligase, mitochondrial
6.75	22.44	Coiled-coil domain-containing protein 19, mitochondrial
8.64	28.57	Sperm-associated antigen 6
11.42	37.43	Heterogeneous nuclear ribonucleoprotein Q
6.99	22.66	Beta-1,4-N-acetylgalactosaminyltransferase bre-4
5.4	17.47	Transcription elongation factor SPT6
3.24	10.48	GTP-binding protein 128up
3.26	10.38	Poly [ADP-ribose] polymerase 2
6.12	19.46	Pre-mRNA-splicing factor SYF1
59.14	187.72	Isocitrate dehydrogenase [NADP], mitochondrial
3.8	12.03	Huntingtin
6.85	21.65	Echinoderm microtubule-associated protein-like 6
21.39	67.19	Tubulin beta-4B chain
11.52	36.14	Tripartite motif-containing protein 3
6.7	20.99	E2F-associated phosphoprotein
5.3	16.61	Putative pre-mRNA-splicing factor ATP-dependent RNA helicase DHX16
3.56	11.15	Serine/threonine-protein phosphatase 2A 56 kDa regulatory subunit alpha isoform
19.91	62.13	Multidrug resistance-associated protein 4
21.38	66.43	Tubulin beta-4B chain
8.62	26.54	Intraflagellar transport protein 27 homolog
4.72	14.52	NAD(P) transhydrogenase, mitochondrial
6.83	20.98	ATP-dependent RNA helicase DDX54
4.05	12.44	Actin-binding protein anillin
3.66	11.25	Protein inturned
3.36	10.3	Kidney mitochondrial carrier protein 1
33.07	101.38	D-3-phosphoglycerate dehydrogenase
58.88	180.49	Crystallin J1A
4.62	14.11	Putative ferric-chelate reductase 1
8.2	24.92	Splicing factor 3B subunit 1
6.25	18.86	Copia protein
4.75	14.31	Putative pre-mRNA-splicing factor ATP-dependent RNA helicase DHX15
6.07	18.2	DnaJ homolog subfamily B member 13
4.9	14.7	Deoxyribodipyrimidine photo-lyase
3.43	10.1	Major facilitator superfamily domain-containing protein 5
26.16	76.86	Protein LSM12 homolog A
315.92	926.74	Tubulin beta chain
12.66	36.89	Phosphoenolpyruvate carboxykinase [GTP], mitochondrial
5.08	14.79	Probable ATP-dependent RNA helicase DDX47
10.86	31.52	Uncharacterized protein C21orf59 homolog
8.08	23.44	Ribosome production factor 2 homolog
5.9	17.05	Kinesin-like protein KLP6
5.22	15.05	Annexin A7
8.66	24.91	Sterol-4-alpha-carboxylate 3-dehydrogenase, decarboxylating
19.17	55	Alpha-actinin, sarcomeric
6.55	18.74	Vacuolar protein sorting-associated protein 51 homolog
5.19	14.75	Dynein assembly factor 3, axonemal
4.37	12.33	Stromal interaction molecule 1
4.33	12.2	Biorientation of chromosomes in cell division protein 1-like 1
5.2	14.63	Cytohesin-1
3.75	10.53	Tyrosine kinase receptor Cad96Ca
9.8	27.47	Protein HEXIM
7.89	22.07	High affinity choline transporter 1
6.65	18.54	MORN repeat-containing protein 3
5.34	14.83	Kinesin-like protein KLP6
3.88	10.72	Probable ATP-dependent RNA helicase kurz
4.51	12.44	Repulsive guidance molecule A
15.74	43.42	Transitional endoplasmic reticulum ATPase
3.89	10.7	Alcohol dehydrogenase
5.26	14.36	Regulator of G-protein signaling 3
3.98	10.77	Histidine--tRNA ligase, cytoplasmic
6.36	17.18	GTP-binding protein SAR1b
8.23	22.19	Coiled-coil domain-containing protein 171
10.08	27.02	26S proteasome non-ATPase regulatory subunit 5
5.14	13.73	Coiled-coil domain-containing protein 37
6.83	18.23	Mediator of RNA polymerase II transcription subunit 17
13.52	35.97	Coiled-coil domain-containing protein 104
18.13	48.2	Cyclic AMP-responsive element-binding protein 3-like protein 3
6.46	17.1	Succinate dehydrogenase [ubiquinone] iron-sulfur subunit, mitochondrial
18.65	48.78	Radial spoke head protein 9 homolog
11.19	29.08	Lysine-specific histone demethylase 1A
4.44	11.46	BRISC and BRCA1-A complex member 1
11.71	30.14	NF-kappa-B-repressing factor
5.91	15.17	Intraflagellar transport protein 43 homolog B
6.11	15.68	Receptor-type tyrosine-protein phosphatase epsilon
9.95	25.5	High mobility group protein 20A
4.97	12.72	N-acetyltransferase 10
5.71	14.61	EF-hand calcium-binding domain-containing protein 7
17.72	45.24	Zinc finger protein 227
4.7	11.98	Tudor domain-containing protein 3
5.95	15.16	Splicing factor 3A subunit 1
5.68	14.46	Superkiller viralicidic activity 2-like 2
4.56	11.55	Translocating chain-associated membrane protein 1-like 1
16.97	42.9	Coiled-coil domain-containing protein 41
5.08	12.8	Adenylate kinase domain-containing protein 1
4.35	10.95	Transcriptional adapter 3-B
11.81	29.75	ATP synthase subunit gamma, mitochondrial
7.23	18.14	Gamma-tubulin complex component 3
44.77	112.38	Fizzy-related protein homolog
5.9	14.8	Transcription elongation factor SPT6
5.84	14.62	Prefoldin subunit 4
4.68	11.7	Centrosomal protein KIAA1731
4.38	10.95	Coatomer subunit beta
4.9	12.2	Homeobox protein DLL homolog
6.6	16.4	Pumilio domain-containing protein KIAA0020 homolog
6.77	16.78	Heat shock factor protein 1
5.49	13.61	Chromodomain-helicase-DNA-binding protein 4
8.27	20.32	Rho GTPase-activating protein 7
23.36	57.16	La-related protein 7
7.79	19.05	Phosphatidylinositol 3-kinase catalytic subunit type 3
8.65	21.15	Cys-loop ligand-gated ion channel
9.71	23.66	Dyslexia susceptibility 1 candidate gene 1 protein homolog
10.51	25.56	DNA methyltransferase 1-associated protein 1
12.03	29.17	Anaphase-promoting complex subunit 15
5.24	12.66	Inositol hexakisphosphate kinase 1
6.87	16.61	Cytoplasmic FMR1-interacting protein
6.52	15.73	Protein Dr1
6.05	14.6	NADH dehydrogenase [ubiquinone] 1 alpha subcomplex subunit 10, mitochondrial
5.14	12.35	Polycomb protein Asx
38.63	92.79	Cyclin-dependent kinase inhibitor 1C
5.25	12.58	Cleavage and polyadenylation specificity factor subunit 1
9.22	22.1	Nucleoprotein TPR
7.09	16.98	Host cell factor 1
10.15	24.24	Transmembrane 9 superfamily member 3
21.73	51.74	Cyclin-dependent kinase inhibitor 1B
5.79	13.78	Coatomer subunit gamma-2
7.56	17.96	Protein-S-isoprenylcysteine O-methyltransferase
5.86	13.88	Carboxypeptidase N subunit 2
35.59	84.24	ADP-ribosylation factor-like protein 2-binding protein
7.94	18.76	Condensin-2 complex subunit H2
11.3	26.69	FACT complex subunit spt16
69.88	164.95	Solute carrier family 28 member 3
4.38	10.34	UPF0469 protein KIAA0907
17.81	41.98	Tripartite motif-containing protein 2
5.57	13.12	Protein Malvolio
6.98	16.42	Protein RCC2
14.9	35.05	Activator of 90 kDa heat shock protein ATPase homolog 1
6.32	14.85	Protein PIH1D3
5.43	12.75	Death ligand signal enhancer
5.08	11.9	Pericentrin
16.79	39.28	26S protease regulatory subunit 10B
12.69	29.63	Progesterone-induced-blocking factor 1
4.97	11.55	ATP-dependent RNA helicase DHX8
9.96	23.13	Transcription initiation factor TFIID subunit 1
13.45	31.22	Centrosomal protein of 95 kDa
12.4	28.57	Tetraspanin-1
22.25	51.25	Nucleolar and spindle-associated protein 1
4.58	10.54	Cyclin-dependent kinase 2
4.9	11.29	SWI/SNF-related matrix-associated actin-dependent regulator of chromatin subfamily E member 1
9.16	21	Minor histocompatibility antigen H13
42.77	97.89	Phosphate carrier protein, mitochondrial
9.06	20.71	Enkurin domain-containing protein 1
5.15	11.75	Nucleosome-remodeling factor subunit NURF301
4.47	10.14	Forkhead box protein K2
6.27	14.19	SLAIN motif-containing protein 1
4.8	10.85	DNA damage-binding protein 1
6.12	13.82	Autophagy-related protein 2 homolog B
6.24	14.08	HAUS augmin-like complex subunit 7
4.7	10.61	General transcription factor IIE subunit 1
12.08	27.25	UPF0428 protein CXorf56 homolog
10.76	24.22	Metaxin-2
5.23	11.75	Protein transport protein Sec31A
5.82	13.06	UBX domain-containing protein 7
23.26	52.2	Protein dpy-30 homolog
37.57	84.04	RNA-binding protein 24-A
7.12	15.93	Mitochondrial inner membrane protease subunit 1
11.72	26.13	Probable beta-D-xylosidase 2
6.83	15.23	Growth arrest-specific protein 8
16.97	37.78	Putative ferric-chelate reductase 1
5.79	12.88	Coiled-coil domain-containing protein 147
7.93	17.65	Protein AATF
8.25	18.3	RING finger protein 11
5.53	12.23	ARF GTPase-activating protein GIT2
15.37	33.84	Poly(U)-binding-splicing factor PUF60
8.88	19.55	Nuclear pore complex protein Nup93
5.35	11.78	Protein YIPF6
13.46	29.44	Pseudouridylate synthase 7 homolog
8.48	18.52	TBC1 domain family member 10B
8.07	17.64	Transmembrane 9 superfamily member 2
5.91	12.9	Putative oxidoreductase GLYR1
11.28	24.61	Putative uncharacterized oxidoreductase YDR541C
9.31	20.28	DnaJ homolog subfamily C member 8
14.59	31.77	DNA topoisomerase 2-beta
41.73	90.54	Serine/threonine-protein phosphatase 2A catalytic subunit beta isoform
5.66	12.28	Usher syndrome type-1G protein homolog
31.77	68.87	Translocator protein
9.62	20.82	Protein Mdm4
17.63	38.13	Uncharacterized protein C19orf52
4.95	10.7	Cytoplasmic aconitate hydratase
12.96	28.02	Sodium- and chloride-dependent GABA transporter ine
8.19	17.66	Serine/threonine-protein phosphatase 2A regulatory subunit B'' subunit gamma
5.88	12.67	Protein FAM43A
5.6	12.05	ATP-binding cassette sub-family E member 1
8.47	18.21	Ribosome biogenesis protein WDR12 homolog
9.16	19.69	Long-chain-fatty-acid--CoA ligase ACSBG2
13.62	29.25	26S protease regulatory subunit 6A
11.43	24.42	Protein regulator of cytokinesis 1
10.2	21.75	Receptor expression-enhancing protein 5
13	27.7	ATP synthase subunit beta, mitochondrial
6.97	14.82	Regulator of G-protein signaling 3
5.16	10.94	WD repeat-containing protein 48
90.97	192.41	S-methyl-5'-thioadenosine phosphorylase
7.39	15.63	Palmitoyltransferase ZDHHC17
4.86	10.27	THAP domain-containing protein 9
90.58	190.24	Williams-Beuren syndrome chromosomal region 27 protein
5.38	11.27	Protein transport protein Sec24C
6.7	14.02	YTH domain family protein 1
14.31	29.93	Putative ATP-dependent RNA helicase an3
16.83	35.23	NSFL1 cofactor p47
6.47	13.45	DNA repair and recombination protein RAD54-like
9.54	19.81	Sentrin-specific protease 1
11.1	23.02	Midnolin-B
7.72	16	CCR4-NOT transcription complex subunit 2
21.36	44.21	Facilitated trehalose transporter Tret1
15.91	32.91	Innexin unc-7
8.76	18.11	Ubiquitin carboxyl-terminal hydrolase
9.5	19.6	26S protease regulatory subunit 6B
7.47	15.32	Uncharacterized protein C4orf22 homolog
11.91	24.36	Tribbles homolog 2
5.52	11.29	Adenosine 3'-phospho 5'-phosphosulfate transporter 1
5.38	10.96	Serine/threonine-protein kinase PRP4 homolog
8.87	18.08	MAP kinase-interacting serine/threonine-protein kinase 1
16.06	32.68	Sorting nexin-17
12.26	24.96	Cleavage stimulation factor subunit 2
9.02	18.3	Glutamine--fructose-6-phosphate aminotransferase [isomerizing] 2
9.56	19.37	RNA polymerase-associated protein LEO1
7.47	15.08	Cactin
5.21	10.48	Bcl-2-like protein 1
8.19	16.47	Putative AC transposase
11.15	22.32	Pre-mRNA-splicing factor ISY1 homolog
8.8	17.55	cAMP-regulated phosphoprotein 19-A
12.48	24.83	Ubiquitin-like modifier-activating enzyme 1
10.7	21.24	GTP-binding protein 1
38.83	76.99	Elongation factor 2
5.59	11.08	NADH dehydrogenase [ubiquinone] 1 alpha subcomplex subunit 11
12.19	24.11	RNA-binding protein Nova-1
6.46	12.77	ELAV-like protein 4
7.62	15.03	Centrosomal protein of 120 kDa
173.28	341.88	Protein DD3-3
8.87	17.49	Matrix metalloproteinase-9
31.99	62.99	DNA replication licensing factor mcm2
6.71	13.18	Twinfilin-1
6.11	11.98	Transposable element Tcb1 transposase
5.69	11.11	Uncharacterized protein At1g28695
13.12	25.61	Thioredoxin domain-containing protein 9
5.32	10.38	DNA-(apurinic or apyrimidinic site) lyase 2
42.32	82.54	Putative ATP-dependent RNA helicase Pl10
39.73	76.95	Radial spoke head 1 homolog
7.84	15.16	Ras-related protein Rab-14
16.73	32.33	Pre-mRNA-processing-splicing factor 8
32.83	63.44	Stress-70 protein, mitochondrial
5.67	10.93	Ubiquitin carboxyl-terminal hydrolase 46
9.27	17.84	Aminopeptidase N
90.96	174.37	Poly(rC)-binding protein 2
6.88	13.18	CD109 antigen
12.09	23.12	Ras-related protein Rab-10
5.54	10.54	WW domain-binding protein 11
10.3	19.58	U4/U6 small nuclear ribonucleoprotein Prp4
6.39	12.15	Chorion peroxidase
6.37	12.11	Protein-L-isoaspartate(D-aspartate) O-methyltransferase
18.67	35.45	Serine/threonine-protein kinase NLK
9.79	18.57	Intraflagellar transport protein 80 homolog
12.68	24.05	Transcription activator BRG1
5.57	10.56	Serine/threonine-protein phosphatase PGAM5, mitochondrial
6.63	12.58	Cell division cycle protein 23 homolog
8.63	16.34	BSD domain-containing protein 1
9.96	18.86	Protein DPCD
6.28	11.88	Centrosomal protein of 128 kDa
5.6	10.57	Probable dolichyl pyrophosphate Glc1Man9GlcNAc2 alpha-1,3-glucosyltransferase
5.72	10.78	Swarming motility protein YbiA
7.17	13.49	S-formylglutathione hydrolase
6.86	12.91	Zinc finger protein DPF3
22.5	42.31	Protein transport protein Sec61 subunit alpha isoform 2
8.43	15.82	Leucine-rich repeat-containing protein 45
6.67	12.53	Vacuolar protein 8
12.12	22.75	Acidic leucine-rich nuclear phosphoprotein 32 family member A
7.37	13.83	Hydroxysteroid dehydrogenase-like protein 2
23.79	44.61	Eukaryotic translation initiation factor 3 subunit G
16.39	30.69	Protein phosphatase PTC7 homolog
6.02	11.24	F-box/LRR-repeat protein 18
10.25	19.14	Replication protein A 70 kDa DNA-binding subunit
6.79	12.67	General transcription factor IIH subunit 1
12.84	23.95	Transcription factor E2F5
13.03	24.28	Protein FAM188A
5.86	10.91	Cleavage and polyadenylation specificity factor subunit 2
5.68	10.53	RNA polymerase II-associated factor 1 homolog
9.06	16.76	Tight junction protein ZO-2
6.38	11.8	BolA-like protein 1
6.89	12.74	Probable ATP-dependent RNA helicase DDX10
14.4	26.63	SWI/SNF complex subunit SMARCC2
19.27	35.63	26S proteasome non-ATPase regulatory subunit 8
5.46	10.08	AT-rich interactive domain-containing protein 4B
28.45	52.51	Transcription initiation factor TFIID subunit 9
6.34	11.69	Protein PAT1 homolog 1
12.67	23.34	Cyclin-L1
6.84	12.6	Ribosomal protein 63, mitochondrial
5.97	10.99	Cholesterol 24-hydroxylase
8	14.71	tRNA (adenine(58)-N(1))-methyltransferase non-catalytic subunit TRM6
10.18	18.71	Histone acetyltransferase KAT8
14.33	26.32	Sphingosine-1-phosphate lyase 1
5.48	10.04	Leukocyte receptor cluster member 8 homolog
16.41	30.03	Matrix metalloproteinase-9
5.66	10.37	DNA repair protein RAD51 homolog 1
5.51	10.09	HAUS augmin-like complex subunit 6
19.62	35.87	Nucleoside diphosphate kinase 7
9.08	16.59	V-type proton ATPase catalytic subunit A
10.73	19.61	Beta-catenin-like protein 1
8.65	15.8	Sperm-associated antigen 1
5.64	10.3	Cornifelin homolog
8.7	15.87	Sperm-associated antigen 16 protein
6.95	12.67	GMP reductase 2
58.51	106.7	Calreticulin
9.15	16.63	T-complex protein 1 subunit theta
12.65	22.98	NSFL1 cofactor p47
13.45	24.37	INO80 complex subunit B
5.9	10.68	T-complex protein 1 subunit alpha
12.82	23.2	Arylsulfatase B
24.44	44.22	Cold shock domain-containing protein E1
7.19	13.01	Serine/threonine-protein kinase 11-interacting protein
25.95	46.89	Serine hydroxymethyltransferase, cytosolic
17.25	31.16	Cleft lip and palate transmembrane protein 1 homolog
13.55	24.42	Serologically defined colon cancer antigen 8 homolog
7.01	12.62	Cell division cycle 7-related protein kinase
15.78	28.38	RuvB-like helicase 1
7.91	14.22	Alcohol dehydrogenase [NADP(+)]
18.02	32.32	Ankyrin-1
5.8	10.39	U11/U12 small nuclear ribonucleoprotein 48 kDa protein
5.8	10.39	Neurofascin
7.42	13.27	AN1-type zinc finger protein 1
5.83	10.41	Nodal modulator 2
65.52	116.89	Translocon-associated protein subunit delta
24.82	44.07	MKI67 FHA domain-interacting nucleolar phosphoprotein-like
12.89	22.86	Peptidyl-prolyl cis-trans isomerase E
8.17	14.49	Flotillin-2
13.49	23.89	Regulator of nonsense transcripts 1
10.45	18.5	PHD finger protein 10
6.36	11.26	General transcription factor 3C polypeptide 5
7.74	13.73	HemK methyltransferase family member 2
9.41	16.62	Inhibitor of growth protein 1
14.18	25.03	TRAF3-interacting protein 1
9.03	15.95	Nuclear inhibitor of protein phosphatase 1
7.14	12.59	Zinc finger CCCH domain-containing protein 15 homolog
11.94	21	G1/S-specific cyclin-D2
19.51	34.29	UPF0562 protein C7orf55 homolog
32.11	56.24	Reticulocyte-binding protein 2 homolog a
18.03	31.57	Alpha-taxilin
5.93	10.34	Intraflagellar transport protein 88 homolog
35.27	61.43	Elongation factor 2
14.32	24.86	Heat shock 70 kDa protein 4L
6.49	11.27	DNA-directed RNA polymerase III subunit RPC5
7.17	12.43	Cullin-2
47.38	81.98	Protein SET
84.61	146.24	Proliferating cell nuclear antigen
7.53	13	Nuclear pore complex protein Nup160
17.56	30.23	Cofilin
12.82	22.07	WD repeat-containing protein 34
7.73	13.3	26S proteasome non-ATPase regulatory subunit 1
15.13	26	Phospholipase B-like 1
12.69	21.79	Nuclear pore complex protein Nup133
6.99	12	Nuclear pore complex protein Nup205
7.8	13.38	Transcription termination factor 2
11.27	19.32	U6 snRNA-associated Sm-like protein LSm3
29.12	49.92	26S proteasome non-ATPase regulatory subunit 4
5.88	10.06	Prolyl endopeptidase
43.14	73.77	Heme-binding protein 2
7.76	13.27	COP9 signalosome complex subunit 5
9.55	16.3	Actin-related protein 2/3 complex subunit 1A
7.22	12.33	Conserved oligomeric Golgi complex subunit 4
7.71	13.11	Serine/threonine-protein phosphatase 1 regulatory subunit 10
7.16	12.17	Nuclear pore complex protein Nup50
7.52	12.77	UPF0556 protein C19orf10 homolog
36.09	61.16	Zinc finger C4H2 domain-containing protein
35.23	59.62	Probable glutamate receptor
8.63	14.6	Nuclear distribution protein nudE-like 1
7.59	12.84	Coiled-coil and C2 domain-containing protein 2A
29.2	49.38	Histone chaperone ASF1
8.33	14.06	N-acetyl-D-glucosamine kinase
8.73	14.73	Peroxisomal targeting signal 1 receptor
6.07	10.23	Regulator of G-protein signaling 11
8.9	14.98	E3 ubiquitin-protein ligase Topors
7.06	11.87	Actin-2
9.54	15.97	Inositol polyphosphate 5-phosphatase OCRL-1
7.22	12.06	Protein CNPPD1
10.4	17.35	Presenilin-2
10.88	18.14	Chromodomain-helicase-DNA-binding protein 5
11.29	18.82	T-complex protein 1 subunit gamma
19.77	32.9	Ubiquitin-associated protein 2
8.94	14.86	Tyrosine-protein kinase Btk29A
11.58	19.24	Kinesin-like protein KIF3A
6.8	11.29	Nipped-B-like protein
22.8	37.77	Pre-mRNA-splicing factor RBM22
13.55	22.43	Mitochondrial import receptor subunit TOM20 homolog
34.55	57.13	Ubiquitin-conjugating enzyme E2 L3
8	13.23	39S ribosomal protein L30, mitochondrial
7.2	11.9	Hsc70-interacting protein
19.28	31.82	Glutaredoxin-3
10.37	17.11	Activated RNA polymerase II transcriptional coactivator p15
6.83	11.26	Coiled-coil domain-containing protein 150
11.76	19.4	RNA exonuclease 1 homolog
10.11	16.63	Threonine synthase-like 1
9.58	15.75	Peregrin
10.52	17.27	Cullin-5
54.44	89.35	Putative ATP synthase subunit f, mitochondrial
8.64	14.17	HAUS augmin-like complex subunit 5
68.39	112.14	Serine/threonine-protein phosphatase 4 regulatory subunit 1
14.38	23.56	Glycine--tRNA ligase
7.54	12.35	Ubiquitin-conjugating enzyme E2 H
6.97	11.42	Tetratricopeptide repeat protein 14
28.75	47.04	Paired amphipathic helix protein Sin3a
6.53	10.68	Signal recognition particle 68 kDa protein
10.11	16.51	Proline-rich protein PRCC
13.87	22.65	BTB/POZ domain-containing protein 9
7.4	12.09	Zinc finger protein 341
8.26	13.47	Twinkle protein, mitochondrial
7.57	12.34	Transmembrane protein 62
7.05	11.46	Aconitate hydratase, mitochondrial
17.84	29.01	Uncharacterized protein C1orf177 homolog
10.51	17.09	ATP-binding cassette sub-family F member 3
45.01	73.14	Coiled-coil domain-containing protein 85C
16.85	27.36	Cathepsin B
26.68	43.28	Ras association domain-containing protein 1
11.8	19.06	T-complex protein 1 subunit gamma
25.62	41.37	Breast cancer metastasis-suppressor 1-like protein-A
10.84	17.49	Outer dense fiber protein 2
8.52	13.76	Sterol regulatory element-binding protein 1
17.52	28.16	Serine/threonine-protein phosphatase PP1-beta catalytic subunit
7.27	11.67	Exonuclease 3'-5' domain-containing protein 2
6.27	10.06	Protein ariadne-2
7.71	12.35	AP-2 complex subunit mu
9.42	15.07	Pericentriolar material 1 protein
20.58	32.82	Rab11 family-interacting protein 4A
27.16	43.28	Insulin
9.44	15.02	Bromodomain-containing protein 2
11.09	17.64	Retinoid-inducible serine carboxypeptidase
13.7	21.74	Serine/threonine-protein phosphatase 6 regulatory subunit 3
50.04	79.4	Ganglioside GM2 activator
35.75	56.65	Proteasome subunit beta type-1
14.06	22.27	Ribosome production factor 1
7.76	12.29	Agkisacutacin subunit A
11.47	18.17	Splicing factor 3B subunit 4
100.89	159.8	Cytochrome c1, heme protein, mitochondrial
14.47	22.92	Equilibrative nucleoside transporter 1
7.92	12.53	RAC family serine/threonine-protein kinase homolog
10.48	16.58	Ubiquilin-1
33.45	52.88	Sphingolipid delta(4)-desaturase DES1
54.11	85.49	Cyclin-H
13.64	21.53	Cytochrome b-c1 complex subunit 2, mitochondrial
9.67	15.25	E3 ubiquitin-protein ligase TRIM71
19.81	31.26	SEC14-like protein 2
25.22	39.77	Outer row dynein assembly protein 16 homolog
8.7	13.7	Ero1-like protein
9.65	15.2	THO complex subunit 3
52.29	81.76	SWI/SNF-related matrix-associated actin-dependent regulator of chromatin subfamily A member 5
63.85	99.66	Low-density lipoprotein receptor-related protein 1B
37.48	58.24	Protein inscuteable homolog
27.02	41.9	Claspin
20.94	32.46	Transcriptional repressor CTCF
12.58	19.47	Pre-mRNA 3'-end-processing factor FIP1
6.5	10.07	Nuclear factor NF-kappa-B p105 subunit
69.27	107.05	Protein BUD31 homolog
6.77	10.44	Hydroxysteroid dehydrogenase-like protein 2
17.02	26.23	Transcriptional adapter 2-beta
15.32	23.61	Transmembrane protein 9
16.91	26.05	Rab-like protein 5
13.07	20.12	Protein NEDD1
16.8	25.79	Proteasome subunit alpha type-7-like
13.13	20.12	DNA mismatch repair protein Msh6
7.09	10.86	WD repeat-containing protein 54
9.01	13.79	Replication factor C subunit 1
13.22	20.19	Hypoxia up-regulated protein 1
12.16	18.55	Serine/threonine-protein kinase greatwall
9.14	13.93	Succinyl-CoA:3-ketoacid coenzyme A transferase 1, mitochondrial
23.32	35.55	Ras-related protein Rab-1A
20.24	30.83	Actin-related protein 6
16.71	25.46	Cyclin-dependent kinase 11B
11.49	17.49	Ubiquitin-conjugating enzyme E2 G1
9.29	14.13	Casein kinase I isoform alpha
9.22	14.04	Gastrula zinc finger protein xFG20-1
16.67	25.35	Transmembrane protein 147
20.79	31.6	Glucose-induced degradation protein 8 homolog
10.07	15.31	Phosphorylated adapter RNA export protein
7.38	11.21	Sodium- and chloride-dependent GABA transporter 2
43.91	66.67	DnaJ homolog subfamily A member 2
9.02	13.69	WW domain-binding protein 4
33.08	50.19	Endoplasmin
10.25	15.56	Forkhead box protein N3
123.54	186.72	Heterogeneous nuclear ribonucleoprotein U-like protein 1
11.17	16.81	Negative elongation factor E
8.25	12.36	Retinoblastoma-binding protein 5
11.4	17.09	mRNA-capping enzyme
10.03	15.03	SRR1-like protein
21.55	32.27	Importin subunit alpha-3
21.2	31.74	Dolichyl-diphosphooligosaccharide--protein glycosyltransferase subunit 1
24.07	36	Ankyrin-1
6.88	10.29	Mitogen-activated protein kinase 4
15.55	23.24	26S proteasome non-ATPase regulatory subunit 3
21.19	31.65	U4/U6.U5 tri-snRNP-associated protein 1
29.93	44.65	33 kDa inner dynein arm light chain, axonemal
263.42	392.35	40S ribosomal protein SA
15.11	22.5	Transcription initiation factor TFIID subunit 6
38.68	57.44	Histone deacetylase 3
8.3	12.31	Helicase SRCAP
21.16	31.34	Tetraspanin-7
19.18	28.39	HIG1 domain family member 1A, mitochondrial
29.71	43.94	26S proteasome non-ATPase regulatory subunit 14
17.69	26.17	RING finger protein 126
82.04	121.35	Nucleolar protein 56
17.07	25.25	Mitochondrial import inner membrane translocase subunit Tim17-A
16.76	24.78	28S ribosomal protein S5, mitochondrial
27.96	41.32	Splicing factor 45
19.31	28.54	Tetratricopeptide repeat protein 30A
7.29	10.77	Integrator complex subunit 5
18.23	26.84	F-actin-capping protein subunit alpha
8.05	11.84	Ras-related protein Rab-2
15.08	22.17	ATP synthase subunit g, mitochondrial
11.79	17.32	Protein FAM161A
17.68	25.97	Microfibrillar-associated protein 1
9.18	13.47	NF-kappa-B inhibitor cactus
9.05	13.26	Serine/threonine-protein phosphatase 2A 56 kDa regulatory subunit delta isoform
28.25	41.37	Rho guanine nucleotide exchange factor 3
9.66	14.11	Kinesin-like protein KIF18A
46.49	67.96	Arginine and glutamate-rich protein 1-A
12.19	17.8	Histone-lysine N-methyltransferase setd3
22.46	32.8	Serine/threonine-protein kinase PAK mbt
11.16	16.28	Adenosylhomocysteinase A
16.87	24.59	Zygotic DNA replication licensing factor mcm3
14.4	20.97	Protein MEMO1
9.68	14.07	Integrator complex subunit 3
44.11	64.16	WD repeat-containing protein 5
36.31	52.67	WD repeat-containing protein 82
27.88	40.34	Peptidylprolyl isomerase domain and WD repeat-containing protein 1
26.59	38.36	Isocitrate dehydrogenase [NADP] cytoplasmic
38.12	54.94	Proteasome subunit alpha type-1
8.15	11.73	DNA ligase 3
40.55	58.29	Splicing factor U2AF 50 kDa subunit
22.93	32.93	Bardet-Biedl syndrome 7 protein
41.03	58.76	Serine-threonine kinase receptor-associated protein
35.13	50.18	Inner centromere protein
12.86	18.34	Chromodomain-helicase-DNA-binding protein 2
23.79	33.89	RNA polymerase II-associated protein 3
22.31	31.63	Mitotic checkpoint protein BUB3
40.95	58.01	Pre-mRNA branch site p14-like protein
40.21	56.83	Kelch domain-containing protein 1
551.13	775.99	60S ribosomal protein L5

## Sheet: 8h-10h
8h	10h	protein name
1.79	333.59	3-oxoacyl-[acyl-carrier-protein] reductase FabG
0.32	57.77	Apolipophorins
0.59	101	Adipocyte plasma membrane-associated protein
0.32	37.96	Uncharacterized oxidoreductase TM_0325
0.18	21.13	PR domain zinc finger protein 1
4.27	381.75	S-crystallin SL11
0.91	72.7	3-oxoacyl-[acyl-carrier-protein] reductase FabG
0.7	51.53	Adipocyte plasma membrane-associated protein
0.16	10.09	Hydroxysteroid 11-beta-dehydrogenase 1-like protein
1.18	73.96	Cytochrome P450 1A5
0.27	17.21	Uncharacterized oxidoreductase TM_0325
0.2	12.1	Glycolipid 2-alpha-mannosyltransferase 2
1.07	60.23	Bifunctional 3'-phosphoadenosine 5'-phosphosulfate synthase
0.24	12.68	Cytosolic acyl coenzyme A thioester hydrolase
0.21	10.35	Transcriptional regulator Erg
0.26	12.62	Probable polyketide synthase 45
0.24	11.93	17-beta-hydroxysteroid dehydrogenase 14
0.24	10.82	Tektin-3
0.31	14	Plasminogen
0.25	10.6	Monocarboxylate transporter 9
4.39	155.02	Uncharacterized oxidoreductase TM_0325
0.59	20.35	LIM/homeobox protein Lhx4
0.56	18.16	Thyroid hormone receptor alpha-A
2.58	81.26	Probable polyketide synthase 16
1.97	59.64	Hatching enzyme
0.66	17.4	Tektin-3
1.38	33.98	Acetyl-CoA carboxylase
3.81	85.98	Cytochrome P450 1A1
0.57	10.98	Innexin unc-9
5.45	91.88	Glutathione S-transferase omega-1
1.47	24.54	L-Ala-D/L-Glu epimerase
1.92	30.78	Carbonic anhydrase 2
1.38	20.33	Outer dense fiber protein 3
0.83	11.66	Monocarboxylate transporter 12
1.03	14.35	EF-hand calcium-binding domain-containing protein 6
2.16	30.05	Neuroblast differentiation-associated protein AHNAK
1.57	20.1	Sulfotransferase 1C2A
0.85	10.84	Alkaline phosphatase, tissue-nonspecific isozyme
6.93	86.65	Fatty acid-binding protein, intestinal
2.05	23.89	Cytidine deaminase
2.53	29.11	Epididymal secretory glutathione peroxidase
1.9	21.28	Adipocyte plasma membrane-associated protein
1.02	11.32	Papilin
0.96	10.61	Myc proto-oncogene protein
1.11	12.05	Carbonic anhydrase 2
1.17	11.52	ABC transporter G family member 26
1.06	10.42	ABC transporter G family member 9
1.75	16.97	Sterile alpha motif domain-containing protein 11
3.54	34.09	Aldehyde dehydrogenase, mitochondrial
1.22	11.03	Nucleoporin NUP159
1.95	17.57	Ras-related protein Rab-9A
2.6	23.2	ATP-citrate synthase
1.21	10.78	Outer dense fiber protein 3
1.16	10.2	ATP-citrate synthase
1.31	11.39	Peptidase M20 domain-containing protein 2
3.45	29.79	Peptidyl-prolyl cis-trans isomerase B
2.94	24.14	Leucine-rich repeat and WD repeat-containing protein KIAA1239
4.98	40.13	Protein dispatched homolog 1
1.93	15.3	Cysteine-rich secretory protein Mr30
2.32	18.21	Beta,beta-carotene 15,15'-monooxygenase
5.27	41.07	Apolipophorins
8.87	67.07	Sodium/iodide cotransporter
11.87	88.91	Actin-2
1.44	10.75	Dynein heavy chain 7, axonemal
1.41	10.28	Alpha/beta hydrolase domain-containing protein 11
2.66	19.22	Aldehyde dehydrogenase, cytosolic 2
9.48	65.34	Calmodulin
1.6	10.45	Inositol phosphoceramide mannosyltransferase 2
6.17	39.71	Cytosolic phospholipase A2
2.4	15.33	Dimethylglycine dehydrogenase, mitochondrial
2.11	13.28	GRB2-associated and regulator of MAPK protein
2.18	13.41	Dynein heavy chain 1, axonemal
1.78	10.91	Zinc finger and BTB domain-containing protein 20
16.61	101.2	Cytoplasmic FMR1-interacting protein
1.93	11.31	ATP-citrate synthase
2.43	14.1	Lipase maturation factor 2
6.06	35.13	Homeodomain-interacting protein kinase 3
2.87	16.55	Gelsolin-like protein 2
2.35	13.49	Eukaryotic translation initiation factor 5B
2.48	14.08	Protein FAM102B
4.58	25.74	3-oxoacyl-[acyl-carrier-protein] reductase FabG
3	16.36	LIM and SH3 domain protein F42H10.3
2.13	11.59	Arylacetamide deacetylase-like 3
2.58	14.01	Transient receptor potential cation channel subfamily V member 6
2.08	11.26	Kinesin-related protein 1
4.58	23.28	Calmodulin
14.75	74.44	Armadillo repeat-containing protein 4
3.04	15.17	Cytoskeleton-associated protein 5
2.3	11.46	Tripartite motif-containing protein 3
6.63	32.52	Thyrotroph embryonic factor
3.35	16.17	Glycerol-3-phosphate dehydrogenase [NAD(+)], cytoplasmic
9.17	43.87	Pumilio homolog 2
5.59	26.73	Calmodulin
2.18	10.03	Long-chain-fatty-acid--CoA ligase 3
8.24	37.16	Very long-chain specific acyl-CoA dehydrogenase, mitochondrial
3.68	16.57	Rootletin
2.68	11.99	Transient receptor potential cation channel subfamily M member 1
4.95	22.14	Protein TBATA
3.88	17.32	Uncharacterized protein FLJ46082 homolog
5.19	23.07	Transmembrane protein 56-B
3.2	14.2	Androglobin
5.1	22.63	Basement membrane-specific heparan sulfate proteoglycan core protein
30.09	131.71	Betaine--homocysteine S-methyltransferase 1
2.52	10.7	von Willebrand factor A domain-containing protein 3B
3.09	12.91	La-related protein 4
4.39	18.08	AP-1 complex subunit gamma-1
3.47	14.08	Solute carrier family 2, facilitated glucose transporter member 1
6.12	24.21	Tubby protein homolog
5.62	22.05	Neural cell adhesion molecule L1
3	11.57	Brefeldin A-inhibited guanine nucleotide-exchange protein 1
2.84	10.83	Phosphatidylinositol-binding clathrin assembly protein LAP
2.96	11.2	Sperm surface protein Sp17
3.67	13.86	Programmed cell death 6-interacting protein
3.1	11.69	L-aminoadipate-semialdehyde dehydrogenase-phosphopantetheinyl transferase
6.92	26.02	UPF0392 protein F13G3.3
5.15	18.99	Sodium/calcium exchanger 1
2.96	10.79	Zinc finger homeobox protein 4
2.86	10.35	Rab9 effector protein with kelch motifs
4	14.11	Septin-7
4.44	15.27	L-threonine 3-dehydrogenase, mitochondrial
3.87	13.29	Dynein heavy chain 10, axonemal
16.16	54.71	Probable RNA-directed DNA polymerase from transposon X-element
3.3	11.16	Transcription factor AP-4
3.83	12.96	Probable RNA-directed DNA polymerase from transposon BS
5.94	19.91	Tricarboxylate transport protein, mitochondrial
4.26	14.25	Innexin unc-9
3.04	10.11	Protein arginine N-methyltransferase 5
6.59	21.44	RING finger protein 38
4.07	13.19	Palmitoyltransferase ZDHHC15
14.94	47.69	Glutathione S-transferase omega-1
4.54	14.36	Spectrin alpha chain
29.78	94.17	Tumor protein p53-inducible nuclear protein 1
6.71	21.1	Sestrin-1
3.5	10.93	Protein AF-9
3.81	11.84	6-phosphogluconate dehydrogenase, decarboxylating
4.64	14.35	Solute carrier organic anion transporter family member 5A1
7.85	24.1	Transcription factor HES-1-A
3.47	10.61	Double-stranded RNA-specific editase 1
4.41	13.5	Ribonucleoside-diphosphate reductase large subunit
3.31	10.09	N-acetylglucosamine-1-phosphodiester alpha-N-acetylglucosaminidase
4.38	13.31	Protein Smaug homolog 1
3.69	11.16	Protein roadkill
3.94	11.9	BTB/POZ domain-containing protein 2
7.92	23.78	Ribonucleoside-diphosphate reductase large subunit
9.77	28.9	Laminin subunit alpha
6.66	19.72	Probable RNA-directed DNA polymerase from transposon BS
3.6	10.61	V-type proton ATPase subunit B
5.23	15.38	AP-1 complex subunit mu-1
3.69	10.85	Transmembrane and coiled-coil domains protein 1
4.42	12.96	Coiled-coil domain-containing protein 114
5.78	16.7	Vacuolar protein sorting-associated protein 35
7.32	21.1	Outer dense fiber protein 3-B
3.72	10.72	Protein FAM210A
14.38	41.3	Zygotic DNA replication licensing factor mcm6-B
4.61	13.23	UDP-glucose 6-dehydrogenase
6.92	19.85	DNA repair protein XRCC1
4.09	11.65	Thyroid transcription factor 1
18.66	53.18	SPRY domain-containing SOCS box protein 1
5.78	16.41	Glutathione gamma-glutamylcysteinyltransferase 2
15.97	44.73	Adenylyl cyclase-associated protein 2
8.39	23.49	Plastin-3
7.95	21.94	Dynein heavy chain 5, axonemal
7.69	21.08	Endophilin-B1
3.86	10.56	Hormonally up-regulated neu tumor-associated kinase
4.16	11.28	Transmembrane protein C2orf18 homolog
6.86	18.46	Surfeit locus protein 4
4.7	12.54	B(0,+)-type amino acid transporter 1
3.84	10.23	Uncharacterized protein C2orf62 homolog
12.64	33.62	Visual system homeobox 2
3.92	10.42	E3 ubiquitin-protein ligase HERC2
5.93	15.78	Doublecortin domain-containing protein 5
8.07	21.37	Clathrin heavy chain 1
14.4	37.94	Creatine kinase, flagellar
4.45	11.68	Collagen alpha-2(IV) chain
3.95	10.26	DNA polymerase delta subunit 4
4.58	11.87	GRIP and coiled-coil domain-containing protein 2
8.81	22.84	Bromodomain adjacent to zinc finger domain protein 1A
8.71	22.47	Very low-density lipoprotein receptor
11.63	30.01	Nucleoside diphosphate-linked moiety X motif 17
6.18	15.93	Phosphoribosylformylglycinamidine synthase
6.29	16.2	Diphosphoinositol polyphosphate phosphohydrolase 1
4.89	12.55	Transmembrane 7 superfamily member 3
8.78	22.52	LIM domain-binding protein 2
6.58	16.87	Tyrosine-protein kinase transmembrane receptor ROR1
5.39	13.73	Clustered mitochondria protein homolog
31.77	80.74	DNA topoisomerase 2-beta
9.79	24.85	EF-hand calcium-binding domain-containing protein 6
4.5	11.38	E3 ubiquitin-protein ligase listerin
5.33	13.47	Protein FAM49B
6.18	15.6	CUGBP Elav-like family member 3-A
10.68	26.96	T-complex protein 1 subunit alpha
6.09	15.34	E3 ubiquitin-protein ligase KCMF1
6.3	15.85	Putative IQ motif and ankyrin repeat domain-containing protein LOC642574
6.07	15.28	Kelch-like protein 24
36.81	92.39	Protein LSM14 homolog A
8.22	20.63	Actin-related protein 2/3 complex subunit 2
6.68	16.64	Coatomer subunit alpha
16.44	40.92	Ras-specific guanine nucleotide-releasing factor RalGPS2
5.61	13.92	Collagen alpha-1(XXVIII) chain
7.13	17.72	Inositol phosphoceramide mannosyltransferase 1
5.39	13.35	Very long-chain acyl-CoA synthetase
15.34	37.9	3'(2'),5'-bisphosphate nucleotidase 1
4.79	11.83	Peroxisomal N(1)-acetyl-spermine/spermidine oxidase
6	14.81	Rab GTPase-activating protein 1
4.97	12.14	Protein alan shepard
4.76	11.62	Rap1 GTPase-activating protein 1
6.86	16.72	Leucine-rich repeat and calponin homology domain-containing protein 3
5.58	13.58	Dynein beta chain, ciliary
5.26	12.79	Proteasome-associated protein ECM29 homolog
6.27	15.25	Peroxisomal carnitine O-octanoyltransferase
7.12	17.12	CCR4-NOT transcription complex subunit 1
9.85	23.54	2'-5'-oligoadenylate synthase 1
5.53	13.19	Inorganic pyrophosphatase
12.53	29.87	Frizzled-1
23.46	55.71	Vigilin
7.56	17.94	Tumor suppressor p53-binding protein 1
5.98	14.16	Calpain-B
5.84	13.82	Acylamino-acid-releasing enzyme
4.79	11.32	Leucine-rich repeat and fibronectin type-III domain-containing protein 4
11.7	27.65	Cytospin-A
6.9	16.24	Protein catecholamines up
6.64	15.64	V-type proton ATPase 116 kDa subunit a isoform 1
7.94	18.63	Probable RNA-directed DNA polymerase from transposon X-element
7.77	18.21	Laminin subunit alpha
8.68	20.28	Citron Rho-interacting kinase
11.59	27.02	Transcription factor 19
7.59	17.62	Transducin-like enhancer protein 1
9.42	21.66	Leucine-rich repeat-containing protein 23
4.75	10.9	Probable palmitoyltransferase ZDHHC21
4.56	10.46	Calcium channel flower
7.12	16.35	Thyroid receptor-interacting protein 11
14.61	33.46	Creatine kinase M-type
18.49	42.34	Transmembrane protein 115
8.02	18.31	Annexin A13
4.73	10.75	Protein sprouty homolog 2
5.11	11.59	Coiled-coil domain-containing protein 170
4.71	10.69	Delta-1-pyrroline-5-carboxylate dehydrogenase, mitochondrial
9.71	22.03	Protein SET
5.5	12.41	Macoilin
4.75	10.73	Huntingtin-interacting protein 1
10.39	23.44	Adenylate kinase 7
6.94	15.65	DNA polymerase epsilon catalytic subunit A
6.1	13.73	DNA polymerase delta catalytic subunit
14.6	32.87	tRNA (cytosine(34)-C(5))-methyltransferase
6.22	13.94	Glycerol-3-phosphate acyltransferase 1, mitochondrial
4.65	10.41	Protocadherin-11 Y-linked
5.58	12.49	Probable RNA-binding protein 19
6.59	14.75	Formin-binding protein 1 homolog
6.98	15.61	Interference hedgehog
5.3	11.86	Clustered mitochondria protein homolog
5.01	11.2	Synaptonemal complex protein 3
7.53	16.79	Coiled-coil domain-containing protein 11
4.53	10.08	CD109 antigen
32.68	72.8	Sorting nexin-17
6.52	14.51	Poliovirus receptor-related protein 1
11.95	26.57	Syndecan
5.24	11.64	Histone deacetylase complex subunit SAP130-A
9.96	22.09	Flotillin-2
8.6	19.06	Chromodomain-helicase-DNA-binding protein 7
4.58	10.14	Coiled-coil domain-containing protein 40
5.52	12.22	Cyclic nucleotide-binding domain-containing protein 1
13.9	30.72	DNA-directed RNA polymerase II subunit RPB1
17.64	38.89	Transmembrane 9 superfamily member 2
9.07	19.89	Maternal B9.10 protein
7.13	15.62	Serine/threonine-protein kinase MARK1
5.42	11.87	Protein EFR3 homolog A
12.35	27.01	Polycomb protein Asx
4.92	10.71	Homocysteine-responsive endoplasmic reticulum-resident ubiquitin-like domain member 2 protein
7.01	15.26	Putative DNA helicase Ino80
15.07	32.78	Pericentriolar material 1 protein
12.35	26.82	Ubiquitin-conjugating enzyme E2 H
12.16	26.27	Ubiquitin carboxyl-terminal hydrolase 4
4.99	10.77	Delta(8)-fatty-acid desaturase
21.75	46.93	Receptor expression-enhancing protein 5
13.56	29.25	Calcyclin-binding protein
15.98	34.42	EF-hand domain-containing protein 1
11.38	24.48	Elongation of very long chain fatty acids protein 7
7.06	15.08	Laccase-1
5.65	12.03	Protein FAM154B
5.85	12.43	Microtubule-associated protein futsch
5.37	11.41	Sphingosine-1-phosphate phosphatase 1
5.55	11.73	FTS and Hook-interacting protein homolog
5.44	11.49	Collagen type IV alpha-3-binding protein
15.66	33.06	Sulfotransferase 1C2
4.88	10.3	Vesicular integral-membrane protein VIP36
8.45	17.79	Myotubularin-related protein 2
12.96	27.07	Uncharacterized protein C17orf105
6.06	12.57	La-related protein 1
9.96	20.66	Protocadherin-11 X-linked
7.46	15.45	E3 ubiquitin-protein ligase TRIP12
13.13	27.16	Tubulin-specific chaperone cofactor E-like protein
9.45	19.55	EF-hand domain-containing family member B
12.67	26.21	GMP reductase 2
57.05	117.92	Vesicle-associated membrane protein 3
7.41	15.29	Protein crumbs
11.69	24	Protein PAT1 homolog 1
10.7	21.94	Cytoplasmic aconitate hydratase
5.14	10.53	Protein FAM48A
7.85	16.01	Neurocalcin homolog
5.01	10.22	Major vault protein
5.7	11.62	Clusterin-associated protein 1 homolog
11.46	23.27	Aconitate hydratase, mitochondrial
24.59	49.74	Zygotic DNA replication licensing factor mcm3
8.5	17.14	Transmembrane emp24 domain-containing protein 3
6.24	12.59	SEC14-like protein 5
10.36	20.82	Methyltransferase-like protein 22
37.46	75.34	Protein phosphatase 1G
9.23	18.56	Arfaptin-1
13.11	26.33	B-box type zinc finger protein ncl-1
31.86	63.94	UDP-glucuronosyltransferase
7.85	15.74	O-phosphoseryl-tRNA(Sec) selenium transferase
9.35	18.74	Xaa-Pro dipeptidase
10.95	21.83	Coatomer subunit beta
6.42	12.79	Leukotriene-B(4) omega-hydroxylase 1
7.66	15.25	Transposable element P transposase
7.64	15.17	Chromodomain-helicase-DNA-binding protein Mi-2 homolog
8.36	16.59	Bifunctional glutamate/proline--tRNA ligase
11.44	22.67	Ran-binding protein 9
15.16	29.99	Ras-related protein Rab-14
7.97	15.74	Sodium- and chloride-dependent glycine transporter 2
8.95	17.68	Sodium- and chloride-dependent GABA transporter 2
7.09	13.97	Tetraspanin-11
9.21	18.09	Protein numb
17.49	34.35	Matrix metalloproteinase-9
10.24	20.1	SRSF protein kinase 1
6.82	13.38	Calcium/calmodulin-dependent protein kinase type II
5.56	10.84	80 kDa MCM3-associated protein
11.15	21.7	Serine/threonine-protein phosphatase 2A 56 kDa regulatory subunit alpha isoform
11.29	21.92	SWI/SNF-related matrix-associated actin-dependent regulator of chromatin subfamily E member 1
7.65	14.83	Ankyrin repeat and FYVE domain-containing protein 1
11.84	22.93	Ras-related protein Rab-2
12.35	23.87	Insulin-like growth factor 2 mRNA-binding protein 3
6.09	11.77	Chromodomain-helicase-DNA-binding protein Mi-2 homolog
41.22	79.61	Membrane-associated progesterone receptor component 2
14.05	27.1	Serine/threonine-protein kinase MAK
8.73	16.82	Aspartate aminotransferase, cytoplasmic
12.32	23.68	Intraflagellar transport protein 172 homolog
7.02	13.49	Cytochrome P450 2F2
24.24	46.54	Transmembrane 9 superfamily member 3
15.78	30.16	Lysosome-associated membrane glycoprotein 1
5.58	10.67	Acyl-coenzyme A oxidase 3, peroxisomal
5.64	10.76	Partitioning defective 3 homolog
5.5	10.5	Major vault protein
7.22	13.76	Uncharacterized protein YMR196W
5.66	10.76	Poly(U)-specific endoribonuclease-A
8.67	16.42	BRO1 domain-containing protein BROX
5.34	10.1	Large proline-rich protein bag6-A
7.49	14.13	Rhophilin-2
7.1	13.37	Transportin-1
7.6	14.31	EH domain-containing protein 1
7.89	14.86	ATPase family AAA domain-containing protein 2
5.87	11.04	E3 ubiquitin-protein ligase RBBP6
5.46	10.24	Cytoplasmic dynein 1 intermediate chain 2
12.58	23.59	Sulfotransferase 1C2
11.27	21.12	Protein transport protein Sec24C
7.62	14.27	Protein Shroom4
11.94	22.34	RNA-directed DNA polymerase from mobile element jockey
9.29	17.39	Catenin alpha-2
17.96	33.58	Cell division cycle protein 27 homolog
10.54	19.7	Enoyl-CoA delta isomerase 2, mitochondrial
7.66	14.27	Centrosomal protein kizuna
5.84	10.86	ATP-dependent DNA helicase Q1
8.3	15.42	Mitogen-activated protein kinase kinase kinase MLT
15.79	29.23	Zinc finger protein 394
6.25	11.55	Transportin-1
9.61	17.75	WD repeat domain phosphoinositide-interacting protein 3
10.85	19.98	DNA damage-binding protein 1
27.24	50.14	Multidrug resistance-associated protein 1
7.2	13.25	Protein disulfide-isomerase A4
13.16	24.18	Mediator of RNA polymerase II transcription subunit 26
29.93	54.99	Putative ATP-dependent RNA helicase an3
6.75	12.4	Vacuolar protein sorting-associated protein 4A
16.04	29.34	Protein disulfide-isomerase A3
8.32	15.22	Fatty acid desaturase 2
6.9	12.61	Protein O-linked-mannose beta-1,2-N-acetylglucosaminyltransferase 1
5.76	10.51	Kelch-like protein 20
9.32	16.96	Serine/threonine-protein kinase LATS1
7.73	14.03	Centrosomal protein of 104 kDa
6.4	11.63	Kinesin-associated protein 3
5.89	10.7	Palmitoyltransferase ZDHHC3
5.85	10.6	Treslin
21	38.07	G1/S-specific cyclin-D2
62.99	114.04	DNA replication licensing factor mcm2
6.17	11.16	DNA helicase INO80
8.46	15.29	Bromodomain adjacent to zinc finger domain protein 1A
14.73	26.59	EF-hand calcium-binding domain-containing protein 1
9.49	17.13	Post-GPI attachment to proteins factor 2-like
5.7	10.29	N-acetylgalactosaminyltransferase 7
6.32	11.4	Galactocerebrosidase
15.91	28.67	Nucleolar GTP-binding protein 1
6.21	11.17	Tyrosine-protein kinase Src42A
9.53	17.13	Protein FAM135A
6.09	10.92	PWWP domain-containing protein 2B
7.07	12.66	Serine/threonine-protein kinase Nek10
21.85	39.12	Transcriptional regulator ATRX
13.73	24.56	HemK methyltransferase family member 2
7.63	13.65	Lysine-specific demethylase 3A
7.99	14.29	Kinesin-like protein KIF3A
8	14.3	DNA topoisomerase 3-beta-1
8.74	15.6	Heat shock cognate 71 kDa protein
8.06	14.38	T-box transcription factor TBX2
9.44	16.83	Kinesin heavy chain
5.79	10.31	Gastrula zinc finger protein XlCGF57.1
6.86	12.21	Phosphatidylinositol 4-phosphate 5-kinase type-1 alpha
8.05	14.31	Low density lipoprotein receptor adapter protein 1-B
5.74	10.2	Histone-lysine N-methyltransferase EHMT1
14.19	25.18	SLAIN motif-containing protein 1
8.53	15.12	Cell division cycle and apoptosis regulator protein 1
8.92	15.8	Homeobox protein extradenticle
13.8	24.3	Cleavage stimulation factor subunit 3
9.34	16.44	Dystroglycan
25.03	43.9	TRAF3-interacting protein 1
6.43	11.24	DNA polymerase alpha catalytic subunit
7.3	12.74	Transcription factor HES-4-B
41.28	71.9	Carbohydrate sulfotransferase 11
5.76	10.03	TAR DNA-binding protein 43
18.42	32.03	Multidrug resistance-associated protein 1
20.91	36.32	Protein phosphatase 1 regulatory subunit 37
7.49	13.01	Protein disulfide-isomerase
7.63	13.24	Guanine nucleotide-binding protein G(s) subunit alpha
12.35	21.43	AP-2 complex subunit mu
15.55	26.95	Pleckstrin homology-like domain family B member 2
6.21	10.74	Granulins
6.86	11.87	Ankyrin repeat domain-containing protein 42
12.8	22.12	Adenylate kinase domain-containing protein 1
17.65	30.45	Band 4.1-like protein 5
10.35	17.84	Ethanolamine-phosphate phospho-lyase
10.34	17.79	Dual serine/threonine and tyrosine protein kinase
11.76	20.19	Lipopolysaccharide-induced tumor necrosis factor-alpha factor homolog
8.73	14.99	GTP-binding protein CG1354
9.35	16.02	Coiled-coil domain-containing protein 39
6.2	10.63	Ankyrin repeat domain-containing protein 26
11.05	18.91	Protein FAM46C
10.93	18.72	Monocyte to macrophage differentiation factor
11.01	18.82	Tumor necrosis factor alpha-induced protein 8
43.42	74.11	Transitional endoplasmic reticulum ATPase
6.79	11.58	Zinc finger and BTB domain-containing protein 17
67.19	114.49	Tubulin beta-4B chain
7.89	13.45	Ubiquitin carboxyl-terminal hydrolase 1
19.06	32.42	T-complex protein 1 subunit gamma
11.28	19.16	Zinc finger protein 800
6.32	10.72	Phosphofurin acidic cluster sorting protein 2
13.86	23.52	Multidrug resistance protein 1
9.14	15.5	Cell division cycle and apoptosis regulator protein 1
12.59	21.33	Zinc finger CCCH domain-containing protein 15 homolog
50.85	86.09	Cdc42 homolog
42.89	72.53	Probable protein phosphatase CG10417
30	50.72	Cathepsin B
28.79	48.43	DNA replication licensing factor mcm5-A
7.14	12	BTB/POZ domain-containing protein 7
6.68	11.24	Osteoclast-stimulating factor 1
17.31	29.1	T-complex protein 1 subunit zeta
16.58	27.84	Ubiquilin-1
7.29	12.22	Protein BCL9 homolog
7.03	11.78	Abnormal spindle-like microcephaly-associated protein homolog
6.93	11.62	Splicing factor, suppressor of white-apricot homolog
7.45	12.47	Integrin beta-1
13.26	22.14	Serine/threonine-protein phosphatase 2A 56 kDa regulatory subunit delta isoform
18.82	31.44	T-complex protein 1 subunit gamma
19.29	32.18	T-complex protein 1 subunit delta
6.43	10.72	Reticulon-3
14.92	24.88	Telomere-associated protein RIF1
24.83	41.22	Ubiquitin-like modifier-activating enzyme 1
6.86	11.36	Ubiquitin carboxyl-terminal hydrolase 19
19.4	32.09	RNA exonuclease 1 homolog
10.29	17	Mitogen-activated protein kinase 4
11.17	18.41	Cullin-1
7.11	11.72	Alpha-centractin
23.66	38.93	Transmembrane emp24 domain-containing protein 4
12.05	19.77	ATP-binding cassette sub-family E member 1
15.49	25.41	Chromodomain-helicase-DNA-binding protein Mi-2 homolog
7.77	12.75	Surfeit locus protein 6
19.31	31.67	Dual specificity protein phosphatase CDC14A
20.32	33.27	Coiled-coil domain-containing protein 151
6.73	11	Calpain-5
11.65	19.04	Golgi phosphoprotein 3
7.22	11.79	Kinetochore protein NDC80 homolog
32.62	53.24	Matrix metalloproteinase-16
7.06	11.5	M-phase phosphoprotein 8
8.59	13.98	Unconventional myosin-VI
6.64	10.81	Probable maltase H
9.44	15.3	RNA-binding protein fusilli
13.57	21.98	Probable inactive protein kinase-like protein SgK071 homolog
9.45	15.27	DnaJ homolog subfamily C member 27-A
7.34	11.82	Lysine-specific demethylase 2B
16.4	26.36	Adenylosuccinate synthetase isozyme 2 A
7.35	11.81	RING finger protein 157
7.81	12.55	LON peptidase N-terminal domain and RING finger protein 2
6.44	10.34	Protein arginine N-methyltransferase 5
9.12	14.63	Formimidoyltransferase-cyclodeaminase
8.28	13.26	ATP-dependent zinc metalloprotease YME1 homolog
10.38	16.6	Poly [ADP-ribose] polymerase 2
7.04	11.25	Ubiquitin-conjugating enzyme E2 Q1
10.37	16.56	Acid ceramidase
23.02	36.71	Midnolin-B
24.77	39.48	Ubiquitin-conjugating enzyme E2 R2
7.65	12.17	WD repeat-containing protein 20
7.01	11.15	Chromosome transmission fidelity protein 18 homolog
6.88	10.92	Condensin complex subunit 3
16.74	26.57	Importin-7
10.61	16.79	Staphylococcal nuclease domain-containing protein 1
12.7	20.09	Protein lifeguard 2
16.63	26.29	T-complex protein 1 subunit theta
24.86	39.3	Heat shock 70 kDa protein 4L
16.82	26.58	Double-strand-break repair protein rad21 homolog
19.98	31.58	PDZ domain-containing protein GIPC1
19.81	31.28	Eukaryotic translation initiation factor 4 gamma 3
10.63	16.76	Poly(A) polymerase gamma
13.56	21.31	Protein sel-1 homolog 1
24.4	38.28	BPTI/Kunitz domain-containing protein 4
9.71	15.23	Transcriptional regulator ATRX
21.17	33.18	Probable G-protein coupled receptor 142
19.66	30.79	Parkin coregulated gene protein homolog
12.9	20.15	Putative oxidoreductase GLYR1
14.62	22.81	CCR4-NOT transcription complex subunit 6-like
7.59	11.85	Protein MCM10 homolog
8.8	13.69	Uncharacterized protein C7orf57 homolog
10.62	16.52	Extracellular sulfatase Sulf-1
9.72	15.11	E3 ubiquitin-protein ligase synoviolin B
10.1	15.71	Major facilitator superfamily domain-containing protein 5
6.61	10.24	N-acetylglucosamine-6-sulfatase
24.52	37.97	Protein phosphatase 1B
7.64	11.82	MAU2 chromatid cohesion factor homolog
6.49	10.04	Arf-GAP with Rho-GAP domain, ANK repeat and PH domain-containing protein 1
20.82	32.17	Lysine-specific demethylase 5A
9.46	14.6	Cyclin-dependent kinase 12
14.92	23.05	Genetic suppressor element 1
61.43	94.84	Elongation factor 2
19.32	29.77	Metastasis-associated protein MTA1
10.61	16.34	Guanine nucleotide-binding protein G(o) subunit alpha
8.38	12.9	Serine palmitoyltransferase 2
16.89	26	Rho GDP-dissociation inhibitor 1
13.93	21.4	Carboxypeptidase E
42.31	64.84	Protein transport protein Sec61 subunit alpha isoform 2
14.6	22.36	Nuclear distribution protein nudE-like 1
18.34	28.08	Chromodomain-helicase-DNA-binding protein 2
10.06	15.39	Prolyl endopeptidase
16.5	25.21	PCTP-like protein
9.91	15.13	ADIPOR-like receptor CG5315
56.79	86.71	Neutral and basic amino acid transport protein rBAT
26	39.68	Phospholipase B-like 1
82.54	125.97	Putative ATP-dependent RNA helicase Pl10
7.85	11.97	Protein spinster homolog 1
11.98	18.22	Tudor domain-containing protein 3
17.27	26.24	Cullin-5
8.05	12.22	Alpha/beta hydrolase domain-containing protein 13
18.51	28.06	Nuclear pore complex protein Nup98-Nup96
18.08	27.35	MAP kinase-interacting serine/threonine-protein kinase 1
21.02	31.71	UPF0760 protein C2orf29 homolog
8.08	12.17	ER membrane protein complex subunit 1
10.72	16.14	Cullin-4B
13.41	20.17	RNA polymerase II subunit A C-terminal domain phosphatase SSU72
12.37	18.6	tRNA-dihydrouridine(47) synthase [NAD(P)(+)]-like
11.63	17.47	Zinc finger protein 600
8.22	12.33	Flotillin-1
9.25	13.87	Pyridoxal-dependent decarboxylase domain-containing protein 1
15.3	22.94	SWI/SNF-related matrix-associated actin-dependent regulator of chromatin subfamily E member 1
13.88	20.78	Brachyury protein
24.92	37.2	Splicing factor 3B subunit 1
187.72	279.98	Isocitrate dehydrogenase [NADP], mitochondrial
7.28	10.86	Dynamin-like 120 kDa protein, mitochondrial
7.23	10.78	Afadin
14.73	21.94	Bcl-2-related protein A1
8.65	12.81	Serine/threonine-protein kinase tousled-like 1
19.27	28.53	Exportin-5
34.52	51.03	Bromodomain adjacent to zinc finger domain protein 1A
17.67	26.07	Rab GDP dissociation inhibitor beta
16.28	24.01	Inosine-5'-monophosphate dehydrogenase 1
26.44	38.99	14-3-3-like protein 2
10.07	14.79	Protein argonaute-2
13.7	20.11	Pre-mRNA-processing factor 17
11.41	16.74	Chromosome-associated kinesin KIF4
7.94	11.62	Uncharacterized protein C9orf117 homolog
17.74	25.91	Cytohesin-1
14.52	21.18	Zinc finger RNA-binding protein
9.8	14.26	Splicing factor, arginine/serine-rich 15
12.88	18.73	Coiled-coil domain-containing protein 147
8.9	12.94	KN motif and ankyrin repeat domain-containing protein 1
17.36	25.18	Msx2-interacting protein
11.03	16	Glutamate receptor 2
8.55	12.39	Intraflagellar transport protein 81 homolog
28.5	41.24	F-box only protein 9
27.62	39.91	Dynein intermediate chain 2, ciliary
17.18	24.8	GTP-binding protein SAR1b
7.14	10.3	Fringe glycosyltransferase
9.67	13.95	Mitotic checkpoint serine/threonine-protein kinase BUB1 beta
12.31	17.68	Helicase SRCAP
10.93	15.67	E3 ubiquitin-protein ligase RFWD2
10.13	14.49	Probable palmitoyltransferase ZDHHC14
13.18	18.85	CD109 antigen
41.1	58.29	Probable citrate synthase 1, mitochondrial
23.93	33.61	Rac GTPase-activating protein 1
24.16	33.86	CTD nuclear envelope phosphatase 1
21.74	30.37	Serine/threonine-protein phosphatase 6 regulatory subunit 3
26.04	36.33	2-oxoglutarate dehydrogenase, mitochondrial
14.31	19.89	FERM domain-containing protein 6

## Sheet: 10h-12h
10h	12h	protein name
0.15	13.21	Homeobox protein Hox-B3a
0.62	12.52	Paired box protein Pax-7
3.89	29.82	Peptidyl-prolyl cis-trans isomerase B
1.47	11.05	Mitogen-activated protein kinase kinase kinase 19
2.49	13.92	Sulfatase-modifying factor 1
14	75.79	Plasminogen
7.35	36.78	Neuronal acetylcholine receptor subunit alpha-9
3.65	15.8	Uncharacterized protein C7orf31 homolog
57.77	237.62	Apolipophorins
3.11	12.41	Calcium/calmodulin-dependent protein kinase type IV
4.55	17.08	Testicular haploid expressed gene protein-like
3.24	12.05	Pyruvate carboxylase 1
3.43	12.09	Ganglioside GM2 activator
18.21	63.66	Beta,beta-carotene 15,15'-monooxygenase
6.42	22.04	Probable pyridoxine biosynthesis SNZERR
3.77	12.9	Fatty acid desaturase 2
4.52	15.29	Tektin-3
30.78	104.21	Carbonic anhydrase 2
11.95	40.01	Probable RNA-directed DNA polymerase from transposon BS
16	53.18	Glutamate receptor 2
3.88	12.8	Coiled-coil domain-containing protein 105
10.82	35.62	Tektin-3
4.54	14.64	MAPK/MAK/MRK overlapping kinase
16.55	51.92	Gelsolin-like protein 2
5.01	15.24	Monocarboxylate transporter 12
6.48	19.28	Uncharacterized protein SJCHGC06055
13.36	39.2	Proton-coupled folate transporter
5.09	14.57	BTB/POZ domain-containing protein 6
17.4	49.05	Tektin-3
6.82	18.62	Ras-related protein ORAB-1
6.81	18.54	Calpain-B
4.43	11.99	Sodium/potassium/calcium exchanger 5
4.76	12.73	Apolipoprotein D
9.76	25.88	Uncharacterized protein C17orf98
4.65	12.11	Uncharacterized protein C2orf61 homolog
15.22	39.55	Fatty acid desaturase 2
5.36	13.73	Dual specificity tyrosine-phosphorylation-regulated kinase 4
29.79	75.57	Peptidyl-prolyl cis-trans isomerase B
15.85	39.02	Putative IQ motif and ankyrin repeat domain-containing protein LOC642574
15.75	38.74	Androgen-induced gene 1 protein
6.65	16.29	Hepatic leukemia factor
18.31	44.21	Annexin A13
11.39	27.34	Peptidase M20 domain-containing protein 2
4.77	11.43	Coiled-coil domain-containing protein 169
17.21	41.02	Uncharacterized oxidoreductase TM_0325
15.3	36.37	Cysteine-rich secretory protein Mr30
7.66	17.89	Hexokinase type 2
43.56	101.78	Potassium channel subfamily K member 5
8.67	20.17	Protein FAM166B
39.4	90.97	Glutamine synthetase
16.19	36.64	High affinity choline transporter 1
7.09	16.04	Macrophage migration inhibitory factor
6.39	14.35	Choline transporter-like protein 1
48.11	108.02	Glutathione S-transferase omega-1
7.55	16.87	Casein kinase I isoform alpha
5.8	12.96	UPF0573 protein C2orf70 homolog A
11.25	25.11	Myelin P2 protein
10.61	23.63	Myc proto-oncogene protein
4.84	10.77	Retinoid isomerohydrolase
7.7	16.95	Uncharacterized oxidoreductase SERP2049
20.33	44.47	Outer dense fiber protein 3
18.77	41.01	Tektin-1
9.68	21.14	Putative tyrosinase-like protein tyr-3
59.64	129.78	Hatching enzyme
10.78	23.35	Outer dense fiber protein 3
12.05	26.06	Carbonic anhydrase 2
7.1	15.24	Apolipophorins
5.23	11.14	Alkaline phosphatase, tissue-nonspecific isozyme
29.11	60.85	Epididymal secretory glutathione peroxidase
9.31	19.38	Myc proto-oncogene protein
5.61	11.57	Low density lipoprotein receptor adapter protein 1
5.96	12.22	Ankyrin repeat and SOCS box protein 17
8.78	17.85	Glutathione S-transferase
9.45	18.9	Alsin
20.1	39.54	Sulfotransferase 1C2A
7.68	14.97	Calmodulin
14.72	28.5	Uncharacterized protein C9orf135
7.61	14.73	Cancer susceptibility candidate protein 1 homolog
10.42	20.08	ABC transporter G family member 9
5.72	10.88	Sulfotransferase 1C4
5.7	10.85	Synaptic vesicle 2-related protein
7.48	14.21	Sulfotransferase 1C4
5.58	10.53	Zinc finger CCCH-type with G patch domain-containing protein
11.03	20.8	Nucleoporin NUP159
72.7	136.15	3-oxoacyl-[acyl-carrier-protein] reductase FabG
25.74	48.06	3-oxoacyl-[acyl-carrier-protein] reductase FabG
88.91	165.68	Actin-2
12.68	23.62	Cytosolic acyl coenzyme A thioester hydrolase
6.93	12.89	Uncharacterized protein C7orf63 homolog
5.46	10.11	Zinc finger HIT domain-containing protein 3
16.28	30.07	Translation initiation factor eIF-2B subunit delta
11.26	20.71	Kinesin-related protein 1
12.62	23.11	Probable polyketide synthase 45
381.75	698.38	S-crystallin SL11
6.16	11.26	mRNA turnover protein 4 homolog
38.24	69.88	RNA-directed DNA polymerase from mobile element jockey
5.76	10.51	BAG family molecular chaperone regulator 1
65.34	119.22	Calmodulin
7.76	14.14	Uncharacterized protein C20orf201
15.33	27.91	Dimethylglycine dehydrogenase, mitochondrial
11.2	20.36	Sperm surface protein Sp17
10.6	19.22	Monocarboxylate transporter 9
10.35	18.73	Collagenase 3
16.17	29.27	Glycerol-3-phosphate dehydrogenase [NAD(+)], cytoplasmic
11.52	20.8	ABC transporter G family member 26
15.86	28.54	Putative uncharacterized oxidoreductase YDR541C
8.75	15.59	Serine/threonine-protein kinase 33
29.34	52.07	Protein disulfide-isomerase A3
37.96	67.16	Uncharacterized oxidoreductase TM_0325
73.96	129.95	Cytochrome P450 1A5
6.01	10.52	Carnitine O-palmitoyltransferase 1, liver isoform
6.93	12.12	Sperm-tail PG-rich repeat-containing protein 2
5.78	10.07	Sodium- and chloride-dependent glycine transporter 1
60.23	104.76	Bifunctional 3'-phosphoadenosine 5'-phosphosulfate synthase
6.98	12.12	Delta-1-pyrroline-5-carboxylate synthase
9.72	16.85	Mechanosensory protein 2
81.26	140.41	Probable polyketide synthase 16
6.53	11.27	Structural maintenance of chromosomes protein 3
7.75	13.24	Glucose-6-phosphate 1-dehydrogenase
85.98	146.65	Cytochrome P450 1A1
13.28	22.65	GRB2-associated and regulator of MAPK protein
7.53	12.82	Solute carrier organic anion transporter family member 5A1
22.14	37.63	Protein TBATA
6.44	10.93	CCAAT/enhancer-binding protein zeta
15.71	26.66	Major facilitator superfamily domain-containing protein 5
74.44	126.28	Armadillo repeat-containing protein 4
19.22	32.61	Aldehyde dehydrogenase, cytosolic 2
20.19	34.17	Lipopolysaccharide-induced tumor necrosis factor-alpha factor homolog
5.96	10.06	Zinc finger protein 90 homolog
8.6	14.49	Axonemal 84 kDa protein
14.68	24.64	Acidic leucine-rich nuclear phosphoprotein 32 family member A
101	169.12	Adipocyte plasma membrane-associated protein
13.76	22.97	Uncharacterized protein YMR196W
23.2	38.74	ATP-citrate synthase
33.26	55.46	Ceramide synthase 6
20.58	34.2	Monocarboxylate transporter 5
34.09	56.3	Aldehyde dehydrogenase, mitochondrial
8.24	13.6	Long-chain specific acyl-CoA dehydrogenase, mitochondrial
6.1	10.06	Mannose-1-phosphate guanyltransferase beta-A
10.28	16.94	Alpha/beta hydrolase domain-containing protein 11
24.8	40.82	GTP-binding protein SAR1b
21.28	35.02	Adipocyte plasma membrane-associated protein
47.69	78.33	Glutathione S-transferase omega-1
46.68	76.58	Radial spoke head protein 9 homolog
9.15	14.98	Calcyphosin-like protein
9.39	15.38	Coiled-coil domain-containing protein 83
7.63	12.34	Multidrug resistance-associated protein 1
8.5	13.73	Transcription factor AP-2-alpha
38.37	61.88	DPY30 domain-containing protein 1
21.66	34.89	Leucine-rich repeat-containing protein 23
27.82	44.78	Coiled-coil domain-containing protein 19, mitochondrial
10.37	16.65	Leucine-rich repeat-containing protein 48
21.92	35.14	Ropporin-1-like protein
14.35	22.83	EF-hand calcium-binding domain-containing protein 6
28.29	45	NADPH-dependent aldehyde reductase ARI1
11.62	18.47	U3 small nucleolar RNA-associated protein 14 homolog A
116.73	185.59	Poly(rC)-binding protein 2
10.48	16.62	N-acetyltransferase 10
52.69	83.52	Apoptosis-inducing factor 2
13.39	21.12	Zinc finger MYND domain-containing protein 12
9.08	14.32	Ammonium transporter Rh type C
9.1	14.33	Annexin-B12
31.25	48.81	Protein dpy-30 homolog
10.35	16.16	Putative malate dehydrogenase 1B
8.62	13.43	Phospholipase D1
8.57	13.34	Protein FAM47E
10.86	16.85	Coiled-coil domain-containing protein 42 homolog
86.65	134.35	Fatty acid-binding protein, intestinal
12.01	18.59	Intraflagellar transport protein 57 homolog
10.23	15.8	Uncharacterized protein C2orf62 homolog
25	38.61	Growth arrest-specific protein 8
17.97	27.7	Leucine-rich repeat-containing protein 23
28.53	43.95	C-Myc-binding protein
9.19	14.15	Inosine triphosphate pyrophosphatase
9.63	14.83	Tetratricopeptide repeat protein 29
18.69	28.66	EF-hand calcium-binding domain-containing protein 10
8.51	13.02	Glutaredoxin-like protein C5orf63 homolog
7.65	11.72	Solute carrier family 46 member 3
9.14	13.97	Succinate dehydrogenase [ubiquinone] flavoprotein subunit, mitochondrial
13.13	19.93	Uncharacterized oxidoreductase C663.09c
23.28	35.35	Calmodulin
33.46	50.69	Creatine kinase M-type
7.78	11.78	Choline/ethanolaminephosphotransferase 1
12.96	19.62	Coiled-coil domain-containing protein 114
23.44	35.38	Adenylate kinase 7
7.18	10.81	Sideroflexin-2
15.27	22.91	L-threonine 3-dehydrogenase, mitochondrial
39.91	59.84	Dynein intermediate chain 2, ciliary
21.72	32.54	Sperm-associated antigen 16 protein
16.97	25.39	NSFL1 cofactor p47
11.59	17.34	Coiled-coil domain-containing protein 170
155.02	231.31	Uncharacterized oxidoreductase TM_0325
9.75	14.48	Peptidyl-prolyl cis-trans isomerase-like 2
42.31	62.74	NADP-dependent malic enzyme
7.84	11.59	CDP-diacylglycerol--glycerol-3-phosphate 3-phosphatidyltransferase, mitochondrial
12.79	18.89	Leukotriene-B(4) omega-hydroxylase 1
9.38	13.86	Angiotensin-converting enzyme
13.19	19.49	Inorganic pyrophosphatase
9.76	14.42	Collagen alpha-2(I) chain
9.01	13.31	Putative ankyrin repeat protein RF_0381
33.98	50.11	Acetyl-CoA carboxylase
12.03	17.72	Protein FAM154B
8.77	12.91	Uncharacterized protein FLJ43738
17.68	25.93	Sodium- and chloride-dependent GABA transporter 2
31.22	45.7	Mechanosensory protein 2
14.78	21.62	Transcription factor Sox-11-B
67.07	98	Sodium/iodide cotransporter
13.35	19.49	Very long-chain acyl-CoA synthetase
12.22	17.81	Cyclic nucleotide-binding domain-containing protein 1
10.76	15.67	Poly(U)-specific endoribonuclease-A
13.35	19.42	Sister chromatid cohesion protein DCC1
91.88	133.6	Glutathione S-transferase omega-1
333.59	484.57	3-oxoacyl-[acyl-carrier-protein] reductase FabG
157.47	228.57	Putative high mobility group protein B3-like protein
101.2	146.85	Cytoplasmic FMR1-interacting protein
42.06	61.02	Probable glutamate receptor
24.97	36.19	MORN repeat-containing protein 3
13.68	19.79	FAS-associated factor 1
94.17	136.08	Tumor protein p53-inducible nuclear protein 1
40.71	58.74	Radial spoke head protein 3 homolog
30.79	44.42	Parkin coregulated gene protein homolog
8.45	12.17	Cystathionine beta-synthase
35.2	50.68	Tetraspanin-7
33.06	47.53	Sulfotransferase 1C2
37.9	54.47	3'(2'),5'-bisphosphate nucleotidase 1
13.51	19.4	HEAT repeat-containing protein 7A
49.83	71.48	Ras-related protein Rab-1A
33.27	47.72	Coiled-coil domain-containing protein 151
8.78	12.6	Kinesin light chain
150.81	216.25	Low-density lipoprotein receptor-related protein 5
48.77	69.94	Enkurin
16.92	24.24	pre-rRNA processing protein FTSJ3
9.62	13.77	EF-hand calcium-binding domain-containing protein 5
24.35	34.79	Heme-binding protein 2
10.14	14.49	Coiled-coil domain-containing protein 40
15.7	22.41	Minor histocompatibility antigen H13
30.05	42.86	Neuroblast differentiation-associated protein AHNAK
31.71	45.22	UPF0760 protein C2orf29 homolog
85.2	121.41	Radial spoke head 1 homolog
114.49	163.09	Tubulin beta-4B chain
20.29	28.88	Enolase-like protein ENO4
59.28	83.91	Tektin-4
37.94	53.67	Creatine kinase, flagellar
15.42	21.82	DnaJ homolog subfamily B member 13
8.05	11.37	BCL2/adenovirus E1B 19 kDa protein-interacting protein 3
14.11	19.91	Septin-7
23.62	33.19	Mediator of RNA polymerase II transcription subunit 20
11.84	16.62	6-phosphogluconate dehydrogenase, decarboxylating
31.6	44.24	(S)-coclaurine N-methyltransferase
10.42	14.46	Leucine-rich repeat and WD repeat-containing protein KIAA1239
18.24	25.3	WD repeat-containing protein 65
93.52	129.49	Calreticulin
12.54	17.34	Tropomodulin-1
16.79	23.19	Coiled-coil domain-containing protein 11
7.54	10.39	Sperm flagellar protein 2
18.16	24.96	Thyroid hormone receptor alpha-A
39.88	54.45	78 kDa glucose-regulated protein
8.63	11.78	Coiled-coil domain-containing protein 154
54.14	73.31	Kelch domain-containing protein 1
47.36	64.11	Activating transcription factor of chaperone
23.87	32.13	Insulin-like growth factor 2 mRNA-binding protein 3
831.43	1110.32	Tubulin alpha-2/alpha-4 chain

## Sheet: 12h-14h
12h	14h	protein name
0.28	15.08	Heat shock protein beta-1
1.07	19.65	Lysine-specific demethylase 8
0.92	11.69	Peptidase inhibitor 16
9.2	81.96	Arylsulfatase B
1.42	12.27	Peptidyl-prolyl cis-trans isomerase B
2.53	20.39	Arsenite methyltransferase
1.91	11.97	Probable L-xylulose reductase
18.59	110.1	17-beta-hydroxysteroid dehydrogenase 14
3.49	19.73	Kynurenine/alpha-aminoadipate aminotransferase, mitochondrial
2.76	14.78	Forkhead box protein B1
2.13	11.24	Alpha-tocopherol transfer protein-like
5.58	28.81	Hematopoietic prostaglandin D synthase
3.74	19.3	Group 3 secretory phospholipase A2
16.04	80.79	Macrophage migration inhibitory factor
4.27	21.33	Threonine synthase-like 1
2.89	14.23	Polyadenylate-binding protein 2
2.74	13.04	Elongator complex protein 1
4.28	20.08	Cys-loop ligand-gated ion channel
2.52	11.78	Protein arginine N-methyltransferase 3
11.91	55.61	Peroxiredoxin-1
11.25	52.11	Plastin-2
2.33	10.71	Collagen alpha-1(IV) chain
5.07	23.2	Retrotransposable element Tf2 155 kDa protein type 2
3.06	13.86	FMRFamide-activated amiloride-sensitive sodium channel
19.28	86.25	Uncharacterized protein SJCHGC06055
231.31	1005.68	Uncharacterized oxidoreductase TM_0325
2.33	10.14	L-rhamnose-binding lectin CSL3
26.48	113.97	Cytidine deaminase
8.17	33.69	Prefoldin subunit 4
15.18	62.58	Cytochrome P450 2F2
75.57	305.78	Peptidyl-prolyl cis-trans isomerase B
71.99	288.25	60S ribosomal protein L34
5.56	22.26	DBH-like monooxygenase protein 1
21.74	84.79	Calmodulin-related protein
8.51	33.19	Hydroxysteroid 11-beta-dehydrogenase 1-like protein
31.09	120.04	Solute carrier family 22 member 18
31.52	120.88	Putative ATP synthase subunit f, mitochondrial
4	15.33	Kv channel-interacting protein 4
5.72	21.82	Integrator complex subunit 10
9.52	35.66	Arylsulfatase I
8.96	33.27	Delta(3,5)-Delta(2,4)-dienoyl-CoA isomerase, mitochondrial
136.15	503.72	3-oxoacyl-[acyl-carrier-protein] reductase FabG
60.85	224.97	Epididymal secretory glutathione peroxidase
127.57	464.56	60S ribosomal protein L23
5.29	18.96	NADH dehydrogenase [ubiquinone] iron-sulfur protein 6, mitochondrial
10.17	36.06	Retinol dehydrogenase 12
6.23	22	Putative acyl-coenzyme A synthetase
2.89	10.11	Cathepsin L1
47.55	165.89	28S ribosomal protein S34, mitochondrial
4.89	17.08	Arylsulfatase J
4.17	14.4	Homeobox protein Meis2
3.19	11.02	Putative NADP-dependent oxidoreductase YfmJ
3.85	13.21	Testis-expressed sequence 26 protein
3.08	10.55	Deoxyribonuclease-1
3.02	10.26	cAMP-dependent protein kinase type II regulatory subunit
3.82	12.9	Ribosomal RNA small subunit methyltransferase NEP1
51.19	173.1	60S ribosomal protein L9
3.03	10.23	WD repeat-containing protein 55
14.11	47.37	Sodium/calcium exchanger 1
6.23	20.88	Epididymal secretory protein E1
20.94	69.99	Protein DEK
35.83	118.83	Mitochondrial import receptor subunit TOM22 homolog
5.98	19.78	Mitochondria-eating protein
484.57	1599.33	3-oxoacyl-[acyl-carrier-protein] reductase FabG
10	32.71	Aquaporin AQPAn.G
134.35	438.32	Fatty acid-binding protein, intestinal
30.66	99.65	Nucleoside diphosphate kinase homolog 5
34.17	111	Proteasome subunit beta type-5
177.57	569.98	40S ribosomal protein S23
17.08	54.72	Testicular haploid expressed gene protein-like
15.1	48.21	Protein lin-52 homolog
8.36	26.49	NADH dehydrogenase [ubiquinone] 1 alpha subcomplex subunit 11
78.33	247.31	Glutathione S-transferase omega-1
105.93	333.75	40S ribosomal protein S13
5.04	15.87	Peptidyl-prolyl cis-trans isomerase H
5.51	17.28	Protein FAM136A
23.62	73.97	Cytosolic acyl coenzyme A thioester hydrolase
12.09	37.78	Ganglioside GM2 activator
4.72	14.72	U6 snRNA-associated Sm-like protein LSm3
3.75	11.62	39S ribosomal protein L52, mitochondrial
4.91	15.21	Ankyrin repeat domain-containing protein 63
59.06	182.4	60S ribosomal protein L36
7.68	23.67	Vesicular glutamate transporter 2
65.53	201.43	40S ribosomal protein S6
13.55	41.57	Collagen alpha-1(XI) chain
7.84	24.01	26S proteasome non-ATPase regulatory subunit 1
3.68	11.27	Thioredoxin domain-containing protein 12
32.61	98.68	Aldehyde dehydrogenase, cytosolic 2
4.21	12.72	Lengsin
8.05	24.28	Neuronal acetylcholine receptor subunit alpha-10
14.04	42.33	Transposable element P transposase
6.2	18.57	Nucleoredoxin
4.92	14.7	Ribosomal RNA-processing protein 7 homolog A
3.41	10.17	Glycosyltransferase-like protein LARGE1
5.5	16.4	Transcription initiation factor TFIID subunit 13
5.21	15.49	Thioredoxin reductase 3
5.7	16.89	Ribonuclease H2 subunit A
13.39	39.59	Cytoplasmic dynein 2 light intermediate chain 1
104.21	306.6	Carbonic anhydrase 2
25.11	73.66	Myelin P2 protein
12.41	36.34	Calcium/calmodulin-dependent protein kinase type IV
4.2	12.26	Tubulin alpha-2/alpha-4 chain
14.21	41.61	ATP synthase subunit d, mitochondrial
31.23	91.36	Eukaryotic translation initiation factor 3 subunit H
108.02	315.39	Glutathione S-transferase omega-1
17.85	52.12	Glutathione S-transferase
12.11	35.24	Uncharacterized protein C2orf61 homolog
12.95	37.69	Monoacylglycerol lipase abhd6-A
484.21	1407.36	Tubulin beta-4B chain
310.58	901.76	40S ribosomal protein S25
698.38	2026.17	S-crystallin SL11
5.2	15.08	Anaphase-promoting complex subunit 15
3.55	10.25	Probable 28S ribosomal protein S16, mitochondrial
48.06	138.62	3-oxoacyl-[acyl-carrier-protein] reductase FabG
4.08	11.76	Nuclear receptor 2C2-associated protein
44.65	128.54	Dolichyl-diphosphooligosaccharide--protein glycosyltransferase subunit DAD1
129.95	374.04	Cytochrome P450 1A5
3.76	10.82	Probable E3 ubiquitin-protein ligase HERC1
119.22	342.74	Calmodulin
10.56	30.34	Coatomer subunit gamma-2
10.88	31.26	Sulfotransferase 1C4
3.66	10.52	Peroxisomal carnitine O-octanoyltransferase
41.02	117.56	Uncharacterized oxidoreductase TM_0325
13.92	39.83	Sulfatase-modifying factor 1
67.16	191.98	Uncharacterized oxidoreductase TM_0325
7.47	21.32	Centromere protein P
53.23	151.49	60S ribosomal protein L15
9.2	26.15	Glutaredoxin-1
10.8	30.64	Arylacetamide deacetylase
5.38	15.23	Collagen alpha-2(IV) chain
100.59	284.49	60S ribosomal protein L8
8.46	23.89	Probable calcium-binding protein CML25
15.29	43.13	Tektin-3
3.81	10.75	DNA-directed RNA polymerase III subunit RPC4
8.79	24.77	N-acetylneuraminate lyase
7.89	22.2	U3 small nucleolar ribonucleoprotein protein IMP4
180.65	507.34	60S ribosomal protein L10
21.42	59.79	Proteasome subunit alpha type-2
11.15	31.12	Ornithine decarboxylase
12.88	35.94	Intraflagellar transport protein 27 homolog
25.95	72.38	Ribokinase
169.56	472.58	60S ribosomal protein L31
111.96	311.67	40S ribosomal protein S30
36.37	100.92	Cysteine-rich secretory protein Mr30
16.85	46.77	Mechanosensory protein 2
218.78	606.54	40S ribosomal protein S20
142.75	395.44	40S ribosomal protein S15a
22.04	60.72	Probable pyridoxine biosynthesis SNZERR
7.52	20.72	39S ribosomal protein L23, mitochondrial
10.52	28.92	Ribosome biogenesis protein WDR12 homolog
3.93	10.77	39S ribosomal protein L42, mitochondrial
35.31	96.63	Probable D-lactate dehydrogenase, mitochondrial
3.9	10.69	28S ribosomal protein S15, mitochondrial
4.99	13.63	U3 small nucleolar RNA-associated protein 18 homolog
203.3	553.66	40S ribosomal protein S17
7.17	19.49	L-rhamnonate dehydratase
15.46	41.81	Stress-induced-phosphoprotein 1
9.2	24.88	LSM domain-containing protein 1
165.46	447.11	Ubiquitin-40S ribosomal protein S27a
224.3	605.83	60S ribosomal protein L13a
4.93	13.28	WD repeat-containing protein 46
4.28	11.51	28S ribosomal protein S22, mitochondrial
8.59	23.1	Ribosome biogenesis protein bop1
39.54	106.33	Sulfotransferase 1C2A
5.28	14.18	RNA 3'-terminal phosphate cyclase-like protein
3.86	10.35	Neuronal acetylcholine receptor subunit alpha-7
10.43	27.92	NADH dehydrogenase [ubiquinone] 1 beta subcomplex subunit 7
26.06	69.56	Carbonic anhydrase 2
4.35	11.61	DNA-directed RNA polymerase III subunit RPC7-like
23.34	62.29	Proteasome subunit beta type-4
173.47	462.16	Betaine--homocysteine S-methyltransferase 1
16.95	45.06	Uncharacterized oxidoreductase SERP2049
8.15	21.68	NADH dehydrogenase [ubiquinone] 1 beta subcomplex subunit 8, mitochondrial
4.32	11.47	DNA-directed RNA polymerase III subunit RPC9
11.69	31.01	Probable ATP-dependent RNA helicase DDX47
21.64	57.37	Proteasome subunit alpha type-6
357.86	948.69	60S acidic ribosomal protein P2
5.34	14.14	Transient receptor potential cation channel subfamily A member 1 homolog
5.13	13.6	39S ribosomal protein L28, mitochondrial
24.01	63.48	26S proteasome non-ATPase regulatory subunit 8
5.25	13.85	N-alpha-acetyltransferase 20
30.07	79.4	Proteasome subunit beta type-1
6.25	16.5	Monocarboxylate transporter 5
276.77	729.3	60S ribosomal protein L11
4.12	10.83	Matrix metalloproteinase-24
5.71	15.02	Saccharopine dehydrogenase-like oxidoreductase
16.48	43.27	Proteasome subunit beta type-6
32.87	86.27	Peptidyl-prolyl cis-trans isomerase-like 6
5.82	15.28	28S ribosomal protein S18b, mitochondrial
11.26	29.55	mRNA turnover protein 4 homolog
24.13	63.29	Proteasome subunit alpha type-3
200.29	522.39	40S ribosomal protein S18
7.36	19.2	39S ribosomal protein L30, mitochondrial
188.03	488.71	40S ribosomal protein S14
13.11	34.08	Guanine nucleotide-binding protein-like 3
10.74	27.89	Hydroxyacyl-coenzyme A dehydrogenase, mitochondrial
9.07	23.51	Hsc70-interacting protein
112.15	290.84	40S ribosomal protein S4
8.88	23.06	39S ribosomal protein L20, mitochondrial
6.88	17.76	NADH dehydrogenase [ubiquinone] 1 alpha subcomplex subunit 5
4.55	11.73	Mediator of RNA polymerase II transcription subunit 21
89.25	229.86	Translocon-associated protein subunit gamma
7.15	18.4	DNA mismatch repair protein Msh2
105.78	272.11	40S ribosomal protein S6
9.05	23.26	Dynein heavy chain 1, axonemal
7.74	19.92	E3 ubiquitin-protein ligase HUWE1
23.78	61.05	DNA-directed RNA polymerases I, II, and III subunit RPABC1
153.07	392.45	40S ribosomal protein S15
15.49	39.61	WD repeat-containing protein 34
4.84	12.38	Aladin
69.52	177.71	Thymidylate synthase
13.27	33.9	DNA-directed RNA polymerase II subunit RPB11
21.14	53.98	Putative tyrosinase-like protein tyr-3
13.74	35.06	Putative pre-mRNA-splicing factor ATP-dependent RNA helicase DHX15
9.33	23.81	Exosome complex component MTR3
268.5	684.34	60S ribosomal protein L27a
11.73	29.85	Cytochrome b5 domain-containing protein 1
98.16	249.05	40S ribosomal protein S9
1110.32	2814.81	Tubulin alpha-2/alpha-4 chain
18.62	47.2	Ras-related protein ORAB-1
179.12	453.18	40S ribosomal protein S2
108.43	274.26	Crystallin J1A
25.82	65.3	Coatomer subunit epsilon
7.42	18.74	Cytosolic Fe-S cluster assembly factor nubp1-B
3.99	10.07	Zinc finger protein 234
5.6	14.13	Leucine-rich repeat-containing protein 72
9.78	24.65	DNA-directed RNA polymerase II subunit RPB7
5.06	12.75	Dynein heavy chain 6, axonemal
5.71	14.39	COP9 signalosome complex subunit 5
96.28	242.14	40S ribosomal protein S5a
17.8	44.73	Trafficking protein particle complex subunit 5
145.82	366.47	40S ribosomal protein S12
5.15	12.94	Tumor suppressor candidate 3
14.21	35.67	Sulfotransferase 1C4
5.5	13.81	Hematopoietic prostaglandin D synthase
7.45	18.68	Calmodulin
4.18	10.46	28S ribosomal protein S24, mitochondrial
5.42	13.57	Retrovirus-related Pol polyprotein from transposon 297
8.33	20.77	Ribonuclease H2 subunit B
29.82	74.26	Peptidyl-prolyl cis-trans isomerase B
7.13	17.75	39S ribosomal protein L41, mitochondrial
4.18	10.4	WD repeat-containing protein 49
24.7	61.47	ATP synthase subunit O, mitochondrial
6.67	16.59	Eukaryotic translation initiation factor 5B
12.14	30.2	NADH dehydrogenase [ubiquinone] 1 alpha subcomplex subunit 8
21.12	52.43	Zinc finger MYND domain-containing protein 12
5.33	13.19	Exosome complex component RRP4
187.03	462.9	60S ribosomal protein L10a-2
7.82	19.34	DNA polymerase epsilon subunit 4
205.15	507.09	40S ribosomal protein S24
6.32	15.6	Pentatricopeptide repeat-containing protein 2, mitochondrial
6.49	16.03	Coiled-coil-helix-coiled-coil-helix domain-containing protein 6A, mitochondrial
5.51	13.59	Phosphatidylinositol 4-phosphate 5-kinase-like protein 1
12.48	30.78	Histone deacetylase 6
32.61	80.31	Cytochrome c oxidase subunit 5B, mitochondrial
132.24	325.62	40S ribosomal protein S10
83.52	205.59	Apoptosis-inducing factor 2
32.23	79.22	L-Ala-D/L-Glu epimerase
10.12	24.86	Peptidyl-prolyl cis-trans isomerase E
17.13	42.06	Cytochrome b-c1 complex subunit 2, mitochondrial
6.06	14.86	Interferon-stimulated 20 kDa exonuclease-like 2
22.8	55.89	Guanine nucleotide-binding protein-like 3 homolog
5.36	13.13	Myb-binding protein 1A
101.78	249.39	Potassium channel subfamily K member 5
7	17.16	Uncharacterized protein C14orf166B homolog
9.39	22.99	Outer dense fiber protein 3-B
43.79	107.2	ATP synthase subunit beta, mitochondrial
8.29	20.27	TM2 domain-containing protein CG10795
25.89	63.29	NHP2-like protein 1
50.49	123.32	Piwi-like protein 1
64.02	156.4	60S ribosomal protein L35
45.68	111.17	40S ribosomal protein S19
43.02	104.63	Eukaryotic translation initiation factor 3 subunit E
219.94	534.59	60S ribosomal protein L44 Q
9.64	23.42	Probable NADH dehydrogenase [ubiquinone] 1 alpha subcomplex subunit 12
5.68	13.76	ATP-citrate synthase
4.16	10.07	NEDD8-activating enzyme E1 catalytic subunit
55.46	134.1	Ceramide synthase 6
5.73	13.85	Mediator of RNA polymerase II transcription subunit 27-B
10.06	24.3	Leucine-rich repeat-containing protein 34
35.62	85.96	Tektin-3
321.4	775.51	Soma ferritin
996.43	2402.74	Tubulin beta chain
49.34	118.6	Radial spoke head protein 4 homolog A
6.97	16.76	Fatty acid 2-hydroxylase
4.55	10.92	Methylglutaconyl-CoA hydratase, mitochondrial
7.44	17.84	N-alpha-acetyltransferase 10
4.82	11.53	Sulfotransferase 1C2A
9.95	23.79	Transcription elongation factor SPT4
7.47	17.87	Y+L amino acid transporter 2
7.71	18.46	UPF0722 protein
6.17	14.74	Potassium voltage-gated channel subfamily D member 2
4.42	10.54	WD repeat-containing protein WRAP73
21.82	52.12	DnaJ homolog subfamily B member 13
14.59	34.82	Prefoldin subunit 6
4.72	11.25	Dynein heavy chain 1, axonemal
32.04	76.41	MKI67 FHA domain-interacting nucleolar phosphoprotein-like
33.51	79.88	Proteasome subunit alpha type-1
7.79	18.56	tRNA (adenine(58)-N(1))-methyltransferase catalytic subunit TRMT61A
56.3	134.09	Aldehyde dehydrogenase, mitochondrial
30.93	73.45	Eukaryotic translation initiation factor 3 subunit G
116.22	275.67	60S ribosomal protein L28
16.15	38.27	NADH dehydrogenase [ubiquinone] 1 alpha subcomplex subunit 10, mitochondrial
144.28	341.76	Creatine kinase, testis isozyme
13.2	31.27	Actin-related protein 6
58.21	137.8	40S ribosomal protein S11
5.1	12.08	Neurochondrin
11.28	26.68	ATPase inhibitor mai-2, mitochondrial
21.48	50.76	Nucleolar GTP-binding protein 1
18.84	44.5	Mitochondrial carnitine/acylcarnitine carrier protein
37.05	87.24	Calmodulin
11.05	26.02	Mitogen-activated protein kinase kinase kinase 19
6.29	14.79	Actin
41.15	96.67	Thioredoxin-1
36.66	86	EF-hand calcium-binding domain-containing protein 1
164.5	385.83	60S ribosomal protein L22
29.54	68.92	Prefoldin subunit 1
4.84	11.3	ATR-interacting protein
16.29	38	Transcription initiation factor IIA subunit 2
213.41	496.91	60S ribosomal protein L23a
7.25	16.85	Condensin complex subunit 1
9.04	21.01	DNA-directed RNA polymerase II subunit RPB4
5.87	13.54	Copia protein
139.65	321.78	Proliferating cell nuclear antigen
13.37	30.81	Sterile alpha motif domain-containing protein 15
6.55	15.08	Ran guanine nucleotide release factor
73.18	168.39	D-galactoside-specific lectin
6.08	13.99	L-seryl-tRNA(Sec) kinase
22.25	51.11	MRG/MORF4L-binding protein
85.5	196.29	60S ribosomal protein L26
65.71	150.78	Eukaryotic translation initiation factor 3 subunit I
146.65	336.41	Cytochrome P450 1A1
199.28	457.13	60S ribosomal protein L17
12.22	28.02	Rab-like protein 5
6.85	15.71	THAP domain-containing protein 9
20.2	46.22	Proteasome subunit alpha type-7-like
5.64	12.9	Outer dense fiber protein 3-like protein 2
12.91	29.54	DNA ligase 1
44.46	101.13	Ribosome biogenesis protein NSA2 homolog
6.78	15.42	CpG-binding protein
8.61	19.59	NADH dehydrogenase [ubiquinone] 1 alpha subcomplex subunit 9, mitochondrial
34.78	79.04	Vacuolar protein-sorting-associated protein 36
92.5	210.16	Translocon-associated protein subunit delta
9.44	21.44	Hydroxysteroid 11-beta-dehydrogenase 1-like protein
14.35	32.57	Choline transporter-like protein 1
169.12	383.54	Adipocyte plasma membrane-associated protein
13.09	29.64	Mitochondrial import receptor subunit TOM20 homolog
5.64	12.75	rRNA-processing protein FCF1 homolog
10.33	23.34	U3 small nucleolar ribonucleoprotein protein IMP3
19.29	43.5	Eukaryotic translation initiation factor 3 subunit L
44.81	101.05	Apolipophorins
15.28	34.46	Glioma tumor suppressor candidate region gene 2 protein
6.84	15.42	ATP-dependent RNA helicase DDX55
28.16	63.47	Outer dense fiber protein 3-B
4.56	10.26	Calcineurin B homologous protein 1
20.98	47.22	Uncharacterized protein C4orf22 homolog
35.14	79.1	Ropporin-1-like protein
42.53	95.72	Elongation factor 2
23.39	52.57	Methylosome protein 50
175.81	394.62	NADH-ubiquinone oxidoreductase 75 kDa subunit, mitochondrial
12.96	29.07	UPF0573 protein C2orf70 homolog A
11.23	25.14	Dynein beta chain, ciliary
8.53	19.07	Retrovirus-related Pol polyprotein from transposon 297
27.9	62.37	Rhabdoid tumor deletion region protein 1
13.2	29.51	Erythronolide synthase, modules 1 and 2
5.52	12.32	Pyruvate dehydrogenase E1 component subunit beta, mitochondrial
24.71	55.1	UPF0691 protein C9orf116 homolog
5.62	12.51	N-acetylserotonin O-methyltransferase-like protein
7.7	17.11	Exosome complex component RRP42
123.38	274.14	Translocon-associated protein subunit beta
192.22	426.71	40S ribosomal protein S26
24.64	54.67	Acidic leucine-rich nuclear phosphoprotein 32 family member A
4.77	10.57	Dynein heavy chain 3, axonemal
4.76	10.54	Carnitine O-palmitoyltransferase 2, mitochondrial
6.51	14.41	Ral GTPase-activating protein subunit beta
20.19	44.67	Dynein light chain 1, axonemal
14.73	32.57	Cancer susceptibility candidate protein 1 homolog
6.38	14.1	Ras-related protein Rab-32
17.02	37.61	CCAAT/enhancer-binding protein beta
10.04	22.19	KRR1 small subunit processome component homolog
37.69	83.18	Protocadherin-19
103.67	228.86	Nucleolar RNA helicase 2
14.61	32.2	Endoplasmic reticulum mannosyl-oligosaccharide 1,2-alpha-mannosidase
7.12	15.67	E3 ubiquitin-protein ligase HUWE1
6.32	13.89	Eukaryotic translation initiation factor 2A
20.08	44.05	ABC transporter G family member 9
28.65	62.84	26S protease regulatory subunit 10B
104.76	229.63	Bifunctional 3'-phosphoadenosine 5'-phosphosulfate synthase
5.82	12.74	Dynein heavy chain 3, axonemal
111.49	244.14	Ubiquitin carboxyl-terminal hydrolase isozyme L5
63.66	139.36	Beta,beta-carotene 15,15'-monooxygenase
9.7	21.21	Potassium channel AKT1
17.09	37.36	CCAAT/enhancer-binding protein zeta
36.85	80.53	Dynein light chain roadblock-type 2
13	28.38	Protein RRP5 homolog
7.89	17.21	Aspartate aminotransferase, mitochondrial
14.39	31.39	Heme-binding protein 2
20.01	43.64	Eukaryotic translation initiation factor 3 subunit K
4.69	10.23	Translation initiation factor eIF-2B subunit epsilon
7.15	15.58	UTP--glucose-1-phosphate uridylyltransferase
43.95	95.73	C-Myc-binding protein
33.09	72.06	Pre-mRNA branch site p14-like protein
5.61	12.22	Translation initiation factor eIF-2B subunit beta
47.13	102.27	Leucine-rich repeat-containing protein 40
11.22	24.33	ELAV-like protein 3
7.83	16.97	Dynein heavy chain 7, axonemal
89.94	194.72	Putative nascent polypeptide-associated complex subunit alpha-like protein
21.05	45.53	Peptidyl-prolyl cis-trans isomerase-like 1
133.6	288.93	Glutathione S-transferase omega-1
15.34	33.15	Probable phosphoglycerate mutase
237.63	513.17	60S ribosomal protein L32
40.82	88.09	GTP-binding protein SAR1b
84.52	182.33	Protein transport protein Sec61 subunit alpha isoform 2
20.8	44.87	Nucleoporin NUP159
4.77	10.29	Probable ATP-dependent RNA helicase DDX31
15.1	32.51	Pumilio domain-containing protein KIAA0020 homolog
8.43	18.15	Aspartyl aminopeptidase
22.83	49.09	EF-hand calcium-binding domain-containing protein 6
6.81	14.64	tRNA (guanine(26)-N(2))-dimethyltransferase
57.95	124.51	IQ domain-containing protein G
23.87	51.27	MORN repeat-containing protein 2
5.22	11.22	Mediator of RNA polymerase II transcription subunit 31
17.76	38.09	ATP-dependent RNA helicase DDX18
13.73	29.39	Transcription factor AP-2-alpha
88.51	189.52	Uncharacterized protein OsI_027940
33.81	72.42	Protein KTI12 homolog
176	376.7	60S ribosomal protein L13
197.54	422.76	Ubiquitin-60S ribosomal protein L40
7.46	15.96	Protocadherin-9
32.96	70.52	26S proteasome non-ATPase regulatory subunit 11A
31.8	68.01	26S protease regulatory subunit 4
51.4	109.74	Electron transfer flavoprotein subunit alpha, mitochondrial
7.24	15.45	Proteasome assembly chaperone 4
5.65	12.05	Cytochrome P450 2G1
98	208.83	Sodium/iodide cotransporter
34.2	72.87	Monocarboxylate transporter 5
70.64	150.47	Profilin
7.33	15.61	RNA-binding protein 28
66.37	141.27	Peptidyl-prolyl cis-trans isomerase FKBP2
8.71	18.51	tRNA pseudouridine synthase A, mitochondrial
16.23	34.48	NADH dehydrogenase [ubiquinone] iron-sulfur protein 4, mitochondrial
44.24	93.92	(S)-coclaurine N-methyltransferase
243.55	515.64	60S ribosomal protein L7
5.66	11.97	Small integral membrane protein 14
12.19	25.76	Swarming motility protein YbiA
17.63	37.23	Malate dehydrogenase, mitochondrial
5.62	11.87	NF-kappa-B inhibitor-interacting Ras-like protein 2
13.78	29.11	ATP-citrate synthase
111.38	235.13	RNA-binding protein 1
8.24	17.37	Multidrug resistance-associated protein 4
35.02	73.85	Adipocyte plasma membrane-associated protein
76.58	161.27	Radial spoke head protein 9 homolog
11.58	24.37	Ankyrin repeat domain-containing protein 54
33.5	70.51	26S protease regulatory subunit 6A
53.28	112.11	UDP-glucuronosyltransferase
27.3	57.43	Vesicle-associated membrane protein 4
4.92	10.36	Uncharacterized protein C9orf174
19.31	40.56	Ribosome production factor 1
22.75	47.75	Serine/threonine-protein kinase Nek8
49.05	102.91	Tektin-3
12.47	26.18	Myosin-2 essential light chain
16.62	34.82	N-acetyltransferase 10
13.34	27.93	Protein FAM47E
129.78	271.67	Hatching enzyme
15.38	32.17	Coiled-coil domain-containing protein 83
5.29	11.06	Segmentation protein even-skipped
11.44	23.88	UPF0428 protein CXorf56 homolog
5.19	10.81	Ubiquitin carboxyl-terminal hydrolase BAP1
7.1	14.78	Major vault protein
14.52	30.27	RIIa domain-containing protein 1
10.77	22.43	Retinoid isomerohydrolase
52.97	110.33	Williams-Beuren syndrome chromosomal region 27 protein
33.57	69.81	Methylmalonate-semialdehyde dehydrogenase [acylating], mitochondrial
141.66	294.35	60S ribosomal protein L18
8.85	18.37	Sperm-associated antigen 17
7.98	16.56	Zinc finger BED domain-containing protein 1
9.04	18.75	Remodeling and spacing factor 1
48.81	101.23	Protein dpy-30 homolog
69.88	144.6	RNA-directed DNA polymerase from mobile element jockey
29.24	60.5	Serine-threonine kinase receptor-associated protein
10.89	22.5	Proteasome subunit alpha type-5
10.1	20.85	Cytochrome P450 2J6
16.25	33.55	Protein FAM183B
14.39	29.66	Protein MEMO1
42.97	88.48	EF-hand domain-containing protein 1
11.45	23.57	Eukaryotic translation initiation factor 3 subunit E
19.99	41.11	Nuclear pore complex protein Nup93
11.63	23.89	Acetyl-coenzyme A synthetase
10.85	22.28	Synaptic vesicle 2-related protein
128.05	262.91	Guanine nucleotide-binding protein subunit beta-2-like 1
7.17	14.72	Retinal dehydrogenase 2
13.38	27.47	Glycylpeptide N-tetradecanoyltransferase 2
5.92	12.15	NADPH oxidase 5
16.21	33.26	Interferon alpha-inducible protein 27-like protein 2
6.29	12.92	Uncharacterized protein C2orf50
6.45	13.22	ATP-dependent RNA helicase DDX24
54.83	112.41	Elongator complex protein 4
12.91	26.46	Uncharacterized protein FLJ43738
20.04	41.07	Arsenite methyltransferase
50.69	103.78	Creatine kinase M-type
6.88	14.1	Histone H2B
30.75	62.91	WD repeat-containing protein 82
237.62	486.18	Apolipophorins
167.36	342.14	40S ribosomal protein S3a
8.81	17.98	Fructose-1,6-bisphosphatase 1
25.98	52.93	Borealin
60.74	123.73	Acyl carrier protein, mitochondrial
44.21	90.01	Annexin A13
10.34	21.07	Phytanoyl-CoA hydroxylase-interacting protein-like
15.02	30.54	Methyl-CpG-binding domain protein 3
13.21	26.83	Mediator of RNA polymerase II transcription subunit 6
50.67	102.84	Nucleoside diphosphate kinase 7
11.3	22.91	Pre-mRNA-splicing factor ISY1 homolog
73.48	148.91	Calretinin
6.54	13.27	Protein YIPF6
12.78	25.88	Dynein heavy chain 7, axonemal
52.84	107	Methylmalonyl-CoA mutase, mitochondrial
14.79	29.95	ER membrane protein complex subunit 3
10.33	20.87	WD repeat-containing protein 43
23.65	47.68	Histone deacetylase 3
61.51	124.02	Small G protein signaling modulator 3 homolog
12.95	26.05	Replication factor C subunit 5
35.35	71.11	Calmodulin
385.55	775.45	40S ribosomal protein S8
11.42	22.96	Armadillo repeat-containing protein 3
9.89	19.87	26S proteasome non-ATPase regulatory subunit 5
42.12	84.63	H/ACA ribonucleoprotein complex subunit 4
56.81	114.16	WD repeat-containing protein 16
9.27	18.6	Coiled-coil domain-containing protein 103
5.07	10.17	Conserved oligomeric Golgi complex subunit 2
49.21	98.76	N-alpha-acetyltransferase 40
37.63	75.49	Protein TBATA
90.8	181.75	Cytochrome c1, heme protein, mitochondrial
18.23	36.5	Translocator protein
8.54	17.09	THO complex subunit 3
6.41	12.81	Integrator complex subunit 10
5.72	11.44	Protein FAM50 homolog
7.21	14.4	McKusick-Kaufman/Bardet-Biedl syndromes putative chaperonin
29.55	59	Proteasome subunit alpha type-4
12.16	24.29	Mitochondrial import inner membrane translocase subunit Tim17-A
64.39	128.56	Eukaryotic translation initiation factor 2 subunit 2
6.87	13.71	Cyclin-dependent kinase 7
5.91	11.81	Casein kinase I isoform alpha
7.22	14.36	E3 ubiquitin-protein ligase TTC3
7.4	14.72	Protocadherin-11 X-linked
7.47	14.86	Importin-4
43.49	86.51	Zinc finger C4H2 domain-containing protein
83.91	166.88	Tektin-4
31.24	62.14	YEATS domain-containing protein 4
75.79	150.66	Plasminogen
7.18	14.26	Dynactin subunit 2-B
8.3	16.48	Putative RNA exonuclease NEF-sp
7.78	15.45	Ubiquinol-cytochrome c reductase complex chaperone CBP3 homolog
12.89	25.57	Uncharacterized protein C7orf63 homolog
13.24	26.22	Glucose-6-phosphate 1-dehydrogenase
6.82	13.51	Ubiquitin thioesterase OTU1
174.02	344.41	60S ribosomal protein L8
20.61	40.7	26S proteasome non-ATPase regulatory subunit 13
16.91	33.39	Heparanase
15.1	29.8	28S ribosomal protein S18c, mitochondrial
7.75	15.31	Nuclear protein MDM1
28.66	56.57	EF-hand calcium-binding domain-containing protein 10
10.18	20.08	Probable deferrochelatase/peroxidase YfeX
5.36	10.56	Bystin
16.5	32.51	Transcription initiation factor TFIID subunit 10
34.89	68.72	Leucine-rich repeat-containing protein 23
13.35	26.28	U4/U6 small nuclear ribonucleoprotein Prp4
6.03	11.85	Homeobox protein otx5
34.75	68.33	Ribonuclease Oy
11.5	22.61	Centrosomal protein of 19 kDa
14.79	29.06	NADH dehydrogenase [ubiquinone] 1 beta subcomplex subunit 11, mitochondrial
21.77	42.72	Dolichyl-diphosphooligosaccharide--protein glycosyltransferase subunit 1
14.44	28.32	Ribosome biogenesis regulatory protein homolog
11.6	22.73	DNA methyltransferase 1-associated protein 1
15.59	30.5	Serine/threonine-protein kinase 33
71.37	139.57	RNA-binding protein 8A
53.18	104	Glutamate receptor 2
163.09	318.82	Tubulin beta-4B chain
17.02	33.25	NFU1 iron-sulfur cluster scaffold homolog, mitochondrial
12.47	24.36	AP-3 complex subunit sigma-1
8.63	16.85	COMM domain-containing protein 5
21.24	41.48	mRNA export factor
9.39	18.35	Vacuolar protein sorting-associated protein VTA1 homolog
295.49	576.55	ADP,ATP carrier protein 3
8.19	15.97	Ragulator complex protein LAMTOR2
69.25	135	60S acidic ribosomal protein P1
88.94	173.37	Low-density lipoprotein receptor-related protein 1B
8.43	16.43	Mortality factor 4-like protein 1
6.31	12.29	Uncharacterized protein C11orf65 homolog
9.36	18.2	Uncharacterized protein C14orf166B homolog
33.19	64.47	Mediator of RNA polymerase II transcription subunit 20
14.04	27.25	Ribosome biogenesis protein BRX1 homolog
23.33	45.28	Flap endonuclease 1
5.79	11.22	Nuclear pore complex protein Nup85
6.55	12.71	Signal recognition particle 72 kDa protein homolog
6.37	12.36	Deleted in lung and esophageal cancer protein 1
20.17	39.1	Protein FAM166B
6.29	12.17	Neurolysin, mitochondrial
37.61	72.81	Hepatic leukemia factor
8.42	16.29	Cytochrome P450 3A11
12.75	24.59	Serine/threonine-protein kinase DCLK1
19.16	36.98	DNA-directed RNA polymerases I, II, and III subunit RPABC2
12.55	24.19	Mitotic checkpoint serine/threonine-protein kinase BUB1 beta
7.1	13.69	Transmembrane protein 39A
28.88	55.68	Enolase-like protein ENO4
11.35	21.87	Exosome complex component RRP43
68.87	132.61	40S ribosomal protein S7
13.02	25.07	Glutaredoxin-like protein C5orf63 homolog
53.67	103.3	Creatine kinase, flagellar
9.26	17.78	Adenosylhomocysteinase A
6.8	13.05	TBC1 domain family member 19
13.12	25.13	Actin-related protein 2/3 complex subunit 3
64.21	122.88	Y-box factor homolog
20.25	38.74	Pre-mRNA-splicing factor RBM22
10.47	20.02	E2F-associated phosphoprotein
37.34	71.36	Tetraspanin-1
39.77	75.99	Dynein intermediate chain 3, ciliary
6.25	11.94	Sorbitol dehydrogenase
40.2	76.73	Elongation factor 2
18.29	34.89	Adenosine kinase 2
14.49	27.61	Coiled-coil domain-containing protein 40
5.43	10.34	Ornithine aminotransferase, mitochondrial
45.24	86.23	Eukaryotic translation initiation factor 3 subunit M
11.77	22.44	V-type proton ATPase subunit E
13.32	25.37	Retinoid-inducible serine carboxypeptidase
24.55	46.76	Survival of motor neuron-related-splicing factor 30
21.62	41.18	WD repeat-containing protein 35
6.63	12.63	Pyridoxal phosphate phosphatase PHOSPHO2
13.48	25.66	GATA zinc finger domain-containing protein 1
8.1	15.41	Thioredoxin-like protein 4A
7.39	14.06	Ester hydrolase C11orf54
44.09	83.84	RuvB-like 2
69.94	132.86	Enkurin
7.25	13.78	Mitochondrial dicarboxylate carrier
15.42	29.28	Periodic tryptophan protein 1 homolog
6.34	12.03	RRP12-like protein
10.74	20.37	Pleiotropic regulator 1
10.26	19.45	Nucleolar protein 9
6.12	11.59	Transducin beta-like protein 3
7.62	14.41	Tetraspanin-9
7.24	13.67	V-type proton ATPase subunit D
5.61	10.58	DENN domain-containing protein 5B
78.76	148.53	Pre-mRNA-processing factor 6
19.49	36.73	Inorganic pyrophosphatase
77.27	145.46	Cytochrome b-c1 complex subunit Rieske, mitochondrial
13.97	26.27	Succinate dehydrogenase [ubiquinone] flavoprotein subunit, mitochondrial
15.29	28.71	Arylacetamide deacetylase-like 3
77.43	145.36	Tubulin beta-4B chain
32.02	60.03	26S proteasome non-ATPase regulatory subunit 4
20.8	38.95	ABC transporter G family member 26
7.35	13.74	Diphthine synthase
37.35	69.81	Nucleoside diphosphate-linked moiety X motif 17
42.32	79.04	33 kDa inner dynein arm light chain, axonemal
13	24.27	60 kDa heat shock protein, mitochondrial
14.16	26.43	Transmembrane protein 62
5.51	10.29	Anoctamin-10
27.33	51	Plasminogen activator inhibitor 1 RNA-binding protein
21.92	40.85	Protein downstream neighbor of son homolog
39.37	73.38	CCR4-NOT transcription complex subunit 7
29.61	55.17	Phosphatidylinositol transfer protein beta isoform
59.6	111.02	Thioredoxin-like protein 1
21.95	40.88	Probable ribosome biogenesis protein RLP24
17.91	33.35	26S proteasome non-ATPase regulatory subunit 14
7	13.04	Villin-1
28.57	53.16	Calmodulin
5.87	10.92	Proteasome assembly chaperone 1
61.02	113.47	Probable glutamate receptor
11.9	22.12	Actin-related protein 2/3 complex subunit 1A
18.83	35.01	Sterol-4-alpha-carboxylate 3-dehydrogenase, decarboxylating
46.95	87.28	Histone chaperone ASF1
13.17	24.48	Putative ribosomal RNA methyltransferase NOP2
13.45	24.93	Kelch repeat-containing protein 2
6.36	11.79	Peroxisomal biogenesis factor 3
75.63	140.16	Histone deacetylase 2
14.48	26.84	Peptidyl-prolyl cis-trans isomerase-like 2
12.91	23.92	Stomatin-like protein 2
19.81	36.68	Signal peptidase complex subunit 3
12.34	22.82	p21-activated protein kinase-interacting protein 1-like
22.03	40.76	Chromodomain-helicase-DNA-binding protein 2
11.7	21.62	WD repeat-containing protein 74
54.52	100.81	Tektin-2
18.27	33.77	Cell division cycle and apoptosis regulator protein 1
7.45	13.78	DNA-directed RNA polymerases I and III subunit RPAC1
6.42	11.86	Bridging integrator 3 homolog
160.89	297.07	60S ribosomal protein L19
7.78	14.36	Nucleoporin SEH1
6.9	12.73	Transcriptional regulator Erg
325.42	599.57	Transcription initiation factor TFIID subunit 5
5.75	10.58	Prolactin regulatory element-binding protein
12.38	22.78	Uncharacterized protein C9orf117 homolog
31.36	57.68	Ribosome production factor 2 homolog
18.36	33.77	Nucleolar complex protein 2 homolog
7.05	12.96	Uncharacterized protein C1orf173
16	29.4	Histone acetyltransferase KAT2A
7.29	13.38	26S proteasome non-ATPase regulatory subunit 9
5.91	10.85	Histidine triad nucleotide-binding protein 1
14.15	25.95	Inosine triphosphate pyrophosphatase
7.08	12.99	Cycloartenol-C-24-methyltransferase 1
44.11	80.87	Protein BUD31 homolog
40.72	74.66	Eukaryotic translation initiation factor 2 subunit 3
14.33	26.26	Annexin-B12
19.83	36.33	Protein AATF
13.73	25.15	Dual specificity tyrosine-phosphorylation-regulated kinase 4
13.07	23.92	UPF0740 protein v1g200856
6.28	11.49	von Willebrand factor A domain-containing protein 9
265.33	485.31	Heterogeneous nuclear ribonucleoprotein D-like
54.9	100.31	Transmembrane emp24 domain-containing protein 10
24.24	44.28	pre-rRNA processing protein FTSJ3
6.11	11.16	DNA-directed RNA polymerase III subunit RPC5
11.59	21.14	CDP-diacylglycerol--glycerol-3-phosphate 3-phosphatidyltransferase, mitochondrial
219.91	401.28	Histone H2A.V
6.25	11.4	Protein YIPF1
62.74	114.35	NADP-dependent malic enzyme
5.8	10.57	Inositol hexakisphosphate kinase 1
6.09	11.09	N-acetyllactosaminide beta-1,3-N-acetylglucosaminyltransferase
23.6	42.96	Glucose-induced degradation protein 4 homolog
14.66	26.67	Protein phosphatase 1 regulatory subunit 32
45.12	82.1	Eukaryotic translation initiation factor 3 subunit F
27.91	50.78	Dimethylglycine dehydrogenase, mitochondrial
19.26	35.02	Coenzyme Q-binding protein COQ10 homolog B, mitochondrial
11.43	20.74	Coiled-coil domain-containing protein 169
115.34	209.38	Eukaryotic initiation factor 4A-II
48.7	88.38	Uncharacterized protein C1orf228 homolog
59.35	107.73	Medium-chain specific acyl-CoA dehydrogenase, mitochondrial
15.36	27.87	Splicing factor 3B subunit 2
7.16	12.98	4-coumarate--CoA ligase
15.77	28.56	Set1/Ash2 histone methyltransferase complex subunit ASH2
17.75	32.1	Leukocyte receptor cluster member 1
6.4	11.56	Glutamine-rich protein 2
44.36	80.14	Polymerase delta-interacting protein 2
64.11	115.63	Activating transcription factor of chaperone
28.33	51.09	Prohibitin-2
19.96	35.98	Coiled-coil domain-containing protein 37
9.16	16.52	Probable ATP-dependent RNA helicase DDX10
11.46	20.65	Transmembrane anterior posterior transformation protein 1 homolog
8.11	14.62	Major vault protein
10.71	19.3	Biorientation of chromosomes in cell division protein 1-like 1
39.02	70.29	Putative IQ motif and ankyrin repeat domain-containing protein LOC642574
25.61	46.14	Protein mago nashi homolog 2
6.54	11.78	Hemicentin-1
9.3	16.74	Thioredoxin-like protein AAED1
110.88	199.55	60S ribosomal protein L18a
6.6	11.88	F-box/LRR-repeat protein 13
9.3	16.73	PIH1 domain-containing protein 1
6.2	11.15	Charged multivesicular body protein 6
7.82	14.05	Intermediate filament tail domain-containing protein 1
127.4	228.97	DNA replication licensing factor mcm2
13.6	24.43	CAD protein
6.46	11.59	Transcription factor IIIB 50 kDa subunit
8.03	14.39	Protocadherin-17
7.34	13.15	FMRFamide-activated amiloride-sensitive sodium channel
12.34	22.11	Laminin subunit alpha
11.45	20.51	Kinesin-like protein KLP6
11.94	21.39	S-formylglutathione hydrolase
8.76	15.7	Lysine--tRNA ligase
5.78	10.34	Epoxide hydrolase 4
5.93	10.6	Ubiquitin-like protein 7
70.52	126.14	Cytochrome b-c1 complex subunit 7
9.43	16.88	Collagen alpha-2(V) chain
8.71	15.57	Transmembrane protein 164
50.04	89.44	Heterogeneous nuclear ribonucleoprotein Q
6.1	10.9	Trafficking protein particle complex subunit 11
14.32	25.58	2,4-dienoyl-CoA reductase, mitochondrial
7.18	12.8	Axonemal dynein light chain domain-containing protein 1
21.01	37.49	Neuroguidin-A
11.38	20.29	BRISC and BRCA1-A complex member 1
7.31	13.03	Dolichyl-diphosphooligosaccharide--protein glycosyltransferase subunit STT3A
19.02	33.9	Glycylpeptide N-tetradecanoyltransferase 1
17.29	30.81	Cleavage and polyadenylation specificity factor subunit 6
30.21	53.79	UPF0577 protein KIAA1324-like homolog
18.84	33.53	MIT domain-containing protein 1
53	94.27	C3 and PZP-like alpha-2-macroglobulin domain-containing protein 8
5.67	10.08	Uncharacterized protein C12orf31 homolog
15.19	26.99	Protein MAK16 homolog
23.27	41.26	Zinc transporter 1
13.81	24.48	Tetraspanin-9
16.94	30.03	Alpha/beta hydrolase domain-containing protein 11
96.17	170.38	Ornithine decarboxylase antizyme 1
22.37	39.64	Adipocyte plasma membrane-associated protein
24.03	42.52	DNA polymerase beta
13.83	24.47	PRKR-interacting protein 1
36.78	65.04	Neuronal acetylcholine receptor subunit alpha-9
14.49	25.62	Axonemal 84 kDa protein
55.97	98.91	DNA replication licensing factor mcm5-A
16.05	28.36	DNA mismatch repair protein Msh6
142.6	251.71	40S ribosomal protein SA
6.73	11.87	Valine--tRNA ligase
7.39	13.04	Replication factor C subunit 3
140.01	246.88	Nucleolar protein 56
18.54	32.68	Coiled-coil domain-containing protein lobo homolog
29.92	52.75	Multidrug resistance protein 1
88.4	155.68	ATP synthase subunit alpha, mitochondrial
16.36	28.78	Cyclin-dependent kinase 11B
14.19	24.93	High mobility group protein 20A
5.93	10.43	Sec1 family domain-containing protein 1
5.85	10.27	Signal recognition particle 72 kDa protein
7.93	13.92	Nucleolar protein 16
6.92	12.15	Tetratricopeptide repeat protein 19, mitochondrial
8.82	15.47	NADH dehydrogenase [ubiquinone] iron-sulfur protein 3, mitochondrial
6.48	11.37	Calmodulin-lysine N-methyltransferase
6.55	11.47	Armadillo repeat-containing protein 6
8.23	14.38	Pancreas transcription factor 1 subunit alpha
26.04	45.51	DNA ligase 1
9.36	16.33	CDK-activating kinase assembly factor MAT1
16.39	28.6	Bifunctional glutamate/proline--tRNA ligase
26.65	46.45	Acyl-CoA synthetase family member 2, mitochondrial
9.66	16.84	28S ribosomal protein S5, mitochondrial
16.5	28.76	pre-rRNA processing protein FTSJ3
55.49	96.67	KH domain-containing, RNA-binding, signal transduction-associated protein 2
6.77	11.8	Pyruvate dehydrogenase phosphatase regulatory subunit, mitochondrial
13.44	23.39	Beta-catenin-like protein 1
10.11	17.59	Importin subunit alpha-2
24.93	43.35	ADP-ribosylation factor-like protein 1
50.84	88.38	rRNA 2'-O-methyltransferase fibrillarin
9.15	15.9	Zinc finger protein Gfi-1
32.14	55.82	SWI/SNF complex subunit SMARCC2
8.41	14.65	Steroid 17-alpha-hydroxylase/17,20 lyase
39	67.71	Ras-related protein Rab-10
27.23	47.26	Adenylate kinase domain-containing protein 1
14.16	24.57	Mediator of RNA polymerase II transcription subunit 24
20.22	35.06	Protein pitchfork
29.6	51.31	ATP synthase subunit gamma, mitochondrial
22.9	39.71	Pre-mRNA-splicing factor SYF1
21.67	37.57	RING finger protein 126
33.72	58.45	NADH dehydrogenase [ubiquinone] iron-sulfur protein 2, mitochondrial
53.8	93.22	Eukaryotic initiation factor 4A-III
7.52	13.01	Serine/threonine-protein phosphatase 4 regulatory subunit 4
20.13	34.79	Transmembrane protein 147
23.98	41.44	Dynein heavy chain 5, axonemal
12	20.67	Latrophilin-3
7.13	12.28	Protein transport protein Sec24A
22.46	38.67	ATP-binding cassette sub-family E member 1
7.17	12.34	Regulator of G-protein signaling 3
6.07	10.44	TOM1-like protein 2
5.85	10.05	Chromodomain-helicase-DNA-binding protein 9
22.14	38.05	Zinc finger HIT domain-containing protein 1
12.26	21.05	Ribosome-releasing factor 2, mitochondrial
8.43	14.48	Tripartite motif-containing protein 3
13.77	23.64	EF-hand calcium-binding domain-containing protein 5
18.64	31.98	Intraflagellar transport protein 43 homolog B
59.9	102.69	Dynein intermediate chain 3, ciliary
7.24	12.39	Inositol 1,4,5-trisphosphate receptor type 3
27.34	46.75	Peptidase M20 domain-containing protein 2
8.76	14.98	Glycolipid transfer protein domain-containing protein 1
10.63	18.16	Thimet oligopeptidase
11.79	20.14	Enoyl-CoA delta isomerase 1, mitochondrial
7.1	12.13	Uncharacterized protein CXorf65 homolog
27.41	46.78	Growth arrest-specific protein 8
44.47	75.87	Outer dense fiber protein 3
8.53	14.54	Protocadherin Fat 4
7.35	12.52	TATA-box-binding protein
8.52	14.51	Inactive rhomboid protein 1
12.48	21.24	Transmembrane protein 209
21.69	36.91	Aconitate hydratase, mitochondrial
28.29	48.13	Synaptotagmin-1
6.44	10.96	Ankyrin repeat, SAM and basic leucine zipper domain-containing protein 1
14.21	24.16	RNA polymerase I-specific transcription initiation factor RRN3
61.88	105.21	DPY30 domain-containing protein 1
63.28	107.54	Dolichyl-diphosphooligosaccharide--protein glycosyltransferase subunit 2
216.25	367.4	Low-density lipoprotein receptor-related protein 5
7.9	13.42	Mitochondrial import inner membrane translocase subunit Tim16
86.29	146.56	Phosphate carrier protein, mitochondrial
23.69	40.2	GTP-binding protein 1
13.79	23.38	PCI domain-containing protein 2
29.77	50.48	Uridine-cytidine kinase-like 1
18.4	31.21	GrpE protein homolog 1, mitochondrial
7.1	12.04	Alkyl/aryl-sulfatase BDS1
6.57	11.13	U3 small nucleolar ribonucleoprotein protein MPP10
7.61	12.9	Integrator complex subunit 5
22.86	38.75	Polypeptide N-acetylgalactosaminyltransferase 1
12.75	21.6	Kinesin-like protein KIF9
10.06	17.02	Zinc finger protein 90 homolog
9.34	15.81	Double-strand break repair protein MRE11A
10.39	17.58	Sperm flagellar protein 2
64.05	108.31	Calmodulin
19.42	32.83	Sister chromatid cohesion protein DCC1
19.59	33.1	T-complex protein 1 subunit alpha
7.64	12.91	Scavenger receptor cysteine-rich domain superfamily protein
12.11	20.44	Acyl-coenzyme A oxidase 3, peroxisomal
11.35	19.15	Calcium-transporting ATPase type 2C member 1
12.09	20.39	DNA-directed RNA polymerase II subunit RPB2
10.52	17.74	Carnitine O-palmitoyltransferase 1, liver isoform
20.01	33.74	Mitochondrial chaperone BCS1
15.8	26.65	Uncharacterized protein C7orf31 homolog
23.27	39.22	Coiled-coil domain-containing protein 147
16.65	28.07	Leucine-rich repeat-containing protein 48
15.69	26.43	Bardet-Biedl syndrome 7 protein
8.06	13.58	Nucleosome-remodeling factor subunit NURF301
16.87	28.43	Casein kinase I isoform alpha
7.29	12.29	28S ribosomal protein S35, mitochondrial
8.71	14.66	Gamma-secretase subunit Aph-1
27.7	46.58	Leucine-rich repeat-containing protein 23
19.93	33.53	Uncharacterized oxidoreductase C663.09c
63.7	107.06	D-3-phosphoglycerate dehydrogenase
8.32	13.99	39S ribosomal protein L19, mitochondrial
325.67	547.21	60S ribosomal protein L6
70.17	117.87	Protein LSM12 homolog A
45	75.51	NADPH-dependent aldehyde reductase ARI1
34.92	58.58	Serine/arginine-rich splicing factor 2
25.32	42.45	RNA-binding protein Nova-1
16	26.81	Laccase-1
9.56	16.02	ATPase WRNIP1
44.06	73.76	Electron transfer flavoprotein subunit beta
23.42	39.21	Calcium and integrin-binding family member 2
10.19	17.06	Succinyl-CoA ligase [ADP-forming] subunit beta, mitochondrial
35.38	59.2	Adenylate kinase 7
25.88	43.27	Uncharacterized protein C17orf98
10.17	16.98	UPF0556 protein C19orf10 homolog
17.04	28.48	Succinate dehydrogenase [ubiquinone] iron-sulfur subunit, mitochondrial
66.42	110.83	Vigilin
168.71	281.47	Spliceosome RNA helicase Ddx39b
44.42	74.09	Parkin coregulated gene protein homolog
8.42	14.03	Pentraxin fusion protein
20.08	33.45	3-ketoacyl-CoA thiolase B, peroxisomal
46.67	77.69	Very long-chain specific acyl-CoA dehydrogenase, mitochondrial
11.14	18.54	Alkaline phosphatase, tissue-nonspecific isozyme
15.58	25.91	Transcription initiation factor TFIID subunit 6
228.57	379.95	Putative high mobility group protein B3-like protein
14.81	24.63	ATP-citrate synthase
14.21	23.62	Gamma-aminobutyric acid receptor-associated protein-like 2
10	16.63	Translin-associated factor X-interacting protein 1
15.52	25.78	Coiled-coil domain-containing protein 12
19.02	31.59	Complement component 1 Q subcomponent-binding protein, mitochondrial
19.22	31.9	Monocarboxylate transporter 9
9.45	15.68	Serine/threonine-protein phosphatase 6 regulatory ankyrin repeat subunit B
24.97	41.4	Cytoplasmic aconitate hydratase
21.76	36.08	PHD finger protein 10
9.32	15.45	Sterol regulatory element-binding protein 1
48.04	79.62	Sperm-associated antigen 6
11.51	19.05	Ribosomal protein 63, mitochondrial
37.33	61.74	Arrestin domain-containing protein 3
10.97	18.14	WD repeat-containing protein 52
35.37	58.46	RNA-binding protein 4B
51.04	84.3	Eukaryotic translation initiation factor 3 subunit B
15.67	25.86	26S proteasome non-ATPase regulatory subunit 7
7.63	12.59	Centrosomal protein of 135 kDa
37.93	62.56	Pre-mRNA-processing-splicing factor 8
23.91	39.43	Aconitate hydratase, mitochondrial
119.07	196.25	Translocon-associated protein subunit alpha
11.66	19.21	Ubiquitin-like protein 4A
12.03	19.82	Glutaredoxin-3
33.01	54.36	Transcription activator BRG1
29.79	49.06	Cleft lip and palate transmembrane protein 1 homolog
7.98	13.13	Peptidyl-prolyl cis-trans isomerase FKBP4
16.4	26.98	T-complex protein 1 subunit epsilon
9.48	15.6	Carbohydrate sulfotransferase 14
10.19	16.76	Kinesin-like calmodulin-binding protein homolog
129.49	212.83	Calreticulin
32.13	52.8	Insulin-like growth factor 2 mRNA-binding protein 3
15.9	26.1	Nuclear pore complex protein Nup107
18.82	30.89	Intraflagellar transport protein 80 homolog
8.85	14.52	Fibronectin type 3 and ankyrin repeat domains protein 1
22.97	37.6	Uncharacterized protein YMR196W
38	62.12	Eukaryotic translation initiation factor 3 subunit C
8.94	14.6	Poly(A)-specific ribonuclease PARN
20.36	33.26	Sperm surface protein Sp17
17.78	29.04	Uncharacterized protein FLJ46082 homolog
12.33	20.13	Mitochondrial coenzyme A transporter SLC25A42
25.58	41.73	T-complex protein 1 subunit theta
14.3	23.34	Protein lin-9 homolog
6.41	10.46	DNA replication complex GINS protein PSF2
59.84	97.59	Dynein intermediate chain 2, ciliary
9.05	14.75	Ribosome biogenesis protein BMS1 homolog
7.06	11.5	Nucleolar complex protein 4 homolog
22.41	36.51	Minor histocompatibility antigen H13
28.5	46.41	Uncharacterized protein C9orf135
10.07	16.39	Sodium- and chloride-dependent glycine transporter 1
12	19.53	4-hydroxybenzoate polyprenyltransferase, mitochondrial
18.06	29.37	Eukaryotic translation initiation factor 3 subunit B
10.56	17.18	Solute carrier family 43 member 3
7.75	12.61	Uncharacterized protein C6orf163 homolog
16.78	27.27	Cell division cycle and apoptosis regulator protein 1
10.53	17.12	Cell division cycle protein 23 homolog
6.8	11.04	EGF domain-specific O-linked N-acetylglucosamine transferase
11.82	19.2	Coiled-coil domain-containing protein 178
85.14	138.26	Selenide, water dikinase
20.55	33.35	Pre-mRNA 3'-end-processing factor FIP1
17.42	28.27	Protein disulfide-isomerase A4
16.81	27.26	Succinyl-CoA ligase subunit alpha, mitochondrial
16.58	26.88	E3 SUMO-protein ligase NSE2
25.3	41.01	WD repeat-containing protein 65
27.07	43.86	Tctex1 domain-containing protein 2
6.89	11.16	Consortin
8.56	13.84	Cullin-2
26.33	42.6	Prefoldin subunit 3
8.6	13.91	Protein-S-isoprenylcysteine O-methyltransferase
29.18	47.16	Replication protein A 70 kDa DNA-binding subunit
8.3	13.41	Usher syndrome type-1G protein homolog
11.99	19.37	Sodium/potassium/calcium exchanger 5
47.38	76.51	Tyrosine--tRNA ligase, cytoplasmic
62.71	101.27	Cyclin-dependent kinase inhibitor 1C
18.56	29.96	Protein CWC15 homolog A
35.07	56.58	RNA-binding protein 45
18.6	29.98	Rho guanine nucleotide exchange factor 3
13.29	21.41	Coiled-coil domain-containing protein lobo homolog
50.14	80.8	Glutathione S-transferase
8.21	13.23	Threonine--tRNA ligase, cytoplasmic
12.34	19.87	Multidrug resistance-associated protein 1
80.83	130.16	Transitional endoplasmic reticulum ATPase
12.22	19.67	Ankyrin repeat and SOCS box protein 17
22.65	36.47	GRB2-associated and regulator of MAPK protein
33.96	54.58	Serine hydroxymethyltransferase, cytosolic
18.47	29.66	U3 small nucleolar RNA-associated protein 14 homolog A
14.82	23.78	von Willebrand factor A domain-containing protein 3B
14.46	23.2	RNA polymerase II-associated protein 3
25.75	41.29	DNA primase small subunit
18.54	29.71	Calpain-B
49.9	79.97	Histone deacetylase complex subunit SAP18
12.2	19.55	26S protease regulatory subunit 8
57.65	92.22	Serine/threonine-protein phosphatase 2A catalytic subunit beta isoform
23.79	38.02	Coiled-coil domain-containing protein 164
7.21	11.53	Neuropeptide FF receptor 1
35.05	55.96	Splicing factor 3B subunit 1
11.37	18.14	BCL2/adenovirus E1B 19 kDa protein-interacting protein 3
24.96	39.76	Intraflagellar transport protein 20 homolog
26.29	41.86	Coatomer subunit delta
17.41	27.68	Staphylococcal nuclease domain-containing protein 1
20.71	32.89	Kinesin-related protein 1
9.14	14.5	2-hydroxyacyl-CoA lyase 1
12.46	19.78	WD repeat-containing protein 38
6.88	10.92	Importin-5
10.46	16.58	DNA repair protein RAD51 homolog 1
206.24	326.48	ADP-ribosylation factor 1
12.52	19.79	Methenyltetrahydrofolate synthase domain-containing protein
16.85	26.66	Coiled-coil domain-containing protein 42 homolog
15.61	24.69	Signal recognition particle 68 kDa protein
25.35	40.09	DNA-directed RNA polymerase II subunit RPB3
34.91	55.21	Peptidyl-prolyl cis-trans isomerase FKBP1B
30.93	48.86	Calnexin
6.71	10.6	Acyl-CoA dehydrogenase family member 9, mitochondrial
15.91	25.1	Surfeit locus protein 6
12.48	19.68	GC-rich sequence DNA-binding factor 1
7.88	12.42	Derlin-2
9.44	14.88	Primary ciliary dyskinesia protein 1
7.78	12.25	FAD synthase
17.33	27.27	Transducin-like enhancer protein 1
10.6	16.65	AFG3-like protein 2
15.03	23.6	Serine/threonine-protein phosphatase 2A regulatory subunit B'' subunit gamma
16.68	26.19	CDGSH iron-sulfur domain-containing protein 2 homolog
13.3	20.86	Electron transfer flavoprotein-ubiquinone oxidoreductase, mitochondrial
73.31	114.95	Kelch domain-containing protein 1
17.71	27.76	Uncharacterized protein C7orf57 homolog
13.78	21.6	DNA ligase 3
21.82	34.21	WW domain-containing oxidoreductase
15.38	24.11	Non-specific lipid-transfer protein
10.07	15.76	Cactin
10.71	16.75	Leucine--tRNA ligase, cytoplasmic
21.19	33.11	Fructose-bisphosphate aldolase
39.6	61.85	Heat shock 70 kDa protein 14
14.03	21.91	Parafibromin
43.12	67.26	SAP domain-containing ribonucleoprotein
22.27	34.73	ATP-dependent RNA helicase DDX19A
20.53	31.97	Glutaredoxin-C8
16.68	25.97	Spermatogenesis-associated protein 6
156.57	243.59	60S ribosomal protein L3
18.23	28.36	NADH dehydrogenase [ubiquinone] iron-sulfur protein 8, mitochondrial
305.07	474.43	Heat shock cognate 70 kDa protein
262.32	407.92	Histone H3.3
22.55	35.01	Beta-1,4-N-acetylgalactosaminyltransferase bre-4
14.09	21.86	Cleavage and polyadenylation specificity factor subunit 4
9.34	14.49	Phosphorylated adapter RNA export protein
9.76	15.12	DNA excision repair protein ERCC-6-like
14.63	22.65	Dyslexia susceptibility 1 candidate gene 1 protein homolog
27.85	43.09	ADP-ribosylation factor-like protein 8A
69.42	107.39	DBH-like monooxygenase protein 1 homolog
10.48	16.2	GTP-binding protein 128up
7.39	11.42	Katanin p60 ATPase-containing subunit A1
18.47	28.53	Baculoviral IAP repeat-containing protein 5.1
29.58	45.7	RuvB-like helicase 1
16.35	25.25	Calmodulin
73.26	113.03	Transmembrane emp24 domain-containing protein 2
21.02	32.41	Superkiller viralicidic activity 2-like 2
33.56	51.75	Uracil phosphoribosyltransferase homolog
16.62	25.63	6-phosphogluconate dehydrogenase, decarboxylating
17.58	27.09	RNA polymerase-associated protein LEO1
12.99	19.97	Intraflagellar transport protein 88 homolog
158.15	242.83	Serine/arginine-rich splicing factor 4
39.3	60.34	Protein SEC13 homolog
8.96	13.74	U5 small nuclear ribonucleoprotein 40 kDa protein
122.04	187.17	Sodium/potassium-transporting ATPase subunit alpha
38.64	59.24	GPI ethanolamine phosphate transferase 1
40.89	62.68	Tripeptidyl-peptidase 2
11.43	17.52	Nuclear pore complex protein Nup205
11.48	17.6	BTB/POZ domain-containing protein KCTD7
10.96	16.79	Coronin-7
20.99	32.15	WD40 repeat-containing protein SMU1
38.74	59.33	ATP-citrate synthase
14.7	22.47	DDB1- and CUL4-associated factor 13
7.19	10.99	Succinyl-CoA ligase [GDP-forming] subunit beta, mitochondrial
16.9	25.82	Calcium-transporting ATPase sarcoplasmic/endoplasmic reticulum type
23.94	36.56	Intraflagellar transport protein 172 homolog
77.58	118.39	Transcription elongation factor B polypeptide 1
53.19	81.14	Replication protein A 32 kDa subunit
62.31	95.01	S-methyl-5'-thioadenosine phosphorylase
76.87	117.12	U1 small nuclear ribonucleoprotein C
10.52	16.02	Late secretory pathway protein AVL9 homolog
29	44.14	U4/U6 small nuclear ribonucleoprotein Prp31
71.59	108.95	Nucleolar protein 58
9.51	14.47	WD repeat-containing protein 66
33.7	51.22	Protein dispatched homolog 1
51.75	78.68	Vesicle-associated membrane protein/synaptobrevin-binding protein
14.41	21.91	Protein PRRC2A
18.46	28.03	Exportin-5
11.5	17.46	Protein HEXIM
33.98	51.59	Vacuolar protein sorting-associated protein 72 homolog
9.73	14.76	FRAS1-related extracellular matrix protein 1
14.78	22.41	Protein disulfide-isomerase
25.47	38.62	RNA-binding protein 25
15.8	23.95	Uncharacterized protein C2orf62 homolog
12.14	18.39	Mitochondrial import receptor subunit TOM40 homolog 1
26.73	40.46	Lysine-specific histone demethylase 1A
17.59	26.62	Eyes absent homolog 1
54.45	82.38	78 kDa glucose-regulated protein
58.74	88.83	Radial spoke head protein 3 homolog
14.83	22.42	Tetratricopeptide repeat protein 29
9.55	14.42	Protein polyglycylase TTLL10
8.58	12.92	Thymocyte nuclear protein 1
24.99	37.63	Coatomer subunit beta
18.88	28.4	Androglobin
110.99	166.91	Serine/arginine-rich splicing factor 7
126.28	189.73	Armadillo repeat-containing protein 4
19.01	28.53	Coatomer subunit alpha
22.69	33.99	Sphingosine-1-phosphate lyase 1
48.48	72.41	Apoptotic chromatin condensation inducer in the nucleus
26.05	38.89	Transcriptional adapter 2-beta
140.41	209.54	Probable polyketide synthase 16
12.8	19.1	Coiled-coil domain-containing protein 105
16.15	24.03	Putative oxidoreductase GLYR1
13.56	20.08	Uncharacterized protein C20orf26
213.93	315.47	Heterogeneous nuclear ribonucleoprotein U-like protein 1
36.32	53.53	Eukaryotic peptide chain release factor GTP-binding subunit ERF3A
