# Supplementary material for: A transcriptional blueprint for a spiral-cleaving embryo
Source: BMC Genomics. 2016 Aug 5;17:552. doi: 10.1186/s12864-016-2860-6 (PMC4974748; doi:10.1186/s12864-016-2860-6)
Supplement: Additional file 12: Table S8. — List of genes in each cluster (related to Fig. 8). We classified all expressed genes into 15 clusters and all genes within the clusters are listed here. The expression profile and the annotation information are also included. (XLSX 1448 kb) [file 12864_2016_2860_MOESM12_ESM.xlsx]

## Sheet: cluster01
ID	2h	4h	6h	8h	10h	12h	14h	Uniprot AC	Gene name	Protein name	Species	Evalue
comp212531_c0	652.32	64.48	42.09	18.66	53.18	39.49	22.11	Q9D5L7	SPSB1_MOUSE	SPRY domain-containing SOCS box protein 1	Mus musculus (Mouse).	3e-143
comp225214_c0	425.33	25.42	27.32	14.48	22.61	12.6	9.67	Q62415	ASPP1_MOUSE	Apoptosis-stimulating of p53 protein 1	Mus musculus (Mouse).	1e-93
comp209128_c0	330.68	23.81	15.67	9.96	20.66	12.5	2.74	Q6WYY1	PC11X_PANPA	Protocadherin-11 X-linked	Pan paniscus (Pygmy chimpanzee)	6e-129
comp218254_c1	278.3	14.11	21.4	22.88	28.89	23.04	23.08	P20483	MPIP_DROME	M-phase inducer phosphatase	Drosophila melanogaster (Fruit f	1e-72
comp210589_c0	252.59	41.67	30.26	9.07	19.89	19.69	7.81	P40744	B910_XENLA	Maternal B9.10 protein	Xenopus laevis (African clawed f	6e-40
comp221642_c0	247.59	5.7	2.92	2.41	5.06	4.68	3.39	A1A600	EFC4A_DANRE	EF-hand calcium-binding domain-containing protein 4A	Danio rerio (Zebrafish) (Brachyd	2e-67
comp210967_c0	241.43	46.24	20.31	10.05	19.81	16.83	14.76	Q8NBS3	S4A11_HUMAN	Sodium bicarbonate transporter-like protein 11	Homo sapiens (Human).	0
comp225852_c1	225.92	41.92	38.04	35.18	15.85	10.34	9.7	Q2NKX9	CB068_HUMAN	UPF0561 protein C2orf68	Homo sapiens (Human).	4e-18
comp221820_c1	216.05	20.65	12.34	14.87	14.07	9.49	4.87	Q3UCV8	F105B_MOUSE	Protein FAM105B	Mus musculus (Mouse).	7e-50
comp220695_c0	187.32	6.61	2.79	1.1	6.29	6.7	2.13	P36861	YPTV2_VOLCA	GTP-binding protein yptV2	Volvox carteri (Green alga).	1e-29
comp223749_c1	186.1	39.98	7.84	7.41	15.29	15.69	8.37	P10040	CRB_DROME	Protein crumbs	Drosophila melanogaster (Fruit f	0
comp224865_c0	177	30.63	16.34	11.28	19.16	14.78	8.53	Q0VEE6	ZN800_MOUSE	Zinc finger protein 800	Mus musculus (Mouse).	2e-21
comp225563_c1	164.95	34.71	5.32	7.23	10.78	6.91	7.02	Q9QZQ1	AFAD_MOUSE	Afadin	Mus musculus (Mouse).	7e-151
comp223905_c0	155.99	7.17	5.4	4.04	8.72	6.89	5.03	Q8N957	ANKF1_HUMAN	Ankyrin repeat and fibronectin type-III domain-containing protein 1	Homo sapiens (Human).	1e-147
comp212066_c2	150.06	3.69	6.14	2.3	7.54	6.27	2.89	Q15417	CNN3_HUMAN	Calponin-3	Homo sapiens (Human).	1e-54
comp224024_c0	136.71	16.02	18.55	19.09	27.29	21.95	21.34	NULL	NULL	NULL	NULL	NULL
comp225563_c0	135.14	20.2	3.3	4.95	6.46	3.73	5.04	Q9QZQ1	AFAD_MOUSE	Afadin	Mus musculus (Mouse).	0
comp223846_c4	131.23	30.89	23.62	17.24	14.22	9.05	6.35	Q9DB30	PHKG2_MOUSE	Phosphorylase b kinase gamma catalytic chain, liver/testis isoform	Mus musculus (Mouse).	7e-160
comp220778_c0	124.91	7.35	4.61	5.01	8.09	5.45	4.71	Q8CEE6	PASK_MOUSE	PAS domain-containing serine/threonine-protein kinase	Mus musculus (Mouse).	2e-119
comp218246_c0	124.8	8.84	5.5	3.83	2.3	1.38	1.25	Q059Y8	DCST1_MOUSE	DC-STAMP domain-containing protein 1	Mus musculus (Mouse).	5e-25
comp223786_c1	113.3	13.43	6.75	5.63	3.01	2.33	1.2	Q69ZS8	KAZRN_MOUSE	Kazrin	Mus musculus (Mouse).	2e-138
comp225306_c1	112.86	11.41	8.23	22.19	16.76	14.03	17.22	E9Q1U1	CC171_MOUSE	Coiled-coil domain-containing protein 171	Mus musculus (Mouse).	4e-103
comp219276_c0	110.44	1.22	11.35	10.71	4.96	7.17	14.72	O94788	AL1A2_HUMAN	Retinal dehydrogenase 2	Homo sapiens (Human).	0
comp225199_c0	108.41	24.02	9.2	4.17	9.11	8.27	5.99	A1L4H1	SRCRL_HUMAN	Soluble scavenger receptor cysteine-rich domain-containing protein SSC5D	Homo sapiens (Human).	2e-12
comp224024_c1	103.79	7.13	10.13	11.79	12.8	8.88	12.27	Q14980	NUMA1_HUMAN	Nuclear mitotic apparatus protein 1	Homo sapiens (Human).	4e-06
comp200225_c0	99.79	20.84	8.8	4.79	11.83	9.95	5.45	Q8C0L6	PAOX_MOUSE	Peroxisomal N(1)-acetyl-spermine/spermidine oxidase	Mus musculus (Mouse).	5e-81
comp218505_c0	94.82	19.11	6.27	3.96	10.5	8.47	6.9	Q9P2F6	RHG20_HUMAN	Rho GTPase-activating protein 20	Homo sapiens (Human).	1e-17
comp220968_c0	94.19	40.38	103.88	111.18	33.14	24.67	78.38	NULL	NULL	NULL	NULL	NULL
comp220052_c1	92.5	35.84	81	90.62	26.86	23.34	62.29	P28024	PSB4_XENLA	Proteasome subunit beta type-4	Xenopus laevis (African clawed f	9e-114
comp220313_c0	91.57	11.82	6.74	10.99	9.55	8.02	3.29	B0V2S2	DCR1B_DANRE	5' exonuclease Apollo	Danio rerio (Zebrafish) (Brachyd	1e-65
comp222158_c1	91.17	4.48	14.65	4.44	6.31	6.66	5.25	Q32KH5	GALNS_CANFA	N-acetylgalactosamine-6-sulfatase	Canis familiaris (Dog) (Canis lu	0
comp224072_c2	90.67	10.23	7.05	4.76	11.62	8.86	5.21	P47736	RPGP1_HUMAN	Rap1 GTPase-activating protein 1	Homo sapiens (Human).	4e-167
comp217092_c0	90.41	12.19	13.46	29.44	17.06	12.22	13.5	Q08DI8	PUS7_BOVIN	Pseudouridylate synthase 7 homolog	Bos taurus (Bovine).	2e-175
comp225803_c3	89.21	12.02	7.83	4.44	3.51	2.7	2.08	Q566M8	RN150_DANRE	RING finger protein 150	Danio rerio (Zebrafish) (Brachyd	3e-91
comp224915_c0	84.51	4.93	4.08	2.54	2.49	1.84	1.76	P49796	RGS3_HUMAN	Regulator of G-protein signaling 3	Homo sapiens (Human).	5e-34
comp219763_c0	82.74	4.23	6.07	10.23	8.29	5.89	1.93	Q9Z2H1	RGS11_MOUSE	Regulator of G-protein signaling 11	Mus musculus (Mouse).	7e-74
comp223257_c0	82.08	9.07	6.87	6.67	5.71	3.48	9.75	Q969R8	ITFG2_HUMAN	Integrin-alpha FG-GAP repeat-containing protein 2	Homo sapiens (Human).	6e-116
comp222342_c0	78.67	5.27	2.05	3.47	4.74	4.33	3.3	NULL	NULL	NULL	NULL	NULL
comp217909_c1	78.44	7.43	7.04	4.01	2.26	2.6	1.92	Q9P2C4	TM181_HUMAN	Transmembrane protein 181	Homo sapiens (Human).	0
comp225591_c0	77.47	20.13	18.55	11.06	6.84	5.62	4.73	Q28HN9	CENPL_XENTR	Centromere protein L	Xenopus tropicalis (Western claw	1e-39
comp214270_c0	76.98	14.06	15.42	9.4	6.61	3.34	2.55	Q8K203	NEIL3_MOUSE	Endonuclease 8-like 3	Mus musculus (Mouse).	2e-96
comp224042_c0	76.37	4.53	2.89	2.39	6.2	4.3	2.48	Q15678	PTN14_HUMAN	Tyrosine-protein phosphatase non-receptor type 14	Homo sapiens (Human).	2e-109
comp225716_c0	76.23	11.21	8.94	14.86	9.69	3.99	1.92	P08630	BTKL_DROME	Tyrosine-protein kinase Btk29A	Drosophila melanogaster (Fruit f	5e-66
comp222340_c0	73.81	13.74	6.98	4.61	8.18	5.55	5.84	Q6PFX9	TNKS1_MOUSE	Tankyrase-1	Mus musculus (Mouse).	0
comp225995_c0	72.2	12.15	9.22	2.88	5.69	4.9	3.7	Q8VHE6	DYH5_MOUSE	Dynein heavy chain 5, axonemal	Mus musculus (Mouse).	0
comp220709_c0	70.79	11.74	5.33	3.6	5.63	4.37	5.14	Q99JP0	M4K3_MOUSE	Mitogen-activated protein kinase kinase kinase kinase 3	Mus musculus (Mouse).	0
comp222210_c0	70.76	7.29	3.87	4.26	11.78	9.09	7.57	Q9ULJ6	ZMIZ1_HUMAN	Zinc finger MIZ domain-containing protein 1	Homo sapiens (Human).	0
comp224635_c0	69.79	6.68	3.66	5.74	10.2	8.2	6.97	Q9H9B1	EHMT1_HUMAN	Histone-lysine N-methyltransferase EHMT1	Homo sapiens (Human).	0
comp163811_c0	69.52	17.18	53.39	55.24	17.61	14.4	30.69	NULL	NULL	NULL	NULL	NULL
comp224761_c0	68.02	1.25	2.25	4.32	8.12	5.07	3.6	Q2HJ84	PKNX1_BOVIN	Homeobox protein PKNOX1	Bos taurus (Bovine).	6e-12
comp226172_c0	67.88	3.66	6.14	7.22	9.45	6.61	6.13	Q25637	PER_PERAM	Period circadian protein	Periplaneta americana (American	1e-53
comp221257_c2	67.44	3.01	2.25	6.02	10.56	7.25	8.28	O43182	RHG06_HUMAN	Rho GTPase-activating protein 6	Homo sapiens (Human).	7e-90
comp221030_c0	67.19	6.33	4.73	4.71	8.85	6.93	5.8	P57781	ESR2_MICUN	Estrogen receptor beta	Micropogonias undulatus (Atlanti	3e-60
comp222252_c0	66.04	16.32	17.72	45.24	19.75	18.85	10.24	A0JNB1	ZN227_BOVIN	Zinc finger protein 227	Bos taurus (Bovine).	2e-21
comp223962_c0	65.75	1.95	2.32	3.55	6.24	4.66	4.75	Q63562	M3K8_RAT	Mitogen-activated protein kinase kinase kinase 8	Rattus norvegicus (Rat).	2e-25
comp222364_c1	65.51	5.3	13.27	19.81	19.11	22.6	34.51	O00423	EMAL1_HUMAN	Echinoderm microtubule-associated protein-like 1	Homo sapiens (Human).	0
comp223457_c1	61.04	11.19	7.14	2.26	6.73	5.58	2.04	Q13946	PDE7A_HUMAN	High affinity cAMP-specific 3',5'-cyclic phosphodiesterase 7A	Homo sapiens (Human).	2e-148
comp224021_c1	59.7	7.18	9.35	2.8	2.72	2.62	1.49	E7FDW8	TRD7B_DANRE	Tudor domain-containing protein 7B	Danio rerio (Zebrafish) (Brachyd	6e-35
comp213287_c0	57.91	8.52	9.85	7.78	3.24	2.77	2.32	Q5RDE3	CEP70_PONAB	Centrosomal protein of 70 kDa	Pongo abelii (Sumatran orangutan	5e-47
comp224082_c0	56.35	8.31	3.92	5.03	4.26	3.83	1.06	Q9VZI3	UN112_DROME	Unc-112-related protein	Drosophila melanogaster (Fruit f	0
comp222603_c0	55.32	3.01	2.94	5.27	8.89	6.78	7.32	Q5F3G0	RHG19_CHICK	Rho GTPase-activating protein 19	Gallus gallus (Chicken).	3e-39
comp218202_c0	55.22	1.59	4.49	24.66	10.97	8.47	8.04	Q6GQ34	F124A_XENLA	Protein FAM124A	Xenopus laevis (African clawed f	3e-26
comp215507_c1	54.98	1.92	5.18	23.68	12.02	9.41	8.44	NULL	NULL	NULL	NULL	NULL
comp225276_c0	53.38	4.3	2.55	2.75	6.42	7.09	7	Q86SQ0	PHLB2_HUMAN	Pleckstrin homology-like domain family B member 2	Homo sapiens (Human).	6e-19
comp213515_c0	51.82	2.97	3.89	20.22	13.83	6	10.74	A0MSJ1	CRA1B_DANRE	Collagen alpha-1(XXVII) chain B	Danio rerio (Zebrafish) (Brachyd	8e-58
comp217839_c0	50.51	15.79	47	50.03	22.51	19.02	31.59	Q3T0B6	C1QBP_BOVIN	Complement component 1 Q subcomponent-binding protein, mitochondrial	Bos taurus (Bovine).	3e-41
comp224920_c0	50.23	3.22	3.14	8.2	4.07	2.99	3.45	Q6REY9	RHG20_RAT	Rho GTPase-activating protein 20	Rattus norvegicus (Rat).	9e-48
comp221448_c0	49.03	2.86	2.17	3.3	6.88	4.07	3.7	NULL	NULL	NULL	NULL	NULL
comp217819_c0	48.1	6.87	3.01	2.34	2.67	1.78	1.81	NULL	NULL	NULL	NULL	NULL
comp224535_c1	47.89	1.19	1.7	2.51	4.86	3.01	2.8	O14924	RGS12_HUMAN	Regulator of G-protein signaling 12	Homo sapiens (Human).	1e-53
comp224054_c0	47.25	5.75	14.03	30.11	12.25	6.65	5.03	O88382	MAGI2_RAT	Membrane-associated guanylate kinase, WW and PDZ domain-containing protein 2	Rattus norvegicus (Rat).	4e-174
comp210879_c0	47.11	9.78	7.05	9.22	7.79	3.45	1	NULL	NULL	NULL	NULL	NULL
comp209276_c0	45.85	5.03	3.38	2.22	2.48	2.15	2.13	Q9H270	VPS11_HUMAN	Vacuolar protein sorting-associated protein 11 homolog	Homo sapiens (Human).	0
comp224535_c2	45.81	1.98	7.27	7.73	7.18	5.14	5.45	Q9VCX1	RGS_DROME	Regulator of G-protein signaling loco	Drosophila melanogaster (Fruit f	2e-74
comp226104_c1	45.46	4.3	2.6	9.38	6.83	4.93	5.65	O35161	CELR1_MOUSE	Cadherin EGF LAG seven-pass G-type receptor 1	Mus musculus (Mouse).	0
comp225978_c0	44.85	2.26	3.14	1.94	5.81	5.02	3.8	A4IF63	TRIM2_BOVIN	Tripartite motif-containing protein 2	Bos taurus (Bovine).	4e-62
comp224599_c0	43.98	4.16	2.32	2.11	3.54	1.81	1.79	NULL	NULL	NULL	NULL	NULL
comp223925_c1	42.08	6.36	5.07	6.06	6.63	5.19	7.27	Q5I0K7	ALG13_RAT	UDP-N-acetylglucosamine transferase subunit ALG13 homolog	Rattus norvegicus (Rat).	7e-47
comp220023_c1	41.8	3.89	3.12	4.11	2.18	2.18	4.35	Q8NDH3	PEPL1_HUMAN	Probable aminopeptidase NPEPL1	Homo sapiens (Human).	0
comp218152_c0	41.69	1.26	1.53	3.6	2.82	2.34	3.02	NULL	NULL	NULL	NULL	NULL
comp224795_c1	41.6	6.09	18.02	32.32	11.19	7.16	8.41	P16157	ANK1_HUMAN	Ankyrin-1	Homo sapiens (Human).	7e-25
comp206349_c0	40.92	10.66	25.54	32.22	10.55	9.64	23.42	Q9N2W7	NDUAC_CAEEL	Probable NADH dehydrogenase [ubiquinone] 1 alpha subcomplex subunit 12	Caenorhabditis elegans.	4e-37
comp225658_c0	39.54	6.03	1.9	0.88	1.91	1.2	1.09	Q8C033	ARHGA_MOUSE	Rho guanine nucleotide exchange factor 10	Mus musculus (Mouse).	3e-142
comp222349_c1	37.78	10.18	5.14	3.81	2.86	2.16	1.26	Q13939	CALI_HUMAN	Calicin	Homo sapiens (Human).	6e-21
comp225239_c0	37.61	1.63	3.06	6.49	10.04	7.96	10.07	Q4LDD4	ARAP1_MOUSE	Arf-GAP with Rho-GAP domain, ANK repeat and PH domain-containing protein 1	Mus musculus (Mouse).	3e-79
comp214698_c2	37.58	1.41	0.42	0.23	0.18	0.15	0.12	NULL	NULL	NULL	NULL	NULL
comp211102_c0	35.29	0.95	17.51	4.38	2.08	3.86	7.06	P19222	CBPA2_RAT	Carboxypeptidase A2	Rattus norvegicus (Rat).	8e-59
comp224244_c0	33.4	2.9	0.81	0.98	1.69	1.02	0.91	Q6PCJ1	DCTN1_XENLA	Dynactin subunit 1	Xenopus laevis (African clawed f	0
comp213083_c0	33.28	0.78	0.47	0.38	0.73	0.55	0.7	NULL	NULL	NULL	NULL	NULL
comp223144_c4	32.73	2.63	1.36	0.89	2.31	2.15	1.52	Q6IVG4	ACAP2_RABIT	Arf-GAP with coiled-coil, ANK repeat and PH domain-containing protein 2	Oryctolagus cuniculus (Rabbit).	0
comp222727_c0	32.54	2.16	1.48	3.51	2.93	0.92	0.59	P86049	RBM46_MOUSE	Probable RNA-binding protein 46	Mus musculus (Mouse).	9e-47
comp221408_c3	32.44	3.14	1.81	0.51	1.11	1.26	1.27	NULL	NULL	NULL	NULL	NULL
comp224716_c1	32.43	4.46	1.64	1.16	3.3	2.03	1.71	Q9BZ29	DOCK9_HUMAN	Dedicator of cytokinesis protein 9	Homo sapiens (Human).	2e-134
comp210203_c1	32.22	4.14	4.77	4.99	1.17	0.69	1.53	Q9VXN0	GTDC1_DROME	Glycosyltransferase-like domain-containing protein 1-like	Drosophila melanogaster (Fruit f	9e-125
comp223045_c0	31.78	5.45	2.75	1.3	1.28	1.54	1.27	Q9VJ79	PDE11_DROME	Dual 3',5'-cyclic-AMP and -GMP phosphodiesterase 11	Drosophila melanogaster (Fruit f	6e-149
comp204982_c0	31.58	4.34	1.09	0.57	0.88	1.02	0.69	Q8G8Y2	GLDSA_BACCI	L-glutamine:2-deoxy-scyllo-inosose aminotransferase	Bacillus circulans.	2e-13
comp223178_c0	30.2	1.14	1.15	2.14	2.73	1.97	3.15	NULL	NULL	NULL	NULL	NULL
comp225831_c0	30.12	8.16	4.87	1.7	2.37	1.96	1.95	A2BID5	MELT_DANRE	Ventricular zone-expressed PH domain-containing protein	Danio rerio (Zebrafish) (Brachyd	2e-74
comp219771_c1	29.84	2.56	0.55	0.4	0.95	0.64	0.96	Q9VX32	RG190_DROME	Rho GTPase-activating protein 190	Drosophila melanogaster (Fruit f	0
comp224435_c0	29.57	6.28	1.7	0.8	2.04	1.78	0.96	Q8NDA2	HMCN2_HUMAN	Hemicentin-2	Homo sapiens (Human).	2e-36
comp211932_c0	29.38	2.49	2.06	3.49	3.63	3.51	2.96	Q5T8I3	F102B_HUMAN	Protein FAM102B	Homo sapiens (Human).	8e-13
comp212052_c0	28.35	3.86	2.35	17.54	15.3	9.25	5.89	NULL	NULL	NULL	NULL	NULL
comp223400_c0	27.91	5.82	1.53	0.54	2.46	2.63	1.75	Q9Z0S8	B3A2_CAVPO	Anion exchange protein 2	Cavia porcellus (Guinea pig).	3e-156
comp221107_c2	27.33	0.85	2.94	2.26	4.05	1.81	0.87	Q09225	NRF6_CAEEL	Nose resistant to fluoxetine protein 6	Caenorhabditis elegans.	2e-81
comp218509_c0	27.15	0.93	2.03	5.4	3.29	3.88	7.04	NULL	NULL	NULL	NULL	NULL
comp216737_c0	27.14	4.49	1.65	0.61	1.8	1.38	0.61	Q3SX40	PDLI7_BOVIN	PDZ and LIM domain protein 7	Bos taurus (Bovine).	1e-18
comp216570_c4	26.65	1.2	1.48	2.53	2.83	2.15	3.31	NULL	NULL	NULL	NULL	NULL
comp225519_c0	26.04	2.93	1.76	2.58	3.02	2.22	3.32	Q6N021	TET2_HUMAN	Methylcytosine dioxygenase TET2	Homo sapiens (Human).	2e-119
comp215288_c0	25.64	2.44	1.88	2.16	3.66	2.81	2.2	Q6A085	ZN629_MOUSE	Zinc finger protein 629	Mus musculus (Mouse).	1e-33
comp222639_c0	25.53	3.13	1.26	0.65	2.1	0.96	0.38	Q6P4S6	SIK3_MOUSE	Serine/threonine-protein kinase SIK3	Mus musculus (Mouse).	0
comp216570_c3	25.36	0.78	0.47	1.31	1.82	1.07	1.6	NULL	NULL	NULL	NULL	NULL
comp223178_c1	25.09	0.87	1.01	2.42	4.38	3.66	3.2	Q5RGJ8	GNPTA_DANRE	N-acetylglucosamine-1-phosphotransferase subunits alpha/beta	Danio rerio (Zebrafish) (Brachyd	0
comp165051_c0	24.41	2.28	6.01	9.68	1.02	0.3	2.85	NULL	NULL	NULL	NULL	NULL
comp214244_c4	24.09	2.27	1.21	0.69	0.3	0.41	0.4	Q24732	GLAS_DROVI	Protein glass	Drosophila virilis (Fruit fly).	2e-12
comp214723_c4	23.63	1.08	1.98	1.51	2.18	3.15	2.1	P34456	YMD2_CAEEL	Uncharacterized protein F54H12.2	Caenorhabditis elegans.	4e-26
comp208787_c0	23.32	2.37	12.05	7.32	2.68	1.54	5.36	Q5R411	PACN1_PONAB	Protein kinase C and casein kinase substrate in neurons protein 1	Pongo abelii (Sumatran orangutan	5e-15
comp222335_c2	22.93	2.23	1.09	4.66	1.74	1.03	2.41	NULL	NULL	NULL	NULL	NULL
comp219331_c0	22.13	2.65	11.9	9.6	3.83	4.13	7.47	O08760	OGG1_MOUSE	N-glycosylase/DNA lyase	Mus musculus (Mouse).	5e-105
comp212040_c0	21.87	1.42	5.03	1.56	5.67	4.44	4.78	Q567V2	M17L2_HUMAN	Mpv17-like protein 2	Homo sapiens (Human).	1e-36
comp220866_c2	21.59	1.09	1.03	1.69	2.36	3.66	2.37	Q9ES74	NEK7_MOUSE	Serine/threonine-protein kinase Nek7	Mus musculus (Mouse).	0
comp219719_c0	21.22	1.82	1.29	1.89	2.47	2.31	1.22	Q6DGF5	ZDH12_RAT	Probable palmitoyltransferase ZDHHC12	Rattus norvegicus (Rat).	2e-38
comp225899_c0	21.05	5.66	1.97	9.09	13.11	6.23	2.65	Q8IY33	MILK2_HUMAN	MICAL-like protein 2	Homo sapiens (Human).	9e-58
comp210726_c0	21.05	1.66	4.48	6.56	2.98	1.47	4.91	O75382	TRIM3_HUMAN	Tripartite motif-containing protein 3	Homo sapiens (Human).	8e-16
comp212277_c0	20.5	1.97	1.65	3.75	1.19	0.63	0.9	Q92609	TBCD5_HUMAN	TBC1 domain family member 5	Homo sapiens (Human).	8e-37
comp188856_c0	19.7	2.31	11.74	8.13	2.64	2.08	6.52	NULL	NULL	NULL	NULL	NULL
comp234024_c0	18.8	5.42	16.48	20.69	7.74	4.12	10.83	Q9Y5R2	MMP24_HUMAN	Matrix metalloproteinase-24	Homo sapiens (Human).	2e-35
comp224026_c0	18.58	1.23	1.85	1.99	2.54	1.69	1.12	NULL	NULL	NULL	NULL	NULL
comp225648_c0	18.55	2.43	1.75	5.94	2.76	2.26	4.29	Q8WWI1	LMO7_HUMAN	LIM domain only protein 7	Homo sapiens (Human).	1e-36
comp211965_c1	17.51	0.13	1.02	1.74	0.36	0.66	1.01	A2AGA4	RHBL2_MOUSE	Rhomboid-related protein 2	Mus musculus (Mouse).	1e-60
comp222413_c0	17.36	3.38	1.49	9.54	3.94	3.84	4.65	A3KMW7	K1383_BOVIN	Uncharacterized protein KIAA1383 homolog	Bos taurus (Bovine).	3e-14
comp225708_c0	16.91	1.42	1.41	0.58	0.91	0.77	0.41	O75052	CAPON_HUMAN	Carboxyl-terminal PDZ ligand of neuronal nitric oxide synthase protein	Homo sapiens (Human).	1e-59
comp204790_c0	15.62	0.67	0.29	0.5	1.1	0.78	1.06	O00750	P3C2B_HUMAN	Phosphatidylinositol 4-phosphate 3-kinase C2 domain-containing subunit beta	Homo sapiens (Human).	2e-171
comp240320_c0	15.49	1.83	1.18	0.75	0.21	0.22	0.31	Q17LW0	MYO7A_AEDAE	Myosin-VIIa	Aedes aegypti (Yellowfever mosqu	5e-144
comp225663_c0	15.13	1.21	0.44	0.41	1.57	1.45	1.45	Q9P281	BAHC1_HUMAN	BAH and coiled-coil domain-containing protein 1	Homo sapiens (Human).	2e-66
comp217024_c4	14.52	0.67	0.42	0.91	0.17	0.17	0.24	NULL	NULL	NULL	NULL	NULL
comp224130_c0	14.35	0.87	0.83	0.86	1.55	1.58	0.86	Q8BUH7	RNF26_MOUSE	Ring finger protein 26	Mus musculus (Mouse).	9e-12
comp211616_c0	14.03	3.53	1.55	0.46	0.44	0.49	0.62	Q24270	CAC1D_DROME	Voltage-dependent calcium channel type D subunit alpha-1	Drosophila melanogaster (Fruit f	0
comp213097_c0	13.67	0.03	5.21	16.68	0.91	0.22	0.05	Q8C8H8	KY_MOUSE	Kyphoscoliosis peptidase	Mus musculus (Mouse).	2e-39
comp208843_c0	13.35	5.12	5.2	14.63	2.71	0.74	7.65	P97694	CYH1_RAT	Cytohesin-1	Rattus norvegicus (Rat).	5e-74
comp212486_c0	13.11	1.63	7.95	11.02	3.43	0.99	6.63	A8E5U3	L12R1_XENTR	Loss of heterozygosity 12 chromosomal region 1 protein homolog	Xenopus tropicalis (Western claw	2e-51
comp224038_c1	12.88	2.22	1.77	0.54	0.44	0.27	0.55	A3KFU9	PTHD2_MOUSE	Patched domain-containing protein 2	Mus musculus (Mouse).	0
comp224642_c1	12.87	1.3	3.38	0.97	3.36	3.01	2.02	NULL	NULL	NULL	NULL	NULL
comp216175_c0	12.61	0.15	1.92	2.98	2.64	2.78	4.37	NULL	NULL	NULL	NULL	NULL
comp211189_c0	12.11	1	0.31	0.52	0.13	0.03	0.02	P21328	RTJK_DROME	RNA-directed DNA polymerase from mobile element jockey	Drosophila melanogaster (Fruit f	4e-22
comp225402_c0	11.85	0.53	0.29	0.24	0.47	0.32	0.12	Q05688	IGF1R_BOVIN	Insulin-like growth factor 1 receptor	Bos taurus (Bovine).	5e-74
comp211502_c1	11.82	1.39	1.37	0.27	0.39	0.23	0.32	O75382	TRIM3_HUMAN	Tripartite motif-containing protein 3	Homo sapiens (Human).	7e-27
comp214703_c1	10.71	1.98	10.59	10.19	4.82	2.37	6.45	Q15438	CYH1_HUMAN	Cytohesin-1	Homo sapiens (Human).	1e-78
comp161452_c0	10.69	0.35	3.09	0.01	0.18	0.12	0.49	NULL	NULL	NULL	NULL	NULL
comp216020_c0	10.4	0.39	3.67	6.49	1.41	1.33	2.16	Q91XA9	CHIA_MOUSE	Acidic mammalian chitinase	Mus musculus (Mouse).	2e-150
comp213042_c0	10.32	0.34	6.85	8.46	0.79	0.73	1.68	Q09225	NRF6_CAEEL	Nose resistant to fluoxetine protein 6	Caenorhabditis elegans.	2e-67
comp217729_c3	9.77	0.7	0.47	0.97	0.65	0.56	0.86	NULL	NULL	NULL	NULL	NULL
comp219000_c1	9.45	0.59	6.85	4.61	0.96	0.9	1.85	Q95M17	CHIA_BOVIN	Acidic mammalian chitinase	Bos taurus (Bovine).	3e-24
comp224362_c1	9.37	0.47	0.4	2.16	6.08	3.02	0.25	NULL	NULL	NULL	NULL	NULL
comp218153_c3	8.76	0.82	0.57	5.09	3.33	1.71	1.28	B9EJV3	GRB1L_MOUSE	GREB1-like protein	Mus musculus (Mouse).	1e-06
comp221401_c0	8.14	0.39	1.09	0.72	1.13	0.86	1.04	Q7SIG4	DFPA_LOLVU	Diisopropyl-fluorophosphatase	Loligo vulgaris (Common European	4e-74
comp212725_c0	7.44	1.1	1.3	7.07	2.18	2.86	0.61	A0JM12	MEG10_XENTR	Multiple epidermal growth factor-like domains protein 10	Xenopus tropicalis (Western claw	4e-18
comp216104_c5	7.18	0.94	0.41	2.04	1.14	0.99	2.07	Q9NRA2	S17A5_HUMAN	Sialin	Homo sapiens (Human).	5e-84
comp207584_c0	6.71	1.8	6.84	6.16	2.09	2.04	5.03	A2AJB2	TM141_MOUSE	Transmembrane protein 141	Mus musculus (Mouse).	2e-09
comp220123_c1	6.15	0.98	0.89	0.35	0.31	0.34	0.41	A6NMZ7	CO6A6_HUMAN	Collagen alpha-6(VI) chain	Homo sapiens (Human).	6e-58
comp216171_c0	5.92	0.16	0.35	2.81	0.18	0.09	0.17	Q29RU9	SOX_BOVIN	Peroxisomal sarcosine oxidase	Bos taurus (Bovine).	6e-50
comp225452_c0	5.57	1.06	0.69	4.07	2.88	1.25	1.11	NULL	NULL	NULL	NULL	NULL
comp216857_c1	4.81	0.31	0.49	0.25	0.51	0.44	0.29	O08746	MATN2_MOUSE	Matrilin-2	Mus musculus (Mouse).	4e-85
comp224731_c0	4.53	0.54	5.95	5.24	1.52	0.44	1.74	NULL	NULL	NULL	NULL	NULL

## Sheet: cluster_02
ID	2h	4h	6h	8h	10h	12h	14h	Uniprot AC	Gene name	Protein name	Species	Evalue
comp221243_c0	0.91	0.22	0.1	0.15	0.24	0.61	1.18	Q9C0D6	FHDC1_HUMAN	FH2 domain-containing protein 1	Homo sapiens (Human).	2e-83
comp225625_c0	9.52	3.64	3.99	1.69	10.24	7.89	1.52	NULL	NULL	NULL	NULL	NULL
comp217183_c2	26.62	12.55	12.68	24.05	32.34	33.01	54.36	P51532	SMCA4_HUMAN	Transcription activator BRG1	Homo sapiens (Human).	0
comp224951_c0	3.46	0.58	0.74	1.23	1.64	1.07	1.37	NULL	NULL	NULL	NULL	NULL
comp220963_c4	3.31	0.16	0.55	0.86	2.68	4.98	3.88	NULL	NULL	NULL	NULL	NULL
comp212554_c0	1.05	0.01	0.05	0.07	0.12	0.09	0.02	NULL	NULL	NULL	NULL	NULL
comp206378_c1	4.66	3.25	0.74	0.39	2.53	5.92	8.06	NULL	NULL	NULL	NULL	NULL
comp219437_c1	16.69	2.84	1.2	2.27	3.14	3.02	4.25	Q9Y4B6	VPRBP_HUMAN	Protein VPRBP	Homo sapiens (Human).	0
comp217362_c0	0.83	0.29	0.62	0.05	0.37	0.81	0.9	NULL	NULL	NULL	NULL	NULL
comp218620_c0	10.76	3.55	3.97	6.08	8.46	7.13	12.28	Q3U2P1	SC24A_MOUSE	Protein transport protein Sec24A	Mus musculus (Mouse).	0
comp214114_c0	8.58	0.64	1.49	2.32	3.75	2.62	2.18	Q92529	SHC3_HUMAN	SHC-transforming protein 3	Homo sapiens (Human).	3e-06
comp218794_c0	3.67	2.51	1.11	1.46	1.54	2.48	1.38	NULL	NULL	NULL	NULL	NULL
comp219837_c7	2.1	0.41	0.79	0.6	0.44	0.21	0.44	NULL	NULL	NULL	NULL	NULL
comp219119_c1	1.7	0.66	0.85	0.88	0.86	0.65	0.89	Q5ZXN6	ANKX_LEGPH	Phosphocholine transferase AnkX	ATCC 33152 / DSM 7513).	2e-06
comp219002_c2	3.43	1.05	1.78	1.11	1.59	1.29	0.97	Q9UBI9	HDC_HUMAN	Headcase protein homolog	Homo sapiens (Human).	4e-83
comp223236_c0	1.6	0.44	0.62	0.82	0.78	1.19	1.29	O35920	CAN9_RAT	Calpain-9	Rattus norvegicus (Rat).	3e-150
comp224229_c0	0.67	0.05	0.06	0.61	0.92	1.1	1.22	Q9UPW5	CBPC1_HUMAN	Cytosolic carboxypeptidase 1	Homo sapiens (Human).	0
comp221198_c0	4.5	0.74	1.54	3.48	3.22	3.57	3.71	P10076	ZFP26_MOUSE	Zinc finger protein 26	Mus musculus (Mouse).	5e-36
comp222788_c2	10.91	2.3	3.55	2.81	5.29	6.54	4.16	P39098	MA1A2_MOUSE	Mannosyl-oligosaccharide 1,2-alpha-mannosidase IB	Mus musculus (Mouse).	0
comp220737_c0	4.85	2.16	2.57	4.06	6.72	8.41	4.45	Q8R0H9	GGA1_MOUSE	ADP-ribosylation factor-binding protein GGA1	Mus musculus (Mouse).	2e-169
comp222395_c0	5.92	1.77	2.06	2.05	3.88	3.59	1.82	Q63HQ0	AP1AR_HUMAN	AP-1 complex-associated regulatory protein	Homo sapiens (Human).	9e-18
comp222089_c1	4.85	0.51	1.32	1.36	4	4.38	3.28	P42335	IP3KB_RAT	Inositol-trisphosphate 3-kinase B	Rattus norvegicus (Rat).	1e-134
comp222687_c0	7.79	1.85	1.14	2.16	3.15	2.24	2.54	Q2QLC0	MET_CALMO	Hepatocyte growth factor receptor	Callicebus moloch (Dusky titi mo	4e-119
comp225857_c1	3.97	1.36	0.73	1.75	3.19	2.5	1.59	Q8WY36	BBX_HUMAN	HMG box transcription factor BBX	Homo sapiens (Human).	5e-16
comp221829_c0	8.38	2.48	2.06	3.9	4.86	4.78	4.65	Q2TBP2	HINFP_BOVIN	Histone H4 transcription factor	Bos taurus (Bovine).	6e-114
comp221782_c0	8.2	4.09	3.98	4.66	4.27	3.38	3.36	P58283	RN216_MOUSE	E3 ubiquitin-protein ligase RNF216	Mus musculus (Mouse).	4e-16
comp223689_c4	15.77	5.51	2.99	9.12	14.63	13.08	16.96	P53603	FTCD_PIG	Formimidoyltransferase-cyclodeaminase	Sus scrofa (Pig).	0
comp222458_c1	1.9	0.5	0.75	1.27	4.16	6.24	7.39	Q4GZT3	PKD2_BOVIN	Polycystin-2	Bos taurus (Bovine).	0
comp224527_c0	2.35	0.03	0.01	0.25	1.65	1.53	5.06	Q8BW94	DYH3_MOUSE	Dynein heavy chain 3, axonemal	Mus musculus (Mouse).	0
comp217316_c1	1.42	0.54	0.99	0.35	0.41	0.16	0.91	Q5S006	LRRK2_MOUSE	Leucine-rich repeat serine/threonine-protein kinase 2	Mus musculus (Mouse).	7e-134
comp216646_c0	9.48	6.29	4.25	3.67	6.08	5.63	5.17	O60427	FADS1_HUMAN	Fatty acid desaturase 1	Homo sapiens (Human).	5e-150
comp219634_c1	4.06	3.41	1.81	2.38	2.57	2.88	1.99	NULL	NULL	NULL	NULL	NULL
comp224856_c1	7.38	1.28	1.43	1.39	3.05	0.92	2.08	Q8VDC1	FYCO1_MOUSE	FYVE and coiled-coil domain-containing protein 1	Mus musculus (Mouse).	2e-58
comp224468_c3	33.29	18.37	16.46	13.56	21.31	24.15	23.45	Q9UBV2	SE1L1_HUMAN	Protein sel-1 homolog 1	Homo sapiens (Human).	6e-29
comp197380_c0	1.03	0.03	0.4	0.32	0.58	0.09	0.05	NULL	NULL	NULL	NULL	NULL
comp223665_c0	1.22	0.17	0.11	0.27	0.65	0.4	0.6	Q13873	BMPR2_HUMAN	Bone morphogenetic protein receptor type-2	Homo sapiens (Human).	2e-140
comp225001_c0	3.7	1.3	2.24	2.44	2.58	3.5	5.66	NULL	NULL	NULL	NULL	NULL
comp219368_c0	11.27	1.47	2.67	2.98	3.57	2.15	2.14	Q5UQ88	UBC3_MIMIV	Probable ubiquitin-conjugating enzyme E2 R521	Acanthamoeba polyphaga mimivirus	7e-07
comp215292_c0	2.61	0.62	0.97	3.14	3.72	4.58	6.66	Q5ZM33	HP1B3_CHICK	Heterochromatin protein 1-binding protein 3	Gallus gallus (Chicken).	5e-09
comp225834_c0	14.46	7.99	6.93	4.76	9.46	7.03	6.71	Q9VW71	FAT2_DROME	Fat-like cadherin-related tumor suppressor homolog	Drosophila melanogaster (Fruit f	1e-108
comp164638_c0	1.04	0.12	0.21	0.03	0.64	0.43	0.7	NULL	NULL	NULL	NULL	NULL
comp222813_c2	1.22	0.13	0.29	0.27	0.39	0.38	0.3	Q6S5H5	POTEG_HUMAN	POTE ankyrin domain family member G	Homo sapiens (Human).	1e-07
comp223313_c0	6	2.04	1.98	1.14	4.58	3.46	3.21	Q8CGN4	BCOR_MOUSE	BCL-6 corepressor	Mus musculus (Mouse).	2e-48
comp224144_c0	3.44	1.34	1.55	2.02	2.47	1.85	1.18	Q86V85	GP180_HUMAN	Integral membrane protein GPR180	Homo sapiens (Human).	6e-14
comp224977_c0	7.42	0.81	0.94	3.06	5.02	2.98	6	Q8SX83	SPEN_DROME	Protein split ends	Drosophila melanogaster (Fruit f	6e-97
comp225616_c0	3.75	0.17	0.31	0.67	0.88	0.72	0.97	Q6UVK1	CSPG4_HUMAN	Chondroitin sulfate proteoglycan 4	Homo sapiens (Human).	0
comp226105_c0	3.53	0.28	0.6	2.24	3.81	2.43	5.38	Q9TTK4	LYST_BOVIN	Lysosomal-trafficking regulator	Bos taurus (Bovine).	0
comp223054_c0	16.73	6.15	9	11.44	22.67	19.17	10.47	Q96S59	RANB9_HUMAN	Ran-binding protein 9	Homo sapiens (Human).	1e-63
comp225056_c1	14.2	3.28	1.95	2.63	3.51	3.32	4.26	Q9HC21	TPC_HUMAN	Mitochondrial thiamine pyrophosphate carrier	Homo sapiens (Human).	4e-89
comp222173_c2	6.68	4.36	4.67	3.61	4.39	4.29	3.7	Q96S38	KS6C1_HUMAN	Ribosomal protein S6 kinase delta-1	Homo sapiens (Human).	1e-64
comp222240_c0	24.92	8.16	3.09	4.81	19.97	20.33	13.9	NULL	NULL	NULL	NULL	NULL
comp208465_c0	1.09	0.06	0.53	0.16	0.07	0.02	0.06	O73888	HPGDS_CHICK	Hematopoietic prostaglandin D synthase	Gallus gallus (Chicken).	7e-37
comp216023_c0	2.36	0.55	0.47	0.19	1.03	0.8	0.5	Q9ZCN5	Y688_RICPR	Uncharacterized protein RP688	Rickettsia prowazekii (strain Ma	5e-11
comp218551_c2	3.95	2.17	1.05	0.35	2.92	1.87	1.09	Q9BQ89	F110A_HUMAN	Protein FAM110A	Homo sapiens (Human).	7e-10
comp223932_c2	17.78	8.19	8.68	5.04	12.1	9.29	6.55	Q80TE4	SI1L2_MOUSE	Signal-induced proliferation-associated 1-like protein 2	Mus musculus (Mouse).	0
comp242650_c0	1.63	0.14	0.4	0.13	0.08	0.17	0.01	O60494	CUBN_HUMAN	Cubilin	Homo sapiens (Human).	4e-32
comp225266_c0	10.75	4.51	5.99	9.31	13.51	19.4	23.76	Q8NDA8	HTR7A_HUMAN	HEAT repeat-containing protein 7A	Homo sapiens (Human).	0
comp221608_c0	1.95	0.53	1.42	1.77	1.35	1.25	0.83	Q92543	SNX19_HUMAN	Sorting nexin-19	Homo sapiens (Human).	6e-10
comp215536_c0	4.08	0.99	1.24	0.99	2.37	4.48	9.28	Q9BXS5	AP1M1_HUMAN	AP-1 complex subunit mu-1	Homo sapiens (Human).	0
comp223970_c2	6.97	0.63	1.13	0.76	2.04	2.81	1.95	O15357	SHIP2_HUMAN	Phosphatidylinositol 3,4,5-trisphosphate 5-phosphatase 2	Homo sapiens (Human).	4e-136
comp225722_c0	3.46	2.31	3.8	1.41	3.45	3.34	2.15	Q5ZK92	SPAST_CHICK	Spastin	Gallus gallus (Chicken).	0
comp221954_c2	3.09	0.83	0.96	0.72	1.97	1.59	0.65	Q9ULJ7	ANR50_HUMAN	Ankyrin repeat domain-containing protein 50	Homo sapiens (Human).	6e-23
comp217509_c1	3.23	2.33	3.77	1	2.61	2.16	1.55	Q6ZNA1	ZN836_HUMAN	Zinc finger protein 836	Homo sapiens (Human).	4e-39
comp213356_c1	10.08	5.68	8.21	6.27	8.19	8.15	5.61	Q9D6J3	CCD94_MOUSE	Coiled-coil domain-containing protein 94	Mus musculus (Mouse).	2e-82
comp214519_c0	1.09	0.42	0.26	1.12	1.67	0.86	0.54	NULL	NULL	NULL	NULL	NULL
comp222899_c2	2.55	2.3	0.94	1.74	2.05	2.59	2.77	P20072	ANXA7_BOVIN	Annexin A7	Bos taurus (Bovine).	6e-125
comp223950_c0	12.09	4.03	5.1	4.48	8.05	7.09	7.62	Q6U841	S4A10_HUMAN	Sodium-driven chloride bicarbonate exchanger	Homo sapiens (Human).	0
comp224996_c0	5.55	0.95	0.54	0.77	2.64	3.64	5.16	Q9UPU5	UBP24_HUMAN	Ubiquitin carboxyl-terminal hydrolase 24	Homo sapiens (Human).	1e-50
comp218686_c2	37.89	20.96	25	22.88	24.09	21.67	24.72	Q9N0C5	KITM_MACFA	Thymidine kinase 2, mitochondrial	Macaca fascicularis (Crab-eating	2e-86
comp218274_c0	1.78	1.41	0.79	0.64	1.35	2.24	3.34	NULL	NULL	NULL	NULL	NULL
comp217592_c1	17.65	3.23	4.79	5.32	7.84	11.59	21.14	Q5ZHN9	PGPS1_CHICK	CDP-diacylglycerol--glycerol-3-phosphate 3-phosphatidyltransferase, mitochondrial	Gallus gallus (Chicken).	6e-157
comp226024_c1	4.48	5.23	1.76	0.2	6.56	4.41	1.28	NULL	NULL	NULL	NULL	NULL
comp216890_c0	1.11	0.44	0.37	0.37	0.85	1.75	2.28	NULL	NULL	NULL	NULL	NULL
comp215584_c0	2.37	0.11	0.28	0.73	1.17	2.31	4.07	Q1JQ66	S35E3_DANRE	Solute carrier family 35 member E3	Danio rerio (Zebrafish) (Brachyd	5e-121
comp221556_c1	11.94	0.37	1.07	1.48	8.18	11.27	13.67	Q9Y4R7	TTLL3_HUMAN	Tubulin monoglycylase TTLL3	Homo sapiens (Human).	5e-92
comp216279_c0	1	0	0	0.08	0.15	0.09	0.19	NULL	NULL	NULL	NULL	NULL
comp209911_c0	0.76	0.13	0.29	0.21	0.46	0.42	0.24	NULL	NULL	NULL	NULL	NULL
comp222875_c0	5.02	2.96	5.5	1.41	5.48	4.49	4.89	NULL	NULL	NULL	NULL	NULL
comp220856_c0	4.5	1.96	1.51	3.85	4.68	5.61	8.98	O93430	GLRA1_DANRE	Glycine receptor subunit alphaZ1	Danio rerio (Zebrafish) (Brachyd	1e-55
comp224559_c1	4.76	3.99	3.63	2.89	5.51	5.36	4.68	O77819	ROCK1_RABIT	Rho-associated protein kinase 1	Oryctolagus cuniculus (Rabbit).	1e-112
comp217000_c0	1.83	0.52	0.74	0.61	0.39	0.49	0.31	NULL	NULL	NULL	NULL	NULL
comp224318_c0	14.24	9.46	7.62	5.03	18.56	20.68	12.96	Q6GLC9	FMR1_XENTR	Fragile X mental retardation protein 1 homolog	Xenopus tropicalis (Western claw	2e-141
comp223578_c0	103.23	60.25	52.92	60.79	63.57	55.33	60.18	NULL	NULL	NULL	NULL	NULL
comp211307_c2	1.67	0.66	1.21	0.43	1.11	0.98	0.81	NULL	NULL	NULL	NULL	NULL
comp221124_c0	1.67	0.01	0.01	0.51	0.81	1.81	0.64	NULL	NULL	NULL	NULL	NULL
comp224567_c0	9.73	3.03	2.99	5.41	7.21	9.34	15.81	P49959	MRE11_HUMAN	Double-strand break repair protein MRE11A	Homo sapiens (Human).	0
comp221495_c2	1.75	0.02	0.32	0.09	0.06	0.07	0.05	NULL	NULL	NULL	NULL	NULL
comp225460_c0	23.28	10.81	5.57	9.9	12.89	16.2	17.85	Q92630	DYRK2_HUMAN	Dual specificity tyrosine-phosphorylation-regulated kinase 2	Homo sapiens (Human).	0
comp224598_c0	8.56	4.28	4.86	6.68	16.64	19.01	28.53	Q27954	COPA_BOVIN	Coatomer subunit alpha	Bos taurus (Bovine).	0
comp225651_c1	19.59	9.52	8.8	8.65	12.81	10.97	10.67	Q9UKI8	TLK1_HUMAN	Serine/threonine-protein kinase tousled-like 1	Homo sapiens (Human).	0
comp226263_c0	1.31	0.06	0.14	0.27	0.49	0.63	1.52	Q9JHU4	DYHC1_MOUSE	Cytoplasmic dynein 1 heavy chain 1	Mus musculus (Mouse).	0
comp223398_c1	3.27	0.53	0.56	1.1	1.44	2.04	3.27	B4KBF6	FOXO_DROMO	Forkhead box protein O	Drosophila mojavensis (Fruit fly	3e-84
comp224726_c0	3.77	1.24	1.48	1.18	2.1	4.08	7.65	D2HNW6	RFX6_AILME	DNA-binding protein RFX6	Ailuropoda melanoleuca (Giant pa	0
comp193129_c0	1.05	0.35	0.18	0.25	0.13	0.07	0.02	Q9MZD1	S17A5_SHEEP	Sialin	Ovis aries (Sheep).	2e-94
comp219319_c3	1.43	0.3	0.45	0.51	1.65	1.37	0.72	P46023	GR101_LYMST	G-protein coupled receptor GRL101	Lymnaea stagnalis (Great pond sn	7e-101
comp210149_c0	2.58	0.8	0.86	0.73	2.3	1.2	1.04	O35927	CTND2_MOUSE	Catenin delta-2	Mus musculus (Mouse).	3e-25
comp223280_c2	23.45	9.21	12.8	11.41	12.2	12.04	11.08	Q17DK5	CRY1_AEDAE	Cryptochrome-1	Aedes aegypti (Yellowfever mosqu	5e-175
comp224445_c0	20.61	11.83	13.13	9.59	15.73	11.87	9.85	Q8CGI1	F193A_MOUSE	Protein FAM193A	Mus musculus (Mouse).	5e-33
comp224377_c0	2.96	1.6	0.98	0.22	1.74	2.64	0.3	NULL	NULL	NULL	NULL	NULL
comp224431_c0	8.4	4.17	2.83	2.8	5.2	6.66	3.48	Q9WVE8	PACN2_MOUSE	Protein kinase C and casein kinase substrate in neurons protein 2	Mus musculus (Mouse).	2e-129
comp225942_c0	9.48	4.85	3.98	4.51	7.54	7.63	12.59	Q5RG45	CP135_DANRE	Centrosomal protein of 135 kDa	Danio rerio (Zebrafish) (Brachyd	0
comp217207_c4	62.31	12	24.7	31.35	44.16	59.35	107.73	P08503	ACADM_RAT	Medium-chain specific acyl-CoA dehydrogenase, mitochondrial	Rattus norvegicus (Rat).	0
comp213838_c3	4.18	2.42	2.28	1.37	1.98	1.52	1.44	O75820	ZN189_HUMAN	Zinc finger protein 189	Homo sapiens (Human).	3e-36
comp226236_c0	10.27	3.02	1.56	2.63	4.2	5.06	8.49	Q80TE7	LRRC7_MOUSE	Leucine-rich repeat-containing protein 7	Mus musculus (Mouse).	8e-178
comp223818_c0	0.72	0.35	0.39	0.32	0.65	1.39	1.11	Q66PG1	LARG2_DANRE	Glycosyltransferase-like protein LARGE2	Danio rerio (Zebrafish) (Brachyd	4e-35
comp226235_c0	15.74	8.28	7.04	6.08	8.27	6.82	7.01	A1L1C7	PAN3_XENTR	PAB-dependent poly(A)-specific ribonuclease subunit 3	Xenopus tropicalis (Western claw	0
comp219698_c0	8.18	1.17	1.07	1.41	3.41	2.48	3.43	Q01456	OAM_ASCSU	Ovarian abundant message protein	Ascaris suum (Pig roundworm) (As	7e-08
comp213541_c2	2.31	0.93	1.1	1.09	1.85	3.06	3.38	P23228	HMCS1_CHICK	Hydroxymethylglutaryl-CoA synthase, cytoplasmic	Gallus gallus (Chicken).	1e-69
comp223270_c0	7.09	3.94	3.93	2.98	4.75	4.3	2.66	NULL	NULL	NULL	NULL	NULL
comp225310_c0	7.94	2.95	3.83	4.81	8.26	9.39	11.67	Q6ZTR5	CX022_HUMAN	Uncharacterized protein CXorf22	Homo sapiens (Human).	2e-166
comp221226_c4	0.64	0.09	0.09	0.23	0.31	0.29	0.28	Q61555	FBN2_MOUSE	Fibrillin-2	Mus musculus (Mouse).	5e-161
comp221542_c1	11.61	9.06	11.22	4.89	12.55	10.01	5.9	Q5FVF4	TM7S3_RAT	Transmembrane 7 superfamily member 3	Rattus norvegicus (Rat).	1e-17
comp225710_c0	10.57	1.53	4.03	4.41	13.5	15.27	18.08	P07742	RIR1_MOUSE	Ribonucleoside-diphosphate reductase large subunit	Mus musculus (Mouse).	7e-155
comp226055_c2	4.97	0.81	1.17	1.04	2.9	1.58	1.64	Q9UKN7	MYO15_HUMAN	Unconventional myosin-XV	Homo sapiens (Human).	1e-138
comp211113_c3	1.94	0	0.52	0.2	0.1	0.03	0.07	Q9PTS8	ACHA9_CHICK	Neuronal acetylcholine receptor subunit alpha-9	Gallus gallus (Chicken).	6e-33
comp222237_c0	11.42	7.5	7.05	4.73	10.75	7.73	6.83	Q9QXV8	SPY2_MOUSE	Protein sprouty homolog 2	Mus musculus (Mouse).	9e-25
comp219501_c0	71.19	14.96	25.73	30.59	39.95	47.04	82.38	P40939	ECHA_HUMAN	Trifunctional enzyme subunit alpha, mitochondrial	Homo sapiens (Human).	0
comp218257_c0	5.36	4.84	3.26	0.65	7.57	7.55	1.62	NULL	NULL	NULL	NULL	NULL
comp225909_c1	45.14	22.17	22.83	23.9	23.26	18.86	26.59	Q4U2R1	HERC2_MOUSE	E3 ubiquitin-protein ligase HERC2	Mus musculus (Mouse).	3e-61
comp223813_c0	4.49	5.19	3.44	1.29	6.81	5.98	2.11	NULL	NULL	NULL	NULL	NULL
comp216098_c0	3.77	0.33	0.98	0.47	0.39	0.43	0.45	P21329	RTJK_DROFU	RNA-directed DNA polymerase from mobile element jockey	Drosophila funebris (Fruit fly).	4e-21
comp219569_c2	15.94	3.59	6.14	5.35	5.09	3.93	3.94	Q4N4N8	TXND_THEPA	Thioredoxin domain-containing protein	Theileria parva (East coast feve	5e-25
comp225893_c0	14.98	2.19	2.69	2.74	9.71	7.24	4.06	Q9H609	ZN576_HUMAN	Zinc finger protein 576	Homo sapiens (Human).	2e-06
comp214458_c4	2.54	0.35	0.94	0.52	0.81	0.41	0.55	P28827	PTPRM_HUMAN	Receptor-type tyrosine-protein phosphatase mu	Homo sapiens (Human).	2e-56
comp225769_c0	2.32	0.34	0.28	0.38	0.86	1.13	0.78	Q96L93	KI16B_HUMAN	Kinesin-like protein KIF16B	Homo sapiens (Human).	0
comp222552_c0	2.19	1.04	0.93	1.15	3.63	7.12	6.38	P0C5Y8	ALS2_RAT	Alsin	Rattus norvegicus (Rat).	3e-154
comp220900_c1	1.56	0.47	0.09	0.28	0.9	0.73	0.9	NULL	NULL	NULL	NULL	NULL
comp226160_c0	2.96	0.98	0.73	0.87	6.38	9.67	8.03	Q17LW0	MYO7A_AEDAE	Myosin-VIIa	Aedes aegypti (Yellowfever mosqu	0
comp225458_c0	41.22	15.32	14.09	13.9	30.72	20.89	19.28	P04052	RPB1_DROME	DNA-directed RNA polymerase II subunit RPB1	Drosophila melanogaster (Fruit f	0
comp220258_c1	28.35	14.55	10.18	12.59	15.96	12.32	12.85	NULL	NULL	NULL	NULL	NULL
comp221762_c0	1.87	0.93	0.76	0.8	1.38	0.96	0.8	Q9JLG8	CAN15_MOUSE	Calpain-15	Mus musculus (Mouse).	0
comp213228_c1	1.4	0.8	0.35	0.36	0.66	2.05	3.89	NULL	NULL	NULL	NULL	NULL
comp217337_c0	24.89	2.18	3.18	3.68	6.59	5.76	6.04	Q8R5G7	ARAP3_MOUSE	Arf-GAP with Rho-GAP domain, ANK repeat and PH domain-containing protein 3	Mus musculus (Mouse).	1e-10
comp220618_c0	10.44	1.67	1.34	2.1	4.19	4.7	5.27	NULL	NULL	NULL	NULL	NULL
comp223159_c0	5.54	0.82	0.78	1.09	3.03	2.17	1.22	Q76LL6	FHOD3_MOUSE	FH1/FH2 domain-containing protein 3	Mus musculus (Mouse).	3e-164
comp221029_c0	11.79	8	8.2	6.9	8.03	14.77	20.29	Q9H3S3	TMPS5_HUMAN	Transmembrane protease serine 5	Homo sapiens (Human).	1e-39
comp225773_c0	3.25	1.01	0.63	0.26	2.25	1.68	1.5	P41234	ABCA2_MOUSE	ATP-binding cassette sub-family A member 2	Mus musculus (Mouse).	0
comp225710_c3	15.29	2.55	5.79	7.92	23.78	28.84	27.87	P79732	RIR1_DANRE	Ribonucleoside-diphosphate reductase large subunit	Danio rerio (Zebrafish) (Brachyd	0
comp225340_c0	9.75	4.72	3.85	3.25	6.76	5.99	4.6	Q11011	PSA_MOUSE	Puromycin-sensitive aminopeptidase	Mus musculus (Mouse).	0
comp222348_c0	6.8	5.28	4.21	3.09	6.54	5.14	5.16	NULL	NULL	NULL	NULL	NULL
comp221217_c0	15.47	1.99	4.27	7.69	10.84	10.6	16.65	Q2KJI7	AFG32_BOVIN	AFG3-like protein 2	Bos taurus (Bovine).	0
comp222663_c0	9.52	2.81	4.77	2.54	4.55	8.53	19.07	P20825	POL2_DROME	Retrovirus-related Pol polyprotein from transposon 297	Drosophila melanogaster (Fruit f	1e-73
comp207372_c1	1.08	0.08	0.49	0.04	0.21	0.24	0.04	A3KPN8	TTC38_DANRE	Tetratricopeptide repeat protein 38	Danio rerio (Zebrafish) (Brachyd	4e-41
comp223322_c0	1.64	0.64	0.6	0.67	1.06	1.12	0.72	NULL	NULL	NULL	NULL	NULL
comp201136_c1	1.29	0.63	0.28	0.36	0.12	0.08	0.11	Q9EQ09	OLR1_MOUSE	Oxidized low-density lipoprotein receptor 1	Mus musculus (Mouse).	5e-06
comp214768_c0	2.36	0.2	0.51	0.47	1.5	1.49	0.82	P07099	HYEP_HUMAN	Epoxide hydrolase 1	Homo sapiens (Human).	2e-145
comp225415_c0	5.61	1.19	1.06	2.15	3.34	2.26	1.66	Q96AY4	TTC28_HUMAN	Tetratricopeptide repeat protein 28	Homo sapiens (Human).	0
comp225736_c0	7.56	1.77	2.34	1.84	5.12	5.76	2.98	Q28E01	S20A2_XENTR	Sodium-dependent phosphate transporter 2	Xenopus tropicalis (Western claw	3e-94
comp216801_c0	2.84	0.48	0.27	0.63	1.76	1.11	0.85	Q17RM4	CC142_HUMAN	Coiled-coil domain-containing protein 142	Homo sapiens (Human).	7e-28
comp222124_c0	4.52	3.86	3.77	2.98	4.53	5.1	4.79	P17635	FMO2_RABIT	Dimethylaniline monooxygenase [N-oxide-forming] 2	Oryctolagus cuniculus (Rabbit).	4e-44
comp225746_c0	8.8	4.92	1.93	5.03	9.78	7.02	4.21	A1L0Y2	NEUL4_XENTR	Neuralized-like protein 4	Xenopus tropicalis (Western claw	0
comp225091_c1	1.81	0.51	0.43	0.33	1.2	1.09	1.37	Q68J42	LIPS_PIG	Hormone-sensitive lipase	Sus scrofa (Pig).	5e-94
comp211416_c0	1.03	0.18	0.04	0.04	0	0.04	0.04	Q91ZI0	CELR3_MOUSE	Cadherin EGF LAG seven-pass G-type receptor 3	Mus musculus (Mouse).	2e-52
comp223518_c2	1.37	0.42	0.39	0.43	0.98	1.14	1.54	O08684	PLD1_CRIGR	Phospholipase D1	Cricetulus griseus (Chinese hams	1e-145
comp224894_c1	4.74	0.52	1.24	3.28	6.36	5.58	4.48	P18737	ZG8_XENLA	Gastrula zinc finger protein XlCGF8.2DB	Xenopus laevis (African clawed f	7e-46
comp222143_c1	37.57	19.66	23.21	27.8	30.34	33.03	63.58	Q27802	DYHC2_TRIGR	Cytoplasmic dynein 2 heavy chain 1	Tripneustes gratilla (Hawaian se	0
comp223712_c0	17.49	7.83	8.58	9.92	7.35	6.2	6.82	Q96ES7	SGF29_HUMAN	SAGA-associated factor 29 homolog	Homo sapiens (Human).	3e-143
comp226256_c0	12.32	4.95	8.14	7.74	8.18	7.36	8.87	Q5XIG6	GALK2_RAT	N-acetylgalactosamine kinase	Rattus norvegicus (Rat).	5e-169
comp219033_c2	7.96	3.3	4.61	5.66	10.76	15.67	22.43	Q8JFY9	ENDUA_XENLA	Poly(U)-specific endoribonuclease-A	Xenopus laevis (African clawed f	2e-87
comp208881_c1	1.37	1.24	0.88	1.53	1.77	0.93	0.34	NULL	NULL	NULL	NULL	NULL
comp221071_c0	4.62	2.18	2.58	1.47	4.9	2.84	1.46	Q14192	FHL2_HUMAN	Four and a half LIM domains protein 2	Homo sapiens (Human).	8e-114
comp218466_c1	3.17	1.22	1.11	1.42	2	2.94	4.3	Q92564	DCNL4_HUMAN	DCN1-like protein 4	Homo sapiens (Human).	2e-108
comp225353_c1	2.57	0.45	0.27	0.96	2.19	2.75	3.46	Q2KI89	ARMC9_BOVIN	LisH domain-containing protein ARMC9	Bos taurus (Bovine).	4e-70
comp213450_c1	1.67	1.09	1.03	0.4	1.16	1.06	0.73	NULL	NULL	NULL	NULL	NULL
comp226038_c0	8.44	6.07	4.28	3.74	6.95	5.23	6.68	Q92616	GCN1L_HUMAN	Translational activator GCN1	Homo sapiens (Human).	0
comp205805_c0	1.11	0.25	0.72	0.3	0.87	0.22	0.18	P49013	FBP3_STRPU	Fibropellin-3	Strongylocentrotus purpuratus (P	6e-77
comp223955_c0	0.7	0.22	0.33	0.17	0.88	1.38	1.32	NULL	NULL	NULL	NULL	NULL
comp224071_c1	4.18	1.51	1.1	0.46	5.97	11.73	15.97	Q6ZV73	FGD6_HUMAN	FYVE, RhoGEF and PH domain-containing protein 6	Homo sapiens (Human).	9e-87
comp221943_c0	1.16	0.19	0.15	0.09	0.82	3.1	3.91	NULL	NULL	NULL	NULL	NULL
comp202045_c0	0.98	0.04	0.1	0.1	0.09	0.11	0.19	P48614	WN10B_MOUSE	Protein Wnt-10b	Mus musculus (Mouse).	6e-44
comp217957_c0	1.43	0.92	0.67	0.83	1.32	1.23	1.2	NULL	NULL	NULL	NULL	NULL
comp218796_c0	1.77	0.38	0.42	0.32	0.41	0.77	0.79	Q95SX7	RTBS_DROME	Probable RNA-directed DNA polymerase from transposon BS	Drosophila melanogaster (Fruit f	2e-19
comp216087_c0	2.26	0.9	0.5	0.59	1.38	1.12	0.83	NULL	NULL	NULL	NULL	NULL
comp218833_c2	1.8	0.57	0.43	0.22	1.09	0.85	0.56	O43312	MTSS1_HUMAN	Metastasis suppressor protein 1	Homo sapiens (Human).	1e-128
comp214178_c0	1.36	0.3	0.32	0.36	0.5	0.66	0.77	Q8N0U7	CA087_HUMAN	Uncharacterized protein C1orf87	Homo sapiens (Human).	3e-11
comp224447_c0	31.86	18.02	18.93	18.73	24.05	23.03	31.55	O14925	TIM23_HUMAN	Mitochondrial import inner membrane translocase subunit Tim23	Homo sapiens (Human).	5e-48
comp225176_c0	10.44	3.2	3.19	4.46	9.94	8.53	6.75	Q6AI39	GSC1L_HUMAN	GLTSCR1-like protein	Homo sapiens (Human).	6e-24
comp222685_c1	20.08	8.87	11.21	9.32	8.42	8.82	9.92	Q86X83	COMD2_HUMAN	COMM domain-containing protein 2	Homo sapiens (Human).	3e-70
comp222187_c0	12.47	6.43	2.52	2.91	8.7	7.06	9.29	Q9H892	TTC12_HUMAN	Tetratricopeptide repeat protein 12	Homo sapiens (Human).	1e-117
comp225555_c0	2.96	0.78	0.53	0.55	2.26	2.37	1.19	Q6NS52	DGKB_MOUSE	Diacylglycerol kinase beta	Mus musculus (Mouse).	0
comp204061_c0	3.02	0.74	0.62	1.92	3.65	5.42	8.7	Q5TCS8	AKD1_HUMAN	Adenylate kinase domain-containing protein 1	Homo sapiens (Human).	3e-45
comp225718_c0	19.07	15.6	12.07	14.52	21.18	20.47	23.52	Q5REX3	ZFR_PONAB	Zinc finger RNA-binding protein	Pongo abelii (Sumatran orangutan	0
comp223516_c0	18.72	6.26	7.12	12.54	15.8	15.14	17.8	O42611	HIRA_TAKRU	Protein HIRA	Takifugu rubripes (Japanese puff	0
comp214290_c0	6.87	1.84	1.2	1.56	5.07	4.16	2.97	Q9TW28	MYOM_DICDI	Myosin-M heavy chain	Dictyostelium discoideum (Slime	1e-13
comp222895_c4	24.75	10.93	6.84	2.48	14.08	12.68	3.48	Q5T8I3	F102B_HUMAN	Protein FAM102B	Homo sapiens (Human).	6e-18
comp215441_c0	2.59	1.73	1.42	2.31	2.8	3.05	3.72	NULL	NULL	NULL	NULL	NULL
comp209185_c0	1.83	1.03	0.57	0.41	0.91	0.83	0.72	NULL	NULL	NULL	NULL	NULL
comp225768_c1	12.44	2.69	5.88	10.06	15.39	15.32	13.02	P48147	PPCE_HUMAN	Prolyl endopeptidase	Homo sapiens (Human).	0
comp203012_c0	1.81	0.01	0.26	0.05	0.06	0.05	0.13	NULL	NULL	NULL	NULL	NULL
comp225707_c2	6.82	3.36	3.46	3.49	5.49	3.68	5.18	O94915	FRYL_HUMAN	Protein furry homolog-like	Homo sapiens (Human).	0
comp221019_c2	4.28	0.7	1.59	2.31	2.98	3.29	5.4	NULL	NULL	NULL	NULL	NULL
comp220914_c2	3.18	1.49	1.17	1.02	2.16	1.73	2.12	O14786	NRP1_HUMAN	Neuropilin-1	Homo sapiens (Human).	6e-19
comp219041_c3	16.65	8.39	5.56	4.97	12.14	15.01	20.9	B4MM23	SHEP_DROWI	Protein alan shepard	Drosophila willistoni (Fruit fly	4e-86
comp224958_c0	19.3	10.91	9.08	16.59	17.59	19.43	23.1	P31400	VATA_MANSE	V-type proton ATPase catalytic subunit A	Manduca sexta (Tobacco hawkmoth)	0
comp225270_c0	20.51	6.27	7.53	7.89	13.45	14.03	8.38	Q569C3	UBP1_RAT	Ubiquitin carboxyl-terminal hydrolase 1	Rattus norvegicus (Rat).	8e-36
comp215171_c0	1.1	0.2	0.48	0.31	0.12	0.11	0.15	NULL	NULL	NULL	NULL	NULL
comp223638_c1	16.35	5.47	6.25	8.62	10.51	7.17	7.74	Q14686	NCOA6_HUMAN	Nuclear receptor coactivator 6	Homo sapiens (Human).	5e-19
comp219629_c0	1.04	0.57	0.33	0.23	0.56	0.67	0.85	NULL	NULL	NULL	NULL	NULL
comp225111_c1	3.55	0.85	0.63	0.97	2.13	1.75	1.04	Q2V2M9	FHOD3_HUMAN	FH1/FH2 domain-containing protein 3	Homo sapiens (Human).	3e-143
comp222307_c1	4.86	3.13	3.87	3.96	4.99	3.91	3.19	NULL	NULL	NULL	NULL	NULL
comp226200_c0	1.07	0.26	0.32	0.22	0.31	1.3	2.73	P41233	ABCA1_MOUSE	ATP-binding cassette sub-family A member 1	Mus musculus (Mouse).	0
comp222819_c0	4.44	0.26	0.21	0.53	1.75	1.37	1.1	Q90669	AVR2A_CHICK	Activin receptor type-2A	Gallus gallus (Chicken).	2e-144
comp219107_c0	39.17	26.97	30.56	35.01	39.78	38.11	22.31	NULL	NULL	NULL	NULL	NULL
comp223262_c0	5.83	1.8	1.46	2.41	4.08	2.99	3.73	Q9Y2I1	NISCH_HUMAN	Nischarin	Homo sapiens (Human).	1e-119
comp224634_c0	3.85	1.31	1.17	1.79	3.46	2.92	1.6	NULL	NULL	NULL	NULL	NULL
comp219898_c0	1.13	0.5	0.34	0.22	0.56	0.42	0.35	O75845	SC5D_HUMAN	Lathosterol oxidase	Homo sapiens (Human).	3e-132
comp218289_c0	3.02	0.89	1.32	1.44	3.36	2.78	2.18	Q3UHH8	GXLT1_MOUSE	Glucoside xylosyltransferase 1	Mus musculus (Mouse).	2e-108
comp221656_c0	1.17	0.2	0.17	0.34	0.8	0.83	0.92	NULL	NULL	NULL	NULL	NULL
comp210183_c1	2.66	0.41	0.38	0.7	0.55	2.22	4.5	NULL	NULL	NULL	NULL	NULL
comp218247_c0	1.55	0.18	0.32	0.02	0.44	0.41	0.43	Q03042	KGP1_DROME	cGMP-dependent protein kinase, isozyme 1	Drosophila melanogaster (Fruit f	0
comp217571_c0	1.99	0.98	0.9	0.4	2.8	2.25	3.12	Q8BGC3	MOT12_MOUSE	Monocarboxylate transporter 12	Mus musculus (Mouse).	2e-46
comp220049_c0	6.54	0.93	1.98	3.2	3.31	5.22	9.08	Q8C0L6	PAOX_MOUSE	Peroxisomal N(1)-acetyl-spermine/spermidine oxidase	Mus musculus (Mouse).	3e-60
comp225744_c1	22.02	10.89	8.82	9.72	15.11	13.77	10.49	Q5XHH7	SYVNB_XENLA	E3 ubiquitin-protein ligase synoviolin B	Xenopus laevis (African clawed f	0
comp221118_c6	2.57	1.87	1.87	1.15	2.87	4.39	4.57	NULL	NULL	NULL	NULL	NULL
comp190282_c0	5.57	0.86	1.28	0.39	1.81	1.92	0.83	NULL	NULL	NULL	NULL	NULL
comp224786_c0	6.32	2.76	2.03	2.62	2.01	2.22	3.17	Q6GM82	ALAT2_XENLA	Alanine aminotransferase 2	Xenopus laevis (African clawed f	0
comp221614_c0	4.98	1.72	1.77	1.6	1.64	1.81	1.07	NULL	NULL	NULL	NULL	NULL
comp224334_c1	19.43	7.74	15.12	7.81	15.02	15.14	6.87	NULL	NULL	NULL	NULL	NULL
comp224368_c0	24.28	4.99	4.79	5.11	21.95	29.38	39.11	A4IIM2	CELF2_XENTR	CUGBP Elav-like family member 2	Xenopus tropicalis (Western claw	0
comp225843_c0	4.27	1.45	1.7	0.71	2.27	1.87	1	Q8K2K6	AGFG1_MOUSE	Arf-GAP domain and FG repeat-containing protein 1	Mus musculus (Mouse).	7e-71
comp210124_c1	5.63	1.58	3.88	1.06	2.52	1.2	2.16	Q19673	TYR3_CAEEL	Putative tyrosinase-like protein tyr-3	Caenorhabditis elegans.	6e-53
comp225611_c0	38.37	3.51	3.23	8.44	10.39	8.25	5.98	Q6A085	ZN629_MOUSE	Zinc finger protein 629	Mus musculus (Mouse).	1e-41
comp224776_c1	5.58	1.95	2.25	0.89	3.57	2.39	3.12	Q9H7F0	AT133_HUMAN	Probable cation-transporting ATPase 13A3	Homo sapiens (Human).	0
comp220291_c0	4.72	1.1	0.68	1.85	4.02	3.64	3.69	Q61503	5NTD_MOUSE	5'-nucleotidase	Mus musculus (Mouse).	4e-36
comp220383_c0	5.84	4.14	3.05	2.33	6.03	5.49	2.29	Q5RFR0	TTPAL_PONAB	Alpha-tocopherol transfer protein-like	Pongo abelii (Sumatran orangutan	8e-75
comp214543_c3	1.89	0.65	0.49	0.96	0.38	0.28	0.53	P26262	KLKB1_MOUSE	Plasma kallikrein	Mus musculus (Mouse).	2e-21
comp214977_c2	1.38	0.18	0.53	0.43	0.44	0.46	0.12	P50264	FMS1_YEAST	Polyamine oxidase FMS1	Saccharomyces cerevisiae (strain	7e-13
comp226024_c0	4.27	0.52	0.36	0.31	2.89	1.95	1.99	O89026	ROBO1_MOUSE	Roundabout homolog 1	Mus musculus (Mouse).	1e-124
comp224053_c0	2.11	0.99	0.75	1.13	1.03	1.76	1.75	NULL	NULL	NULL	NULL	NULL
comp218994_c0	3.11	1.38	1.18	2.78	3.57	2.31	1.92	NULL	NULL	NULL	NULL	NULL
comp214785_c0	1.97	0.2	0.61	0.27	0.15	0.38	0.26	O88281	MEGF6_RAT	Multiple epidermal growth factor-like domains protein 6	Rattus norvegicus (Rat).	8e-23
comp220752_c0	14.11	0.76	0.09	2.72	10.03	8.27	7.7	NULL	NULL	NULL	NULL	NULL
comp216204_c0	7.07	6.61	4.55	1.46	7.32	10.36	4.04	Q64674	SPEE_MOUSE	Spermidine synthase	Mus musculus (Mouse).	7e-141
comp204247_c0	2.86	1.34	1.48	2.03	2.54	3.08	3.66	Q6IRC7	UBE2F_XENLA	NEDD8-conjugating enzyme UBE2F	Xenopus laevis (African clawed f	2e-78
comp224971_c0	1.85	0.82	0.3	0.13	0.65	2.08	3.08	Q6DN14	MCTP1_HUMAN	Multiple C2 and transmembrane domain-containing protein 1	Homo sapiens (Human).	0
comp214895_c1	1.24	0.36	0.4	0.21	0.12	0.33	0.3	Q5R6L1	PKNX2_PONAB	Homeobox protein PKNOX2	Pongo abelii (Sumatran orangutan	3e-11
comp214634_c5	1.29	0.24	0.59	0.42	0.57	0.32	0.41	Q8BLQ7	CTR4_MOUSE	Cationic amino acid transporter 4	Mus musculus (Mouse).	9e-158
comp220601_c1	2.13	0.37	0.64	0.86	0.24	0.21	0.42	NULL	NULL	NULL	NULL	NULL
comp225773_c1	4.76	1	0.79	0.43	2.26	1.71	2.06	Q9ESR9	ABCA2_RAT	ATP-binding cassette sub-family A member 2	Rattus norvegicus (Rat).	6e-164
comp225001_c1	3.26	1.37	1.2	0.9	3.87	4.11	2.19	Q497V6	BAHD1_MOUSE	Bromo adjacent homology domain-containing 1 protein	Mus musculus (Mouse).	6e-44
comp225278_c0	28.81	16.58	14.53	19.49	15.58	13.05	14.78	Q17R09	PRP16_BOVIN	Pre-mRNA-splicing factor ATP-dependent RNA helicase PRP16	Bos taurus (Bovine).	0
comp223296_c0	12.35	5.44	3.09	4.32	8.19	6.83	5.27	Q90632	MOT3_CHICK	Monocarboxylate transporter 3	Gallus gallus (Chicken).	2e-44
comp203770_c0	5.03	1.7	1.85	3.51	2.59	4.35	5.9	NULL	NULL	NULL	NULL	NULL
comp215571_c0	49.47	17.49	26.59	38.36	46.84	51.83	71	Q9Z2K9	IDHC_MICME	Isocitrate dehydrogenase [NADP] cytoplasmic	Microtus mexicanus (Mexican vole	0
comp225606_c0	5.58	3.81	2.58	1.93	4.61	4.23	6.39	Q5T1M5	FKB15_HUMAN	FK506-binding protein 15	Homo sapiens (Human).	6e-82
comp224049_c2	3.62	0.52	0.26	0.47	0.95	1.06	0.96	Q15147	PLCB4_HUMAN	1-phosphatidylinositol 4,5-bisphosphate phosphodiesterase beta-4	Homo sapiens (Human).	0
comp218675_c1	4.82	0.6	0.81	1.67	3.55	2.64	2.78	P0CJ79	ZN888_HUMAN	Zinc finger protein 888	Homo sapiens (Human).	4e-21
comp216871_c0	1.71	0.83	0.27	0.3	0.77	0.63	0.69	O75962	TRIO_HUMAN	Triple functional domain protein	Homo sapiens (Human).	0
comp221356_c0	15.66	7.74	6.29	7.94	14.83	11.57	8.91	NULL	NULL	NULL	NULL	NULL
comp224848_c0	0.65	0.21	0.37	0.12	0.26	0.81	0.64	Q9Y696	CLIC4_HUMAN	Chloride intracellular channel protein 4	Homo sapiens (Human).	1e-42
comp224773_c0	1.43	0.88	0.27	0.47	0.67	0.57	0.31	Q8WZ60	KLHL6_HUMAN	Kelch-like protein 6	Homo sapiens (Human).	2e-62
comp217541_c0	14.48	4.07	2.32	2.51	7.67	5.78	5.21	NULL	NULL	NULL	NULL	NULL
comp220231_c0	1.87	2.6	0.79	1.36	2.23	3.18	2.89	P17038	ZNF43_HUMAN	Zinc finger protein 43	Homo sapiens (Human).	4e-18
comp212638_c1	0.23	0.23	0.13	0.06	0.37	1.01	0.97	P20241	NRG_DROME	Neuroglian	Drosophila melanogaster (Fruit f	2e-15
comp225376_c0	5.43	1.23	0.89	2.03	4.49	3.58	2.87	Q05481	ZNF91_HUMAN	Zinc finger protein 91	Homo sapiens (Human).	2e-120
comp209422_c0	0.98	0.29	0.2	0.04	0.04	0.08	0.04	NULL	NULL	NULL	NULL	NULL
comp223915_c0	37.97	25.77	15.56	19.32	29.77	32.28	47.64	Q13330	MTA1_HUMAN	Metastasis-associated protein MTA1	Homo sapiens (Human).	0
comp224839_c0	1.75	1.33	1.53	1.39	1.96	2.53	2.72	Q9Y6J0	CABIN_HUMAN	Calcineurin-binding protein cabin-1	Homo sapiens (Human).	0
comp223018_c0	7.83	5.64	3.61	6.34	6.87	4.58	4.32	Q70CQ4	UBP31_HUMAN	Ubiquitin carboxyl-terminal hydrolase 31	Homo sapiens (Human).	2e-167
comp224028_c0	1.47	0.85	0.57	0.5	0.79	0.48	0.32	Q460N5	PAR14_HUMAN	Poly [ADP-ribose] polymerase 14	Homo sapiens (Human).	6e-144
comp225737_c1	8.33	1.16	2.53	5.41	9.63	8.04	7.99	Q9H2X6	HIPK2_HUMAN	Homeodomain-interacting protein kinase 2	Homo sapiens (Human).	0
comp224679_c0	7.71	2.58	4.22	6.68	9.71	11.55	17.22	Q9Z1Z0	USO1_MOUSE	General vesicular transport factor p115	Mus musculus (Mouse).	0
comp213393_c0	3.16	1.5	0.96	0.35	2.31	2.04	1.92	Q9BZC7	ABCA2_HUMAN	ATP-binding cassette sub-family A member 2	Homo sapiens (Human).	2e-65
comp226188_c0	7.38	1.8	2.76	4.79	5.66	4.15	8.73	NULL	NULL	NULL	NULL	NULL
comp214392_c2	2.46	0.48	0.7	0.74	1.05	1.98	1.88	O15439	MRP4_HUMAN	Multidrug resistance-associated protein 4	Homo sapiens (Human).	0
comp224798_c0	34.51	13.64	16.09	16.26	19.96	19.05	16.49	Q28I85	POC1A_XENTR	POC1 centriolar protein homolog A	Xenopus tropicalis (Western claw	0
comp222180_c2	10.83	1.85	3.57	4.83	5.7	10.85	22.28	Q2XWK0	SVOP_XENLA	Synaptic vesicle 2-related protein	Xenopus laevis (African clawed f	6e-135
comp221946_c0	6	2.05	2.58	1.16	2.18	2.26	2.73	P06579	TRBM_BOVIN	Thrombomodulin	Bos taurus (Bovine).	6e-09
comp226091_c1	9.2	3.77	5.75	5.97	7.04	6.26	7.32	Q68CZ1	FTM_HUMAN	Protein fantom	Homo sapiens (Human).	0
comp218443_c0	37.27	11.19	4.62	7.97	15.74	13.74	14.92	Q9Y345	SC6A5_HUMAN	Sodium- and chloride-dependent glycine transporter 2	Homo sapiens (Human).	9e-160
comp224218_c0	19.19	12.38	11.96	10.8	13.82	14.55	14.38	P17480	UBF1_HUMAN	Nucleolar transcription factor 1	Homo sapiens (Human).	2e-99
comp216538_c0	1.34	0.21	0.33	0.24	0.19	0.18	0.02	Q9VQH2	DUOX_DROME	Dual oxidase	Drosophila melanogaster (Fruit f	0
comp224849_c0	4.21	2.61	2.3	3.74	7.15	7.31	13.03	Q2KJI2	STT3A_BOVIN	Dolichyl-diphosphooligosaccharide--protein glycosyltransferase subunit STT3A	Bos taurus (Bovine).	0
comp220969_c0	11.93	3.2	5.68	6.1	13.73	11.92	9.04	P54358	DPOD1_DROME	DNA polymerase delta catalytic subunit	Drosophila melanogaster (Fruit f	0
comp217125_c2	2.44	0.47	0.53	0.87	2.74	0.82	2.96	NULL	NULL	NULL	NULL	NULL
comp226254_c0	12.87	7.81	8.26	8.11	9.27	10.16	10.9	Q96HN2	SAHH3_HUMAN	Putative adenosylhomocysteinase 3	Homo sapiens (Human).	0
comp225392_c0	18.69	9.12	10.5	11.8	18.39	17.7	8.27	A4FUW8	TXD11_BOVIN	Thioredoxin domain-containing protein 11	Bos taurus (Bovine).	2e-99
comp214985_c3	2.09	1.53	0.44	0.35	3.47	4.2	1.2	Q95SX7	RTBS_DROME	Probable RNA-directed DNA polymerase from transposon BS	Drosophila melanogaster (Fruit f	4e-19
comp213772_c0	5.2	1.27	1.4	2.01	3.36	2.56	2.3	Q8T5T1	MDN1_GIAIN	Midasin	Giardia intestinalis (Giardia la	3e-11
comp222469_c3	7.6	2.77	3.09	5.04	6.1	8.71	11.52	P27117	DCOR_BOVIN	Ornithine decarboxylase	Bos taurus (Bovine).	5e-117
comp224309_c1	4.54	1.86	1.4	3.7	5.72	5.92	7.65	Q969N2	PIGT_HUMAN	GPI transamidase component PIG-T	Homo sapiens (Human).	3e-168
comp218350_c1	1.98	0.5	0.4	0.06	0.43	0.87	0.97	Q9NVR0	KLH11_HUMAN	Kelch-like protein 11	Homo sapiens (Human).	2e-31
comp217956_c0	3.93	2.51	1.68	1.54	2.88	2.38	1.76	Q9GYZ0	KIF15_STRPU	Kinesin-like protein KIF15	Strongylocentrotus purpuratus (P	0
comp204117_c0	1.01	0.27	0.91	0.38	0.82	0.59	0.27	Q75UR0	ANO5_MOUSE	Anoctamin-5	Mus musculus (Mouse).	3e-17
comp222330_c0	12.55	3.48	5.11	6.43	11.24	11.27	14.25	Q9DE46	DPOLA_XENLA	DNA polymerase alpha catalytic subunit	Xenopus laevis (African clawed f	0
comp208167_c1	0.31	0.33	0.25	0.35	0.78	0.75	0.99	P16423	POLR_DROME	Retrovirus-related Pol polyprotein from type-2 retrotransposable element R2DM	Drosophila melanogaster (Fruit f	7e-21
comp216787_c0	3.36	1.15	1.35	1.11	2	5.94	8.13	O43301	HS12A_HUMAN	Heat shock 70 kDa protein 12A	Homo sapiens (Human).	0
comp224276_c0	10.69	2.72	3.45	7.2	7.05	7.25	16.85	Q9YHY6	CND1_XENLA	Condensin complex subunit 1	Xenopus laevis (African clawed f	0
comp223778_c0	2.23	0.31	0.43	0.77	1.43	1.05	1.86	Q99698	LYST_HUMAN	Lysosomal-trafficking regulator	Homo sapiens (Human).	5e-49
comp207054_c1	1.52	0.15	0.04	0.23	0.57	0.2	0.21	NULL	NULL	NULL	NULL	NULL
comp220975_c2	2.17	1.57	3.09	1	1.23	4.36	6.01	Q6INU7	FRRS1_XENLA	Putative ferric-chelate reductase 1	Xenopus laevis (African clawed f	1e-31
comp219945_c0	13.97	4.29	5.68	9.27	12.3	11.91	13.25	Q9NVF7	FBX28_HUMAN	F-box only protein 28	Homo sapiens (Human).	1e-40
comp216751_c0	1.16	0.42	0.64	0.22	0.37	0.58	0.54	P14740	DPP4_RAT	Dipeptidyl peptidase 4	Rattus norvegicus (Rat).	2e-168
comp216864_c0	3.87	1.1	0.91	0.74	1.7	1.8	2.33	NULL	NULL	NULL	NULL	NULL
comp225335_c0	3.37	0.5	0.81	2.48	2.59	1.86	3.61	Q6P4S8	INT1_MOUSE	Integrator complex subunit 1	Mus musculus (Mouse).	0
comp225689_c0	8.65	2.09	2.52	4.25	5.21	3.3	5.04	O94913	PCF11_HUMAN	Pre-mRNA cleavage complex 2 protein Pcf11	Homo sapiens (Human).	1e-52
comp216684_c0	1.88	1.27	1.9	1.55	2.15	1.46	0.97	Q6EV56	OFUT2_PANTR	GDP-fucose protein O-fucosyltransferase 2	Pan troglodytes (Chimpanzee).	3e-156
comp221646_c0	2.69	0.55	0.86	2.7	3.12	4.86	5.27	Q5R6S0	ABHGA_PONAB	Abhydrolase domain-containing protein 16A	Pongo abelii (Sumatran orangutan	1e-176
comp225359_c0	7.34	3.87	2.69	5.19	7.68	6.68	9.3	A0JP70	WDR90_XENTR	WD repeat-containing protein 90	Xenopus tropicalis (Western claw	0
comp198626_c2	25.22	6.61	3.72	5.7	8.92	8	8.57	Q9HAR2	LPHN3_HUMAN	Latrophilin-3	Homo sapiens (Human).	2e-141
comp218698_c5	3.16	0.11	0.27	0.16	0.5	0.49	0.58	Q95SX7	RTBS_DROME	Probable RNA-directed DNA polymerase from transposon BS	Drosophila melanogaster (Fruit f	1e-15
comp223325_c2	2.82	0.52	0.52	0.36	0.82	2.42	4.75	Q8NBH2	KY_HUMAN	Kyphoscoliosis peptidase	Homo sapiens (Human).	6e-31
comp224701_c0	1.46	0.68	0.52	0.68	0.96	0.61	0.35	Q9JL70	FANCA_MOUSE	Fanconi anemia group A protein homolog	Mus musculus (Mouse).	2e-12
comp218023_c5	4.37	2.89	2.16	2.35	3.26	3.18	2.9	NULL	NULL	NULL	NULL	NULL
comp224627_c0	2.04	1.33	1.94	0.86	2.2	3.61	4.04	O08730	GLYG_RAT	Glycogenin-1	Rattus norvegicus (Rat).	5e-126
comp221757_c0	48.84	5.47	5.8	12.08	13.1	9.62	13.17	Q9STX2	VEP1_ARATH	3-oxo-Delta(4,5)-steroid 5-beta-reductase	Arabidopsis thaliana (Mouse-ear	2e-83
comp212431_c1	1.72	0.65	1.06	0.57	0.36	0.24	0.99	Q09024	IMPL2_DROME	Neural/ectodermal development factor IMP-L2	Drosophila melanogaster (Fruit f	2e-18
comp225194_c1	11.55	9.25	5.08	11.9	9.38	6.96	5.7	O95613	PCNT_HUMAN	Pericentrin	Homo sapiens (Human).	9e-66
comp220320_c1	6.86	3.69	3.62	3.85	4.63	4.47	5.14	Q5BL31	CF106_DANRE	Uncharacterized protein C6orf106 homolog	Danio rerio (Zebrafish) (Brachyd	1e-90
comp224468_c1	30.33	20.67	17.77	16.64	22.02	23.24	26.02	Q9Z2G6	SE1L1_MOUSE	Protein sel-1 homolog 1	Mus musculus (Mouse).	0
comp221228_c0	14.45	8.6	4.42	5.81	7.72	15.02	24.74	O70421	FZD1_MOUSE	Frizzled-1	Mus musculus (Mouse).	5e-27
comp224142_c1	7.46	2.87	1.6	2.28	8.55	12	16.5	P05081	KAD1_CHICK	Adenylate kinase isoenzyme 1	Gallus gallus (Chicken).	4e-91
comp225518_c1	7.53	1.53	1.58	2.59	3.98	3.23	2.93	Q9Y4G8	RPGF2_HUMAN	Rap guanine nucleotide exchange factor 2	Homo sapiens (Human).	0
comp213177_c0	1.28	0.55	0.28	0.44	0.55	0.23	0.32	Q5T619	ZN648_HUMAN	Zinc finger protein 648	Homo sapiens (Human).	2e-12
comp223806_c1	7.73	4.8	4.59	6.68	8.06	8.72	9.45	Q5R9W1	MARH6_PONAB	E3 ubiquitin-protein ligase MARCH6	Pongo abelii (Sumatran orangutan	1e-118
comp225013_c2	8.11	3.89	3.75	10.53	9.92	6.29	5.14	Q9VBW3	CAD96_DROME	Tyrosine kinase receptor Cad96Ca	Drosophila melanogaster (Fruit f	1e-93
comp217959_c0	10.73	2.31	4.03	6.97	6.57	9.3	16.74	Q7RTV5	AAED1_HUMAN	Thioredoxin-like protein AAED1	Homo sapiens (Human).	5e-51
comp220656_c2	35.57	15.49	13.15	20.43	14.2	14.28	15.35	NULL	NULL	NULL	NULL	NULL
comp214286_c0	1.05	0.31	0.23	0.19	1.02	0.98	0.78	NULL	NULL	NULL	NULL	NULL
comp224996_c1	8.35	0.22	0.26	0.73	2.31	2.47	4.86	B1AY13	UBP24_MOUSE	Ubiquitin carboxyl-terminal hydrolase 24	Mus musculus (Mouse).	0
comp216932_c2	0.49	0.58	0.57	0.61	0.71	0.97	1.08	NULL	NULL	NULL	NULL	NULL
comp217974_c0	14.82	3.07	3.02	4.36	7.28	5.52	8.06	NULL	NULL	NULL	NULL	NULL
comp221645_c1	13.58	5.43	5.7	8.22	12.33	10.51	6.49	O61491	FLOT1_DROME	Flotillin-1	Drosophila melanogaster (Fruit f	0
comp218719_c1	15.87	9.71	5.96	9.04	13.92	14.68	17.71	O13046	WDHD1_XENLA	WD repeat and HMG-box DNA-binding protein 1	Xenopus laevis (African clawed f	0
comp215391_c2	2.37	1.27	0.57	1.16	0.38	2.98	5.99	NULL	NULL	NULL	NULL	NULL
comp224811_c0	16.09	9.69	10.88	12.01	16.83	14	12.13	Q62839	GOGA2_RAT	Golgin subfamily A member 2	Rattus norvegicus (Rat).	2e-108
comp221878_c0	4.93	2.35	1.84	2.35	3.07	2.32	2.49	G3MWR8	MICA3_BOVIN	Protein-methionine sulfoxide oxidase MICAL3	Bos taurus (Bovine).	0
comp225822_c0	9.87	4.8	3.39	1.5	7.58	9.09	8.5	P11881	ITPR1_MOUSE	Inositol 1,4,5-trisphosphate receptor type 1	Mus musculus (Mouse).	4e-47
comp219711_c1	3.39	2.47	1.66	2.12	4.59	3.09	4.01	Q14865	ARI5B_HUMAN	AT-rich interactive domain-containing protein 5B	Homo sapiens (Human).	3e-100
comp214523_c0	2.02	0.79	0.7	0.38	0.44	0.69	0.44	Q90610	NEO1_CHICK	Neogenin	Gallus gallus (Chicken).	3e-76
comp224728_c0	12.92	1.67	2.01	3.08	11.79	14.65	18.86	NULL	NULL	NULL	NULL	NULL
comp200895_c0	3.03	1.11	1.18	1.19	1.45	1.15	0.85	Q92J02	GLRX1_RICCN	Glutaredoxin-1	Rickettsia conorii (strain ATCC	4e-14
comp222140_c0	36.95	22.77	18.88	20.97	16.45	14.92	15.93	Q09838	PRZ1_SCHPO	Transcriptional regulator prz1	Schizosaccharomyces pombe (strai	1e-10
comp225856_c0	9.54	3.53	3.57	2.54	3.65	5.84	6.13	NULL	NULL	NULL	NULL	NULL
comp225470_c0	66.4	35.78	56.79	47.85	40.28	42.93	47.1	Q0MQI6	NDUV1_PANTR	NADH dehydrogenase [ubiquinone] flavoprotein 1, mitochondrial	Pan troglodytes (Chimpanzee).	0
comp218006_c4	5.4	2.7	1.92	2.5	3.67	7.8	11.91	P10090	WHITE_DROME	Protein white	Drosophila melanogaster (Fruit f	0
comp216553_c3	20.79	6.97	10.32	9.62	6.74	6.47	9.79	Q8HXY4	ODBA_MACFA	2-oxoisovalerate dehydrogenase subunit alpha, mitochondrial	Macaca fascicularis (Crab-eating	0
comp219878_c0	1.66	0.78	0.64	0.29	0.45	0.33	0.29	Q923P0	COKA1_MOUSE	Collagen alpha-1(XX) chain	Mus musculus (Mouse).	4e-25
comp223176_c0	15.93	2.36	5.43	5.84	13.82	11.05	4.67	Q8R146	APEH_MOUSE	Acylamino-acid-releasing enzyme	Mus musculus (Mouse).	2e-168
comp220963_c0	3.88	0.04	0.3	1.71	2.53	3.8	6.1	NULL	NULL	NULL	NULL	NULL
comp220361_c1	1.35	0.32	0.24	0.49	0.21	0.17	0.11	NULL	NULL	NULL	NULL	NULL
comp220742_c1	6.47	1.33	1.67	2.44	7.1	4.29	4.98	O94880	PHF14_HUMAN	PHD finger protein 14	Homo sapiens (Human).	2e-128
comp222941_c3	8.69	4.21	5.15	3.92	6.38	6.88	4.15	P21328	RTJK_DROME	RNA-directed DNA polymerase from mobile element jockey	Drosophila melanogaster (Fruit f	1e-51
comp217782_c1	37.01	19.44	13.75	19.7	15.22	15.54	17.14	Q27450	CYP1_BRUMA	Peptidyl-prolyl cis-trans isomerase 1	Brugia malayi (Filarial nematode	2e-88
comp224583_c0	2.46	0.55	0.7	0.27	1.64	1.45	1.48	A6PWD2	FHAD1_MOUSE	Forkhead-associated domain-containing protein 1	Mus musculus (Mouse).	2e-16
comp224480_c0	4.04	4.95	1.88	1.25	5.15	4.82	2.21	A3KN95	T151B_XENTR	Transmembrane protein 151B	Xenopus tropicalis (Western claw	2e-06
comp223397_c3	6.16	1.14	0.62	0.61	1.48	1.44	1.24	Q8BH18	TM117_MOUSE	Transmembrane protein 117	Mus musculus (Mouse).	1e-173
comp224942_c0	1.99	1.16	0.97	0.68	1.46	1.24	1.24	Q08AW4	PKHM3_XENLA	Pleckstrin homology domain-containing family M member 3	Xenopus laevis (African clawed f	5e-71
comp225880_c0	1.74	0.42	0.82	1.37	3.41	3.36	4.86	Q5H8C4	VP13A_MOUSE	Vacuolar protein sorting-associated protein 13A	Mus musculus (Mouse).	5e-163
comp223858_c0	24.72	23.77	15.07	19.72	25.28	26.88	35.29	Q32NQ8	RNF10_XENLA	RING finger protein 10	Xenopus laevis (African clawed f	1e-174
comp223127_c0	7.43	5.35	3.45	5.26	6.81	5.03	3.49	Q5SPX1	CC157_MOUSE	Coiled-coil domain-containing protein 157	Mus musculus (Mouse).	2e-82
comp224142_c2	1.4	0.31	0.09	0.73	3.16	3.63	5.75	Q9Y6K8	KAD5_HUMAN	Adenylate kinase isoenzyme 5	Homo sapiens (Human).	5e-39
comp223362_c0	10.48	4.69	4.59	5.54	6.48	7.95	7.38	Q7TQE7	K0895_MOUSE	Uncharacterized protein KIAA0895	Mus musculus (Mouse).	1e-118
comp223517_c0	2.93	0.06	0.14	0.26	0.86	1.11	1.33	Q55GU0	Y9955_DICDI	Probable serine/threonine-protein kinase DDB_G0267514	Dictyostelium discoideum (Slime	6e-53
comp219804_c0	4.15	3.49	1.78	3.33	3.27	4.11	5.73	Q9V3R8	UBIA1_DROME	UbiA prenyltransferase domain-containing protein 1 homolog	Drosophila melanogaster (Fruit f	3e-110
comp216444_c0	1.22	0.32	0.4	0.19	0.33	0.36	0.25	P21329	RTJK_DROFU	RNA-directed DNA polymerase from mobile element jockey	Drosophila funebris (Fruit fly).	8e-32
comp201719_c0	1.08	0.13	0.18	0.13	0.31	0.02	0.1	NULL	NULL	NULL	NULL	NULL
comp218000_c4	22.36	3.6	8.25	5.78	16.7	13.74	16.27	Q9EQH3	VPS35_MOUSE	Vacuolar protein sorting-associated protein 35	Mus musculus (Mouse).	0
comp213642_c0	11.22	5.11	3.59	2.87	6.36	5.67	4.49	Q9BXI6	TB10A_HUMAN	TBC1 domain family member 10A	Homo sapiens (Human).	4e-32
comp215020_c8	2.74	0.56	0.72	0.51	4.14	6.17	11.51	P11881	ITPR1_MOUSE	Inositol 1,4,5-trisphosphate receptor type 1	Mus musculus (Mouse).	7e-77
comp202711_c0	1.18	0.15	0.1	0.14	0.09	0.08	0.1	NULL	NULL	NULL	NULL	NULL
comp216430_c1	11.78	6.73	2.48	3.11	8.72	11.91	11.67	Q6P1M0	S27A4_HUMAN	Long-chain fatty acid transport protein 4	Homo sapiens (Human).	0
comp221507_c1	28.97	16.43	13.31	17.96	33.58	30.11	37.67	P30260	CDC27_HUMAN	Cell division cycle protein 27 homolog	Homo sapiens (Human).	0
comp225577_c0	8.55	3.81	4.96	4.71	6.79	5.78	4.19	Q8CG09	MRP1_RAT	Multidrug resistance-associated protein 1	Rattus norvegicus (Rat).	0
comp215254_c3	23.26	10.61	7.59	6.79	31.99	32.93	78.25	A3KG59	P20D2_MOUSE	Peptidase M20 domain-containing protein 2	Mus musculus (Mouse).	7e-112
comp223799_c0	5.29	1.43	1.5	2.41	4.03	3.1	2.22	Q6GQB9	EDEM3_XENLA	ER degradation-enhancing alpha-mannosidase-like protein 3	Xenopus laevis (African clawed f	0
comp223868_c0	1.01	0.09	0.07	0.07	0.71	0.94	2.35	Q28677	S12A4_RABIT	Solute carrier family 12 member 4	Oryctolagus cuniculus (Rabbit).	0
comp220641_c3	15.48	2.78	4.55	7.36	11.58	8	5.91	Q90268	PAX2A_DANRE	Paired box protein Pax-2a	Danio rerio (Zebrafish) (Brachyd	3e-82
comp221104_c0	8.59	4.07	6.39	9.35	18.74	21.64	30.12	Q11136	PEPD_MOUSE	Xaa-Pro dipeptidase	Mus musculus (Mouse).	0
comp220663_c0	1.92	0.02	0.65	0.19	0.41	2.42	3.86	Q9P2K9	PTHD2_HUMAN	Patched domain-containing protein 2	Homo sapiens (Human).	5e-25
comp223016_c0	1.81	1.04	0.89	0.6	1.34	0.96	0.96	Q8TEV9	SMCR8_HUMAN	Smith-Magenis syndrome chromosomal region candidate gene 8 protein	Homo sapiens (Human).	6e-38
comp214540_c0	0.96	0.72	0.04	0.34	1.14	0.33	0.08	Q9L9D7	COCE_RHOSM	Cocaine esterase	Rhodococcus sp. (strain MB1 Bres	2e-23
comp223844_c1	6.54	1.33	0.47	0.79	2.22	1.63	2.57	NULL	NULL	NULL	NULL	NULL
comp224172_c1	18.41	6.65	5.4	3.83	12.96	11.76	7.02	Q95SX7	RTBS_DROME	Probable RNA-directed DNA polymerase from transposon BS	Drosophila melanogaster (Fruit f	9e-41
comp220682_c0	21.18	16.47	14.47	14.7	16.82	14.47	13.63	C3XVT5	LIS1_BRAFL	Lissencephaly-1 homolog	Branchiostoma floridae (Florida	0
comp219891_c1	80.08	47.1	63.03	75.29	68.44	85.14	138.26	O18373	SPS1_DROME	Selenide, water dikinase	Drosophila melanogaster (Fruit f	0
comp215020_c0	2.29	0.93	1.21	0.52	4.09	7.24	12.39	Q14573	ITPR3_HUMAN	Inositol 1,4,5-trisphosphate receptor type 3	Homo sapiens (Human).	2e-15
comp224955_c0	12.3	5.98	4.63	3.56	9.88	7.2	6.81	Q6P0Q8	MAST2_HUMAN	Microtubule-associated serine/threonine-protein kinase 2	Homo sapiens (Human).	0
comp224176_c2	11.51	6.03	5.72	5.31	7.83	13.03	7.87	Q3USW5	FXRD2_MOUSE	FAD-dependent oxidoreductase domain-containing protein 2	Mus musculus (Mouse).	5e-126
comp222685_c2	0.91	0.45	0.42	0.38	0.73	1.04	0.91	Q1L673	VDRB_DANRE	Vitamin D3 receptor B	Danio rerio (Zebrafish) (Brachyd	4e-38
comp221611_c0	2.07	0.33	0.3	0.49	1.04	1.12	1.26	P41971	ELK3_MOUSE	ETS domain-containing protein Elk-3	Mus musculus (Mouse).	1e-40
comp223679_c0	5.03	0.25	0.77	1.8	2.26	2.25	2.37	P22607	FGFR3_HUMAN	Fibroblast growth factor receptor 3	Homo sapiens (Human).	7e-149
comp221017_c0	2.34	1.35	1.23	1.23	1.65	2.92	3.53	NULL	NULL	NULL	NULL	NULL
comp222351_c2	14.17	8.51	11.95	10.7	15.5	11	7.69	Q9CWP6	MSPD2_MOUSE	Motile sperm domain-containing protein 2	Mus musculus (Mouse).	2e-48
comp216897_c1	20.44	8.28	8.13	13.05	12.7	12.9	12.15	Q8VE97	SRSF4_MOUSE	Serine/arginine-rich splicing factor 4	Mus musculus (Mouse).	2e-43
comp223794_c0	12.82	1.84	1.28	3.32	6.73	5.41	7.21	B2RTY4	MYO9A_HUMAN	Unconventional myosin-IXa	Homo sapiens (Human).	3e-83
comp220784_c0	3.95	0.97	0.67	0.23	1.89	2.08	2.34	P22455	FGFR4_HUMAN	Fibroblast growth factor receptor 4	Homo sapiens (Human).	1e-36
comp220744_c1	6.49	0.18	0.06	0.54	4.35	5.82	12.74	Q8TD57	DYH3_HUMAN	Dynein heavy chain 3, axonemal	Homo sapiens (Human).	0
comp216786_c0	44.64	18.64	28.4	21.38	19.85	15.46	19.03	P52292	IMA2_HUMAN	Importin subunit alpha-2	Homo sapiens (Human).	5e-50
comp247710_c0	1.28	0.01	0.13	0	0.01	0	0.03	Q923Y1	TAA7G_RAT	Trace amine-associated receptor 7g	Rattus norvegicus (Rat).	7e-13
comp189494_c0	1.55	0.02	0.12	0.99	1.36	1.33	0.68	NULL	NULL	NULL	NULL	NULL
comp216363_c1	4.29	1.86	2.32	1.37	2.29	1.26	2.64	Q95RI5	FAXC_DROME	Failed axon connections	Drosophila melanogaster (Fruit f	3e-13
comp216125_c0	15.77	3.24	2.12	2.14	6.28	4.62	4.96	O15014	ZN609_HUMAN	Zinc finger protein 609	Homo sapiens (Human).	1e-62
comp223944_c0	26.36	9.83	10.07	8.32	11.07	15.64	14.08	NULL	NULL	NULL	NULL	NULL
comp221797_c0	4.72	0.65	1.39	3.84	3.76	3.21	2.97	Q8BQ89	LIX1L_MOUSE	LIX1-like protein	Mus musculus (Mouse).	2e-146
comp226272_c0	2.82	0.25	0.12	0.12	1.11	0.76	0.94	Q8NF91	SYNE1_HUMAN	Nesprin-1	Homo sapiens (Human).	0
comp217540_c6	0.83	0.45	0.28	0.51	0.83	1.13	1.11	NULL	NULL	NULL	NULL	NULL
comp221600_c2	2.19	0.76	0.14	1.38	2.25	0.84	0.68	Q95SX7	RTBS_DROME	Probable RNA-directed DNA polymerase from transposon BS	Drosophila melanogaster (Fruit f	8e-29
comp220067_c7	3.19	1.2	1.29	1.77	4.58	3.23	1.67	Q7KW14	CCDCX_DROME	Coiled-coil domain-containing protein CG32809	Drosophila melanogaster (Fruit f	1e-39
comp221109_c0	3.5	1.29	0.9	0.72	1.97	2.17	1.34	P35831	PTN12_MOUSE	Tyrosine-protein phosphatase non-receptor type 12	Mus musculus (Mouse).	9e-96
comp225277_c1	13.14	2.21	2.35	2.59	6.51	7.4	5.01	Q8IY51	TIGD4_HUMAN	Tigger transposable element-derived protein 4	Homo sapiens (Human).	2e-13
comp226126_c1	5.45	3.83	3.62	2.69	3.45	3.44	3.25	Q13395	TARB1_HUMAN	Probable methyltransferase TARBP1	Homo sapiens (Human).	4e-146
comp217273_c0	1.58	1.27	1.01	0.55	2.36	1.5	2.18	Q5EBL2	ZN628_HUMAN	Zinc finger protein 628	Homo sapiens (Human).	4e-09
comp222731_c1	8.35	3.95	3.3	5.1	6.78	7.65	6.77	A8Y236	GLT10_CAEBR	Putative polypeptide N-acetylgalactosaminyltransferase 10	Caenorhabditis briggsae.	0
comp211156_c2	1.23	0.14	0.08	0.14	0.45	0.73	0.58	Q08289	CACB2_HUMAN	Voltage-dependent L-type calcium channel subunit beta-2	Homo sapiens (Human).	0
comp224855_c2	2.08	0.84	0.51	0.44	1.07	1.9	2.28	Q26473	SEM1A_SCHAM	Semaphorin-1A	Schistocerca americana (American	0
comp224463_c1	2.02	1.07	1.76	1.34	1.8	0.89	1.23	NULL	NULL	NULL	NULL	NULL
comp219377_c0	1.66	0.79	0.15	0.39	0.85	0.67	0.23	NULL	NULL	NULL	NULL	NULL
comp222098_c2	7.81	5.13	2.66	3.94	6.27	4.93	3.62	Q9NVI1	FANCI_HUMAN	Fanconi anemia group I protein	Homo sapiens (Human).	2e-51
comp218818_c1	24.46	9.33	8.48	18.52	25	24.51	33.59	Q4KMP7	TB10B_HUMAN	TBC1 domain family member 10B	Homo sapiens (Human).	9e-157
comp219056_c3	5.03	1.97	2.31	1.85	3	2.78	1.3	Q8CG80	SHF_MOUSE	SH2 domain-containing adapter protein F	Mus musculus (Mouse).	3e-52
comp225944_c0	3.86	0.09	0.14	0.89	4.3	4.77	10.57	Q8TD57	DYH3_HUMAN	Dynein heavy chain 3, axonemal	Homo sapiens (Human).	0
comp225652_c0	8.54	7.61	5.87	5.84	9.24	8.35	10.49	Q9NRR4	RNC_HUMAN	Ribonuclease 3	Homo sapiens (Human).	0
comp218502_c1	6.43	3.4	3.01	2.51	2.5	5.06	9.36	Q9BZ19	ANR60_HUMAN	Ankyrin repeat domain-containing protein 60	Homo sapiens (Human).	4e-43
comp214602_c0	24.07	18.32	16.72	16.5	25.21	28.01	25.54	Q9JMD3	PCTL_MOUSE	PCTP-like protein	Mus musculus (Mouse).	3e-72
comp209053_c2	13.76	1.25	1.34	2.51	5.52	4.51	3.9	Q5RAS7	AMMR1_PONAB	AMME syndrome candidate gene 1 protein homolog	Pongo abelii (Sumatran orangutan	4e-104
comp210231_c0	2.2	0.04	0.9	0.64	0.11	0.29	0.56	NULL	NULL	NULL	NULL	NULL
comp218868_c5	18.87	8.48	8.17	14.49	16.46	15.21	13.1	O61492	FLOT2_DROME	Flotillin-2	Drosophila melanogaster (Fruit f	6e-122
comp226068_c1	1.53	0.17	0.18	0.23	0.51	0.69	0.79	Q63504	NR1D2_RAT	Nuclear receptor subfamily 1 group D member 2	Rattus norvegicus (Rat).	6e-24
comp226069_c0	70.54	31.6	34.26	44.81	35.5	29.91	31.48	Q96IK5	GMCL1_HUMAN	Germ cell-less protein-like 1	Homo sapiens (Human).	6e-150
comp225122_c1	4.13	0.39	1.43	2.75	6.27	7.36	6.81	O57429	UBP2_CHICK	Ubiquitin carboxyl-terminal hydrolase 2	Gallus gallus (Chicken).	2e-139
comp224823_c0	25.27	5.57	5.41	5.62	22.05	20.24	16.18	Q98902	L1CAM_TAKRU	Neural cell adhesion molecule L1	Takifugu rubripes (Japanese puff	1e-33
comp217303_c1	9.66	2.07	2.37	2.83	3.53	2.54	1.9	O43559	FRS3_HUMAN	Fibroblast growth factor receptor substrate 3	Homo sapiens (Human).	4e-29
comp220719_c1	3.79	2.15	0.65	1.5	3.29	2.99	2.05	P83088	FUCTC_DROME	Alpha-(1,3)-fucosyltransferase C	Drosophila melanogaster (Fruit f	3e-41
comp225353_c3	3.99	1.14	0.69	1.45	4.76	4.93	5.99	Q7Z3E5	ARMC9_HUMAN	LisH domain-containing protein ARMC9	Homo sapiens (Human).	2e-114
comp225706_c0	1.87	0.43	0.5	0.43	1.24	1.05	1.44	Q14517	FAT1_HUMAN	Protocadherin Fat 1	Homo sapiens (Human).	0
comp225006_c0	9.09	3.1	3.23	3.08	2.92	9.37	11.73	Q9UL12	SARDH_HUMAN	Sarcosine dehydrogenase, mitochondrial	Homo sapiens (Human).	0
comp207454_c0	2.9	0.45	0.83	0.89	0.55	0.52	0.44	P31396	HR3_DROME	Probable nuclear hormone receptor HR3	Drosophila melanogaster (Fruit f	2e-17
comp208165_c0	12.08	3.69	3.57	12.27	17.47	17	21.43	Q9Y5B9	SP16H_HUMAN	FACT complex subunit SPT16	Homo sapiens (Human).	2e-175
comp213814_c0	2.89	1.32	0.62	1.09	2.83	3.37	5.43	NULL	NULL	NULL	NULL	NULL
comp222688_c2	20.98	8.46	8.61	11.15	9.22	8.33	7.97	Q8VDD9	PHIP_MOUSE	PH-interacting protein	Mus musculus (Mouse).	2e-16
comp221772_c1	4.38	0.35	0.31	0.34	0.69	0.79	0.93	NULL	NULL	NULL	NULL	NULL
comp224669_c0	0.84	0.05	0.07	0.13	0.2	0.88	1.68	Q6P3V7	GNN_RAT	Tetratricopeptide repeat protein GNN	Rattus norvegicus (Rat).	9e-65
comp217414_c0	5.9	0.25	1.65	1.24	1.74	1.52	0.72	Q80UJ9	SETMR_MOUSE	Histone-lysine N-methyltransferase SETMAR	Mus musculus (Mouse).	4e-61
comp214967_c2	2.63	1	0.91	0.99	3.04	2.73	0.77	Q1RMU8	NPY1R_BOVIN	Neuropeptide Y receptor type 1	Bos taurus (Bovine).	9e-09
comp226227_c2	1.33	0.1	0.13	0.13	0.21	0.22	0.4	Q9Y485	DMXL1_HUMAN	DmX-like protein 1	Homo sapiens (Human).	1e-175
comp217999_c1	1.92	0.32	0.55	0.2	0.07	0.26	0.27	O70477	PKNX1_MOUSE	Homeobox protein PKNOX1	Mus musculus (Mouse).	2e-16
comp214430_c1	5.67	0.58	1.92	3.18	2.11	4.72	2.42	NULL	NULL	NULL	NULL	NULL
comp217051_c0	3.06	1.62	0.7	1.35	2.61	1.91	2.21	Q80U59	K0232_MOUSE	Uncharacterized protein KIAA0232	Mus musculus (Mouse).	5e-18
comp214923_c2	2.74	0.62	1.72	1.3	1.7	0.91	0.9	NULL	NULL	NULL	NULL	NULL
comp221735_c1	24.06	12.22	12.96	28.02	25.9	23.03	14.03	Q9VR07	INE_DROME	Sodium- and chloride-dependent GABA transporter ine	Drosophila melanogaster (Fruit f	0
comp224820_c0	3.8	1.98	1.4	1.36	2.13	1.9	1.38	Q6GMR7	FAAH2_HUMAN	Fatty-acid amide hydrolase 2	Homo sapiens (Human).	7e-161
comp219336_c1	1.51	0.28	0.39	0.43	1.1	0.93	0.3	Q9Y210	TRPC6_HUMAN	Short transient receptor potential channel 6	Homo sapiens (Human).	0
comp225298_c0	28.79	1.31	2.26	4.45	7	5.62	2.73	Q9P1A6	DLGP2_HUMAN	Disks large-associated protein 2	Homo sapiens (Human).	1e-31
comp217095_c3	36.19	33.22	21.58	31.79	36.25	27.72	16.24	NULL	NULL	NULL	NULL	NULL
comp212542_c1	8.01	2.15	1.7	2.14	3.22	3.75	3.23	Q5EAE3	UBTD2_BOVIN	Ubiquitin domain-containing protein 2	Bos taurus (Bovine).	3e-104
comp225784_c4	30.67	24.86	22.8	23.79	33.88	29.31	32.03	P06400	RB_HUMAN	Retinoblastoma-associated protein	Homo sapiens (Human).	6e-110
comp218322_c2	4.32	2.33	2.55	2.18	2.32	2.59	2.99	Q2T9K6	FEM1C_XENLA	Protein fem-1 homolog C	Xenopus laevis (African clawed f	7e-39
comp223202_c0	3.25	0.43	0.36	0.98	2.01	2.56	2.06	Q9Z0Z7	KLF5_MOUSE	Krueppel-like factor 5	Mus musculus (Mouse).	2e-49
comp212268_c0	0.94	0.25	0.13	0.21	0.16	0.67	0.03	P07271	PIF1_YEAST	DNA repair and recombination protein PIF1	Saccharomyces cerevisiae (strain	8e-31
comp223642_c2	36.19	12.5	14.54	13.05	20.75	21.38	25.15	Q9WTK3	GPAA1_MOUSE	Glycosylphosphatidylinositol anchor attachment 1 protein	Mus musculus (Mouse).	1e-103
comp220230_c1	0.85	0.02	0.28	0.19	1.01	1.14	1.53	NULL	NULL	NULL	NULL	NULL
comp224646_c0	25.01	3.41	5.01	8.48	6.76	7.12	5.36	Q5RE54	GPC6_PONAB	Glypican-6	Pongo abelii (Sumatran orangutan	0
comp222189_c3	4.13	1.8	1.58	2.32	2.14	1.99	2.03	Q9P2J3	KLHL9_HUMAN	Kelch-like protein 9	Homo sapiens (Human).	1e-48
comp223939_c1	2.97	0.75	0.76	3.49	6.87	6.32	6.77	Q96M96	FGD4_HUMAN	FYVE, RhoGEF and PH domain-containing protein 4	Homo sapiens (Human).	5e-141
comp220760_c1	1.64	0.4	0.95	0.62	0.69	0.65	0.48	Q5PQZ3	ZNT9_DANRE	Zinc transporter 9	Danio rerio (Zebrafish) (Brachyd	1e-165
comp218435_c0	15.94	3.67	2.7	1.32	3.74	5.61	5.69	Q6PEM6	GRAM3_MOUSE	GRAM domain-containing protein 3	Mus musculus (Mouse).	3e-27
comp218227_c1	1.05	0.93	0.84	0.31	0.4	3.74	3.21	Q9JHX0	RGS2_RAT	Regulator of G-protein signaling 2	Rattus norvegicus (Rat).	3e-34
comp225111_c2	1.03	0.25	0.26	0.28	0.62	0.41	0.45	Q2V2M9	FHOD3_HUMAN	FH1/FH2 domain-containing protein 3	Homo sapiens (Human).	1e-28
comp221935_c0	6.38	3.22	3.1	6.42	8.85	6.77	3.94	O70277	TRIM3_RAT	Tripartite motif-containing protein 3	Rattus norvegicus (Rat).	1e-55
comp217872_c2	5.56	2.54	2.46	5.07	5.87	5.27	7.28	Q4PLW0	PLIN2_PIG	Perilipin-2	Sus scrofa (Pig).	3e-26
comp215702_c0	5.16	1.03	1.63	4.36	8.13	8.75	10.88	NULL	NULL	NULL	NULL	NULL
comp197843_c0	3.01	0.07	0.07	0.23	0.36	0.37	0.57	Q01433	AMPD2_HUMAN	AMP deaminase 2	Homo sapiens (Human).	0
comp217309_c0	36.31	17.8	16.03	15.17	18.92	16.77	17.66	NULL	NULL	NULL	NULL	NULL
comp196429_c0	1.29	0.24	0.51	0.27	0.03	0.01	0.23	NULL	NULL	NULL	NULL	NULL
comp225612_c0	2.76	2.81	1.5	1.74	2.78	3.11	2.75	Q6DFR2	CBLB_XENTR	E3 ubiquitin-protein ligase CBL-B	Xenopus tropicalis (Western claw	0
comp223639_c0	5.8	0.91	1.31	1.93	3.07	1.87	1.56	P0CJ79	ZN888_HUMAN	Zinc finger protein 888	Homo sapiens (Human).	6e-28
comp220993_c0	2.24	1.01	0.7	0.52	2.17	4.01	6.35	P57103	NAC3_HUMAN	Sodium/calcium exchanger 3	Homo sapiens (Human).	4e-132
comp225885_c2	51.67	11.46	12.56	10.54	19.7	15.54	15.44	O75521	ECI2_HUMAN	Enoyl-CoA delta isomerase 2, mitochondrial	Homo sapiens (Human).	6e-117
comp202819_c0	1.03	0.19	0.01	0.05	0.2	0.2	0.25	NULL	NULL	NULL	NULL	NULL
comp218617_c0	15.36	5.59	9.1	9.43	9.87	6.51	8.34	B1H1S4	SKA3_XENLA	Spindle and kinetochore-associated protein 3	Xenopus laevis (African clawed f	1e-07
comp217974_c1	41.98	6.95	6.8	11.29	16.22	13.24	18.72	Q6KC79	NIPBL_HUMAN	Nipped-B-like protein	Homo sapiens (Human).	0
comp210608_c2	1.33	0.2	0.07	0.05	0.1	0.13	0.22	O08852	PKD1_MOUSE	Polycystin-1	Mus musculus (Mouse).	1e-32
comp222629_c1	4.29	2.14	3	1.43	4.23	5.87	5.66	Q99704	DOK1_HUMAN	Docking protein 1	Homo sapiens (Human).	3e-18
comp211512_c0	1.13	0.04	0.26	0.26	0.08	0.03	0.07	Q24JV9	L3BPA_DANRE	Galectin-3-binding protein A	Danio rerio (Zebrafish) (Brachyd	1e-13
comp222387_c1	3.1	2.07	1.28	2.75	4.31	2.66	2.26	D3YYM0	OVOL3_MOUSE	Putative transcription factor ovo-like protein 3	Mus musculus (Mouse).	2e-14
comp225854_c0	11.87	2.63	1.92	3.58	4.53	3.28	3.95	Q9HC77	CENPJ_HUMAN	Centromere protein J	Homo sapiens (Human).	9e-84
comp225835_c0	11.93	5.21	5.29	6.09	6.79	5.52	9.24	Q8VEJ4	NLE1_MOUSE	Notchless protein homolog 1	Mus musculus (Mouse).	0
comp220643_c1	32.67	5.27	4.36	5.11	9.5	8.22	6.93	Q5REK1	ZN136_PONAB	Zinc finger protein 136	Pongo abelii (Sumatran orangutan	8e-18
comp224093_c0	4.9	1.31	2.81	3.57	2.98	1.88	1.87	Q8BYA0	TBCD_MOUSE	Tubulin-specific chaperone D	Mus musculus (Mouse).	0
comp221568_c2	4.83	2.38	2.6	0.9	2.37	4.53	6.07	P23416	GLRA2_HUMAN	Glycine receptor subunit alpha-2	Homo sapiens (Human).	3e-115
comp223893_c0	2.25	0.63	0.6	0.56	0.52	1.43	3.31	Q71M42	PC11X_PANTR	Protocadherin-11 X-linked	Pan troglodytes (Chimpanzee).	2e-123
comp221118_c4	6.39	1.43	2.18	1.98	5.17	4.75	4.04	Q924H7	WAC_MOUSE	WW domain-containing adapter protein with coiled-coil	Mus musculus (Mouse).	4e-23
comp223702_c0	4.86	3.61	3.97	3.62	4.75	5.66	5.03	Q9NQQ7	S35C2_HUMAN	Solute carrier family 35 member C2	Homo sapiens (Human).	3e-104
comp220756_c0	29.47	6.81	4.97	7.95	14.1	9.53	8.77	Q2TB10	ZN800_HUMAN	Zinc finger protein 800	Homo sapiens (Human).	2e-19
comp225309_c1	8.52	4.53	3.5	3.66	5.58	3.45	3.74	Q9R1S8	CAN7_MOUSE	Calpain-7	Mus musculus (Mouse).	0
comp210217_c0	1.72	0.28	0.34	0.13	0.39	0.27	0.03	NULL	NULL	NULL	NULL	NULL
comp226233_c0	1.49	1.71	0.89	0.65	1.71	2.04	2.38	A7Y2W8	SC6A9_XENLA	Sodium- and chloride-dependent glycine transporter 1	Xenopus laevis (African clawed f	0
comp224219_c3	13.71	2.89	2.35	2.79	7.53	6.23	5.36	Q5ZKN5	FA53A_CHICK	Protein FAM53A	Gallus gallus (Chicken).	2e-13
comp212127_c0	1.9	0.34	0.61	0.33	0.36	0.43	0.1	P49013	FBP3_STRPU	Fibropellin-3	Strongylocentrotus purpuratus (P	5e-71
comp222251_c1	1.44	0.55	0.51	0.26	0.45	0.57	0.42	Q5ZJI0	TPST2_CHICK	Protein-tyrosine sulfotransferase 2	Gallus gallus (Chicken).	3e-157
comp218177_c10	5.62	0.45	1.28	3.17	8.51	7.3	7.35	NULL	NULL	NULL	NULL	NULL
comp221555_c1	2.39	0.59	1.26	0.31	1.01	1.3	1.42	NULL	NULL	NULL	NULL	NULL
comp220944_c0	2.13	0.74	0.9	0.65	0.64	0.91	1.06	Q5ZK44	F172A_CHICK	Protein FAM172A	Gallus gallus (Chicken).	3e-90
comp225726_c1	54.1	22.71	27.23	28.4	35.84	33.72	44.14	NULL	NULL	NULL	NULL	NULL
comp222380_c2	17.8	8.26	6.23	5.87	11.04	7.98	8.81	Q7Z6E9	RBBP6_HUMAN	E3 ubiquitin-protein ligase RBBP6	Homo sapiens (Human).	4e-73
comp224297_c1	9.76	6.69	6.92	4.93	7.94	7.73	5.78	P27046	MA2A1_MOUSE	Alpha-mannosidase 2	Mus musculus (Mouse).	0
comp224243_c1	2.51	0.96	0.71	3.63	2.73	2.72	1.71	Q923M0	PP16A_MOUSE	Protein phosphatase 1 regulatory subunit 16A	Mus musculus (Mouse).	3e-116
comp220033_c2	6.03	1.54	3.57	1.81	3.59	5.9	6.93	Q6UFS5	ZN503_DANRE	Zinc finger protein 503	Danio rerio (Zebrafish) (Brachyd	3e-40
comp224353_c0	3.85	0.19	0.3	0.86	1	0.91	2.28	Q05654	RTF21_SCHPO	Retrotransposable element Tf2 155 kDa protein type 1	Schizosaccharomyces pombe (strai	7e-98
comp216783_c0	6.18	1.04	0.84	0.68	2.47	4.02	7.93	NULL	NULL	NULL	NULL	NULL
comp223111_c0	1.5	0.42	0.33	0.39	1.13	0.67	0.58	Q8K4S1	PLCE1_MOUSE	1-phosphatidylinositol 4,5-bisphosphate phosphodiesterase epsilon-1	Mus musculus (Mouse).	5e-178
comp211323_c1	1.14	0.23	0.52	0.49	0.81	0.57	0.3	A2AJ76	HMCN2_MOUSE	Hemicentin-2	Mus musculus (Mouse).	8e-09
comp221827_c0	0.59	0.24	0.15	0.34	0.2	1.35	1.88	O14522	PTPRT_HUMAN	Receptor-type tyrosine-protein phosphatase T	Homo sapiens (Human).	2e-100
comp214834_c1	18.74	2.63	4.83	8.91	13.02	9.51	21.42	Q5F418	PSMD1_CHICK	26S proteasome non-ATPase regulatory subunit 1	Gallus gallus (Chicken).	0
comp218736_c1	9.07	0.5	0.91	1.5	2.4	1.57	0.68	NULL	NULL	NULL	NULL	NULL
comp215582_c3	28.59	17.83	10.33	7.69	21.08	20.24	12.01	Q6AYE2	SHLB1_RAT	Endophilin-B1	Rattus norvegicus (Rat).	3e-144
comp223508_c9	3.09	1.12	1.12	0.38	1.08	1.16	1.26	NULL	NULL	NULL	NULL	NULL
comp223546_c0	1.53	0.01	0.25	0.12	1.53	4.9	3.36	Q9H4G4	GAPR1_HUMAN	Golgi-associated plant pathogenesis-related protein 1	Homo sapiens (Human).	7e-35
comp216865_c3	6.63	3.39	2.47	2.29	3	2.42	2.44	P38766	RRM3_YEAST	ATP-dependent helicase RRM3	Saccharomyces cerevisiae (strain	6e-11
comp225042_c0	16.77	7.58	5.87	4.48	9.19	7.22	8.33	O70472	TM131_MOUSE	Transmembrane protein 131	Mus musculus (Mouse).	0
comp225932_c1	22.79	6.01	4.75	9.44	15.3	15.72	16.61	Q9BJZ5	FUSIL_DROME	RNA-binding protein fusilli	Drosophila melanogaster (Fruit f	0
comp216426_c0	1.36	0.57	1.09	0.67	0.49	0.56	0.74	NULL	NULL	NULL	NULL	NULL
comp218597_c0	3.77	2.48	1.53	2.17	1.94	1.74	1.66	Q9VCA2	ORCT_DROME	Organic cation transporter protein	Drosophila melanogaster (Fruit f	4e-94
comp218974_c0	9.04	3.7	6.81	4.5	4.1	3.69	5.27	NULL	NULL	NULL	NULL	NULL
comp213357_c0	11.33	4.85	7.65	8.02	6.9	7.36	7.48	O18973	RABX5_BOVIN	Rab5 GDP/GTP exchange factor	Bos taurus (Bovine).	2e-138
comp220686_c0	50.42	13.74	10.3	19.15	22.03	15.57	18.55	NULL	NULL	NULL	NULL	NULL
comp221884_c1	2.11	0.42	0.55	0.93	0.45	0.69	0.36	P42229	STA5A_HUMAN	Signal transducer and activator of transcription 5A	Homo sapiens (Human).	4e-50
comp225675_c1	4.56	0.22	1.25	2.37	4.61	6.75	8.86	Q86TZ1	TTC6_HUMAN	Tetratricopeptide repeat protein 6	Homo sapiens (Human).	2e-112
comp223551_c2	3.08	2.4	1.23	1.11	2.21	1.67	2.24	A7DZP8	GPDM_MESAU	Glycerol-3-phosphate dehydrogenase, mitochondrial	Mesocricetus auratus (Golden ham	0
comp222954_c4	4.9	3.5	1.5	1.46	7.53	12.82	15.03	Q9H2Y9	SO5A1_HUMAN	Solute carrier organic anion transporter family member 5A1	Homo sapiens (Human).	3e-119
comp205185_c0	1.08	0.14	0.11	0.07	0	0.03	0.02	Q19673	TYR3_CAEEL	Putative tyrosinase-like protein tyr-3	Caenorhabditis elegans.	2e-51
comp225953_c0	5.57	2.54	1.79	1.41	2.48	1.65	2.26	Q587J7	TDR12_HUMAN	Tudor domain-containing protein 12	Homo sapiens (Human).	2e-60
comp218899_c0	1.91	0.25	0.37	1.31	1.36	0.91	1.1	Q8NB50	ZFP62_HUMAN	Zinc finger protein 62 homolog	Homo sapiens (Human).	3e-25
comp225981_c1	1.63	0.36	0.93	0.97	1.38	1.22	1.48	Q16760	DGKD_HUMAN	Diacylglycerol kinase delta	Homo sapiens (Human).	0
comp218499_c2	3.34	0.97	1.38	1.78	3.26	2.36	3.93	Q6P5E8	DGKQ_MOUSE	Diacylglycerol kinase theta	Mus musculus (Mouse).	0
comp225399_c0	1.86	0.29	0.42	0.28	1.28	3.32	4.43	P20905	5HT1R_DROME	5-hydroxytryptamine receptor 1	Drosophila melanogaster (Fruit f	6e-112
comp223501_c4	1.1	0.27	0.15	0.19	0.86	1.52	3.32	Q86WZ0	HEAT4_HUMAN	HEAT repeat-containing protein 4	Homo sapiens (Human).	1e-104
comp212550_c0	1.59	0.19	0.64	0.52	0.3	0.65	0.34	O15973	OPSD1_MIZYE	Rhodopsin, GQ-coupled	Mizuhopecten yessoensis (Japanes	1e-113
comp214812_c0	1.02	0.05	0.09	0.08	0.04	0.06	0.27	Q58CP2	SUMF2_BOVIN	Sulfatase-modifying factor 2	Bos taurus (Bovine).	3e-07
comp214580_c0	1.45	0.35	0.5	0.36	0.17	0.15	0.12	NULL	NULL	NULL	NULL	NULL
comp215050_c4	2.76	1.05	1.06	0.6	3.28	1.72	0.48	P17030	ZNF25_HUMAN	Zinc finger protein 25	Homo sapiens (Human).	2e-27
comp224698_c2	3.46	2.03	1	1.94	1.53	1.19	1.08	Q8NDG6	TDRD9_HUMAN	Putative ATP-dependent RNA helicase TDRD9	Homo sapiens (Human).	0
comp225334_c0	9.82	2.55	1.81	4.3	7.91	6.95	5.92	P98198	AT8B2_HUMAN	Probable phospholipid-transporting ATPase ID	Homo sapiens (Human).	0
comp224704_c0	3.24	1.15	0.88	2.09	2.02	2.18	2.32	Q9R1X5	MRP5_MOUSE	Multidrug resistance-associated protein 5	Mus musculus (Mouse).	0
comp224057_c0	7.71	3.38	3.32	3.01	4.94	7.49	14.6	NULL	NULL	NULL	NULL	NULL
comp220504_c0	1.91	0.25	0.34	0.74	0.32	0.13	0.11	NULL	NULL	NULL	NULL	NULL
comp222975_c2	4.07	2.52	1.76	2.11	5.16	4.91	5.33	P18729	ZG57_XENLA	Gastrula zinc finger protein XlCGF57.1	Xenopus laevis (African clawed f	3e-51
comp222400_c0	3.49	1.41	0.85	0.71	0.98	2.38	4.24	Q29RZ5	CV025_BOVIN	Uncharacterized protein C22orf25 homolog	Bos taurus (Bovine).	2e-50
comp222032_c0	21.3	6.03	6.97	11.42	14.17	10.36	8.01	Q9CSP9	TTC14_MOUSE	Tetratricopeptide repeat protein 14	Mus musculus (Mouse).	2e-74
comp215928_c1	2.79	1.43	1.07	0.27	1.43	1.9	0.77	NULL	NULL	NULL	NULL	NULL
comp216799_c10	5.19	1.34	3	0.73	3.27	2.5	2.82	NULL	NULL	NULL	NULL	NULL
comp223391_c0	21.38	10.01	13.84	9.57	13.47	8.65	6.79	P28227	MAOX_ANAPL	NADP-dependent malic enzyme	Anas platyrhynchos (Domestic duc	0
comp219634_c2	1.72	0.32	0.22	0.56	1.05	1.23	0.53	NULL	NULL	NULL	NULL	NULL
comp214183_c1	13.25	1.72	1.47	3.45	2.99	3.59	6.14	Q5RGJ6	CCD53_DANRE	WASH complex subunit CCDC53	Danio rerio (Zebrafish) (Brachyd	1e-62
comp223890_c1	7.16	4.56	3.4	3.57	4.34	5.38	6.02	O02695	PTPR2_MACNE	Receptor-type tyrosine-protein phosphatase N2	Macaca nemestrina (Pig-tailed ma	0
comp217530_c0	103.2	40.8	59.7	76.25	74.42	56.39	53.08	NULL	NULL	NULL	NULL	NULL
comp226186_c0	20.96	2.69	4	3.92	10.42	6.61	7.06	O95714	HERC2_HUMAN	E3 ubiquitin-protein ligase HERC2	Homo sapiens (Human).	0
comp220837_c0	1.51	0.32	0.24	0.08	0.33	0.2	0.13	Q86SG6	NEK8_HUMAN	Serine/threonine-protein kinase Nek8	Homo sapiens (Human).	2e-141
comp221159_c0	1.75	0.58	0.41	0.73	1.43	0.83	0.54	Q920R0	ALS2_MOUSE	Alsin	Mus musculus (Mouse).	3e-55
comp224220_c0	9.8	4.21	3.28	4.51	21.77	27.85	19.66	A9JS71	ECHD3_XENLA	Enoyl-CoA hydratase domain-containing protein 3, mitochondrial	Xenopus laevis (African clawed f	5e-114
comp209427_c0	1.16	0.07	0.03	0.23	0.01	0.03	0.07	Q1ENI8	PXDN_CAEEL	Peroxidasin homolog	Caenorhabditis elegans.	7e-61
comp219734_c3	6.38	2.73	2.83	2.92	3.5	3.05	4.05	Q63ZL2	HOP2_XENLA	Homologous-pairing protein 2 homolog	Xenopus laevis (African clawed f	2e-57
comp224622_c0	101.38	43.73	47.33	67.14	40.93	43.72	38.93	Q8BGN2	CD033_MOUSE	UPF0462 protein C4orf33 homolog	Mus musculus (Mouse).	3e-59
comp223946_c1	24.83	10.15	8.73	12.38	16.22	14.8	13.37	Q5PQ30	LYSM1_XENLA	LysM and putative peptidoglycan-binding domain-containing protein 1	Xenopus laevis (African clawed f	1e-20
comp212957_c0	4.96	2.26	4.57	5.12	3.84	3.78	3.85	Q9H2K2	TNKS2_HUMAN	Tankyrase-2	Homo sapiens (Human).	8e-10
comp219280_c0	21.05	5.81	7.72	16	22.81	22.71	25.31	Q9NZN8	CNOT2_HUMAN	CCR4-NOT transcription complex subunit 2	Homo sapiens (Human).	5e-138
comp221259_c0	1.49	0.73	0.6	0.22	2.56	4.47	5.73	Q6DEL1	S38A7_DANRE	Putative sodium-coupled neutral amino acid transporter 7	Danio rerio (Zebrafish) (Brachyd	2e-82
comp224837_c0	26.96	5.99	4.21	4.38	9.44	10.72	12.5	P46940	IQGA1_HUMAN	Ras GTPase-activating-like protein IQGAP1	Homo sapiens (Human).	0
comp217463_c1	11.46	1.95	1.78	5.88	8.62	11.42	22.96	Q5W041	ARMC3_HUMAN	Armadillo repeat-containing protein 3	Homo sapiens (Human).	0
comp225222_c0	8.14	1.77	0.94	0.91	2.99	4.39	4.15	NULL	NULL	NULL	NULL	NULL
comp226116_c0	9.29	2.3	2.23	2.65	5.78	3.27	2.72	Q9ULU4	PKCB1_HUMAN	Protein kinase C-binding protein 1	Homo sapiens (Human).	2e-41
comp223845_c1	0.83	0.03	0.53	0.2	3.12	4.95	4.55	NULL	NULL	NULL	NULL	NULL
comp218751_c1	15.06	0.46	0.95	3.26	4.98	4.77	5.59	NULL	NULL	NULL	NULL	NULL
comp224003_c0	2.15	0.49	0.35	1.68	3.01	1.35	0.98	P25490	TYY1_HUMAN	Transcriptional repressor protein YY1	Homo sapiens (Human).	1e-09
comp226193_c1	10.99	5.79	4.09	4.01	7.33	5.34	6.21	Q14667	K0100_HUMAN	UPF0378 protein KIAA0100	Homo sapiens (Human).	0
comp117635_c0	1.22	0.1	0.32	0.28	0.28	0.12	0.07	O62735	AQP2_SHEEP	Aquaporin-2	Ovis aries (Sheep).	2e-19
comp194665_c0	1.43	0.03	0.18	0.06	0.12	0.07	0.12	NULL	NULL	NULL	NULL	NULL
comp216279_c2	1.56	0.04	0.04	0.11	0.35	0.49	0.49	Q24212	STNB_DROME	Protein stoned-B	Drosophila melanogaster (Fruit f	3e-142
comp209895_c0	5.33	0.52	0.53	0.52	3.51	4.97	6.58	NULL	NULL	NULL	NULL	NULL
comp222406_c2	1.34	0.63	0.33	0.98	1.09	0.96	1.77	Q3UPY5	GLBL2_MOUSE	Beta-galactosidase-1-like protein 2	Mus musculus (Mouse).	2e-95
comp213722_c1	2.3	0.57	0.65	0.13	0.37	1.04	1.78	A8Y1P7	BRE4_CAEBR	Beta-1,4-N-acetylgalactosaminyltransferase bre-4	Caenorhabditis briggsae.	3e-15
comp217876_c0	0.72	0.64	0.66	0.66	0.86	1.32	1.69	NULL	NULL	NULL	NULL	NULL
comp226176_c0	17.04	3.14	6.79	11.16	10.39	10.25	19.93	NULL	NULL	NULL	NULL	NULL
comp220294_c0	55.9	14.61	16.87	24.59	49.74	59.4	72.14	Q7ZXZ0	MCM3Z_XENLA	Zygotic DNA replication licensing factor mcm3	Xenopus laevis (African clawed f	0
comp223166_c1	1.67	0.93	0.45	0.59	1.33	1.28	1.21	Q8TDY8	IGDC4_HUMAN	Immunoglobulin superfamily DCC subclass member 4	Homo sapiens (Human).	3e-79
comp225269_c0	1.82	0.92	1.27	0.97	1.29	1.21	0.66	Q5IGR8	EXT1A_DANRE	Exostosin-1a	Danio rerio (Zebrafish) (Brachyd	0
comp215996_c4	5.19	1.83	1.01	2.06	3.79	3.62	4.11	NULL	NULL	NULL	NULL	NULL
comp225565_c0	6.76	4.48	2.62	1.31	7.39	4.21	2.12	O15085	ARHGB_HUMAN	Rho guanine nucleotide exchange factor 11	Homo sapiens (Human).	5e-93
comp215986_c0	0.98	0.05	0.04	0.62	2.79	2.74	4.48	Q9BWV1	BOC_HUMAN	Brother of CDO	Homo sapiens (Human).	7e-40
comp225947_c0	2.5	0.47	0.32	0.82	2.43	1.7	3.02	Q03164	MLL1_HUMAN	Histone-lysine N-methyltransferase MLL	Homo sapiens (Human).	9e-95
comp222425_c0	4.05	0.7	0.42	0.34	1.33	0.88	0.95	P19813	TREA_RABIT	Trehalase	Oryctolagus cuniculus (Rabbit).	5e-149
comp217780_c0	13.5	5.4	4.38	10.34	9.06	8.41	12.45	Q3TCX3	K0907_MOUSE	UPF0469 protein KIAA0907	Mus musculus (Mouse).	2e-73
comp223146_c1	2.06	1.05	1.33	1.05	1.7	1.98	1.67	P05099	MATN1_CHICK	Cartilage matrix protein	Gallus gallus (Chicken).	1e-15
comp213283_c4	1.59	0.58	0.4	0.39	0.36	0.43	0.5	A6JUQ6	CLVS2_RAT	Clavesin-2	Rattus norvegicus (Rat).	7e-120
comp224954_c0	7.46	2.07	3.5	1.46	7.09	6.79	5.58	Q13615	MTMR3_HUMAN	Myotubularin-related protein 3	Homo sapiens (Human).	0
comp217242_c0	2.52	0.97	1.79	1.56	1.68	1.59	0.88	NULL	NULL	NULL	NULL	NULL
comp224946_c0	3.45	2.28	1.6	0.6	3.29	2.82	1.8	Q0V9T6	BICR1_XENTR	Bicaudal D-related protein 1	Xenopus tropicalis (Western claw	3e-50
comp217786_c0	4.36	2.24	2.69	2.16	3.09	2.89	2.81	Q5I0D1	GLOD4_RAT	Glyoxalase domain-containing protein 4	Rattus norvegicus (Rat).	5e-136
comp217557_c0	27.92	1.27	3.48	4	10.48	12.78	23.95	Q8BG99	PKNX2_MOUSE	Homeobox protein PKNOX2	Mus musculus (Mouse).	9e-102
comp225630_c0	18.63	10.79	9.15	4.05	17.36	14.96	9.12	NULL	NULL	NULL	NULL	NULL
comp215670_c0	8.9	3.41	3.77	4.84	6.31	3.79	3.51	O46392	CO1A2_CANFA	Collagen alpha-2(I) chain	Canis familiaris (Dog) (Canis lu	2e-19
comp223877_c1	5.3	1.43	1.32	2.81	4.2	2.96	2.04	Q4KTY1	KPSH1_PINFU	Serine/threonine-protein kinase H1 homolog	Pinctada fucata (Pearl oyster).	0
comp224499_c0	2.09	1.18	1.3	0.72	2.15	1.3	0.74	Q9HCF6	TRPM3_HUMAN	Transient receptor potential cation channel subfamily M member 3	Homo sapiens (Human).	0
comp225423_c1	23.04	17.36	13.58	17.36	25.18	23.09	22.2	Q96T58	MINT_HUMAN	Msx2-interacting protein	Homo sapiens (Human).	3e-71
comp224131_c0	8.41	1.87	2.24	1.32	3.84	3.69	1.74	Q8BJL1	FBX30_MOUSE	F-box only protein 30	Mus musculus (Mouse).	3e-36
comp226088_c0	12	7.64	6.64	6.96	9.46	8.78	6.74	P61963	DCAF7_MOUSE	DDB1- and CUL4-associated factor 7	Mus musculus (Mouse).	0
comp222324_c0	9.91	9.23	6.77	6.08	9.51	8.26	9.18	NULL	NULL	NULL	NULL	NULL
comp225021_c1	2.31	0.74	0.62	0.69	3.49	4.15	5.95	Q8IYW2	TTC40_HUMAN	Tetratricopeptide repeat protein 40	Homo sapiens (Human).	0
comp201435_c0	1.2	0.21	0.02	0.02	0.03	0.04	0.03	P41594	GRM5_HUMAN	Metabotropic glutamate receptor 5	Homo sapiens (Human).	4e-45
comp224780_c2	1.12	0.53	0.5	1.19	1.73	1.12	0.56	Q96MT1	RN145_HUMAN	RING finger protein 145	Homo sapiens (Human).	1e-10
comp223035_c0	2.6	1.94	0.71	0.83	1.65	1.78	1.45	Q0P4S0	LST2_XENTR	Lateral signaling target protein 2 homolog	Xenopus tropicalis (Western claw	2e-56
comp202065_c0	1.42	0.04	0.41	0.41	0.2	0.71	0.33	NULL	NULL	NULL	NULL	NULL
comp211121_c0	1.86	0.22	0.57	0.5	0.25	0.07	0.42	Q9JM83	CALM4_MOUSE	Calmodulin-4	Mus musculus (Mouse).	4e-11
comp221019_c3	6.49	1.18	0.93	0.83	1.82	2.31	1.5	P21328	RTJK_DROME	RNA-directed DNA polymerase from mobile element jockey	Drosophila melanogaster (Fruit f	1e-39
comp225137_c0	6.24	2.94	5	3.44	4.22	4.8	3.55	Q290A8	KAD2_DROPS	Adenylate kinase 2, mitochondrial	Drosophila pseudoobscura pseudoo	7e-117
comp222903_c0	8.07	1.37	1.54	1.63	2.09	1.74	1.2	Q6ZPY2	SMG5_MOUSE	Protein SMG5	Mus musculus (Mouse).	0
comp225743_c0	3.69	3.28	2.95	2.75	3.7	3.81	3.64	Q13136	LIPA1_HUMAN	Liprin-alpha-1	Homo sapiens (Human).	0
comp222431_c0	17.38	9.93	7.45	4.65	8.19	13.17	17.93	Q0VA42	F188B_XENTR	Protein FAM188B	Xenopus tropicalis (Western claw	1e-141
comp225128_c0	13.56	6.8	8.69	4.76	11.17	9.87	5.89	NULL	NULL	NULL	NULL	NULL
comp223338_c1	11.75	4.75	6.32	8.28	13.26	14.4	9.44	P54813	YME1_CAEEL	ATP-dependent zinc metalloprotease YME1 homolog	Caenorhabditis elegans.	0
comp220510_c2	12.07	5.15	12.85	5.31	7.01	7.46	9.48	P38942	CAT2_CLOK5	4-hydroxybutyrate coenzyme A transferase	Clostridium kluyveri (strain ATC	5e-125
comp225935_c0	7.08	3.19	4.07	3.96	4.49	3.88	4.55	Q9PTS2	DCUP_DANRE	Uroporphyrinogen decarboxylase	Danio rerio (Zebrafish) (Brachyd	0
comp224186_c0	46.2	8.35	8.11	6.98	15.61	14.51	9.35	B4LRN7	IHOG_DROVI	Interference hedgehog	Drosophila virilis (Fruit fly).	3e-41
comp157346_c0	1.07	0.28	0.19	0.07	0.07	0.11	0.11	NULL	NULL	NULL	NULL	NULL
comp168419_c0	1.39	0.47	0.38	0.56	0.54	0.37	0.41	NULL	NULL	NULL	NULL	NULL
comp226266_c1	3.25	1.03	0.86	0.53	1.55	0.99	0.91	Q96RV3	PCX1_HUMAN	Pecanex-like protein 1	Homo sapiens (Human).	0
comp224424_c2	8.14	3.2	6.03	6.82	6.57	6.65	6.66	Q6GM29	SAC1_XENLA	Phosphatidylinositide phosphatase SAC1	Xenopus laevis (African clawed f	0
comp215374_c3	5.13	1.16	2.51	2.13	2.28	1.69	1.29	Q99N34	DFFB_RAT	DNA fragmentation factor subunit beta	Rattus norvegicus (Rat).	8e-67
comp221542_c0	9.16	2.28	2.31	3.42	4.87	4.18	4.1	Q9NS93	TM7S3_HUMAN	Transmembrane 7 superfamily member 3	Homo sapiens (Human).	7e-50
comp225225_c0	21.16	1.94	2.53	0.79	4.24	3.71	4.85	Q91740	FINC_XENLA	Fibronectin	Xenopus laevis (African clawed f	1e-06
comp214487_c0	0.69	0.29	0.22	0.52	0.66	0.89	1.12	P21328	RTJK_DROME	RNA-directed DNA polymerase from mobile element jockey	Drosophila melanogaster (Fruit f	2e-09
comp222098_c0	20.2	12.86	9.06	13.59	15.98	12.86	12.67	Q8K368	FANCI_MOUSE	Fanconi anemia group I protein homolog	Mus musculus (Mouse).	0
comp219388_c2	2.12	0.96	0.49	1.92	1.4	1.22	2.51	P13355	GTR1_RABIT	Solute carrier family 2, facilitated glucose transporter member 1	Oryctolagus cuniculus (Rabbit).	2e-106
comp215297_c2	6.61	3.13	4.25	3.67	2.85	2.65	3.63	Q63615	VP33A_RAT	Vacuolar protein sorting-associated protein 33A	Rattus norvegicus (Rat).	0
comp219641_c1	0.88	0.24	0.19	0.36	0.43	1.39	1.71	Q0V8S9	CNTP5_CHICK	Contactin-associated protein-like 5	Gallus gallus (Chicken).	2e-11
comp224706_c0	5.15	2.67	2.73	2.12	4.2	3.02	2.64	A5PKG6	UBE4A_BOVIN	Ubiquitin conjugation factor E4 A	Bos taurus (Bovine).	0
comp214157_c0	105.23	60.16	37.46	41.95	53.46	42.02	47.85	Q5YJC2	GSK3B_SPECI	Glycogen synthase kinase-3 beta	Spermophilus citellus (European	0
comp222553_c1	15.03	8.23	7.84	3.35	16.17	29.27	39.63	O57656	GPDA_TAKRU	Glycerol-3-phosphate dehydrogenase [NAD(+)], cytoplasmic	Takifugu rubripes (Japanese puff	2e-162
comp225228_c0	3.14	1.89	1.29	2.64	2.58	2.51	2.83	Q99570	PI3R4_HUMAN	Phosphoinositide 3-kinase regulatory subunit 4	Homo sapiens (Human).	0
comp226155_c1	11.68	2.3	1.5	1.11	7.95	9.24	9.65	Q9BZ72	PITM2_HUMAN	Membrane-associated phosphatidylinositol transfer protein 2	Homo sapiens (Human).	0
comp223519_c1	7.27	3.45	1.91	1.53	5.2	7.48	5.56	Q61079	SIM2_MOUSE	Single-minded homolog 2	Mus musculus (Mouse).	4e-61
comp225423_c0	12.09	5.18	4.59	9.4	12.62	10.21	11.57	Q8SX83	SPEN_DROME	Protein split ends	Drosophila melanogaster (Fruit f	6e-18
comp225461_c0	25.55	10.68	13.78	10.13	14.49	13.93	11.35	Q8IZN3	ZDH14_HUMAN	Probable palmitoyltransferase ZDHHC14	Homo sapiens (Human).	8e-167
comp222147_c2	26.24	10.82	9.4	13.06	11.27	10.61	10.85	Q11098	TSP17_CAEEL	Tetraspanin-17	Caenorhabditis elegans.	2e-15
comp223511_c0	12.22	5.82	5.87	6.75	4.96	5.42	6.08	O93257	XRCC6_CHICK	X-ray repair cross-complementing protein 5	Gallus gallus (Chicken).	0
comp217778_c0	28.73	2.36	5.1	8.18	6.68	5.83	5.66	NULL	NULL	NULL	NULL	NULL
comp209935_c0	0.67	0.07	0.1	0.04	0.02	0.13	0.05	NULL	NULL	NULL	NULL	NULL
comp224458_c1	11.9	1.19	2.02	5.2	6.01	3.36	6.24	Q9UL36	ZN236_HUMAN	Zinc finger protein 236	Homo sapiens (Human).	1e-14
comp213784_c0	1.17	0.23	0.11	0.4	0.15	0.07	0.04	NULL	NULL	NULL	NULL	NULL
comp223731_c1	4.4	2.73	1.55	1.84	2.02	1.7	1.76	Q80TN4	DJC16_MOUSE	DnaJ homolog subfamily C member 16	Mus musculus (Mouse).	3e-107
comp221199_c0	11.95	7.99	7.26	5.78	16.41	17.26	9.41	Q2TE74	PCS2_LOTJA	Glutathione gamma-glutamylcysteinyltransferase 2	Lotus japonicus (Lotus cornicula	2e-16
comp224644_c0	4.73	1.84	1.38	1.41	5.16	4.43	1.99	Q62132	PTPRR_MOUSE	Receptor-type tyrosine-protein phosphatase R	Mus musculus (Mouse).	2e-117
comp211774_c0	0.94	0.14	0.18	0.17	0.04	0	0.02	A8XMW6	CED1_CAEBR	Cell death abnormality protein 1	Caenorhabditis briggsae.	6e-25
comp215309_c0	7.07	1.09	1.54	2.39	2.82	2.12	2.82	Q8WV37	ZN480_HUMAN	Zinc finger protein 480	Homo sapiens (Human).	1e-55
comp219416_c1	1.2	0.39	0.7	0.64	2.57	2.23	4.52	Q6NSJ0	K1161_HUMAN	Uncharacterized family 31 glucosidase KIAA1161	Homo sapiens (Human).	9e-147
comp197771_c0	1.08	0.19	0.61	0.34	0.13	0.14	0.19	Q504N0	CBPA2_MOUSE	Carboxypeptidase A2	Mus musculus (Mouse).	4e-41
comp226266_c0	5.62	0.5	1.07	2.49	4.81	3.77	3.32	Q96RV3	PCX1_HUMAN	Pecanex-like protein 1	Homo sapiens (Human).	0
comp207860_c0	1.91	0.04	0.5	0.08	0	0.08	0.06	NULL	NULL	NULL	NULL	NULL
comp119524_c0	1.15	0.15	1.78	0	0.59	0.33	0.6	Q64459	CP3AB_MOUSE	Cytochrome P450 3A11	Mus musculus (Mouse).	1e-42
comp220072_c0	2.66	0.91	0.8	1.19	0.9	0.49	1.04	NULL	NULL	NULL	NULL	NULL
comp218364_c1	3.09	0.96	1.44	0.69	0.78	0.91	0.76	Q8TBH0	ARRD2_HUMAN	Arrestin domain-containing protein 2	Homo sapiens (Human).	2e-37
comp222303_c0	3.96	1	1.73	2.11	3.51	2.72	1.5	P16157	ANK1_HUMAN	Ankyrin-1	Homo sapiens (Human).	2e-29
comp221512_c0	2.16	0.89	0.55	2.52	2.88	2.34	2.82	Q9Y6F1	PARP3_HUMAN	Poly [ADP-ribose] polymerase 3	Homo sapiens (Human).	2e-175
comp216551_c0	3.29	1.65	1.29	2.03	3.17	1.93	4.87	Q27433	MEC2_CAEEL	Mechanosensory protein 2	Caenorhabditis elegans.	3e-91
comp223661_c0	7	2.54	2.86	6.06	12.57	12.48	13.93	Q6ZQ58	LARP1_MOUSE	La-related protein 1	Mus musculus (Mouse).	0
comp222642_c0	9.35	5.66	3.66	7.88	7.65	11.72	10.23	Q5F4B8	S46A3_CHICK	Solute carrier family 46 member 3	Gallus gallus (Chicken).	3e-34
comp220429_c0	21.71	6.08	3.22	1.57	5.86	7.23	10.56	Q86TI0	TBCD1_HUMAN	TBC1 domain family member 1	Homo sapiens (Human).	2e-167
comp223876_c0	2.51	1.99	1.66	1.63	3.13	2.93	3.52	Q2LZZ7	TRC_DROPS	Serine/threonine-protein kinase tricorner	Drosophila pseudoobscura pseudoo	0
comp216889_c2	35.8	6.66	6.92	4.28	12.23	20.86	27.61	NULL	NULL	NULL	NULL	NULL
comp218371_c1	4.59	2.43	3.69	2.27	5.2	5.81	2.4	Q6PFM4	LNPB_DANRE	Protein lunapark-B	Danio rerio (Zebrafish) (Brachyd	4e-92
comp222161_c0	11.79	1.29	1.24	2.92	4.32	3.33	5.69	Q9Z1N3	MYO9A_RAT	Unconventional myosin-IXa	Rattus norvegicus (Rat).	0
comp222117_c0	14.12	3.65	1.89	3.73	5.22	5.27	5.19	Q8BUZ3	TIGD4_MOUSE	Tigger transposable element-derived protein 4	Mus musculus (Mouse).	7e-17
comp213799_c0	1.85	0.51	0.74	0.39	1.11	1.22	0.59	Q502K3	ANR52_DANRE	Serine/threonine-protein phosphatase 6 regulatory ankyrin repeat subunit C	Danio rerio (Zebrafish) (Brachyd	5e-25
comp221660_c0	2.42	1.16	0.52	0.48	1.52	0.84	1.07	O15040	TCPR2_HUMAN	Tectonin beta-propeller repeat-containing protein 2	Homo sapiens (Human).	7e-105
comp221720_c1	17.56	3.12	1.69	3.78	3.97	3.2	5.75	NULL	NULL	NULL	NULL	NULL
comp217570_c1	3.46	3.08	1.9	3.3	3.27	3.44	5.68	Q5ZJW4	SC22B_CHICK	Vesicle-trafficking protein SEC22b	Gallus gallus (Chicken).	1e-110
comp222504_c0	1.19	0.62	0.47	0.28	4.07	3.71	6.83	P18910	ANPRA_RAT	Atrial natriuretic peptide receptor 1	Rattus norvegicus (Rat).	5e-161
comp207373_c0	1.17	0.01	0.29	0.16	0.03	0.05	0.07	A8WQH2	PXDN_CAEBR	Peroxidasin homolog	Caenorhabditis briggsae.	2e-65
comp224516_c1	3.69	1.16	0.83	0.71	4.03	5.94	8.1	A6H8T7	CBPC2_DANRE	Cytosolic carboxypeptidase 2	Danio rerio (Zebrafish) (Brachyd	2e-147
comp220974_c0	68.99	33.25	38.72	36.96	45.01	35.41	34.7	E2RYF8	TPX2_ASTPE	Targeting protein for Xklp2 homolog	Asterina pectinifera (Starfish)	6e-112
comp215346_c2	2.22	0.51	0.37	0.63	0.71	1.01	1.04	Q8TBH0	ARRD2_HUMAN	Arrestin domain-containing protein 2	Homo sapiens (Human).	2e-30
comp215403_c0	36.61	14.39	22.83	28.79	48.43	55.97	98.91	P55862	MCM5A_XENLA	DNA replication licensing factor mcm5-A	Xenopus laevis (African clawed f	0
comp213425_c0	0.97	0.38	0.76	0.54	0.39	0.45	0.72	NULL	NULL	NULL	NULL	NULL
comp226162_c0	31.48	7.13	4.55	5.35	9.84	7.43	8.94	Q70CQ2	UBP34_HUMAN	Ubiquitin carboxyl-terminal hydrolase 34	Homo sapiens (Human).	0
comp226166_c0	9.81	6.96	6.28	6.62	7.09	7.14	5.45	B1WBU8	PLHD1_RAT	Pleckstrin homology domain-containing family D member 1	Rattus norvegicus (Rat).	5e-110
comp211552_c0	1.4	0.07	0.33	0.47	0.41	0.45	0.26	P25152	BSAP_BACSU	Aminopeptidase YwaD	Bacillus subtilis (strain 168).	3e-08
comp216786_c5	123.29	43.6	58.81	54.11	52.02	40.59	44.13	P52292	IMA2_HUMAN	Importin subunit alpha-2	Homo sapiens (Human).	8e-151
comp222220_c0	25.01	3.5	3.18	2.77	5.46	5.78	5.1	NULL	NULL	NULL	NULL	NULL
comp209283_c0	0.84	0.01	1.38	0.24	0.52	0.51	0.77	NULL	NULL	NULL	NULL	NULL
comp225132_c1	6.01	4.61	3.62	5.08	7.24	7.23	7.58	P49915	GUAA_HUMAN	GMP synthase [glutamine-hydrolyzing]	Homo sapiens (Human).	0
comp213648_c2	0.98	0.26	0.24	0.12	0.12	0.16	0.03	NULL	NULL	NULL	NULL	NULL
comp216863_c1	29.33	8.55	6.62	6.24	12.59	10.35	7.88	Q0V9N0	S14L5_XENTR	SEC14-like protein 5	Xenopus tropicalis (Western claw	0
comp224426_c1	8.09	2.1	4.45	3.25	5.32	7.98	7.84	Q14697	GANAB_HUMAN	Neutral alpha-glucosidase AB	Homo sapiens (Human).	0
comp222939_c0	4.23	1.16	0.86	1.53	1.08	0.98	1.06	Q9VCE9	UBS3A_DROME	Protein UBASH3A homolog	Drosophila melanogaster (Fruit f	5e-88
comp222925_c4	10.85	6.4	3.71	3.69	10.85	12.37	9.46	Q69ZZ6	TMCC1_MOUSE	Transmembrane and coiled-coil domains protein 1	Mus musculus (Mouse).	2e-52
comp220108_c1	38.24	20.68	16.97	37.78	38.3	40.62	47.43	Q6INU7	FRRS1_XENLA	Putative ferric-chelate reductase 1	Xenopus laevis (African clawed f	9e-40
comp219668_c0	4.79	3.04	2.17	2.21	2.26	3.2	5.48	Q6DJM2	TAM41_XENLA	Mitochondrial translocator assembly and maintenance protein 41 homolog	Xenopus laevis (African clawed f	8e-96
comp197635_c0	3.1	0.38	1.14	0	1.84	3.21	10.62	Q9HBI5	CC014_HUMAN	Uncharacterized protein C3orf14	Homo sapiens (Human).	9e-07
comp219972_c0	7.63	4.11	3.86	2.15	5.93	5.47	1.75	Q9Y345	SC6A5_HUMAN	Sodium- and chloride-dependent glycine transporter 2	Homo sapiens (Human).	0
comp212944_c1	7.81	1.26	1.72	1.16	3.31	3	3.22	NULL	NULL	NULL	NULL	NULL
comp214702_c0	14.65	6.12	9.23	7.49	17.57	12.9	9.65	NULL	NULL	NULL	NULL	NULL
comp223941_c0	24.48	21.19	19.73	22.8	25.25	29.34	33.07	Q15393	SF3B3_HUMAN	Splicing factor 3B subunit 3	Homo sapiens (Human).	0
comp216530_c2	5.4	1.39	1.21	2.84	3.86	4.28	4.2	A0MZ66	SHOT1_HUMAN	Shootin-1	Homo sapiens (Human).	5e-18
comp216524_c1	2.15	0.3	0.45	0.87	0.2	0.41	0.4	NULL	NULL	NULL	NULL	NULL
comp225819_c0	17.22	10.38	10.88	10.61	14.45	19.71	19.93	Q5S1U6	IFRD1_PIG	Interferon-related developmental regulator 1	Sus scrofa (Pig).	1e-116
comp221393_c0	10.82	2.22	1.39	7.77	18.21	12.34	22.11	Q00174	LAMA_DROME	Laminin subunit alpha	Drosophila melanogaster (Fruit f	0
comp222978_c0	10.68	5.44	6.75	5.19	23.07	30.66	26.74	Q5XIY2	TM56B_DANRE	Transmembrane protein 56-B	Danio rerio (Zebrafish) (Brachyd	2e-67
comp213577_c0	2.96	0.98	0.92	0.88	2.45	1.77	1.52	NULL	NULL	NULL	NULL	NULL
comp214024_c7	4.2	1.97	2.38	2.44	5.95	5.76	9.85	P21328	RTJK_DROME	RNA-directed DNA polymerase from mobile element jockey	Drosophila melanogaster (Fruit f	1e-52
comp221113_c1	4.52	1.76	1.09	0.33	0.6	3.54	4.77	P23034	AAT_BACY2	Aspartate aminotransferase	Bacillus sp. (strain YM-2).	2e-50
comp224814_c0	20.58	6.02	4.59	4.28	7.86	6.46	6.28	Q62784	INP4A_RAT	Type I inositol 3,4-bisphosphate 4-phosphatase	Rattus norvegicus (Rat).	2e-170
comp207752_c2	3.05	0.74	0.56	0.42	1.11	1.27	1.27	P10073	ZSC22_HUMAN	Zinc finger and SCAN domain-containing protein 22	Homo sapiens (Human).	3e-09
comp220308_c0	2.17	0.84	0.91	0.77	1.3	0.93	1.03	P33527	MRP1_HUMAN	Multidrug resistance-associated protein 1	Homo sapiens (Human).	0
comp224468_c2	12.75	7.63	5.75	5.76	8.26	8.27	7.56	NULL	NULL	NULL	NULL	NULL
comp224768_c1	15.28	5.06	4.52	4.58	6.57	8.41	7.77	Q7T2B0	CTL4_DANRE	Choline transporter-like protein 4	Danio rerio (Zebrafish) (Brachyd	0
comp197486_c1	1.06	0.12	0.04	0.1	0.1	0.04	0.06	NULL	NULL	NULL	NULL	NULL
comp223294_c0	10.42	5.88	5.35	5.11	6.78	5.46	6.26	NULL	NULL	NULL	NULL	NULL
comp219355_c1	1.32	0.31	0.21	0.18	0.29	0.23	0.51	NULL	NULL	NULL	NULL	NULL
comp222191_c1	9.94	4.75	4.54	2.81	5.91	4.61	4.87	Q96PY6	NEK1_HUMAN	Serine/threonine-protein kinase Nek1	Homo sapiens (Human).	2e-19
comp226250_c0	27.47	5.47	5.69	7.03	11.78	8.44	8.62	Q8CJ27	ASPM_MOUSE	Abnormal spindle-like microcephaly-associated protein homolog	Mus musculus (Mouse).	0
comp220934_c0	2.89	0.49	1.45	1.91	2	1.47	1.17	A7MCS3	CP089_DANRE	UPF0764 protein C16orf89 homolog	Danio rerio (Zebrafish) (Brachyd	4e-28
comp226062_c0	16.84	4.53	10.55	13.86	23.52	29.92	52.75	P08183	MDR1_HUMAN	Multidrug resistance protein 1	Homo sapiens (Human).	0
comp214268_c0	0.59	0.19	0.2	0.38	0.4	0.37	0.07	Q91X60	ACHA2_MOUSE	Neuronal acetylcholine receptor subunit alpha-2	Mus musculus (Mouse).	3e-70
comp224755_c2	1.2	0.58	0.53	0.5	0.77	1.46	1.92	Q8VHC8	MA2B1_CAVPO	Lysosomal alpha-mannosidase	Cavia porcellus (Guinea pig).	0
comp222438_c2	68.41	16.63	23.26	19.27	25.81	24.44	24.32	Q8BL06	UBP54_MOUSE	Inactive ubiquitin carboxyl-terminal hydrolase 54	Mus musculus (Mouse).	3e-119
comp217205_c0	4.56	0.81	0.73	0.92	1.94	1.75	1.58	Q12955	ANK3_HUMAN	Ankyrin-3	Homo sapiens (Human).	1e-15
comp194087_c1	1.01	0.15	0.47	0.14	0.13	0.06	0.05	Q80TF4	KLH13_MOUSE	Kelch-like protein 13	Mus musculus (Mouse).	6e-17
comp206454_c0	1.04	0.19	0.09	0.21	0.21	0.04	0.05	Q7RTX9	MOT14_HUMAN	Monocarboxylate transporter 14	Homo sapiens (Human).	7e-35
comp119883_c0	2.44	1.2	3.48	0.4	1.88	1.7	1.14	NULL	NULL	NULL	NULL	NULL
comp225161_c0	3.92	1.75	1.45	0.96	2.8	2.35	1.82	P97677	DLL1_RAT	Delta-like protein 1	Rattus norvegicus (Rat).	0
comp225124_c0	1.67	0.02	0.46	0.03	0.54	1.46	1.06	NULL	NULL	NULL	NULL	NULL
comp224143_c0	7.44	2.27	4.05	4.51	5.66	4.54	4.23	Q14592	ZN460_HUMAN	Zinc finger protein 460	Homo sapiens (Human).	5e-28
comp222167_c1	3.71	0.86	1.05	1.31	1.31	2.49	2.79	O55239	NNMT_MOUSE	Nicotinamide N-methyltransferase	Mus musculus (Mouse).	5e-25
comp224553_c1	0.36	0.39	0.24	0.29	0.68	0.74	1.09	O97902	ASAP1_BOVIN	Arf-GAP with SH3 domain, ANK repeat and PH domain-containing protein 1	Bos taurus (Bovine).	0
comp225961_c0	4.87	2	1.09	1.52	4.96	5.16	4.88	Q99MY8	ASH1L_MOUSE	Histone-lysine N-methyltransferase ASH1L	Mus musculus (Mouse).	1e-180
comp225256_c0	33.37	6.84	11.3	26.69	25.67	22.68	25.37	Q8IRG6	SPT16_DROME	FACT complex subunit spt16	Drosophila melanogaster (Fruit f	0
comp221354_c1	65.28	15.06	11.35	3.88	17.32	17.78	29.04	A2BFC9	YI011_DANRE	Uncharacterized protein FLJ46082 homolog	Danio rerio (Zebrafish) (Brachyd	1e-43
comp226121_c0	8.36	3.32	6.04	7.64	6.4	5.51	5.94	Q6PAV2	HERC4_MOUSE	Probable E3 ubiquitin-protein ligase HERC4	Mus musculus (Mouse).	0
comp219895_c1	48.62	23.32	36.31	27.05	23.29	19.3	28.71	Q9GMB8	SYSC_BOVIN	Serine--tRNA ligase, cytoplasmic	Bos taurus (Bovine).	0
comp225986_c0	4.42	0.05	0.28	1.33	2.58	2.19	3.03	Q7T163	KDIS_DANRE	Kinase D-interacting substrate of 220 kDa	Danio rerio (Zebrafish) (Brachyd	0
comp212236_c0	17.88	4.66	8.38	11.76	20.19	34.17	47.63	Q8QGW7	LITAF_CHICK	Lipopolysaccharide-induced tumor necrosis factor-alpha factor homolog	Gallus gallus (Chicken).	2e-14
comp221051_c4	23.88	13.8	12.45	15.34	12.61	10.82	14.93	Q7Z3D4	LYSM3_HUMAN	LysM and putative peptidoglycan-binding domain-containing protein 3	Homo sapiens (Human).	3e-37
comp221175_c1	3.64	1.62	0.88	0.73	4.68	5.1	6.95	Q8I7P9	POL5_DROME	Retrovirus-related Pol polyprotein from transposon opus	Drosophila melanogaster (Fruit f	3e-24
comp211758_c0	13.75	1.99	6.1	7.7	5.03	6.92	3.87	NULL	NULL	NULL	NULL	NULL
comp219632_c0	0.76	0.17	0.11	0.36	0.58	0.73	1.08	Q66IV1	MRF_XENLA	Myelin gene regulatory factor	Xenopus laevis (African clawed f	0
comp223733_c0	16.3	2.01	1.55	4.33	8.98	5.01	2.76	Q9ULI1	K1239_HUMAN	Leucine-rich repeat and WD repeat-containing protein KIAA1239	Homo sapiens (Human).	8e-143
comp225813_c1	6.71	4.05	3.96	2.78	4.72	3.82	2.24	Q5ZJ41	MARH5_CHICK	E3 ubiquitin-protein ligase MARCH5	Gallus gallus (Chicken).	2e-150
comp212225_c16	1.85	0.52	0.47	0.11	0.28	0.6	0.22	Q6ZN19	ZN841_HUMAN	Zinc finger protein 841	Homo sapiens (Human).	3e-22
comp213246_c0	8.42	2.34	4.9	8.15	8.28	7.9	10.38	Q75WS4	CRYD_XENLA	Cryptochrome DASH	Xenopus laevis (African clawed f	0
comp214686_c0	1.74	0.01	0.49	0.03	0.45	0.45	0.12	Q9UGM3	DMBT1_HUMAN	Deleted in malignant brain tumors 1 protein	Homo sapiens (Human).	1e-173
comp221698_c1	70.15	31.66	27.5	30.99	46.72	54.96	53.08	NULL	NULL	NULL	NULL	NULL
comp226215_c0	12.01	6.43	7.14	7.09	7	7.04	7.23	Q96L50	LLR1_HUMAN	Leucine-rich repeat protein 1	Homo sapiens (Human).	8e-93
comp206888_c0	3.89	2.56	2.2	2.66	3.38	3.25	1.95	Q8CIV7	OVOL2_MOUSE	Transcription factor Ovo-like 2	Mus musculus (Mouse).	4e-08
comp223554_c0	1.76	0.64	0.52	0.55	0.38	1.5	0.14	Q810W9	WHRN_RAT	Whirlin	Rattus norvegicus (Rat).	6e-25
comp225850_c0	10.08	5.67	4.81	4.87	13.45	9.86	9.96	Q8SX83	SPEN_DROME	Protein split ends	Drosophila melanogaster (Fruit f	7e-51
comp225641_c0	48.04	36.16	35.21	24.77	39.48	38.19	28.84	Q29503	UB2R2_RABIT	Ubiquitin-conjugating enzyme E2 R2	Oryctolagus cuniculus (Rabbit).	3e-119
comp221574_c0	13.01	3.8	7.55	5.98	5.31	5.74	4.26	Q9UBU6	FA8A1_HUMAN	Protein FAM8A1	Homo sapiens (Human).	1e-35
comp221090_c1	25.28	14.09	17.42	11.17	18.41	15.71	14.07	Q9WTX6	CUL1_MOUSE	Cullin-1	Mus musculus (Mouse).	0
comp218738_c0	8.04	1.69	4.6	5.81	8.17	6.94	7.95	O68965	MI2D_RHIME	Inositol 2-dehydrogenase	meliloti).	2e-24
comp216676_c0	1.21	1.05	0.76	0.98	1.66	1.55	2.01	Q9V6X7	OFUT1_DROME	GDP-fucose protein O-fucosyltransferase 1	Drosophila melanogaster (Fruit f	5e-126
comp217411_c0	1.02	0.35	0.21	0.16	0.08	0.06	0.03	NULL	NULL	NULL	NULL	NULL
comp224559_c0	4.48	1.96	1.93	2.21	3.27	2.92	3.37	P70336	ROCK2_MOUSE	Rho-associated protein kinase 2	Mus musculus (Mouse).	0
comp225930_c0	2.87	0.17	0.18	0.34	1.86	2.39	1.68	Q6A070	F179B_MOUSE	Protein FAM179B	Mus musculus (Mouse).	7e-105
comp212847_c1	6.37	1.16	1.05	1.14	3.04	2.39	2.73	Q9P2F8	SI1L2_HUMAN	Signal-induced proliferation-associated 1-like protein 2	Homo sapiens (Human).	9e-07
comp225217_c2	8.56	3.01	3.93	2.17	4.86	5.49	4.74	Q5ZKL6	MBOA2_CHICK	Membrane-bound O-acyltransferase domain-containing protein 2	Gallus gallus (Chicken).	1e-135
comp225613_c0	4.7	2.22	1.39	1.47	2.29	1.96	2.13	NULL	NULL	NULL	NULL	NULL
comp225494_c0	30.81	9.89	6.66	9.69	19.66	16.1	12.48	Q8TEK3	DOT1L_HUMAN	Histone-lysine N-methyltransferase, H3 lysine-79 specific	Homo sapiens (Human).	1e-158
comp209601_c0	16.18	7.98	8.13	8.41	9.32	8.19	11.46	NULL	NULL	NULL	NULL	NULL
comp226020_c0	8.27	2.47	4.82	4.74	8.73	6.03	5.15	Q5U249	ELYS_XENLA	Protein ELYS	Xenopus laevis (African clawed f	2e-115
comp201879_c0	1.76	0.05	0.07	0.11	0.68	1.24	0.82	Q9TTK4	LYST_BOVIN	Lysosomal-trafficking regulator	Bos taurus (Bovine).	2e-26
comp223604_c1	22.84	4.07	4.4	8.64	8.69	8.53	15.98	O54992	MAPK5_MOUSE	MAP kinase-activated protein kinase 5	Mus musculus (Mouse).	2e-158
comp223471_c0	0.82	0.21	0.07	0.46	0.44	0.73	0.98	Q29RQ1	CO7_BOVIN	Complement component C7	Bos taurus (Bovine).	4e-15
comp221419_c0	10.9	4.62	3.66	3.32	9.01	6.71	5.54	Q28FH2	NTKL_XENTR	N-terminal kinase-like protein	Xenopus tropicalis (Western claw	0
comp224883_c0	5.42	4.63	3.71	3.15	4.85	5.81	5.98	Q5H8A4	PIGG_HUMAN	GPI ethanolamine phosphate transferase 2	Homo sapiens (Human).	0
comp226224_c0	3.99	1.17	1.26	2.98	5.52	5.57	7.81	P11881	ITPR1_MOUSE	Inositol 1,4,5-trisphosphate receptor type 1	Mus musculus (Mouse).	0
comp220773_c1	1.29	0.17	0.22	0.09	0.14	0.07	0.03	Q68SA9	ATS7_MOUSE	A disintegrin and metalloproteinase with thrombospondin motifs 7	Mus musculus (Mouse).	3e-20
comp218673_c2	9.8	4.41	7.57	6.93	8.77	7.54	7.85	Q9UTS0	PSP3_SCHPO	Subtilase-type proteinase psp3	Schizosaccharomyces pombe (strai	4e-66
comp283825_c0	1.02	0	0.02	0.09	0.02	0.02	0.08	NULL	NULL	NULL	NULL	NULL
comp226209_c0	7.19	1.33	1.6	1.74	2.47	2.99	3.13	Q0VA61	HYOU1_XENTR	Hypoxia up-regulated protein 1	Xenopus tropicalis (Western claw	2e-52
comp215232_c2	6.72	1.75	2.74	3.5	5.63	4.07	3.22	Q96EQ9	PRDM9_MOUSE	Histone-lysine N-methyltransferase PRDM9	Mus musculus (Mouse).	3e-63
comp224481_c0	10.43	2.79	2.36	1.06	5.02	3.85	0.7	Q5F452	MTMR8_CHICK	Myotubularin-related protein 8	Gallus gallus (Chicken).	0
comp220372_c0	4.05	0.77	0.77	1.36	4.02	3.29	2.76	Q9EST3	4ET_MOUSE	Eukaryotic translation initiation factor 4E transporter	Mus musculus (Mouse).	4e-40
comp219887_c2	37.73	14.68	15.68	5.61	22.57	17.87	10.51	NULL	NULL	NULL	NULL	NULL
comp217588_c0	82.9	40.97	40.21	56.83	54.14	73.31	114.95	Q80YG3	KLDC1_MOUSE	Kelch domain-containing protein 1	Mus musculus (Mouse).	1e-38
comp212926_c0	2.87	1	0.55	0.77	1.07	1.68	3.51	NULL	NULL	NULL	NULL	NULL
comp217769_c5	1.77	0.27	0.48	0.86	1.22	1.02	2.08	NULL	NULL	NULL	NULL	NULL
comp221187_c1	10.83	3.38	4.85	3.78	7.03	6.3	6.23	Q24400	MLP2_DROME	Muscle LIM protein Mlp84B	Drosophila melanogaster (Fruit f	1e-47
comp213540_c3	3.59	1.97	1.75	1.42	4.2	4.5	4.29	Q80U62	RUBIC_MOUSE	Run domain Beclin-1 interacting and cystein-rich containing protein	Mus musculus (Mouse).	9e-158
comp225959_c0	5.59	2.64	2.83	3.13	3.59	3.03	2.45	Q5HYA8	MKS3_HUMAN	Meckelin	Homo sapiens (Human).	0
comp213541_c1	4.12	1.25	1.34	1.36	2.27	3.86	4.51	P23228	HMCS1_CHICK	Hydroxymethylglutaryl-CoA synthase, cytoplasmic	Gallus gallus (Chicken).	1e-158
comp216725_c0	38.28	27.83	22.34	21.98	28.94	24.86	25.97	Q5ZIP4	XRN2_CHICK	5'-3' exoribonuclease 2	Gallus gallus (Chicken).	0
comp225249_c1	25.75	17.44	18.29	18.71	25.96	23.31	18.94	P29678	MP2K1_RABIT	Dual specificity mitogen-activated protein kinase kinase 1	Oryctolagus cuniculus (Rabbit).	3e-93
comp224570_c0	5.14	2.83	2.77	1.87	3.32	3.13	2.76	Q0VD26	MORN4_BOVIN	MORN repeat-containing protein 4	Bos taurus (Bovine).	1e-52
comp226272_c1	4.73	1.79	0.91	0.95	5.01	4.43	3.92	NULL	NULL	NULL	NULL	NULL
comp216715_c0	12.03	4.04	5.46	10.08	11.52	10.24	12.41	Q4LE39	ARI4B_HUMAN	AT-rich interactive domain-containing protein 4B	Homo sapiens (Human).	1e-103
comp217305_c0	2.84	1.98	1.43	2.53	2.34	4.37	6.87	Q99MS0	S14L2_RAT	SEC14-like protein 2	Rattus norvegicus (Rat).	4e-98
comp222177_c0	9.96	6.04	5.18	5.88	7.13	7.56	8.43	P49139	MAPK2_RABIT	MAP kinase-activated protein kinase 2	Oryctolagus cuniculus (Rabbit).	0
comp222528_c1	1.63	0.34	0.53	0.33	0.46	0.94	0.9	NULL	NULL	NULL	NULL	NULL
comp214944_c0	1.69	0.41	0.32	0.46	0.32	0.25	0.5	P80147	GABT_PIG	4-aminobutyrate aminotransferase, mitochondrial	Sus scrofa (Pig).	3e-175
comp216215_c1	1.15	0.15	0.38	0.14	0.2	0.19	0.22	NULL	NULL	NULL	NULL	NULL
comp223420_c0	2.74	0.66	0.33	0.96	4.29	2.81	3.89	Q03164	MLL1_HUMAN	Histone-lysine N-methyltransferase MLL	Homo sapiens (Human).	1e-129
comp211333_c1	1.45	0.08	0.44	0.69	0.32	0.51	0.4	Q9V0D5	MDH_PYRAB	Malate dehydrogenase	Pyrococcus abyssi (strain GE5 /	1e-65
comp223348_c1	1.1	0.88	0.25	0.42	1.05	0.66	0.31	NULL	NULL	NULL	NULL	NULL
comp216845_c3	11.85	4.25	4.91	1.76	8.74	13.42	13.32	NULL	NULL	NULL	NULL	NULL
comp219047_c0	1.83	0.28	0.35	0.79	0.25	0.3	0.35	P26221	GUN4_THEFU	Endoglucanase E-4	Thermomonospora fusca.	3e-116
comp220528_c1	1.25	0.63	1.04	0.17	0.91	0.82	0.45	Q60821	ZBT17_MOUSE	Zinc finger and BTB domain-containing protein 17	Mus musculus (Mouse).	3e-12
comp224342_c0	5.78	1.64	2.02	1.22	3.67	5.52	3.22	NULL	NULL	NULL	NULL	NULL
comp221526_c1	1.44	0.31	0.99	1.29	0.72	1.08	0.58	NULL	NULL	NULL	NULL	NULL
comp221383_c0	29.49	8.37	13.25	11.09	10.75	11.21	10.47	A7RZW4	DPP3_NEMVE	Dipeptidyl peptidase 3	Nematostella vectensis (Starlet	0
comp217778_c2	36.72	3.87	7.59	12.84	9.51	9.1	9.43	Q9P2K1	C2D2A_HUMAN	Coiled-coil and C2 domain-containing protein 2A	Homo sapiens (Human).	0
comp212885_c0	1.08	0.29	0.2	0.2	0.07	0.03	0.03	P00748	FA12_HUMAN	Coagulation factor XII	Homo sapiens (Human).	1e-09
comp214851_c0	1.94	0.55	0.76	0.35	0.48	0.29	0.4	NULL	NULL	NULL	NULL	NULL
comp222279_c3	3.47	1.66	1.37	0.65	3.63	5.79	8.49	Q6DF34	APCD1_XENTR	Protein APCDD1	Xenopus tropicalis (Western claw	2e-110
comp225184_c0	11.07	6.06	7.52	7.12	7.93	7.23	7.1	Q6NS15	MED15_XENLA	Mediator of RNA polymerase II transcription subunit 15	Xenopus laevis (African clawed f	8e-84
comp224341_c2	1.56	0.86	0.29	0.29	2.24	2.55	1.75	Q9HBL0	TENS1_HUMAN	Tensin-1	Homo sapiens (Human).	4e-114
comp222940_c0	4.3	1.2	2.27	2.13	2.96	2.42	2.17	NULL	NULL	NULL	NULL	NULL
comp215106_c4	0.98	0.33	0.15	0.89	1.84	1.15	0.2	NULL	NULL	NULL	NULL	NULL
comp219558_c1	1.69	0.38	0.46	0.4	0.79	0.9	1.68	P28818	RGRF1_RAT	Ras-specific guanine nucleotide-releasing factor 1	Rattus norvegicus (Rat).	7e-127
comp198453_c0	1.13	0.16	0.15	0.11	0.03	0.01	0.02	Q1RMU3	P4HA1_BOVIN	Prolyl 4-hydroxylase subunit alpha-1	Bos taurus (Bovine).	9e-40
comp223859_c4	7.65	2.85	3.01	4.38	8.25	11.05	7.1	Q6GMK0	MGT4B_DANRE	Alpha-1,3-mannosyl-glycoprotein 4-beta-N-acetylglucosaminyltransferase B	Danio rerio (Zebrafish) (Brachyd	0
comp222944_c3	1.57	0.49	0.06	0.18	1.2	1.19	1.74	Q96J84	KIRR1_HUMAN	Kin of IRRE-like protein 1	Homo sapiens (Human).	2e-69
comp215787_c1	4.87	1.69	4.05	3.69	8.49	10.52	15.23	Q1ECV4	TTLL3_DANRE	Tubulin monoglycylase TTLL3	Danio rerio (Zebrafish) (Brachyd	7e-51
comp222858_c0	6.1	3.16	5.53	6.07	5.64	5.21	3.97	NULL	NULL	NULL	NULL	NULL
comp221350_c0	4.48	0.83	1.05	1.68	1.86	2.55	2.23	P59114	PCIF1_MOUSE	Phosphorylated CTD-interacting factor 1	Mus musculus (Mouse).	0
comp226206_c0	16.21	10.12	14.09	11.58	14.46	11.4	8.47	Q8BGQ2	CSRN2_MOUSE	Cysteine/serine-rich nuclear protein 2	Mus musculus (Mouse).	3e-58
comp213381_c1	2.78	0.69	0.4	1	1.65	1.11	2.69	NULL	NULL	NULL	NULL	NULL
comp225523_c0	6.53	3.02	3.31	2.39	4.32	4.57	3.65	Q7SXV2	AEBP2_DANRE	Zinc finger protein AEBP2	Danio rerio (Zebrafish) (Brachyd	6e-51
comp224086_c1	22.1	4.56	2.79	3.48	6.03	4.01	5.57	Q6P5D8	SMHD1_MOUSE	Structural maintenance of chromosomes flexible hinge domain-containing protein 1	Mus musculus (Mouse).	0
comp215257_c0	35.93	33.4	49.46	19.29	32.18	26.3	30.3	Q2T9X2	TCPD_BOVIN	T-complex protein 1 subunit delta	Bos taurus (Bovine).	0
comp224649_c0	4.47	0.67	0.85	3.38	4.64	1.41	1.24	O15018	PDZD2_HUMAN	PDZ domain-containing protein 2	Homo sapiens (Human).	5e-20
comp221433_c0	1.48	0.12	0.17	0.19	0.59	1.07	1.64	Q26263	DPN_DROME	Protein deadpan	Drosophila melanogaster (Fruit f	2e-14
comp222530_c1	1.9	1.12	0.74	0.74	0.75	1.25	0.89	Q8K1C7	MOT14_MOUSE	Monocarboxylate transporter 14	Mus musculus (Mouse).	9e-40
comp223088_c0	34.66	4.5	6.36	8.53	9.62	8.72	4.22	E1BB03	ZRAB3_BOVIN	DNA annealing helicase and endonuclease ZRANB3	Bos taurus (Bovine).	5e-162
comp224364_c2	6.24	0.42	0.63	1.06	0.6	1.85	0.49	Q7TQF2	FBX10_MOUSE	F-box only protein 10	Mus musculus (Mouse).	0
comp223498_c0	98.79	61.19	58.63	55.34	54.59	52.97	63.56	Q7ZTY4	RBBP7_DANRE	Histone-binding protein RBBP7	Danio rerio (Zebrafish) (Brachyd	0
comp215373_c1	2.24	1.04	0.48	0.06	1.43	3.57	4.09	P08037	B4GT1_BOVIN	Beta-1,4-galactosyltransferase 1	Bos taurus (Bovine).	1e-49
comp220317_c0	8.91	6.94	3.62	5.96	7.37	9.78	14.64	Q78KK3	S22AI_MOUSE	Solute carrier family 22 member 18	Mus musculus (Mouse).	3e-76
comp217852_c0	1.42	0.13	0.09	0.08	0.29	0.13	0.11	P46735	MYO1B_MOUSE	Unconventional myosin-Ib	Mus musculus (Mouse).	0
comp225825_c0	3.39	1.08	1.15	1.62	3.6	3.49	3.28	O75581	LRP6_HUMAN	Low-density lipoprotein receptor-related protein 6	Homo sapiens (Human).	0
comp219936_c0	44.67	19.53	16.91	21.17	33.18	28.12	21.94	Q7Z601	GP142_HUMAN	Probable G-protein coupled receptor 142	Homo sapiens (Human).	6e-09
comp225108_c0	6.59	3.91	6.05	3.93	3.99	3.88	5.15	Q9ERH3	WDR7_RAT	WD repeat-containing protein 7	Rattus norvegicus (Rat).	0
comp219148_c0	1.61	0.82	1.08	0.87	1.45	1.28	1.5	Q6A051	ATRN1_MOUSE	Attractin-like protein 1	Mus musculus (Mouse).	1e-168
comp220874_c1	6.92	2.91	3.38	5.07	4.33	7.79	4.21	Q6ZNH5	ZN497_HUMAN	Zinc finger protein 497	Homo sapiens (Human).	5e-12
comp219165_c0	3.4	1.72	1.05	1.23	4.37	3.36	3.01	Q9QXW2	FBXW5_MOUSE	F-box/WD repeat-containing protein 5	Mus musculus (Mouse).	8e-79
comp224879_c0	16.32	14.69	15.35	6.06	35.13	19.71	11.83	Q9ERH7	HIPK3_MOUSE	Homeodomain-interacting protein kinase 3	Mus musculus (Mouse).	7e-07

## Sheet: cluster_03
ID	2h	4h	6h	8h	10h	12h	14h	Uniprot AC	Gene name	Protein name	Species	Evalue
comp213339_c5	4.32	5.83	3.04	0.94	1.24	0.89	1.31	Q96N20	ZN75A_HUMAN	Zinc finger protein 75A	Homo sapiens (Human).	6e-34
comp224311_c0	4.1	0.9	1.16	1.41	1.46	1.27	1.51	Q95LI3	ZFY_BOVIN	Zinc finger Y-chromosomal protein	Bos taurus (Bovine).	1e-17
comp223664_c1	19.39	10.08	2.99	2.16	2.32	1.6	1.66	Q8N9H8	MUT7_HUMAN	Probable exonuclease mut-7 homolog	Homo sapiens (Human).	2e-102
comp223961_c0	20.09	6.88	3.25	2.7	4.08	2.6	1.34	Q8N895	ZN366_HUMAN	Zinc finger protein 366	Homo sapiens (Human).	3e-08
comp219444_c0	4.42	0.19	2.12	1.06	0.84	0.56	0.42	Q3V096	ANR42_MOUSE	Ankyrin repeat domain-containing protein 42	Mus musculus (Mouse).	6e-06
comp211790_c0	1.81	0.88	0.44	0.54	0.27	0.16	0.5	NULL	NULL	NULL	NULL	NULL
comp210119_c0	1.7	1.96	0.52	0.65	0.14	0.11	0.04	Q9FKS8	LHT1_ARATH	Lysine histidine transporter 1	Arabidopsis thaliana (Mouse-ear	1e-14
comp216497_c1	0.3	1.8	0.17	0.5	0.4	0.33	0.29	P08548	LIN1_NYCCO	LINE-1 reverse transcriptase homolog	Nycticebus coucang (Slow loris).	6e-15
comp220613_c1	0.94	2.77	0.91	0.72	0.12	0.19	0.25	NULL	NULL	NULL	NULL	NULL
comp212324_c0	7.36	6.43	7.04	7.21	2.39	2.03	2.21	NULL	NULL	NULL	NULL	NULL
comp220157_c1	21.84	5.08	6.62	5.46	6.31	4.75	3.34	O96006	ZBED1_HUMAN	Zinc finger BED domain-containing protein 1	Homo sapiens (Human).	1e-07
comp224023_c0	21.51	16.96	11.93	8.66	7.16	5.79	4.93	Q6P0D1	ZNT6_DANRE	Zinc transporter 6	Danio rerio (Zebrafish) (Brachyd	1e-157
comp222256_c0	2.47	0.85	0.76	0.35	0.26	0.13	0.15	NULL	NULL	NULL	NULL	NULL
comp222648_c0	44.02	12.76	12.49	16.9	8.27	6.45	4.15	O65482	CRK23_ARATH	Putative cysteine-rich receptor-like protein kinase 23	Arabidopsis thaliana (Mouse-ear	2e-13
comp224400_c1	41.33	21.05	14.55	46.45	32.77	19.05	18.31	Q9C040	TRIM2_HUMAN	Tripartite motif-containing protein 2	Homo sapiens (Human).	4e-21
comp223639_c1	5.85	1.31	1.25	1.67	2.9	2.14	1.23	P18725	ZG5_XENLA	Gastrula zinc finger protein 5-1	Xenopus laevis (African clawed f	7e-27
comp223703_c0	4.83	1.72	0.32	0.92	1.19	0.65	0.5	O77245	E75_METEN	Nuclear hormone receptor E75	Metapenaeus ensis (Greasyback sh	6e-25
comp225274_c1	3.93	1.97	1.27	0.98	2.29	1.57	1.04	P54939	TLN1_CHICK	Talin-1	Gallus gallus (Chicken).	0
comp222913_c1	0.42	2.13	0.18	0.59	0.19	0.39	0.49	P55926	ASIC1_RAT	Acid-sensing ion channel 1	Rattus norvegicus (Rat).	4e-31
comp203094_c1	3.33	2.59	2.86	2.94	1.77	0.74	0.2	Q6ZN57	ZFP2_HUMAN	Zinc finger protein 2 homolog	Homo sapiens (Human).	7e-53
comp210893_c0	334.69	170.85	141.6	103.5	123.41	106.88	83.25	B6CHA3	UHRF1_XENLA	E3 ubiquitin-protein ligase UHRF1	Xenopus laevis (African clawed f	0
comp216752_c0	14.96	14.46	11.84	8.74	5.06	4.55	10.92	Q13825	AUHM_HUMAN	Methylglutaconyl-CoA hydratase, mitochondrial	Homo sapiens (Human).	4e-101
comp220255_c2	17.62	13.88	9.74	8.13	10.43	11.01	7.01	NULL	NULL	NULL	NULL	NULL
comp219910_c2	63.91	39.1	16.41	10.65	7.26	5.94	8.61	Q9ESJ0	XPO4_MOUSE	Exportin-4	Mus musculus (Mouse).	0
comp211365_c1	0.25	0.8	0.52	0.22	0.09	0.03	0.15	NULL	NULL	NULL	NULL	NULL
comp216273_c2	3.71	1.12	1.03	0.93	0.92	1.25	1.82	NULL	NULL	NULL	NULL	NULL
comp224549_c0	12.63	8.29	7.16	6.11	5.42	4.61	4.35	O18638	OAF_DROVI	Out at first protein	Drosophila virilis (Fruit fly).	3e-83
comp212107_c0	12.72	32.81	16.4	14.06	8.69	9.44	12.09	Q8R2M2	TDIF2_MOUSE	Deoxynucleotidyltransferase terminal-interacting protein 2	Mus musculus (Mouse).	3e-52
comp225332_c0	15.78	2.68	1.4	1	2.74	2.44	3.48	Q62717	CAPS1_RAT	Calcium-dependent secretion activator 1	Rattus norvegicus (Rat).	0
comp223311_c1	78.75	25.3	19.09	26.16	24.85	24.2	25.91	Q5MB13	ABCG2_MACMU	ATP-binding cassette sub-family G member 2	Macaca mulatta (Rhesus macaque).	0
comp225275_c0	26.24	10.85	7.42	4.96	6.57	5.79	3.65	A5WW08	CHFR_DANRE	E3 ubiquitin-protein ligase CHFR	Danio rerio (Zebrafish) (Brachyd	3e-126
comp217247_c0	1.24	3.48	0.62	2.02	1.4	0.88	0.77	P77735	YAJO_ECOLI	Uncharacterized oxidoreductase YajO	Escherichia coli (strain K12).	1e-54
comp224655_c0	1.88	4.72	1.02	2.1	1.81	0.93	0.43	Q9VKA4	Y1760_DROME	Probable G-protein coupled receptor CG31760	Drosophila melanogaster (Fruit f	4e-66
comp226022_c0	31.98	15.78	11.53	11.88	15.88	12.31	10.82	Q96J94	PIWL1_HUMAN	Piwi-like protein 1	Homo sapiens (Human).	0
comp224124_c1	10.4	1.55	3.17	2.11	2.36	2.15	1.57	NULL	NULL	NULL	NULL	NULL
comp221921_c2	9.11	5.05	2.66	1.87	1.53	2.01	2.62	A7S1L6	FUCT1_NEMVE	GDP-fucose transporter 1	Nematostella vectensis (Starlet	3e-76
comp219781_c0	27.62	8.89	6.4	5.4	6.12	5.22	6.35	A2RRH5	WDR27_HUMAN	WD repeat-containing protein 27	Homo sapiens (Human).	5e-171
comp218085_c0	54.55	48.37	48.73	52.1	37.88	36.91	47.98	Q9JMA1	UBP14_MOUSE	Ubiquitin carboxyl-terminal hydrolase 14	Mus musculus (Mouse).	0
comp219930_c0	9.29	1.06	1.22	1.06	1.64	1.97	3.5	NULL	NULL	NULL	NULL	NULL
comp212525_c0	0.91	1.34	0.23	0.63	0.1	0.33	0.16	P49013	FBP3_STRPU	Fibropellin-3	Strongylocentrotus purpuratus (P	3e-68
comp222548_c1	230.57	154.53	73.62	42.58	43.18	40	36.29	P09324	YES_CHICK	Tyrosine-protein kinase Yes	Gallus gallus (Chicken).	5e-180
comp224262_c0	14.6	3.35	5.78	6.65	4.8	3.28	2.47	Q96S44	PRPK_HUMAN	TP53-regulating kinase	Homo sapiens (Human).	4e-79
comp217832_c2	7.28	6.76	4.73	3.66	1.43	2.19	2.09	A8MT65	ZN891_HUMAN	Zinc finger protein 891	Homo sapiens (Human).	5e-35
comp224861_c0	19.94	5.82	2.09	5.51	7.47	4.85	4.68	P00521	ABL_MLVAB	Tyrosine-protein kinase transforming protein Abl	Abelson murine leukemia virus.	0
comp225450_c0	88.3	48.91	24.32	26.04	36.33	34.07	47.49	Q60HE2	ODO1_MACFA	2-oxoglutarate dehydrogenase, mitochondrial	Macaca fascicularis (Crab-eating	0
comp213220_c0	5.06	1.65	1.68	1.88	0.7	0.3	0.23	Q0IIF9	CP2U1_BOVIN	Cytochrome P450 2U1	Bos taurus (Bovine).	3e-53
comp224708_c0	23.99	9.36	7.55	3.32	2.63	1.87	1.13	NULL	NULL	NULL	NULL	NULL
comp217513_c0	3.15	2.94	3.58	1.63	2.32	1.77	2.41	NULL	NULL	NULL	NULL	NULL
comp213579_c0	8.1	1.47	1.15	1.03	1.76	1.69	1.33	Q9Y2U5	M3K2_HUMAN	Mitogen-activated protein kinase kinase kinase 2	Homo sapiens (Human).	8e-89
comp218275_c0	0.35	1.07	0.4	0.52	0.18	0.08	0.05	Q4VC17	ATS18_MOUSE	A disintegrin and metalloproteinase with thrombospondin motifs 18	Mus musculus (Mouse).	3e-17
comp218441_c0	2.71	4.46	2.8	2.83	0.63	1.32	0.83	Q5BK01	MET24_RAT	Methyltransferase-like protein 24	Rattus norvegicus (Rat).	4e-13
comp222286_c3	1.03	0.61	0.4	0.67	0.34	0.1	0.67	Q95SX7	RTBS_DROME	Probable RNA-directed DNA polymerase from transposon BS	Drosophila melanogaster (Fruit f	4e-12
comp214641_c0	14.77	3.86	5.83	2.1	1.47	1.57	0.9	NULL	NULL	NULL	NULL	NULL
comp215410_c0	1.57	0.96	0.91	0.83	0.51	0.38	0.42	F7E235	FAXC_XENTR	Failed axon connections homolog	Xenopus tropicalis (Western claw	1e-42
comp216679_c0	2.3	2.03	1.63	0.81	0.96	0.44	0.46	Q99K82	SMOX_MOUSE	Spermine oxidase	Mus musculus (Mouse).	2e-100
comp216941_c0	2.79	0.71	0.83	0.47	0.6	0.25	0.28	NULL	NULL	NULL	NULL	NULL
comp217583_c0	1.1	0.84	0.66	0.38	0.78	0.5	0.33	Q3MHH6	PYRD2_BOVIN	Pyridine nucleotide-disulfide oxidoreductase domain-containing protein 2	Bos taurus (Bovine).	0
comp211932_c1	54.37	6.53	4.45	4.52	5.66	4.2	4.25	Q5XHA0	SCMC1_XENTR	Calcium-binding mitochondrial carrier protein SCaMC-1	Xenopus tropicalis (Western claw	1e-49
comp217965_c0	2.18	0.57	0.71	0.18	0.11	0.04	0.08	P21329	RTJK_DROFU	RNA-directed DNA polymerase from mobile element jockey	Drosophila funebris (Fruit fly).	2e-19
comp223879_c0	23.23	21.32	13.66	11.12	8.14	5.42	3.74	A4IF87	GNPAT_BOVIN	Dihydroxyacetone phosphate acyltransferase	Bos taurus (Bovine).	9e-167
comp225410_c0	20.34	14.33	13.1	8.89	6.27	6.44	5.97	Q9QYE6	GOGA5_MOUSE	Golgin subfamily A member 5	Mus musculus (Mouse).	3e-159
comp215343_c0	3.61	1.87	0.98	0.71	1.99	1.45	0.8	Q5REL6	RXRG_PONAB	Retinoic acid receptor RXR-gamma	Pongo abelii (Sumatran orangutan	2e-69
comp224312_c1	47.15	20.23	13.46	15.29	15.89	16.29	17.49	NULL	NULL	NULL	NULL	NULL
comp220630_c1	15.43	2.9	8.9	11.54	5	5.8	10.16	NULL	NULL	NULL	NULL	NULL
comp222376_c2	7.07	0.51	0.94	1.5	1.2	0.49	0.21	NULL	NULL	NULL	NULL	NULL
comp213890_c2	158.1	153.87	117.32	80.98	47.72	40.89	62.68	A5PK39	TPP2_BOVIN	Tripeptidyl-peptidase 2	Bos taurus (Bovine).	0
comp219852_c1	9.77	0.84	0.9	0.83	0.42	0.41	0.79	Q9Y619	ORNT1_HUMAN	Mitochondrial ornithine transporter 1	Homo sapiens (Human).	5e-94
comp225913_c0	8.11	1.56	0.65	0.66	1.37	1.12	1.28	Q68DK2	ZFY26_HUMAN	Zinc finger FYVE domain-containing protein 26	Homo sapiens (Human).	3e-169
comp221173_c3	31.65	23.32	13.79	11.62	12.85	10.27	10.31	Q8TDI0	CHD5_HUMAN	Chromodomain-helicase-DNA-binding protein 5	Homo sapiens (Human).	0
comp223916_c0	114.12	86	51.74	45.29	31.01	27.63	24.9	Q58D00	FBXW2_BOVIN	F-box/WD repeat-containing protein 2	Bos taurus (Bovine).	8e-90
comp210540_c0	1.2	0.11	0.61	0.95	0.23	0.05	0.19	O88572	LRP6_MOUSE	Low-density lipoprotein receptor-related protein 6	Mus musculus (Mouse).	2e-55
comp217364_c1	30.25	15.76	5.8	2.02	3.03	2.59	1.64	Q5ZKJ5	TM180_CHICK	Transmembrane protein 180	Gallus gallus (Chicken).	1e-121
comp204227_c0	436.17	399.32	326.03	260.7	168.02	140.18	157.71	P97379	G3BP2_MOUSE	Ras GTPase-activating protein-binding protein 2	Mus musculus (Mouse).	7e-91
comp222494_c2	4.77	1.85	1.08	0.83	0.89	0.64	0.28	P18730	ZG58_XENLA	Gastrula zinc finger protein XlCGF58.1	Xenopus laevis (African clawed f	6e-16
comp219196_c1	8.68	7.22	5.66	7.57	6.57	5.5	7.57	Q9QX47	SON_MOUSE	Protein SON	Mus musculus (Mouse).	6e-68
comp217239_c0	26.06	18.11	15.78	4.73	8.99	8.22	3.28	NULL	NULL	NULL	NULL	NULL
comp225742_c0	51.19	20.58	5.06	6.04	7.23	5.81	5.45	Q5VU97	CAHD1_HUMAN	VWFA and cache domain-containing protein 1	Homo sapiens (Human).	0
comp210359_c0	3.79	6.78	1.67	0.35	0.54	0.11	0.54	Q90ZB9	STAR3_SALFO	StAR-related lipid transfer protein 3	Salvelinus fontinalis (Brook tro	8e-39
comp221931_c0	22.36	17.45	12.36	4.11	5.52	3.5	3.53	Q9QZD5	RAE2_MOUSE	Rab proteins geranylgeranyltransferase component A 2	Mus musculus (Mouse).	7e-152
comp224968_c0	18.17	2.89	1	0.49	2.16	2.08	1.33	P35832	PTP99_DROME	Tyrosine-protein phosphatase 99A	Drosophila melanogaster (Fruit f	0
comp213823_c1	3.69	4.94	3.87	3.02	2.79	1.31	1.38	Q10131	CEX1_CAEEL	Calexcitin-1	Caenorhabditis elegans.	1e-23
comp224700_c0	2.87	1.53	0.93	0.91	0.45	0.39	0.25	Q6P1C6	LRIG3_MOUSE	Leucine-rich repeats and immunoglobulin-like domains protein 3	Mus musculus (Mouse).	4e-34
comp216051_c3	7.72	5.7	4.7	3.38	5.31	2.5	1.25	P18724	ZG49_XENLA	Gastrula zinc finger protein XlCGF49.1	Xenopus laevis (African clawed f	7e-12
comp219682_c0	5.52	1.33	0.92	0.66	1.16	1.77	3.15	Q6C5Y8	VAC8_YARLI	Vacuolar protein 8	lipolytica).	5e-06
comp222929_c0	11.97	8.16	7.14	7.62	5.76	5.72	5.14	Q3TCJ1	F175B_MOUSE	BRISC complex subunit Abro1	Mus musculus (Mouse).	8e-32
comp212151_c0	0.86	0.27	0.11	0.05	0.26	0.02	0.14	Q9UBG0	MRC2_HUMAN	C-type mannose receptor 2	Homo sapiens (Human).	7e-09
comp215845_c0	0.48	1.67	0.35	0.27	0.46	0.57	0.82	Q95SX7	RTBS_DROME	Probable RNA-directed DNA polymerase from transposon BS	Drosophila melanogaster (Fruit f	3e-41
comp220727_c0	1.72	2.62	0.48	1.15	0.5	0.54	0.35	O73853	CP17A_ICTPU	Steroid 17-alpha-hydroxylase/17,20 lyase	Ictalurus punctatus (Channel cat	8e-90
comp217803_c0	38.52	17.84	11.25	6.94	7.35	5.92	6.78	A6QQV6	ANM7_BOVIN	Protein arginine N-methyltransferase 7	Bos taurus (Bovine).	0
comp226220_c0	39.67	20.53	11.92	10.62	16.52	15.53	13.76	Q90XB6	SULF1_COTCO	Extracellular sulfatase Sulf-1	Coturnix coturnix (Common quail)	0
comp217292_c5	18.11	4.47	3.47	2.35	2.3	2.55	2.66	Q9UDY8	MALT1_HUMAN	Mucosa-associated lymphoid tissue lymphoma translocation protein 1	Homo sapiens (Human).	1e-36
comp218734_c0	4.29	1.88	1.12	1.11	0.84	0.59	0.35	NULL	NULL	NULL	NULL	NULL
comp215078_c0	9.49	2.25	8.98	5.95	3.01	2.95	3.9	NULL	NULL	NULL	NULL	NULL
comp219462_c5	9.37	17.29	15.06	8.11	6.62	6.44	10.96	Q00PJ3	ASZ1_ATEAB	Ankyrin repeat, SAM and basic leucine zipper domain-containing protein 1	Atelerix albiventris (Middle-Afr	2e-45
comp191266_c0	14.69	10.52	6.04	14.85	5.7	4.28	2.63	NULL	NULL	NULL	NULL	NULL
comp211675_c0	6.59	4.41	1.83	1.23	3.25	4.1	4.94	Q5R9Q3	GPM6A_PONAB	Neuronal membrane glycoprotein M6-a	Pongo abelii (Sumatran orangutan	2e-06
comp224983_c0	4.56	2.32	1.84	0.76	1.63	1.64	0.68	P56945	BCAR1_HUMAN	Breast cancer anti-estrogen resistance protein 1	Homo sapiens (Human).	2e-94
comp220217_c1	10.86	3.23	1.65	3.41	3.54	1.71	4.01	I0IUP3	MCM8_CHICK	DNA helicase MCM8	Gallus gallus (Chicken).	0
comp223828_c0	3.2	4.81	5.2	3.8	2.23	1.89	1.43	NULL	NULL	NULL	NULL	NULL
comp221205_c1	33.89	31.94	30.48	27.01	18.46	18.49	21.23	P35738	ODBB_RAT	2-oxoisovalerate dehydrogenase subunit beta, mitochondrial	Rattus norvegicus (Rat).	0
comp225620_c0	17.04	10.45	8.25	6.45	5.21	5.01	4.66	Q9XZV3	GNAO_GEOCY	Guanine nucleotide-binding protein G(o) subunit alpha	Geodia cydonium (Sponge).	2e-135
comp219426_c0	23.94	22.53	5.18	6.2	4.71	3.41	2.43	Q5M954	SEN2_RAT	tRNA-splicing endonuclease subunit Sen2	Rattus norvegicus (Rat).	7e-08
comp216571_c0	48.51	61.7	41.98	38.05	28.36	22.87	27.58	Q80Z25	OFD1_MOUSE	Oral-facial-digital syndrome 1 protein homolog	Mus musculus (Mouse).	5e-69
comp222184_c0	2.79	1.28	0.67	0.29	0.25	0.3	0.08	Q8N6G6	ATL1_HUMAN	ADAMTS-like protein 1	Homo sapiens (Human).	9e-50
comp214448_c0	4.6	0.55	0.4	0.23	0.09	0.07	0.07	NULL	NULL	NULL	NULL	NULL
comp225541_c0	2.68	1.91	0.73	0.97	2.43	1	0.57	NULL	NULL	NULL	NULL	NULL
comp211537_c0	22.48	43.65	12.3	14.36	15.09	18.45	18.43	O73888	HPGDS_CHICK	Hematopoietic prostaglandin D synthase	Gallus gallus (Chicken).	2e-37
comp219221_c3	5.3	10.27	3.49	1.96	1.9	1.09	1.12	NULL	NULL	NULL	NULL	NULL
comp212737_c5	3.5	0.07	0.63	0.94	0.09	0.13	0.19	Q9MYP6	DHB14_BOVIN	17-beta-hydroxysteroid dehydrogenase 14	Bos taurus (Bovine).	8e-32
comp217651_c1	35.29	33.73	24.13	11.08	12.35	15.81	7.32	Q6DG99	KCTD6_DANRE	BTB/POZ domain-containing protein KCTD6	Danio rerio (Zebrafish) (Brachyd	5e-36
comp226179_c0	47.51	6.86	4.18	2.33	5.5	4.91	4.75	O61307	TENM_DROME	Teneurin-m	Drosophila melanogaster (Fruit f	0
comp216586_c0	5.55	3.99	3.83	2.46	2.45	1.69	0.62	Q9UBQ7	GRHPR_HUMAN	Glyoxylate reductase/hydroxypyruvate reductase	Homo sapiens (Human).	3e-101
comp225939_c0	61.79	77.76	61.93	44.76	32.78	34.54	40.26	Q5VWJ9	SNX30_HUMAN	Sorting nexin-30	Homo sapiens (Human).	4e-125
comp217807_c1	34.65	8.11	18.03	8.25	10.06	8.66	11.55	A5D8M0	TYDP2_XENLA	Tyrosyl-DNA phosphodiesterase 2	Xenopus laevis (African clawed f	3e-83
comp223599_c0	3.09	2.88	1.32	0.48	0.29	0.57	0.5	P11167	GTR1_RAT	Solute carrier family 2, facilitated glucose transporter member 1	Rattus norvegicus (Rat).	8e-131
comp219890_c0	71.28	19.27	18.83	24.96	16.11	16.74	16.76	Q6P3R1	KIF22_XENTR	Kinesin-like protein KIF22	Xenopus tropicalis (Western claw	4e-143
comp222922_c0	1.97	2.71	0.98	1	1.27	0.78	0.85	Q91WU4	TMCO4_MOUSE	Transmembrane and coiled-coil domain-containing protein 4	Mus musculus (Mouse).	2e-128
comp217011_c1	8.51	0.97	0.28	0.07	0.4	0.44	0.52	Q8NEV4	MYO3A_HUMAN	Myosin-IIIa	Homo sapiens (Human).	0
comp118918_c0	24.51	20.94	14.67	14.27	6.47	6.53	10.43	A6QLY2	GPX7_BOVIN	Glutathione peroxidase 7	Bos taurus (Bovine).	8e-43
comp221595_c1	38.65	17.22	14.9	9.81	9.57	6.38	3.73	Q5MB13	ABCG2_MACMU	ATP-binding cassette sub-family G member 2	Macaca mulatta (Rhesus macaque).	0
comp223793_c1	129.92	107.69	65.53	40.32	37.45	31.98	26.7	Q5ZML4	CHRD1_CHICK	Cysteine and histidine-rich domain-containing protein 1	Gallus gallus (Chicken).	6e-118
comp224177_c2	3.33	2.68	1.24	1.53	1.51	1.39	1.7	Q03278	PO21_NASVI	Retrovirus-related Pol polyprotein from type-1 retrotransposable element R2	Nasonia vitripennis (Parasitic w	4e-11
comp219582_c0	1.21	0.42	0.42	0.54	0.07	0.08	0.12	NULL	NULL	NULL	NULL	NULL
comp223949_c0	27.62	13.13	8.43	15.82	15.87	15.85	15.21	Q96CN5	LRC45_HUMAN	Leucine-rich repeat-containing protein 45	Homo sapiens (Human).	0
comp221661_c0	15.58	2.65	0.94	0.91	2.83	1.95	1.15	C0RW22	CDK14_DASNO	Cyclin-dependent kinase 14	Dasypus novemcinctus (Nine-bande	3e-169
comp220940_c2	16.31	12.28	10.16	10.91	12.09	8.4	6.65	Q923U9	S40A1_RAT	Solute carrier family 40 member 1	Rattus norvegicus (Rat).	8e-120
comp223532_c3	91.35	60.49	54.66	61.81	33.9	34.45	47.97	Q5ZID2	PDD2L_CHICK	Programmed cell death protein 2-like	Gallus gallus (Chicken).	1e-62
comp219702_c0	50.96	76.35	64.33	26.54	21.64	18.08	11.04	Q28J34	ERLN2_XENTR	Erlin-2	Xenopus tropicalis (Western claw	2e-106
comp216801_c1	2.99	2.88	3.02	2.55	2.3	1.92	1.7	Q8C6C7	F204A_MOUSE	Protein FAM204A	Mus musculus (Mouse).	1e-27
comp215166_c1	17.53	6.22	4.68	3.62	2.25	4.2	1.11	Q80W31	ZN569_MOUSE	Zinc finger protein 569	Mus musculus (Mouse).	4e-71
comp225757_c0	37.81	54.91	27.39	19.88	18.59	20.87	13.16	Q9Y6G5	COMDA_HUMAN	COMM domain-containing protein 10	Homo sapiens (Human).	1e-68
comp225766_c0	9.96	0.69	0.41	0.4	1.49	0.99	1.1	Q9NZN5	ARHGC_HUMAN	Rho guanine nucleotide exchange factor 12	Homo sapiens (Human).	8e-42
comp208566_c0	369.91	387.88	286.4	215.01	123.94	93.6	95.83	O43347	MSI1H_HUMAN	RNA-binding protein Musashi homolog 1	Homo sapiens (Human).	3e-61
comp223404_c0	17.07	3.22	1.83	0.97	4.05	2.9	1.77	Q96S53	TESK2_HUMAN	Dual specificity testis-specific protein kinase 2	Homo sapiens (Human).	6e-126
comp210307_c0	22.2	4.03	1.02	0.85	1.91	2.53	2.69	NULL	NULL	NULL	NULL	NULL
comp225158_c0	22.93	9.32	7.18	6.17	8.39	6.46	5.03	P50309	G6PI_CRIGR	Glucose-6-phosphate isomerase	Cricetulus griseus (Chinese hams	0
comp215654_c0	10.92	3.08	2.15	1.22	1.72	1.56	1.63	NULL	NULL	NULL	NULL	NULL
comp225478_c0	19.14	6.45	4.32	1.39	2.76	2.55	3.08	Q6YHK3	CD109_HUMAN	CD109 antigen	Homo sapiens (Human).	0
comp219108_c0	1.7	2.57	0.96	0.64	0.64	0.33	0.76	Q0VCJ7	RERG_BOVIN	Ras-related and estrogen-regulated growth inhibitor	Bos taurus (Bovine).	2e-84
comp220061_c2	2.77	0.33	0.17	0.21	0.46	0.24	0.38	Q9ULI1	K1239_HUMAN	Leucine-rich repeat and WD repeat-containing protein KIAA1239	Homo sapiens (Human).	9e-112
comp221097_c0	91.37	67.33	46.38	32.81	30.15	22.86	21.88	NULL	NULL	NULL	NULL	NULL
comp220870_c0	3.52	0.64	0.77	0.99	1.33	0.91	0.89	Q8AYS8	KCMA1_CHICK	Calcium-activated potassium channel subunit alpha-1	Gallus gallus (Chicken).	0
comp213237_c3	4.08	2.68	2.63	1.98	2.45	1.69	1.67	Q9BX70	BTBD2_HUMAN	BTB/POZ domain-containing protein 2	Homo sapiens (Human).	1e-29
comp221261_c1	2.72	0.36	0.39	0.24	0.1	0.16	0.13	Q5VVW2	GARL3_HUMAN	GTPase-activating Rap/Ran-GAP domain-like protein 3	Homo sapiens (Human).	0
comp215365_c0	8.53	5.95	3.04	2.7	2.37	2.44	1.23	Q9QXE2	DPOLL_MOUSE	DNA polymerase lambda	Mus musculus (Mouse).	1e-162
comp225483_c2	20.75	14.42	6.5	3.15	2.93	2.37	2.91	Q09143	CTR1_MOUSE	High affinity cationic amino acid transporter 1	Mus musculus (Mouse).	0
comp222294_c1	2.53	1.94	1.83	0.45	0.7	0.17	0.31	Q7T3Q2	CRIM1_DANRE	Cysteine-rich motor neuron 1 protein	Danio rerio (Zebrafish) (Brachyd	1e-113
comp223775_c0	11.17	3.59	2.27	2.66	3.74	2.67	1.11	NULL	NULL	NULL	NULL	NULL
comp223798_c0	31.25	7.66	7.51	6.44	5.51	5.15	4.96	Q8MZC4	CRLS1_DROME	Probable cardiolipin synthase	Drosophila melanogaster (Fruit f	3e-70
comp220175_c0	6.84	0.48	0.82	0.53	0.34	0.31	0.27	NULL	NULL	NULL	NULL	NULL
comp217085_c2	1.53	2.03	0.96	1.15	0.54	0.48	0.75	Q9D1K7	CT027_MOUSE	UPF0687 protein C20orf27 homolog	Mus musculus (Mouse).	2e-27
comp221844_c0	2.53	1.79	2.23	0.63	0.74	0.49	0.5	Q9ASR4	BCAL2_ARATH	Branched-chain-amino-acid aminotransferase-like protein 2	Arabidopsis thaliana (Mouse-ear	3e-10
comp206137_c3	1.09	0.87	0.6	0.79	0.6	0.45	0.35	A4QN56	NAGT1_DANRE	Sodium-dependent glucose transporter 1	Danio rerio (Zebrafish) (Brachyd	1e-38
comp225582_c1	6	0.43	0.37	0.19	0.24	0.11	0.18	Q23387	TM151_CAEEL	Transmembrane protein 151 homolog	Caenorhabditis elegans.	4e-08
comp215769_c0	37.8	49.5	26.56	6.23	8.56	7.29	5.44	Q9U1H8	FACE2_DROME	CAAX prenyl protease 2	Drosophila melanogaster (Fruit f	3e-69
comp215901_c0	21.15	15.98	9.45	4.98	6.99	6.56	4.87	P42519	STAR_DROME	Protein Star	Drosophila melanogaster (Fruit f	4e-22
comp218000_c3	13.52	13.28	11.52	7.8	4.78	6.53	7.53	Q8BKZ9	ODPX_MOUSE	Pyruvate dehydrogenase protein X component, mitochondrial	Mus musculus (Mouse).	2e-89
comp225502_c1	23.7	3.66	6.26	3.66	4.65	2.78	1.88	Q14678	KANK1_HUMAN	KN motif and ankyrin repeat domain-containing protein 1	Homo sapiens (Human).	6e-10
comp218321_c2	16.16	9.2	2.28	1.88	4.22	3.62	1.84	P55268	LAMB2_HUMAN	Laminin subunit beta-2	Homo sapiens (Human).	5e-19
comp223323_c1	7.42	5.38	4.76	5.51	4.79	3.73	3.73	Q9Z2R9	E2AK1_MOUSE	Eukaryotic translation initiation factor 2-alpha kinase 1	Mus musculus (Mouse).	6e-68
comp223280_c0	257.49	74.63	136.92	135.21	85.75	69.25	135	P08570	RLA1_DROME	60S acidic ribosomal protein P1	Drosophila melanogaster (Fruit f	1e-29
comp229671_c0	89.66	66.06	52.73	32.12	23.92	16.82	15.96	P52485	UBCD2_DROME	Ubiquitin-conjugating enzyme E2-24 kDa	Drosophila melanogaster (Fruit f	2e-103
comp219333_c0	5.06	2.63	2.71	2.18	1.38	1.44	1.7	P10076	ZFP26_MOUSE	Zinc finger protein 26	Mus musculus (Mouse).	3e-51
comp225562_c0	11.3	4.17	2.57	2.43	4.47	3.47	4.24	B1WAP7	DVL3_XENTR	Segment polarity protein dishevelled homolog DVL-3	Xenopus tropicalis (Western claw	0
comp219299_c1	19.3	15.88	17.41	14.64	10	9.14	8.93	P16152	CBR1_HUMAN	Carbonyl reductase [NADPH] 1	Homo sapiens (Human).	2e-97
comp220655_c1	51.7	31.41	23.8	23.5	16.6	15.11	20.62	Q99JX7	NXF1_MOUSE	Nuclear RNA export factor 1	Mus musculus (Mouse).	1e-140
comp225595_c0	28.63	24.35	11.13	6.34	11.87	12.94	10.24	NULL	NULL	NULL	NULL	NULL
comp216754_c0	1.18	1.99	0.54	0.85	0.82	0.35	0.14	NULL	NULL	NULL	NULL	NULL
comp220343_c0	14.19	8.59	3.9	1.54	2	2.3	2.29	Q32NJ7	LRG2B_XENLA	Glycosyltransferase-like protein LARGE2-B	Xenopus laevis (African clawed f	4e-45
comp203743_c0	3.2	0.02	2.2	1.11	0.22	0.21	0.41	NULL	NULL	NULL	NULL	NULL
comp219863_c0	101.87	61.06	47.91	26.98	34.92	30.9	29.79	Q6P647	KC1D_XENTR	Casein kinase I isoform delta	Xenopus tropicalis (Western claw	0
comp219426_c1	25.1	26.41	8.12	8.83	4.52	2.99	2.98	Q8NCE0	SEN2_HUMAN	tRNA-splicing endonuclease subunit Sen2	Homo sapiens (Human).	5e-57
comp224459_c0	27.27	17.11	9.89	6.79	11.58	7.89	2.99	Q60821	ZBT17_MOUSE	Zinc finger and BTB domain-containing protein 17	Mus musculus (Mouse).	4e-15
comp222723_c1	108.4	76.9	44.43	24.18	29.58	26.19	22.78	P15215	LAMC1_DROME	Laminin subunit gamma-1	Drosophila melanogaster (Fruit f	0
comp220865_c3	1.85	0.58	0.79	0.56	0.73	0.46	0.47	P21329	RTJK_DROFU	RNA-directed DNA polymerase from mobile element jockey	Drosophila funebris (Fruit fly).	6e-38
comp223889_c0	71.01	25.78	13.95	7.81	12.55	8.97	6.3	Q1L5Z9	LONF2_HUMAN	LON peptidase N-terminal domain and RING finger protein 2	Homo sapiens (Human).	1e-140
comp226137_c0	17.21	6.68	5.4	5.9	5.48	5.3	4.73	Q7TT79	MCPH1_MOUSE	Microcephalin	Mus musculus (Mouse).	7e-35
comp223352_c0	72.91	44.26	21.77	22.17	24.43	21.01	11.56	Q9CYA6	ZCHC8_MOUSE	Zinc finger CCHC domain-containing protein 8	Mus musculus (Mouse).	1e-64
comp222959_c0	101.44	34.92	18.67	35.45	47.5	38.75	31.95	Q9UBE8	NLK_HUMAN	Serine/threonine-protein kinase NLK	Homo sapiens (Human).	0
comp217833_c0	11.1	5.32	5.07	3.11	3.31	2.74	2.47	A0JNJ3	SPG20_BOVIN	Spartin	Bos taurus (Bovine).	9e-50
comp161461_c0	8.87	0.55	2.5	2.62	0.61	2.32	0.97	P50282	MMP9_RAT	Matrix metalloproteinase-9	Rattus norvegicus (Rat).	1e-35
comp223844_c0	8.02	2.82	0.92	0.93	3.19	2.64	2.93	Q96IG2	FXL20_HUMAN	F-box/LRR-repeat protein 20	Homo sapiens (Human).	1e-28
comp223022_c0	57.64	35.43	32.21	24.81	16.21	14.29	13.36	Q5REH2	ZDHC6_PONAB	Palmitoyltransferase ZDHHC6	Pongo abelii (Sumatran orangutan	5e-125
comp224193_c0	75.01	43.14	20.51	14.48	17.38	15.59	10.97	P06795	MDR1B_MOUSE	Multidrug resistance protein 1B	Mus musculus (Mouse).	0
comp221351_c0	5.23	2.87	2.18	2.67	2.32	2.02	1.4	Q24312	EWG_DROME	DNA-binding protein Ewg	Drosophila melanogaster (Fruit f	1e-05
comp225495_c1	25.69	33.91	19.86	10.41	17.56	14.4	14.59	NULL	NULL	NULL	NULL	NULL
comp216845_c1	11.23	5.14	4.5	0.85	5.22	4.84	1.68	P21328	RTJK_DROME	RNA-directed DNA polymerase from mobile element jockey	Drosophila melanogaster (Fruit f	4e-07
comp222390_c2	47.11	12.03	5.58	4.52	7.48	5.09	6.52	Q9ULI0	ATD2B_HUMAN	ATPase family AAA domain-containing protein 2B	Homo sapiens (Human).	1e-98
comp219167_c1	2.84	4.26	1.25	1.42	1.66	1.91	2.78	NULL	NULL	NULL	NULL	NULL
comp222447_c2	27.52	15.87	7.23	4.31	7.35	8.38	11.86	Q5EA75	PCY2_BOVIN	Ethanolamine-phosphate cytidylyltransferase	Bos taurus (Bovine).	2e-179
comp224069_c0	10.85	9.12	7.09	4.56	6.59	5.16	7.01	Q9HCS5	E41LA_HUMAN	Band 4.1-like protein 4A	Homo sapiens (Human).	1e-81
comp223757_c2	62.65	34.98	14.12	12.07	13.89	13.8	11.99	Q5XK92	CIP2A_XENLA	Protein CIP2A homolog	Xenopus laevis (African clawed f	9e-155
comp221731_c0	20.41	12.39	5.33	2.12	5.37	4.28	1.18	Q8ND76	CCNY_HUMAN	Cyclin-Y	Homo sapiens (Human).	5e-144
comp211082_c0	7.8	9.57	2.01	1.36	0.88	0.38	0.55	NULL	NULL	NULL	NULL	NULL
comp223361_c0	24.43	10.96	5.72	3.25	2.15	1.5	1.01	Q8Q0U0	Y045_METMA	Putative ankyrin repeat protein MM_0045	JCM 11833 / OCM 88) (Methanosarc	3e-23
comp214374_c7	1.19	0.22	0.76	0.87	0.52	0.45	0.48	Q60675	LAMA2_MOUSE	Laminin subunit alpha-2	Mus musculus (Mouse).	6e-72
comp218572_c0	32.59	35.44	35.2	29.86	19.35	16.64	18.9	NULL	NULL	NULL	NULL	NULL
comp224607_c3	19.2	9.35	8.28	4.65	9.17	7.4	5.81	C9JN71	ZN878_HUMAN	Zinc finger protein 878	Homo sapiens (Human).	2e-18
comp226043_c0	172.76	47.55	22.26	25.72	36.22	28.88	23.6	Q13123	RED_HUMAN	Protein Red	Homo sapiens (Human).	2e-108
comp223263_c2	14.96	6.14	4.44	1.01	3.72	1.62	0.58	Q9NZJ4	SACS_HUMAN	Sacsin	Homo sapiens (Human).	1e-78
comp211594_c0	2.24	1.48	0.61	0.32	0.28	0.24	0.13	NULL	NULL	NULL	NULL	NULL
comp217176_c0	3.41	3.32	3.22	4.29	2.01	1.56	2.75	Q5R633	ZBT48_PONAB	Zinc finger and BTB domain-containing protein 48	Pongo abelii (Sumatran orangutan	4e-12
comp221315_c0	79.46	72.84	57.27	49.2	53.47	53.48	55.76	Q5RDY7	GBB5_PONAB	Guanine nucleotide-binding protein subunit beta-5	Pongo abelii (Sumatran orangutan	0
comp224890_c1	5.73	5.79	3.66	3.13	3.83	4.44	4.12	Q91ZY8	TRIM9_RAT	E3 ubiquitin-protein ligase TRIM9	Rattus norvegicus (Rat).	0
comp219654_c1	18.97	19.14	11.32	11.16	4.61	5.86	7.99	Q8NE22	SETD9_HUMAN	SET domain-containing protein 9	Homo sapiens (Human).	8e-82
comp223911_c2	12.44	7.6	6.57	2.98	4.32	2.69	1.4	Q0IHQ9	ACPL2_XENTR	Acid phosphatase-like protein 2	Xenopus tropicalis (Western claw	1e-59
comp223309_c0	68.67	57.87	40.38	22.01	21.2	19.98	14.75	Q6P1U2	TTYH2_XENTR	Protein tweety homolog 2	Xenopus tropicalis (Western claw	5e-59
comp223020_c0	20.38	10.77	8.96	6.51	8.03	7.24	5.04	Q8WYQ5	DGCR8_HUMAN	Microprocessor complex subunit DGCR8	Homo sapiens (Human).	9e-135
comp218217_c1	32.16	23.4	22.13	13.74	13.1	10.09	10.87	Q6TMK8	SLMO2_CRIGR	Protein slowmo homolog 2	Cricetulus griseus (Chinese hams	4e-65
comp220593_c0	6.86	7.58	3.77	4.76	3.82	4.18	3.55	Q7Z7L9	ZSCA2_HUMAN	Zinc finger and SCAN domain-containing protein 2	Homo sapiens (Human).	1e-43
comp202331_c0	142.26	100.87	56.02	27.44	19.79	13.87	15.88	Q91VS8	FARP2_MOUSE	FERM, RhoGEF and pleckstrin domain-containing protein 2	Mus musculus (Mouse).	0
comp214457_c2	235.63	158.22	114.62	81.15	75.23	55.08	54.29	Q5R5Q2	SRRM1_PONAB	Serine/arginine repetitive matrix protein 1	Pongo abelii (Sumatran orangutan	8e-64
comp224666_c1	15.69	8.29	3.64	1.97	2	1.74	1.48	Q9JJ59	ABCB9_MOUSE	ATP-binding cassette sub-family B member 9	Mus musculus (Mouse).	1e-55
comp224607_c0	7.57	7.04	3.42	2.88	2.41	1.48	1.16	Q14587	ZN268_HUMAN	Zinc finger protein 268	Homo sapiens (Human).	5e-27
comp224267_c0	11.8	7.33	6.45	7.63	3.83	3.2	3.95	G5E8K5	ANK3_MOUSE	Ankyrin-3	Mus musculus (Mouse).	7e-16
comp213143_c0	4.09	1.47	3.03	0.23	2.45	1.57	0.76	Q61554	FBN1_MOUSE	Fibrillin-1	Mus musculus (Mouse).	7e-92
comp225433_c1	44.44	36.15	22.66	9.14	11.43	14.52	11.06	Q6DC39	DESI2_DANRE	Desumoylating isopeptidase 2	Danio rerio (Zebrafish) (Brachyd	1e-87
comp212820_c1	2.71	1.51	2.82	0.88	0.5	0.41	0.39	NULL	NULL	NULL	NULL	NULL
comp220094_c0	5.48	3.67	2.47	7.32	2.58	2.18	1.85	NULL	NULL	NULL	NULL	NULL
comp215092_c0	45.04	20.67	22.15	7.9	8.7	6.4	6.3	Q9UBS3	DNJB9_HUMAN	DnaJ homolog subfamily B member 9	Homo sapiens (Human).	6e-34
comp220999_c0	73.57	20.26	9.54	9.21	18.09	14.85	11.48	P16554	NUMB_DROME	Protein numb	Drosophila melanogaster (Fruit f	1e-115
comp189272_c0	2.94	0.39	1.76	1.96	1.19	0.67	1.34	NULL	NULL	NULL	NULL	NULL
comp223112_c0	9.32	5.18	4.42	4.78	8.92	5.6	1.15	NULL	NULL	NULL	NULL	NULL
comp226046_c0	51.48	18.62	12.25	11.1	17.88	14.19	17.04	Q00963	SPTCB_DROME	Spectrin beta chain	Drosophila melanogaster (Fruit f	0
comp221014_c0	84.51	76.49	49.04	33.03	29.02	24.46	33	Q24K03	THUM1_BOVIN	THUMP domain-containing protein 1	Bos taurus (Bovine).	3e-54
comp224631_c0	26.51	31.46	25.5	12.57	12.95	12.35	9.86	Q14674	ESPL1_HUMAN	Separin	Homo sapiens (Human).	2e-81
comp213182_c0	3.02	0.67	4.52	1.6	0.67	0.41	1.16	Q9WVK3	PECR_RAT	Peroxisomal trans-2-enoyl-CoA reductase	Rattus norvegicus (Rat).	9e-109
comp220068_c0	124.74	56.34	40.92	23.86	20.94	22.85	12.75	Q05A13	S16C6_MOUSE	Short-chain dehydrogenase/reductase family 16C member 6	Mus musculus (Mouse).	6e-68
comp225028_c0	21.6	27.58	32.34	20.69	10.42	14.46	20.21	Q6P5U7	K1239_MOUSE	Leucine-rich repeat and WD repeat-containing protein KIAA1239	Mus musculus (Mouse).	2e-113
comp209487_c1	2.62	2.54	0.49	2.38	0.32	0.06	0.11	NULL	NULL	NULL	NULL	NULL
comp215860_c1	13.27	3.88	3.71	3.24	5.44	5.16	4.67	Q9Z2A0	PDPK1_MOUSE	3-phosphoinositide-dependent protein kinase 1	Mus musculus (Mouse).	1e-163
comp207761_c0	0.88	0.05	0.03	0.11	0.03	0.04	0.02	NULL	NULL	NULL	NULL	NULL
comp219477_c0	7.41	7.35	5.53	5.16	3.64	4.03	2.63	Q05516	ZBT16_HUMAN	Zinc finger and BTB domain-containing protein 16	Homo sapiens (Human).	1e-07
comp225453_c1	35.55	22.62	13.82	11.54	14.14	11.91	14.34	P49792	RBP2_HUMAN	E3 SUMO-protein ligase RanBP2	Homo sapiens (Human).	2e-128
comp224453_c0	34.98	23.18	15.48	17.94	15.3	12.56	11.66	Q9EPZ7	SO1C1_RAT	Solute carrier organic anion transporter family member 1C1	Rattus norvegicus (Rat).	1e-11
comp224707_c0	13.6	8.8	8.27	6.36	10.41	5.34	3.39	Q6PDZ2	TAF1C_MOUSE	TATA box-binding protein-associated factor RNA polymerase I subunit C	Mus musculus (Mouse).	9e-13
comp212632_c4	18.35	4.01	3.15	2.7	4.53	3.43	1.93	Q6AX80	ENPP4_XENLA	Ectonucleotide pyrophosphatase/phosphodiesterase family member 4	Xenopus laevis (African clawed f	2e-97
comp219966_c1	38.21	22.81	20.77	7.01	9.5	11.53	12.17	Q0V8R6	HEXA_BOVIN	Beta-hexosaminidase subunit alpha	Bos taurus (Bovine).	1e-178
comp214511_c0	3.52	3.38	5.09	0.12	0.6	0.29	0.48	P21329	RTJK_DROFU	RNA-directed DNA polymerase from mobile element jockey	Drosophila funebris (Fruit fly).	2e-14
comp225538_c0	9.21	5.18	4.26	4.05	2.77	3.19	3.13	Q8C5H1	ANO4_MOUSE	Anoctamin-4	Mus musculus (Mouse).	0
comp217809_c0	4.61	4.03	1.32	1.34	0.87	0.59	0.47	NULL	NULL	NULL	NULL	NULL
comp208720_c1	1.13	1.74	1.12	1.35	0.35	0.42	0.5	P35003	CTRL_HALRU	Chymotrypsin-like serine proteinase	Haliotis rufescens (California r	9e-37
comp214693_c0	0.2	2.66	0.13	0.47	0.3	0.18	0.14	P10079	FBP1_STRPU	Fibropellin-1	Strongylocentrotus purpuratus (P	4e-50
comp218484_c0	4.1	4.34	3.37	0.57	2.44	2	0.59	Q9BXA9	SALL3_HUMAN	Sal-like protein 3	Homo sapiens (Human).	2e-11
comp222199_c1	64.74	63.53	51.92	57.47	37.8	42.52	57.29	Q9CR16	PPID_MOUSE	Peptidyl-prolyl cis-trans isomerase D	Mus musculus (Mouse).	5e-88
comp223666_c2	7.55	5.84	5.59	4.23	5.79	5.11	7.13	Q86XE3	EFHA2_HUMAN	EF-hand domain-containing family member A2	Homo sapiens (Human).	9e-53
comp209917_c0	3.51	1.07	0.29	0.27	0.34	0.94	0.84	NULL	NULL	NULL	NULL	NULL
comp224713_c0	9.06	3.05	2.76	2.05	0.89	0.88	0.85	Q4QQT0	RUSD4_RAT	RNA pseudouridylate synthase domain-containing protein 4	Rattus norvegicus (Rat).	8e-23
comp225735_c0	19.75	5.5	3.36	2.32	1.7	2.44	1.12	P70627	FOLH1_RAT	Glutamate carboxypeptidase 2	Rattus norvegicus (Rat).	2e-89
comp225781_c2	7.4	5.88	3.13	3.51	4.44	4.09	5.12	Q9UDX5	MTFP1_HUMAN	Mitochondrial fission process protein 1	Homo sapiens (Human).	5e-55
comp224136_c0	9.4	4.35	2.76	1.61	2.14	1.89	1.3	P98158	LRP2_RAT	Low-density lipoprotein receptor-related protein 2	Rattus norvegicus (Rat).	0
comp209807_c0	3.8	0.32	0.55	0.52	0.38	0.51	1.03	NULL	NULL	NULL	NULL	NULL
comp226055_c0	2.12	0.29	0.38	0.36	0.72	0.27	0.27	Q9UKN7	MYO15_HUMAN	Unconventional myosin-XV	Homo sapiens (Human).	6e-151
comp218129_c0	24.33	13.54	13.01	11.05	18.91	11.72	4.17	Q5SSF7	FA46C_MOUSE	Protein FAM46C	Mus musculus (Mouse).	5e-158
comp119588_c0	2.89	0.71	1.98	2.4	0.74	0.88	1.7	NULL	NULL	NULL	NULL	NULL
comp217736_c0	124.76	82.02	60.21	62.92	45.18	42.73	53.3	NULL	NULL	NULL	NULL	NULL
comp211324_c1	4.33	6.04	1.7	1.41	1.42	0.84	1.62	NULL	NULL	NULL	NULL	NULL
comp222213_c0	29.39	10.63	9.75	7.12	5.8	7.11	4.38	Q3SYU2	EF2_BOVIN	Elongation factor 2	Bos taurus (Bovine).	0
comp217815_c0	63.95	38.9	43.08	31.85	25.79	18.3	16	Q921R4	DJC14_MOUSE	DnaJ homolog subfamily C member 14	Mus musculus (Mouse).	6e-54
comp211981_c2	8.01	8.65	8.03	5.66	5.77	2	1.95	Q32NG4	PDDC1_XENLA	Parkinson disease 7 domain-containing protein 1	Xenopus laevis (African clawed f	2e-81
comp213916_c1	14.32	10.24	8.43	6.53	7.31	4.67	3.78	Q9GRC0	MOS_ASTPE	Serine/threonine-protein kinase mos	Asterina pectinifera (Starfish)	3e-77
comp217677_c1	20.51	3.52	6.76	3.71	3.33	2.35	2.29	P67055	UBIE_LISMO	Demethylmenaquinone methyltransferase	Listeria monocytogenes serovar 1	2e-10
comp217946_c1	6.39	1.01	0.7	0.84	0.24	0.25	0.69	P82147	L2EFL_DROME	Protein lethal(2)essential for life	Drosophila melanogaster (Fruit f	7e-11
comp223176_c1	7.94	23.24	4.94	5.84	4.21	3.79	2.86	Q17QM8	DUS14_BOVIN	Dual specificity protein phosphatase 14	Bos taurus (Bovine).	2e-46
comp220601_c0	15.93	20.06	2.66	8.39	4.31	5.27	7.47	Q9NVH1	DJC11_HUMAN	DnaJ homolog subfamily C member 11	Homo sapiens (Human).	2e-171
comp214331_c0	25.91	16.13	10.55	4.18	3.15	3.09	2.18	Q5VTY9	HHAT_HUMAN	Protein-cysteine N-palmitoyltransferase HHAT	Homo sapiens (Human).	2e-56
comp221064_c1	55.24	43.9	24.57	13.93	21.4	13.23	11.29	A5A6K7	CBPE_PANTR	Carboxypeptidase E	Pan troglodytes (Chimpanzee).	2e-141
comp222854_c1	17.35	20.79	5.81	3.37	3.97	3.11	1.33	Q9USY1	YOW5_SCHPO	Pseudouridine-metabolizing bifunctional protein C1861.05	Schizosaccharomyces pombe (strai	2e-104
comp223740_c1	136.35	26.71	24.34	21.13	25.74	19.67	16.74	Q9QZ67	PPM1D_MOUSE	Protein phosphatase 1D	Mus musculus (Mouse).	5e-86
comp220015_c0	21.08	11.59	8.68	5.81	7.38	5.86	3.16	O94892	ZN432_HUMAN	Zinc finger protein 432	Homo sapiens (Human).	1e-68
comp213328_c0	38.08	20.36	14.57	18.03	11.82	10.77	11	P07902	GALT_HUMAN	Galactose-1-phosphate uridylyltransferase	Homo sapiens (Human).	2e-169
comp220529_c0	6.12	3.4	0.97	0.4	0.3	0.32	0.37	A8WHP3	SC5A9_DANRE	Sodium/glucose cotransporter 4	Danio rerio (Zebrafish) (Brachyd	0
comp221936_c2	48.64	8.88	7.94	9.18	7.08	7.45	5.76	P34897	GLYM_HUMAN	Serine hydroxymethyltransferase, mitochondrial	Homo sapiens (Human).	0
comp212995_c0	6.1	6.39	2.94	2.39	1.48	0.85	1.27	C1AF48	DHAA_MYCBT	Haloalkane dehalogenase	Mycobacterium bovis (strain BCG	2e-90
comp225680_c0	10.28	5.7	2.17	0.94	1.73	1.78	2.26	P42356	PI4KA_HUMAN	Phosphatidylinositol 4-kinase alpha	Homo sapiens (Human).	0
comp225882_c1	19.77	13.55	12.04	10.18	6.06	7.09	3.46	Q5F480	ITPK1_CHICK	Inositol-tetrakisphosphate 1-kinase	Gallus gallus (Chicken).	7e-98
comp224687_c0	16.4	7.47	7.64	7.26	7.06	5.55	7.75	Q8NEZ5	FBX22_HUMAN	F-box only protein 22	Homo sapiens (Human).	6e-45
comp223287_c0	5.65	4.98	4.04	3.3	2.84	1.99	2.43	Q6UXY8	TMC5_HUMAN	Transmembrane channel-like protein 5	Homo sapiens (Human).	3e-87
comp165295_c0	2.84	0.55	0.95	1.08	0.06	0.02	0.03	NULL	NULL	NULL	NULL	NULL
comp224987_c0	2.95	0.38	1.37	0.95	0.6	0.43	0.18	Q16280	CNGA2_HUMAN	Cyclic nucleotide-gated olfactory channel	Homo sapiens (Human).	6e-37
comp225215_c0	46.25	45.75	40.29	23.96	19.56	16.75	18.44	Q9CYF5	WBS16_MOUSE	Williams-Beuren syndrome chromosomal region 16 protein homolog	Mus musculus (Mouse).	4e-132
comp213638_c0	7.17	8	8.27	6.38	4.66	3.55	3.73	Q9Y5A7	NUB1_HUMAN	NEDD8 ultimate buster 1	Homo sapiens (Human).	3e-106
comp221141_c0	89.7	50.3	31.39	10.24	20.1	19.03	9.06	Q96SB4	SRPK1_HUMAN	SRSF protein kinase 1	Homo sapiens (Human).	2e-123
comp211801_c0	1.69	0.66	0.51	0.22	0.36	0.08	0.68	NULL	NULL	NULL	NULL	NULL
comp220315_c0	15.78	16.03	12.64	5.9	9.48	7.08	3.04	O08795	GLU2B_MOUSE	Glucosidase 2 subunit beta	Mus musculus (Mouse).	9e-24
comp218671_c0	7.4	4.57	4.02	2.01	1.74	2.04	1.63	NULL	NULL	NULL	NULL	NULL
comp221696_c1	24.91	25.67	11.33	6.52	14.51	17.06	9.3	Q9GL76	PVRL1_PIG	Poliovirus receptor-related protein 1	Sus scrofa (Pig).	5e-06
comp219772_c9	176.54	36.17	29.77	33.79	23.88	26.42	22.79	O43663	PRC1_HUMAN	Protein regulator of cytokinesis 1	Homo sapiens (Human).	2e-115
comp222987_c0	42.3	26.19	7.59	4.79	11.32	11.59	6.64	Q6PJG9	LRFN4_HUMAN	Leucine-rich repeat and fibronectin type-III domain-containing protein 4	Homo sapiens (Human).	9e-15
comp212279_c0	34.19	30.22	22.39	31.01	22.39	20.99	32.15	Q6P4J8	SMU1_XENTR	WD40 repeat-containing protein SMU1	Xenopus tropicalis (Western claw	0
comp225922_c0	27.4	25.57	15.6	11.43	10.09	7.94	5.7	Q9VWH4	IDH3A_DROME	Probable isocitrate dehydrogenase [NAD] subunit alpha, mitochondrial	Drosophila melanogaster (Fruit f	0
comp219782_c1	3.2	0.05	1.67	1.93	1.16	0.82	0.09	Q61483	DLL1_MOUSE	Delta-like protein 1	Mus musculus (Mouse).	1e-22
comp220803_c0	50.35	39.7	31.89	30.41	33.26	33.43	21.31	A2AQ19	RTF1_MOUSE	RNA polymerase-associated protein RTF1 homolog	Mus musculus (Mouse).	2e-24
comp216567_c0	2.8	2.12	0.72	0.75	0.53	0.19	0.18	P26714	GBRB_LYMST	Gamma-aminobutyric acid receptor subunit beta	Lymnaea stagnalis (Great pond sn	0
comp222138_c2	1.2	0.16	0.14	0.1	0.1	0.07	0.08	Q8N2C7	UNC80_HUMAN	Protein unc-80 homolog	Homo sapiens (Human).	3e-63
comp219563_c3	37.63	22.28	18.81	13.18	14.9	17.55	20.84	Q811S7	UBIP1_MOUSE	Upstream-binding protein 1	Mus musculus (Mouse).	7e-134
comp216731_c0	0.29	1.45	0.24	0.1	0.03	0.02	0.01	Q8STF0	CALM_STRIE	Calmodulin	Strongylocentrotus intermedius (	9e-75
comp210471_c0	128.76	43.31	44.53	57.27	55.77	44.98	38.37	P28025	KI11B_XENLA	Kinesin-like protein KIF11-B	Xenopus laevis (African clawed f	0
comp222989_c0	9.07	2.37	0.88	0.86	2.27	1.93	1.16	Q9ESK9	RBCC1_MOUSE	RB1-inducible coiled-coil protein 1	Mus musculus (Mouse).	2e-106
comp215378_c0	4.29	0.11	0.22	0.66	0.58	0.5	0.5	P31629	ZEP2_HUMAN	Transcription factor HIVEP2	Homo sapiens (Human).	8e-48
comp218586_c2	2.18	2.83	0.73	1.26	1.7	1.44	2.02	NULL	NULL	NULL	NULL	NULL
comp222313_c0	3.83	0.38	0.47	0.8	0.05	0.09	0.23	A4IF63	TRIM2_BOVIN	Tripartite motif-containing protein 2	Bos taurus (Bovine).	2e-07
comp221995_c0	7.48	11.01	6.48	6.77	4.14	4.74	4.35	Q9D8B6	F210B_MOUSE	Protein FAM210B	Mus musculus (Mouse).	2e-36
comp221233_c0	38.1	44.44	21.08	6.62	7.91	7.83	5.41	Q9PSX7	RHOC_CHICK	Rho-related GTP-binding protein RhoC	Gallus gallus (Chicken).	1e-96
comp221313_c1	3.28	1.05	0.57	0.18	0.2	0.47	0.13	P97527	CNTN5_RAT	Contactin-5	Rattus norvegicus (Rat).	4e-17
comp215109_c0	224.58	222.21	143.06	121.52	82.31	89.6	126.04	Q25145	TPM_HALRU	Tropomyosin	Haliotis rufescens (California r	7e-79
comp215124_c2	6.57	4.73	3.28	3.21	1.66	1.28	0.7	NULL	NULL	NULL	NULL	NULL
comp224643_c3	2.76	0.26	0.83	0.05	0.43	0.18	0.02	P51840	GUC2E_RAT	Guanylyl cyclase GC-E	Rattus norvegicus (Rat).	9e-59
comp215814_c0	27.91	19.45	14.92	5.97	6.27	5.14	6.19	B0R0T1	VWA8_DANRE	von Willebrand factor A domain-containing protein 8	Danio rerio (Zebrafish) (Brachyd	0
comp213580_c4	2.63	2.16	2.24	1.52	1.16	0.89	0.75	Q9W5B6	MTU1_DROME	Mitochondrial tRNA-specific 2-thiouridylase 1	Drosophila melanogaster (Fruit f	7e-144
comp217908_c0	3.95	5.13	2.09	1.28	2.05	1.43	0.45	NULL	NULL	NULL	NULL	NULL
comp222993_c1	93.27	45.04	27.25	23.36	22.32	16.62	20.5	Q8QG61	CRY1_CHICK	Cryptochrome-1	Gallus gallus (Chicken).	0
comp225738_c1	38.21	19.16	10.23	9.8	14.26	11.39	12.68	O95104	SFR15_HUMAN	Splicing factor, arginine/serine-rich 15	Homo sapiens (Human).	5e-34
comp214840_c1	14.96	10.78	7.38	3.31	2.22	1.63	1.37	Q9BX70	BTBD2_HUMAN	BTB/POZ domain-containing protein 2	Homo sapiens (Human).	4e-27
comp215789_c2	8.78	4.9	2.4	1.92	2.42	1.73	1.27	Q6DHC3	S2540_DANRE	Solute carrier family 25 member 40	Danio rerio (Zebrafish) (Brachyd	4e-121
comp222857_c0	5.45	1.11	0.74	0.71	0.33	0.38	0.3	P56726	SMO_MOUSE	Smoothened homolog	Mus musculus (Mouse).	0
comp224825_c0	138.24	56.21	27.07	14.26	19.14	13.7	9.52	Q99LJ0	CT2NL_MOUSE	CTTNBP2 N-terminal-like protein	Mus musculus (Mouse).	7e-60
comp224269_c0	60.13	34.63	19.43	8.42	9.88	7.28	3.95	Q28DL4	TRAF6_XENTR	TNF receptor-associated factor 6	Xenopus tropicalis (Western claw	4e-94
comp222721_c0	23.52	7.96	6.92	6.75	8.65	7.96	12.37	Q9BXU1	STK31_HUMAN	Serine/threonine-protein kinase 31	Homo sapiens (Human).	2e-65
comp222937_c3	36.73	9.46	15.37	24.36	16.49	11.14	14.51	P46013	KI67_HUMAN	Antigen KI-67	Homo sapiens (Human).	2e-06
comp222223_c0	53.57	19.02	10.17	5.54	3.42	2.43	3.11	Q5BK01	MET24_RAT	Methyltransferase-like protein 24	Rattus norvegicus (Rat).	1e-11
comp216947_c0	27.65	11.16	9.36	6.26	6.91	7.14	7.4	Q1NZ26	YSMU_CAEEL	Uncharacterized protein F13E9.13, mitochondrial	Caenorhabditis elegans.	2e-81
comp221679_c2	18.36	7.13	6.54	7.61	5.99	4.97	4.73	A1L1J6	ZN652_RAT	Zinc finger protein 652	Rattus norvegicus (Rat).	1e-19
comp219845_c0	2.11	0.58	2.6	1.17	0.46	0.34	0.94	P48052	CBPA2_HUMAN	Carboxypeptidase A2	Homo sapiens (Human).	7e-78
comp209722_c0	1.11	0.55	0.04	0.13	0.05	0.02	0.05	Q98931	LRP8_CHICK	Low-density lipoprotein receptor-related protein 8	Gallus gallus (Chicken).	3e-26
comp210813_c1	46.04	20.91	11.73	17.02	14.4	10.29	9.76	NULL	NULL	NULL	NULL	NULL
comp203276_c0	25.49	19.24	15.88	12.58	6.56	6.42	7.41	Q9BRX9	WDR83_HUMAN	WD repeat domain-containing protein 83	Homo sapiens (Human).	5e-135
comp225571_c0	6.45	4.43	3.13	3.48	3.74	2.67	1.94	O75976	CBPD_HUMAN	Carboxypeptidase D	Homo sapiens (Human).	0
comp224323_c0	8.54	3.7	3.42	0.85	2.09	0.53	0.22	Q9Y2M2	SSUH2_HUMAN	Protein SSUH2 homolog	Homo sapiens (Human).	7e-62
comp221293_c1	66.75	60.51	49.8	10.02	24.53	12.75	11.37	NULL	NULL	NULL	NULL	NULL
comp218351_c0	3.1	2.89	2.07	1.34	1.73	1.23	1.84	NULL	NULL	NULL	NULL	NULL
comp216877_c2	29.93	32.17	15.97	15.8	9.91	13.15	17.01	Q54KD0	Y7407_DICDI	TPR repeat-containing protein DDB_G0287407	Dictyostelium discoideum (Slime	9e-39
comp211664_c0	337.1	231.91	326.16	195.54	211.11	160.45	207	Q6P2Z0	BZW1_XENTR	Basic leucine zipper and W2 domain-containing protein 1	Xenopus tropicalis (Western claw	9e-173
comp219091_c0	0.81	1.14	0.91	1.72	0.48	0.58	0.57	Q3T1H6	UBE3D_RAT	E3 ubiquitin-protein ligase E3D	Rattus norvegicus (Rat).	6e-18
comp204790_c1	12.56	3.24	1.21	0.64	1.81	1.75	1.02	O00443	P3C2A_HUMAN	Phosphatidylinositol 4-phosphate 3-kinase C2 domain-containing subunit alpha	Homo sapiens (Human).	2e-164
comp162788_c0	6.29	11.89	3.33	0.73	2.4	2.6	1.92	Q5IS75	ACHB3_PANTR	Neuronal acetylcholine receptor subunit beta-3	Pan troglodytes (Chimpanzee).	3e-08
comp219407_c0	1.08	3.68	0.58	0.51	0.05	0.42	0.13	NULL	NULL	NULL	NULL	NULL
comp221919_c1	5.02	3.74	3.77	1.91	2.97	3.27	2.29	Q9CYH5	GFOD2_MOUSE	Glucose-fructose oxidoreductase domain-containing protein 2	Mus musculus (Mouse).	2e-149
comp221737_c2	3.19	3.37	1.54	0.88	1.24	1.77	1.16	P28289	TMOD1_HUMAN	Tropomodulin-1	Homo sapiens (Human).	1e-78
comp223372_c2	56.02	21.47	12.77	10.44	8.38	6.84	3.97	Q5TYP4	CA112_DANRE	Uncharacterized protein C1orf112 homolog	Danio rerio (Zebrafish) (Brachyd	1e-93
comp214091_c1	1.98	0.25	0.04	0.06	0.08	0.05	0.05	Q147U1	ZN846_HUMAN	Zinc finger protein 846	Homo sapiens (Human).	6e-37
comp225471_c1	27.55	21.91	12.27	10.43	9.82	8.92	8.52	Q92556	ELMO1_HUMAN	Engulfment and cell motility protein 1	Homo sapiens (Human).	0
comp218027_c0	13.44	9.86	3.62	2.83	5.42	4.58	3.28	NULL	NULL	NULL	NULL	NULL
comp214177_c2	6.98	0.55	3.6	1.09	0.03	1.02	1.13	Q99087	LDLR1_XENLA	Low-density lipoprotein receptor 1	Xenopus laevis (African clawed f	4e-15
comp218883_c3	4.05	1.27	0.81	0.79	0.5	0.43	0.26	NULL	NULL	NULL	NULL	NULL
comp225534_c0	7.61	1.88	1.12	1.23	1.05	0.61	0.2	P49701	VDR_COTJA	Vitamin D3 receptor	Coturnix coturnix japonica (Japa	3e-07
comp210999_c2	12.65	2.6	2.76	3	2.61	2.67	4.83	NULL	NULL	NULL	NULL	NULL
comp212877_c0	1.38	1.54	1.47	1.45	0.82	0.48	0.44	Q02357	ANK1_MOUSE	Ankyrin-1	Mus musculus (Mouse).	9e-13
comp209459_c1	1.19	0.77	0.49	0.82	0.19	0.05	0.07	NULL	NULL	NULL	NULL	NULL
comp223643_c0	13.16	8.68	6.52	6.78	4.91	4.24	4.22	Q8NFH3	NUP43_HUMAN	Nucleoporin Nup43	Homo sapiens (Human).	1e-103
comp222300_c0	7.3	1.15	2.68	3.22	1.96	2.37	2	Q78J03	MSRB2_MOUSE	Methionine-R-sulfoxide reductase B2, mitochondrial	Mus musculus (Mouse).	6e-51
comp214990_c0	13.28	4.88	2.27	0.75	1.09	0.68	0.71	Q1LWL6	GSE1_DANRE	Genetic suppressor element 1	Danio rerio (Zebrafish) (Brachyd	4e-07
comp219533_c0	3.29	0.1	0.21	0.46	0.44	0.25	0.37	Q5T1R4	ZEP3_HUMAN	Transcription factor HIVEP3	Homo sapiens (Human).	3e-23
comp211269_c0	1.03	2.32	0.14	0.93	0.21	0.14	0.07	P31396	HR3_DROME	Probable nuclear hormone receptor HR3	Drosophila melanogaster (Fruit f	7e-08
comp214986_c0	2.17	2.21	1.46	1.97	0.62	0.74	1.31	Q7SZI5	RFTN1_CHICK	Raftlin	Gallus gallus (Chicken).	5e-09
comp222483_c3	5.55	4.47	2.86	2.32	3.84	2.28	2.03	O06795	Y1760_MYCTU	Putative diacyglycerol O-acyltransferase Rv1760/MT1809	Mycobacterium tuberculosis.	1e-11
comp223888_c0	43.51	22.22	10.55	19.67	16.38	12.18	6.4	NULL	NULL	NULL	NULL	NULL
comp218468_c2	23.37	3.14	8.23	7.02	4.09	2.49	1.5	Q9Y4C4	MFHA1_HUMAN	Malignant fibrous histiocytoma-amplified sequence 1	Homo sapiens (Human).	2e-31
comp216326_c1	1.84	0.51	0.46	0.3	0.2	0.2	0.34	Q9NR61	DLL4_HUMAN	Delta-like protein 4	Homo sapiens (Human).	3e-29
comp219389_c1	10.61	11.85	1.53	3.48	4.25	3.73	4.12	Q6RUV5	RAC1_RAT	Ras-related C3 botulinum toxin substrate 1	Rattus norvegicus (Rat).	1e-101
comp223046_c2	44.9	33.88	28.97	25.36	15.31	11.93	14.53	P55039	DRG2_HUMAN	Developmentally-regulated GTP-binding protein 2	Homo sapiens (Human).	0
comp221680_c0	40.26	18.05	12.43	13.7	20.11	15.44	17.27	Q9DC48	PRP17_MOUSE	Pre-mRNA-processing factor 17	Mus musculus (Mouse).	0
comp223214_c4	10.96	7.16	7.36	5.31	4.41	4.28	3.95	P31597	EAA3_RABIT	Excitatory amino acid transporter 3	Oryctolagus cuniculus (Rabbit).	5e-148
comp212528_c3	2.38	1.42	1.18	0.96	1.75	1.1	0.66	NULL	NULL	NULL	NULL	NULL
comp215182_c1	0.67	0.7	0.56	1.36	0.32	0.36	0.38	NULL	NULL	NULL	NULL	NULL
comp211854_c0	1.17	0.78	0.24	0.1	0.04	0.1	0.04	NULL	NULL	NULL	NULL	NULL
comp224544_c0	51.47	27.77	18.06	15.62	15.21	8.47	6	Q9Z1L0	PK3CB_RAT	Phosphatidylinositol 4,5-bisphosphate 3-kinase catalytic subunit beta isoform	Rattus norvegicus (Rat).	4e-113
comp211831_c0	1.94	2.52	0.06	1.13	0.27	0.02	0.04	Q5UPX0	YR290_MIMIV	Putative ATP-dependent RNA helicase R290	Acanthamoeba polyphaga mimivirus	1e-18
comp220563_c0	7.49	1.91	1.83	3.88	2.96	2.26	2.53	Q3UUJ4	STRAA_MOUSE	STE20-related kinase adapter protein alpha	Mus musculus (Mouse).	7e-104
comp225238_c1	15.98	9.89	6.34	3.88	3.84	3.06	4.98	Q15404	RSU1_HUMAN	Ras suppressor protein 1	Homo sapiens (Human).	3e-139
comp202765_c0	4.38	0.8	0.37	1.56	1.33	2.04	1.33	NULL	NULL	NULL	NULL	NULL
comp218665_c0	86.12	38.26	14.54	7.89	14.86	11.23	12.19	Q8CDM1	ATAD2_MOUSE	ATPase family AAA domain-containing protein 2	Mus musculus (Mouse).	0
comp208502_c0	75.05	65.37	49.62	41.74	45.28	47.63	50.48	O95758	PTBP3_HUMAN	Polypyrimidine tract-binding protein 3	Homo sapiens (Human).	0
comp214362_c0	1.98	3.19	3.68	2.12	2	1.19	1.9	NULL	NULL	NULL	NULL	NULL
comp220997_c0	3.1	1.56	1.28	0.56	0.41	0.34	0.26	P23469	PTPRE_HUMAN	Receptor-type tyrosine-protein phosphatase epsilon	Homo sapiens (Human).	8e-93
comp213581_c4	20.87	3.47	4.39	3.14	1.34	1.71	2.05	P11276	FINC_MOUSE	Fibronectin	Mus musculus (Mouse).	2e-13
comp224045_c3	51.1	16.91	19.69	10.33	10.54	7.8	5.02	Q9UBH6	XPR1_HUMAN	Xenotropic and polytropic retrovirus receptor 1	Homo sapiens (Human).	0
comp222293_c4	33.81	9.65	6.56	6.81	6.47	3.32	6.05	NULL	NULL	NULL	NULL	NULL
comp224377_c1	2.3	2.08	1.05	0.7	0.89	1	0.73	P46938	YAP1_MOUSE	Yorkie homolog	Mus musculus (Mouse).	7e-07
comp207865_c0	6.05	4.92	2.34	1.24	1.85	1.33	0.82	NULL	NULL	NULL	NULL	NULL
comp223153_c0	41.74	14.82	14.3	12.46	25.76	20.4	13.01	P50482	SL9A2_RABIT	Sodium/hydrogen exchanger 2	Oryctolagus cuniculus (Rabbit).	2e-158
comp225382_c2	43.02	9.89	9.62	10.34	17.79	10.97	7.16	Q6XUX0	DUSTY_CHICK	Dual serine/threonine and tyrosine protein kinase	Gallus gallus (Chicken).	0
comp224887_c0	35.34	28.29	28.97	22.77	10.58	12.16	18.27	Q5REQ8	DCP2_PONAB	m7GpppN-mRNA hydrolase	Pongo abelii (Sumatran orangutan	9e-105
comp226191_c0	26.43	14.79	9.51	6.55	11.84	7.5	3.46	Q9BYG5	PAR6B_HUMAN	Partitioning defective 6 homolog beta	Homo sapiens (Human).	2e-103
comp223650_c0	12.89	8.68	3.9	3.87	9.04	8.05	7.73	NULL	NULL	NULL	NULL	NULL
comp220140_c1	8.64	13.88	9.79	4.62	3.2	2.61	1.76	Q803C1	RNF8_DANRE	E3 ubiquitin-protein ligase RNF8	Danio rerio (Zebrafish) (Brachyd	6e-46
comp224478_c2	11.15	10.19	8.32	10.57	5.47	4.67	5.5	NULL	NULL	NULL	NULL	NULL
comp218533_c0	4.98	1.15	2.01	0.5	1.16	1.02	0.7	O75131	CPNE3_HUMAN	Copine-3	Homo sapiens (Human).	0
comp224752_c0	55.87	31.64	14.96	7.2	8.6	5.03	6.97	Q9U1M8	MYOI_DICDI	Myosin-I heavy chain	Dictyostelium discoideum (Slime	4e-82
comp220902_c0	12.64	6.48	4.73	3.94	2.86	2.75	3.94	Q9UBT3	DKK4_HUMAN	Dickkopf-related protein 4	Homo sapiens (Human).	5e-07
comp213142_c0	168.17	93.96	40.27	14.62	22.81	18.05	13.88	Q8VEG6	CNO6L_MOUSE	CCR4-NOT transcription complex subunit 6-like	Mus musculus (Mouse).	0
comp224303_c0	23.15	19.32	13.97	13.33	8.24	5.85	5.56	B0BM28	SKA1_XENTR	Spindle and kinetochore-associated protein 1	Xenopus tropicalis (Western claw	1e-38
comp224838_c0	25.08	9.21	5.91	4.53	5.15	3.36	3.96	Q8C8R3	ANK2_MOUSE	Ankyrin-2	Mus musculus (Mouse).	0
comp219667_c0	22.47	16.77	12.99	10.39	7.24	4.96	6.68	Q6ZMW2	ZN782_HUMAN	Zinc finger protein 782	Homo sapiens (Human).	1e-61
comp217013_c0	5.99	3.83	6.78	3.16	2.17	1.37	1.04	Q8VC30	DHAK_MOUSE	Bifunctional ATP-dependent dihydroxyacetone kinase/FAD-AMP lyase (cyclizing)	Mus musculus (Mouse).	1e-172
comp225502_c2	45.93	17.59	20.48	8.9	12.94	8.51	4.49	Q14678	KANK1_HUMAN	KN motif and ankyrin repeat domain-containing protein 1	Homo sapiens (Human).	1e-90
comp213910_c0	29.17	14.53	14.18	10.29	10.01	10.36	17.16	Q5XGC9	SRFB1_XENTR	Serum response factor-binding protein 1	Xenopus tropicalis (Western claw	3e-13
comp223764_c0	11.06	11.12	6.36	7.23	4.66	3.71	4.53	Q9BX70	BTBD2_HUMAN	BTB/POZ domain-containing protein 2	Homo sapiens (Human).	0
comp224827_c1	61.32	53.52	45.62	55.33	44.2	44.53	42.45	Q9WUM4	COR1C_MOUSE	Coronin-1C	Mus musculus (Mouse).	0
comp224779_c0	3.8	1.98	3.29	2.43	0.82	1.25	0.69	NULL	NULL	NULL	NULL	NULL
comp222681_c1	4.54	0.62	0.38	0.34	0.83	0.84	1.14	P98157	LRP1_CHICK	Low-density lipoprotein receptor-related protein 1	Gallus gallus (Chicken).	0
comp162917_c0	5.59	3.9	3.41	1.35	1.46	0.94	0.64	Q6B8I0	MDSP_MOUSE	Dual specificity protein phosphatase isoform MDSP	Mus musculus (Mouse).	1e-22
comp219328_c1	89.21	18.96	12.25	7.68	10.93	7.35	4.7	NULL	NULL	NULL	NULL	NULL
comp225047_c0	21.37	27.69	13.55	6.72	11	11.9	13.78	NULL	NULL	NULL	NULL	NULL
comp225940_c0	22.89	13.84	16.42	12.94	12.3	8.93	5.79	P52591	PO121_RAT	Nuclear envelope pore membrane protein POM 121	Rattus norvegicus (Rat).	1e-10
comp219092_c1	2.78	0.89	0.83	0.85	0.36	0.35	0.46	Q6GNV7	DIRC2_XENLA	Disrupted in renal carcinoma protein 2 homolog	Xenopus laevis (African clawed f	2e-89
comp220070_c0	7.64	6.74	3.19	1.24	1.3	0.88	0.81	P08045	XFIN_XENLA	Zinc finger protein Xfin	Xenopus laevis (African clawed f	5e-06
comp220979_c0	76.35	25.23	27.42	32.77	21.98	20.31	9.25	P51986	CCNA_HYDVD	G2/mitotic-specific cyclin-A	Hydra viridissima (Green hydra)	3e-32
comp212433_c0	0.64	1.94	0.76	1.26	0.32	0.27	0.41	NULL	NULL	NULL	NULL	NULL
comp213181_c0	4.5	3.59	1.1	0.81	0.88	0.37	0.63	NULL	NULL	NULL	NULL	NULL
comp214919_c0	87.38	45.29	37.77	37.48	29.62	25.64	23.99	NULL	NULL	NULL	NULL	NULL
comp225492_c0	8.65	1.52	1.17	1.08	2.74	1.92	1.3	O88427	CAC1H_MOUSE	Voltage-dependent T-type calcium channel subunit alpha-1H	Mus musculus (Mouse).	0
comp214945_c0	61.15	38.97	19.59	13.55	8.62	13.43	16.56	Q13393	PLD1_HUMAN	Phospholipase D1	Homo sapiens (Human).	6e-111
comp213216_c0	1.23	0.79	0.8	0.56	0.3	0.14	0.21	NULL	NULL	NULL	NULL	NULL
comp219516_c2	121.07	76.94	41.17	18.49	42.34	48.32	16.43	A4FUB8	TM115_BOVIN	Transmembrane protein 115	Bos taurus (Bovine).	2e-49
comp224378_c3	77.07	26.31	27.02	41.9	37.13	32.09	41.88	Q9HAW4	CLSPN_HUMAN	Claspin	Homo sapiens (Human).	5e-58
comp221605_c0	5.44	3.23	2.48	1.91	1.78	1.43	0.55	Q5PPZ9	GDS1B_XENLA	Rap1 GTPase-GDP dissociation stimulator 1-B	Xenopus laevis (African clawed f	5e-130
comp225216_c0	30.99	20.03	10.21	5.72	5.35	4.35	3.32	Q9MYM7	B3GT1_PONPY	Beta-1,3-galactosyltransferase 1	Pongo pygmaeus (Bornean oranguta	6e-48
comp224873_c4	14.33	13.18	12.76	10.52	11.56	11.53	12.09	Q7ZY47	DDX42_XENLA	ATP-dependent RNA helicase DDX42	Xenopus laevis (African clawed f	0
comp224635_c4	1.96	0.12	0.07	0.03	0.01	0.05	0.19	Q76NI1	VKIND_HUMAN	Protein very KIND	Homo sapiens (Human).	2e-34
comp225730_c0	12.52	8.33	8.06	5.92	6.26	7.09	8.45	Q2PZI1	D19L1_HUMAN	Protein dpy-19 homolog 1	Homo sapiens (Human).	0
comp217276_c0	71.38	41.13	33.39	21.36	18.34	16.75	14	Q0IIF6	FAIM1_BOVIN	Fas apoptotic inhibitory molecule 1	Bos taurus (Bovine).	7e-84
comp224237_c2	3.12	0.73	0.51	0.57	1.57	0.99	0.93	Q9W1A4	TAMO_DROME	Protein tamozhennic	Drosophila melanogaster (Fruit f	4e-13
comp117231_c0	0.29	1.62	0.39	0.16	0.02	0.17	0.03	NULL	NULL	NULL	NULL	NULL
comp214417_c0	145.96	125.74	137.02	126.29	102.91	89.48	80.6	Q66II8	RU17_XENTR	U1 small nuclear ribonucleoprotein 70 kDa	Xenopus tropicalis (Western claw	2e-84
comp225647_c0	1.47	0.24	0.13	0.05	0.06	0.04	0.2	O75445	USH2A_HUMAN	Usherin	Homo sapiens (Human).	0
comp219995_c5	34.66	14.27	10.91	3.91	4.55	3.19	1.4	O93233	PLIB_GLOBS	Phospholipase A2 inhibitor	blomhoffii siniticus).	4e-24
comp223670_c0	24.43	21.62	12.99	11.46	14.01	16.48	17.77	P32198	CPT1A_RAT	Carnitine O-palmitoyltransferase 1, liver isoform	Rattus norvegicus (Rat).	0
comp223264_c0	51.4	32.49	27.85	7.63	8.71	9.69	9.08	P87061	TEA1_SCHPO	Tip elongation aberrant protein 1	Schizosaccharomyces pombe (strai	4e-22
comp225859_c0	70.15	31.64	22.26	21.8	26.23	25.76	32.33	Q4ADV7	RIC1_HUMAN	Protein RIC1 homolog	Homo sapiens (Human).	0
comp218042_c0	24.23	14.09	16.05	11.88	4.87	6.03	4.03	Q2HZX7	FUZZY_XENTR	Protein fuzzy homolog	Xenopus tropicalis (Western claw	2e-107
comp224461_c1	120.58	36.22	16.38	13.31	17.33	12.89	5.81	Q6P9I7	SMC6_XENLA	Structural maintenance of chromosomes protein 6	Xenopus laevis (African clawed f	3e-167
comp218784_c0	1.14	0.93	0.88	1.52	0.54	0.47	0.96	P0C6B8	SVEP1_RAT	Sushi, von Willebrand factor type A, EGF and pentraxin domain-containing protein 1	Rattus norvegicus (Rat).	2e-09
comp219056_c2	5.46	1.35	1.59	1.98	2.34	2.27	1.18	NULL	NULL	NULL	NULL	NULL
comp221318_c0	9.52	7.71	7.06	7.4	6.92	5.31	5.97	Q9GL73	RNZ2_GORGO	Zinc phosphodiesterase ELAC protein 2	Gorilla gorilla gorilla (Lowland	6e-139
comp225904_c0	11.92	5.34	3.03	2.99	3.59	4.55	7.2	Q24270	CAC1D_DROME	Voltage-dependent calcium channel type D subunit alpha-1	Drosophila melanogaster (Fruit f	0
comp216670_c2	9.46	8.69	4.02	4.31	4.12	1.45	1.36	Q62513	ZN260_MOUSE	Zinc finger protein 260	Mus musculus (Mouse).	1e-20
comp213554_c1	3.58	2.78	1.7	1.1	1.42	1.52	1.37	Q5U538	HARB1_XENLA	Putative nuclease HARBI1	Xenopus laevis (African clawed f	2e-11
comp222514_c2	6.7	1.42	2.84	1.36	1.22	1.07	2.01	A2RSY6	TRM1L_MOUSE	TRMT1-like protein	Mus musculus (Mouse).	1e-96
comp221852_c1	23.48	6.72	12.11	21.95	13.56	8.41	4.7	A7SNN5	PLK4_NEMVE	Serine/threonine-protein kinase PLK4	Nematostella vectensis (Starlet	1e-72
comp222138_c0	7.82	1.9	1.86	0.72	1.63	1.01	0.49	Q9VB11	UNC80_DROME	Protein unc-80 homolog	Drosophila melanogaster (Fruit f	0
comp218875_c2	1.01	0.81	0.51	0.43	0.4	0.36	0.52	Q2KIU2	PMVK_BOVIN	Phosphomevalonate kinase	Bos taurus (Bovine).	5e-80
comp207909_c0	2.58	0.71	0.24	0.11	0.1	0.08	0.07	Q9BR01	ST4A1_HUMAN	Sulfotransferase 4A1	Homo sapiens (Human).	2e-48
comp224206_c0	31.6	38.79	33.29	24.51	12.54	17.34	24.85	P28289	TMOD1_HUMAN	Tropomodulin-1	Homo sapiens (Human).	2e-80
comp217217_c1	62.38	51.87	40.77	33.79	16.71	16.81	27.26	Q9YGD2	SUCA_COLLI	Succinyl-CoA ligase subunit alpha, mitochondrial	Columba livia (Domestic pigeon).	8e-158
comp210198_c0	1.16	0.89	0.36	0.18	0.08	0.02	0.11	NULL	NULL	NULL	NULL	NULL
comp183928_c0	1.48	0.05	0.02	0.07	0.23	0.17	0.29	NULL	NULL	NULL	NULL	NULL
comp213294_c1	124.68	31.78	37.48	58.24	45.1	36.12	21.63	Q1MX18	INSC_HUMAN	Protein inscuteable homolog	Homo sapiens (Human).	7e-131
comp211034_c0	7.69	6.5	5.73	4.59	3.27	2.59	3.87	NULL	NULL	NULL	NULL	NULL
comp223475_c0	98.21	45.39	26.61	22.34	22.54	18.65	11.95	Q63802	WEE1_RAT	Wee1-like protein kinase	Rattus norvegicus (Rat).	3e-157
comp225488_c0	19	9.53	12.19	17.8	10.91	7.77	8.07	Q7SXS7	SETD3_DANRE	Histone-lysine N-methyltransferase setd3	Danio rerio (Zebrafish) (Brachyd	2e-146
comp223105_c0	316.07	153.83	92.93	75.67	57.78	45.74	34.76	P39963	CCNB3_CHICK	G2/mitotic-specific cyclin-B3	Gallus gallus (Chicken).	1e-96
comp222452_c0	12.08	11.25	10.81	5.74	6.18	4.64	3.8	Q96S59	RANB9_HUMAN	Ran-binding protein 9	Homo sapiens (Human).	0
comp221141_c2	132.96	120.14	66.32	12.08	40.46	44.23	17.56	P78362	SRPK2_HUMAN	SRSF protein kinase 2	Homo sapiens (Human).	7e-84
comp225764_c0	13.84	8.74	3.86	2.99	3.78	5.65	4.26	Q9VAC5	ADA17_DROME	ADAM 17-like protease	Drosophila melanogaster (Fruit f	2e-161
comp163836_c0	754.87	744.35	551.13	775.99	310.61	266.08	348.41	Q26481	RL5_STYCL	60S ribosomal protein L5	Styela clava (Sea squirt).	4e-159
comp217598_c0	353.87	485.58	369.13	330.15	231.84	236.32	268.61	NULL	NULL	NULL	NULL	NULL
comp226211_c0	18.89	5.21	6.33	8.35	8.2	8.39	8.65	Q0VGB7	PP4R2_MOUSE	Serine/threonine-protein phosphatase 4 regulatory subunit 2	Mus musculus (Mouse).	3e-40
comp224533_c1	2.47	1.29	0.68	0.72	0.72	0.33	0.46	NULL	NULL	NULL	NULL	NULL
comp216246_c4	6.17	4.66	3.2	2.5	1.54	1.29	1.47	Q24732	GLAS_DROVI	Protein glass	Drosophila virilis (Fruit fly).	5e-13
comp210645_c3	1.39	0.83	0.59	0.4	0.18	0.1	0.1	NULL	NULL	NULL	NULL	NULL
comp222020_c1	56.22	40.66	15.78	12.31	9.67	7.36	7.34	Q28EW0	TM87A_XENTR	Transmembrane protein 87A	Xenopus tropicalis (Western claw	4e-21
comp221476_c0	200.14	35.66	36.81	40.41	24.05	19.35	25.66	Q9UKT4	FBX5_HUMAN	F-box only protein 5	Homo sapiens (Human).	6e-27
comp216555_c5	6.26	1.59	1.44	0.46	0.66	0.55	0.46	Q6V595	KLHL6_MOUSE	Kelch-like protein 6	Mus musculus (Mouse).	2e-69
comp223019_c0	16.47	5.43	7.07	7.28	7.56	5.53	7.52	P36898	BMR1B_MOUSE	Bone morphogenetic protein receptor type-1B	Mus musculus (Mouse).	0
comp219324_c0	33.5	32.78	17.48	14.52	16.94	18.95	23.79	P27545	CERS1_MOUSE	Ceramide synthase 1	Mus musculus (Mouse).	1e-82
comp222874_c0	2.36	1.23	0.36	0.62	0.56	0.86	0.28	Q497C3	CP013_RAT	UPF0585 protein C16orf13 homolog	Rattus norvegicus (Rat).	2e-32
comp216550_c1	5.43	1.81	1.33	1.16	0.75	0.96	0.64	P18729	ZG57_XENLA	Gastrula zinc finger protein XlCGF57.1	Xenopus laevis (African clawed f	4e-38
comp218692_c0	6.83	7.41	7.49	6.31	3.42	3.14	5.78	Q29397	SV2A_BOVIN	Synaptic vesicle glycoprotein 2A	Bos taurus (Bovine).	3e-70
comp215469_c0	3	0.12	0.14	0.89	0.42	0.17	0.48	Q17RW2	COOA1_HUMAN	Collagen alpha-1(XXIV) chain	Homo sapiens (Human).	4e-60
comp220120_c1	14.73	15.52	12.24	4.97	7.5	5.24	3.17	Q8BYH7	TBC17_MOUSE	TBC1 domain family member 17	Mus musculus (Mouse).	1e-24
comp220710_c0	43.06	32.28	5.04	6.07	11.1	9.48	29.47	P24472	GSTA4_MOUSE	Glutathione S-transferase A4	Mus musculus (Mouse).	1e-31
comp226205_c1	11.04	0.84	5.57	2.25	3.54	2.89	2.06	Q8BUB4	WDFY2_MOUSE	WD repeat and FYVE domain-containing protein 2	Mus musculus (Mouse).	0
comp216943_c1	18.88	10.33	7.04	8.58	5.94	5.48	5.63	Q3EC11	ZDHC2_ARATH	Probable S-acyltransferase At2g14255	Arabidopsis thaliana (Mouse-ear	2e-34
comp215701_c0	11.11	7.86	6.1	6.49	3.19	2.76	1.3	Q7L3S4	ZN771_HUMAN	Zinc finger protein 771	Homo sapiens (Human).	1e-46
comp219189_c0	5.33	2.76	1.05	0.28	0.51	0.54	0.53	NULL	NULL	NULL	NULL	NULL
comp225291_c0	15.1	7.82	5.98	5.27	9.39	9.79	4.34	NULL	NULL	NULL	NULL	NULL
comp222632_c1	22.51	25.75	11.23	4.78	6.5	4.66	4.57	P07872	ACOX1_RAT	Peroxisomal acyl-coenzyme A oxidase 1	Rattus norvegicus (Rat).	0
comp225521_c0	1.86	1.54	1.03	0.95	1.04	0.83	0.56	Q9ULJ7	ANR50_HUMAN	Ankyrin repeat domain-containing protein 50	Homo sapiens (Human).	0
comp225794_c1	44.32	17.28	11.12	10.05	11.9	8.85	9.18	Q9DGG6	ADCY9_CHICK	Adenylate cyclase type 9	Gallus gallus (Chicken).	0
comp216816_c2	7.8	3.32	2.67	2.34	1.57	1	1.16	NULL	NULL	NULL	NULL	NULL
comp217963_c1	2.25	2.59	1.49	1.23	0.95	0.19	0.34	P58875	S14L2_BOVIN	SEC14-like protein 2	Bos taurus (Bovine).	6e-106
comp219937_c0	7.13	4.22	2.76	1.33	2.31	1.44	0.61	Q9ESJ4	SPN90_MOUSE	NCK-interacting protein with SH3 domain	Mus musculus (Mouse).	9e-113
comp209640_c0	1.89	1.75	0.92	1.36	0.26	0.24	0.33	NULL	NULL	NULL	NULL	NULL
comp216148_c0	2.46	4.07	0.86	0.37	0.36	0.11	0.59	NULL	NULL	NULL	NULL	NULL
comp214143_c4	18.16	11.95	7.4	4.75	10.9	9.87	7.66	Q5RB84	ZDH21_PONAB	Probable palmitoyltransferase ZDHHC21	Pongo abelii (Sumatran orangutan	1e-45
comp225047_c1	17.9	13.2	8.27	4.16	4.09	3.76	4.8	Q9Y2I6	NINL_HUMAN	Ninein-like protein	Homo sapiens (Human).	4e-49
comp225918_c0	83.53	52.53	31.6	81.08	52.63	40.78	23.02	Q71MB6	SO4C1_RAT	Solute carrier organic anion transporter family member 4C1	Rattus norvegicus (Rat).	3e-114
comp216408_c0	5.14	0.4	1.58	1.25	0.93	1.02	1.96	P00765	TRYP_ASTFL	Trypsin-1	Astacus fluviatilis (Broad-finge	6e-54
comp209928_c0	10.44	9.84	8.64	9.15	5.99	6.31	9.39	Q8R179	KBTB4_MOUSE	Kelch repeat and BTB domain-containing protein 4	Mus musculus (Mouse).	3e-09
comp224390_c0	10.56	11.64	6.42	3.82	3.9	3.28	2.43	B1H1P9	PPAL_XENLA	Lysosomal acid phosphatase	Xenopus laevis (African clawed f	9e-89
comp221336_c4	7.17	4.95	2.34	1.18	0.86	0.84	0.59	B1H2T2	DIA1_XENTR	Deleted in autism protein 1 homolog	Xenopus tropicalis (Western claw	4e-102
comp222200_c0	39.53	36.77	24.94	16.2	20.39	18.13	12.8	Q8NCC3	PAG15_HUMAN	Group XV phospholipase A2	Homo sapiens (Human).	3e-129
comp219893_c1	2.26	1.47	1.06	1.16	0.84	0.54	0.31	Q8BID6	ZBT46_MOUSE	Zinc finger and BTB domain-containing protein 46	Mus musculus (Mouse).	3e-07
comp216835_c0	42.57	45.88	47.27	51.84	30.92	30.96	40.22	Q96HJ3	CCD34_HUMAN	Coiled-coil domain-containing protein 34	Homo sapiens (Human).	3e-34
comp215272_c1	9.84	6.53	2.88	2.51	2.39	1.48	1.99	NULL	NULL	NULL	NULL	NULL
comp236748_c0	2.03	1.4	0.15	0.37	0.02	0.01	0.1	NULL	NULL	NULL	NULL	NULL
comp223548_c2	24.91	5.4	3.27	2.39	2.47	2.1	1.51	Q5EBP3	ARMC5_MOUSE	Armadillo repeat-containing protein 5	Mus musculus (Mouse).	1e-38
comp225664_c0	21.62	13.95	10.52	9.95	8.15	10.51	11.28	Q9BUJ2	HNRL1_HUMAN	Heterogeneous nuclear ribonucleoprotein U-like protein 1	Homo sapiens (Human).	2e-128
comp204180_c0	14.53	3.94	4.71	2.19	1.58	1.14	0.79	Q9HCI7	MSL2_HUMAN	Male-specific lethal 2 homolog	Homo sapiens (Human).	1e-37
comp225701_c0	10.34	3.16	2.24	2.11	2.94	2.32	2.05	Q8C827	ZFP62_MOUSE	Zinc finger protein 62	Mus musculus (Mouse).	2e-47
comp224506_c0	30.3	19.46	13.03	8.94	12.01	10.82	10.01	Q8N8E3	CE112_HUMAN	Centrosomal protein of 112 kDa	Homo sapiens (Human).	0
comp215689_c0	25.44	28.42	26.91	11.44	10.91	9.92	10.8	Q9QY33	TSN3_MOUSE	Tetraspanin-3	Mus musculus (Mouse).	8e-50
comp215951_c1	8.05	5.34	2.55	1.83	1.94	1.41	0.89	Q8CEF1	FEM1C_MOUSE	Protein fem-1 homolog C	Mus musculus (Mouse).	7e-17
comp219639_c4	6.36	3.06	1.88	0.33	1.31	0.7	0.22	NULL	NULL	NULL	NULL	NULL
comp215827_c1	7.04	3.91	7.55	7.24	2.97	2.58	2.6	Q03567	YLD2_CAEEL	Uncharacterized transporter C38C10.2	Caenorhabditis elegans.	1e-138
comp221120_c0	10.66	4.5	2.92	1.55	2.24	2.35	0.84	Q63HM9	PLCX3_HUMAN	PI-PLC X domain-containing protein 3	Homo sapiens (Human).	2e-36
comp217656_c2	53.21	17.15	28.47	32.23	22.36	13.51	11.42	Q9JME2	CHSTB_MOUSE	Carbohydrate sulfotransferase 11	Mus musculus (Mouse).	9e-58
comp222243_c2	20.02	6.02	8.73	14.1	9.15	7.48	9.31	Q7TSA6	CS055_MOUSE	Uncharacterized protein C19orf55 homolog	Mus musculus (Mouse).	5e-07
comp224367_c0	14.52	10.05	5.31	6.07	4.28	4.49	5.14	P97739	ECE1_CAVPO	Endothelin-converting enzyme 1	Cavia porcellus (Guinea pig).	1e-173
comp221551_c1	5	1.54	2.93	1.37	1	0.67	0.28	A1L258	D2HDH_DANRE	D-2-hydroxyglutarate dehydrogenase, mitochondrial	Danio rerio (Zebrafish) (Brachyd	0
comp217713_c0	6.97	5.8	5.24	0.96	2.47	1.26	0.6	Q2HJ23	MLP3A_BOVIN	Microtubule-associated proteins 1A/1B light chain 3A	Bos taurus (Bovine).	8e-60
comp217739_c0	14.94	2.78	1.62	0.89	1.23	0.85	0.66	P29742	CLH_DROME	Clathrin heavy chain	Drosophila melanogaster (Fruit f	6e-58
comp214115_c0	12.18	8.29	8.29	6.69	5.32	4.65	5.02	P33224	AIDB_ECOLI	Putative acyl-CoA dehydrogenase AidB	Escherichia coli (strain K12).	7e-47
comp223298_c0	11.13	3.56	1.84	1.61	1.51	1.81	1.43	Q13884	SNTB1_HUMAN	Beta-1-syntrophin	Homo sapiens (Human).	3e-165
comp220190_c1	29.4	31.25	14.22	5.22	5.86	9.56	9.17	NULL	NULL	NULL	NULL	NULL
comp211098_c0	1.46	0.83	0.72	0.22	0.19	0.13	0.18	NULL	NULL	NULL	NULL	NULL
comp219841_c2	102.95	14.17	11.36	12.25	11.55	10	5.45	Q6PD31	TRAK1_MOUSE	Trafficking kinesin-binding protein 1	Mus musculus (Mouse).	3e-129
comp221801_c0	108.99	68.84	39.57	30.16	33.29	27.75	34.35	Q8CGF7	TCRG1_MOUSE	Transcription elongation regulator 1	Mus musculus (Mouse).	0
comp222533_c2	63.46	26.84	34.5	28.43	21.3	20.56	21.25	Q5R4T3	MLF1_PONAB	Myeloid leukemia factor 1	Pongo abelii (Sumatran orangutan	6e-21
comp223925_c2	39.88	11.05	5.95	5.97	9.28	7.81	8.54	Q99ML9	RN111_MOUSE	E3 ubiquitin-protein ligase Arkadia	Mus musculus (Mouse).	5e-41
comp223609_c0	36.49	28.76	10.9	9.02	6.22	3.89	3.27	A0JN53	RPAP1_BOVIN	RNA polymerase II-associated protein 1	Bos taurus (Bovine).	3e-125
comp220136_c3	9	7.66	5.08	3.33	2.38	1.64	3.05	P17139	CO4A1_CAEEL	Collagen alpha-1(IV) chain	Caenorhabditis elegans.	0
comp220429_c1	43.65	8.94	4.48	5.21	5.53	2.45	2.15	Q9U2C4	GALT9_CAEEL	Probable N-acetylgalactosaminyltransferase 9	Caenorhabditis elegans.	2e-69
comp223713_c2	43.63	10.11	5.46	3.95	5.96	5.26	6.79	O35346	FAK1_RAT	Focal adhesion kinase 1	Rattus norvegicus (Rat).	0
comp216306_c1	45.53	64.21	44.52	25.21	28.19	26.46	21.84	Q96AG4	LRC59_HUMAN	Leucine-rich repeat-containing protein 59	Homo sapiens (Human).	2e-72
comp216773_c2	2.02	1.98	1.02	1.86	0.55	0.37	0.71	Q3SZ20	GLYM_BOVIN	Serine hydroxymethyltransferase, mitochondrial	Bos taurus (Bovine).	4e-103
comp222191_c0	7.8	2.78	3.44	2.2	3.83	2.74	3.33	P51954	NEK1_MOUSE	Serine/threonine-protein kinase Nek1	Mus musculus (Mouse).	2e-161
comp223064_c2	39	12.74	13.59	21.13	9.07	9.22	8.93	Q6INV3	LRC57_XENLA	Leucine-rich repeat-containing protein 57	Xenopus laevis (African clawed f	3e-87
comp213518_c6	4.15	4.78	1.92	3.81	1.52	1.48	2.4	P51508	ZNF81_HUMAN	Zinc finger protein 81	Homo sapiens (Human).	1e-42
comp225614_c0	67.86	54.61	61.52	26.29	20.76	16.99	14.9	Q9N1T2	RPGR_CANFA	X-linked retinitis pigmentosa GTPase regulator	Canis familiaris (Dog) (Canis lu	2e-118
comp218948_c1	167.08	28.79	55.15	58.42	30.73	30.32	17.73	Q94887	NRX4_DROME	Neurexin-4	Drosophila melanogaster (Fruit f	2e-131
comp203479_c0	2.68	0.37	0.08	0.1	0.08	0.05	0.03	NULL	NULL	NULL	NULL	NULL
comp222297_c3	2.58	3.56	1.07	1.18	0.33	0.72	0.83	P09849	LPH_RABIT	Lactase-phlorizin hydrolase	Oryctolagus cuniculus (Rabbit).	1e-150
comp221389_c0	4.49	14.12	3.88	3.11	2.52	2.72	1.86	Q6PF04	ZN613_HUMAN	Zinc finger protein 613	Homo sapiens (Human).	2e-26
comp226021_c1	7.24	1.39	0.62	1.82	1.53	0.63	0.91	Q62981	ZN260_RAT	Zinc finger protein 260	Rattus norvegicus (Rat).	2e-31
comp223273_c0	33.57	11.24	7.59	4.09	4.57	2.86	1.28	Q32KJ6	GALNS_RAT	N-acetylgalactosamine-6-sulfatase	Rattus norvegicus (Rat).	0
comp224563_c0	10.02	4.44	2.42	2.48	4.07	4.55	4.08	Q9VR59	VIP1_DROME	Inositol hexakisphosphate and diphosphoinositol-pentakisphosphate kinase	Drosophila melanogaster (Fruit f	0
comp217141_c0	27.64	27.52	25.61	24.37	20.15	15.13	13.95	P79955	CTK2_XENLA	Carboxy-terminal kinesin 2	Xenopus laevis (African clawed f	1e-150
comp207595_c0	1.78	1.71	0.44	0.69	0.45	0.15	0.25	NULL	NULL	NULL	NULL	NULL
comp219030_c2	4.84	4.61	5.31	0.6	2.79	2.59	0.95	Q9NBX4	RTXE_DROME	Probable RNA-directed DNA polymerase from transposon X-element	Drosophila melanogaster (Fruit f	3e-24
comp223635_c0	5.92	1.71	1.17	0.55	0.56	0.5	0.32	Q8IZJ3	CPMD8_HUMAN	C3 and PZP-like alpha-2-macroglobulin domain-containing protein 8	Homo sapiens (Human).	3e-12
comp222173_c11	18.32	6.04	6.93	6.65	4.95	4.42	4.85	P36404	ARL2_HUMAN	ADP-ribosylation factor-like protein 2	Homo sapiens (Human).	6e-110
comp225477_c0	4.32	4.71	3.66	3.09	3.75	2.11	1.52	Q8BUV3	GEPH_MOUSE	Gephyrin	Mus musculus (Mouse).	2e-133
comp224092_c0	57.58	41.95	21.63	10.61	16.34	13.71	8.2	P30683	GNAO_LYMST	Guanine nucleotide-binding protein G(o) subunit alpha	Lymnaea stagnalis (Great pond sn	0
comp213992_c0	1.2	0.8	0.19	0.1	0.22	0.18	0.04	NULL	NULL	NULL	NULL	NULL
comp225598_c0	38.04	23.94	15.54	4.53	10.08	9.34	10.39	Q8R422	CD109_MOUSE	CD109 antigen	Mus musculus (Mouse).	4e-133
comp226132_c0	23.13	5.93	6.31	3.26	4.82	3.02	2.54	Q5EAJ7	MVP_STRPU	Major vault protein	Strongylocentrotus purpuratus (P	0
comp225574_c0	43.09	29.6	15.6	11.63	11.12	10.67	8.05	Q5R9B8	DCAF6_PONAB	DDB1- and CUL4-associated factor 6	Pongo abelii (Sumatran orangutan	2e-131
comp225629_c0	3.98	1.28	0.72	0.37	0.67	0.85	1.34	Q9Z1N9	UN13B_MOUSE	Protein unc-13 homolog B	Mus musculus (Mouse).	0
comp212883_c0	3.1	4.48	3.05	2.66	3.56	2.05	0.87	P63142	KCNA2_RAT	Potassium voltage-gated channel subfamily A member 2	Rattus norvegicus (Rat).	4e-163
comp221247_c0	1.22	0.96	0.83	0.74	0.41	0.11	0.08	Q7YT83	TX31_CONTE	Substrate-specific endoprotease Tex31	Conus textile (Cloth-of-gold con	6e-28
comp207182_c0	20.71	17.55	11.23	6.95	5.66	4.35	3.64	Q8CS61	Y1385_STAES	Putative universal stress protein SE_1385	Staphylococcus epidermidis (stra	9e-10
comp214578_c0	10.05	2.41	3.55	1.28	1.69	2	2	Q5ZJH6	ULK3_CHICK	Serine/threonine-protein kinase ULK3	Gallus gallus (Chicken).	3e-142
comp215952_c0	5.83	5.43	4.85	4.74	4.81	3.81	3.79	P11172	UMPS_HUMAN	Uridine 5'-monophosphate synthase	Homo sapiens (Human).	3e-180
comp218879_c2	4.49	4.01	1.48	2.22	1.59	2.01	3.28	NULL	NULL	NULL	NULL	NULL
comp226267_c0	17.43	4.85	5.61	7.58	8.54	7.49	9.99	Q3ZT31	SNX25_MOUSE	Sorting nexin-25	Mus musculus (Mouse).	0
comp216937_c1	16.21	13.57	5.15	3.95	2.2	1.81	1.8	Q7A5L8	TDCB_STAAN	L-threonine dehydratase catabolic TdcB	Staphylococcus aureus (strain N3	9e-62
comp214484_c2	29.42	6.45	8.34	6	5.11	3.98	4.06	P53356	HTK16_HYDVU	Tyrosine-protein kinase HTK16	Hydra vulgaris (Hydra) (Hydra at	3e-159
comp224245_c0	65.39	57.25	25.27	20.04	24.28	19.97	8.77	A8WGS4	TLCD2_DANRE	TLC domain-containing protein 2	Danio rerio (Zebrafish) (Brachyd	4e-78
comp219391_c1	10.28	1.74	1.56	2.4	2.05	2.42	1.07	Q9LDH0	XYLT_ARATH	Beta-(1,2)-xylosyltransferase	Arabidopsis thaliana (Mouse-ear	7e-22
comp212641_c1	189.29	173.19	91.63	45.18	25.35	22.44	21.38	Q5F356	PI42A_CHICK	Phosphatidylinositol 5-phosphate 4-kinase type-2 alpha	Gallus gallus (Chicken).	1e-172
comp215246_c0	1.07	1.35	1.27	1.13	0.56	0.42	0.82	Q12955	ANK3_HUMAN	Ankyrin-3	Homo sapiens (Human).	1e-22
comp214154_c0	1.38	1.5	0.86	0.91	0.61	0.23	0.32	Q9P2N4	ATS9_HUMAN	A disintegrin and metalloproteinase with thrombospondin motifs 9	Homo sapiens (Human).	4e-11
comp214244_c2	14.77	2.9	3.21	1.82	0.89	0.45	0.51	P17032	ZN37A_HUMAN	Zinc finger protein 37A	Homo sapiens (Human).	4e-53
comp224984_c0	24.18	10.29	5.8	10.39	14.22	14.01	7.86	Q810U3	NFASC_MOUSE	Neurofascin	Mus musculus (Mouse).	3e-41
comp224227_c1	32.4	17.25	26.73	7.65	14.83	11.84	13.36	Q810B6	ANFY1_MOUSE	Ankyrin repeat and FYVE domain-containing protein 1	Mus musculus (Mouse).	0
comp224497_c1	29.04	5.97	2.1	1.28	2.85	2.94	3.12	Q9Z0R4	ITSN1_MOUSE	Intersectin-1	Mus musculus (Mouse).	0
comp225676_c0	25.7	19.18	20.9	16.49	18.4	11.22	7.09	Q96QF7	ACRC_HUMAN	Acidic repeat-containing protein	Homo sapiens (Human).	4e-49
comp206464_c0	28.47	44.58	32.96	24.78	16.73	16.2	14.49	Q8LGG8	USPAL_ARATH	Universal stress protein A-like protein	Arabidopsis thaliana (Mouse-ear	8e-12
comp208140_c1	0.42	1.19	0.57	0.23	0.04	0.03	0.06	Q06019	MIP_RANPI	Lens fiber major intrinsic protein	Rana pipiens (Northern leopard f	1e-22
comp212848_c0	1.42	1.22	0.67	1.4	0.37	0.09	0.12	B5X4H8	RFT2_SALSA	Riboflavin transporter 2	Salmo salar (Atlantic salmon).	1e-113
comp221080_c1	8.5	7.02	4.6	2.56	3.45	1.49	0.29	Q9Y4D2	DGLA_HUMAN	Sn1-specific diacylglycerol lipase alpha	Homo sapiens (Human).	0
comp196736_c0	1.19	0.87	0.5	0.1	0.4	0.13	0.07	NULL	NULL	NULL	NULL	NULL
comp222610_c1	8.19	7.84	8.9	6.27	5.39	5.81	6.21	Q08DK4	GHC1_BOVIN	Mitochondrial glutamate carrier 1	Bos taurus (Bovine).	1e-125
comp224105_c0	16	10.38	5.32	10.38	5.56	5.17	4.28	Q5E9N9	APEX2_BOVIN	DNA-(apurinic or apyrimidinic site) lyase 2	Bos taurus (Bovine).	3e-84
comp222748_c1	24.07	10.46	2.17	1.8	3.22	2.74	1.12	P10076	ZFP26_MOUSE	Zinc finger protein 26	Mus musculus (Mouse).	7e-52
comp219859_c0	65.23	28.03	15.91	32.91	32.41	31.53	26.92	Q03412	UNC7_CAEEL	Innexin unc-7	Caenorhabditis elegans.	2e-84
comp216130_c0	2.31	0.43	0.05	0.91	0.76	0.53	0.92	NULL	NULL	NULL	NULL	NULL
comp219993_c0	10.65	1.52	2.27	1.2	1.08	1.45	2	Q09221	CPNA2_CAEEL	Copine family protein 2	Caenorhabditis elegans.	8e-81
comp220460_c1	10.52	12.18	2.36	5.37	4.24	5.18	3.65	Q6DIY8	M17L2_XENTR	Mpv17-like protein 2	Xenopus tropicalis (Western claw	2e-59
comp223194_c1	111.77	96.71	78.18	50.34	46.76	44.48	30.96	Q8C2P3	DUS1L_MOUSE	tRNA-dihydrouridine(16/17) synthase [NAD(P)(+)]-like	Mus musculus (Mouse).	0
comp215821_c0	33.4	34.7	21.73	19.61	15.23	15.32	19.05	NULL	NULL	NULL	NULL	NULL
comp221726_c5	7.1	13.39	10.13	5.78	5.08	6.59	7.63	NULL	NULL	NULL	NULL	NULL
comp201977_c1	1.34	0.54	0.58	0.18	0.09	0.08	0.02	P13002	ELF1_DROME	Protein grainyhead	Drosophila melanogaster (Fruit f	5e-98
comp225835_c1	23.29	17.62	13.28	13.78	17.62	12.88	10.87	Q86VM9	ZCH18_HUMAN	Zinc finger CCCH domain-containing protein 18	Homo sapiens (Human).	3e-30
comp224103_c0	24.51	16.84	12.88	5.08	9.37	6.31	3.25	P86178	CSL2_ONCKE	L-rhamnose-binding lectin CSL2	Oncorhynchus keta (Chum salmon).	2e-11
comp219710_c0	63.99	22.9	17.14	11.75	10.69	8.63	4.58	Q6PHS6	SNX13_MOUSE	Sorting nexin-13	Mus musculus (Mouse).	0
comp219913_c0	176.84	169	129.62	155.78	104.81	78.76	148.53	Q91YR7	PRP6_MOUSE	Pre-mRNA-processing factor 6	Mus musculus (Mouse).	0
comp222898_c4	43.35	11.45	16.62	11.56	9.54	7.65	4.37	Q6KCM7	SCMC2_HUMAN	Calcium-binding mitochondrial carrier protein SCaMC-2	Homo sapiens (Human).	3e-154
comp207536_c2	1.62	1.42	1.39	1.82	1.13	0.92	1.24	NULL	NULL	NULL	NULL	NULL
comp223825_c0	7.29	1.26	1.79	0.65	1.29	1.06	1.05	P23953	EST1C_MOUSE	Carboxylesterase 1C	Mus musculus (Mouse).	4e-89
comp219058_c1	17.18	2.31	3.97	2	2.76	1.13	1.95	NULL	NULL	NULL	NULL	NULL
comp211481_c0	2.98	0.37	1.06	1.26	0.28	0.2	0.41	NULL	NULL	NULL	NULL	NULL
comp220478_c1	202.66	125.83	44.21	32.23	25.79	19.97	25.63	A1A4J6	ATP9B_BOVIN	Probable phospholipid-transporting ATPase IIB	Bos taurus (Bovine).	0
comp219574_c0	50.61	22.15	18.53	10.24	9.76	14.42	11.65	Q28668	CO1A2_RABIT	Collagen alpha-2(I) chain	Oryctolagus cuniculus (Rabbit).	4e-11
comp219874_c1	8.53	1.02	1.43	1.49	1.16	0.92	0.62	Q64287	IRF4_MOUSE	Interferon regulatory factor 4	Mus musculus (Mouse).	2e-28
comp221720_c0	7.98	1.07	0.78	1.21	0.93	0.78	2.66	NULL	NULL	NULL	NULL	NULL
comp214253_c3	4.35	1.36	2.79	3.24	1.03	1.22	0.9	Q9V0D5	MDH_PYRAB	Malate dehydrogenase	Pyrococcus abyssi (strain GE5 /	6e-75
comp217667_c1	58.23	34.37	20.81	8.99	7.37	4.4	4.27	Q51330	OXLT_OXAFO	Oxalate:formate antiporter	Oxalobacter formigenes.	6e-11
comp223042_c6	22.74	8.09	4.63	2.6	4.97	5.89	5.5	B0JZV4	CBPC5_XENTR	Cytosolic carboxypeptidase-like protein 5	Xenopus tropicalis (Western claw	1e-139
comp216744_c0	21.57	14.74	13.51	9.54	6.18	5.86	5.24	Q3MHN8	TRM5_BOVIN	tRNA (guanine(37)-N1)-methyltransferase	Bos taurus (Bovine).	4e-132
comp223532_c4	112.59	85.65	50.04	43.99	36.1	40.68	47.6	P46060	RAGP1_HUMAN	Ran GTPase-activating protein 1	Homo sapiens (Human).	8e-107
comp202088_c0	3.93	0.03	1.81	0.56	0.41	0.72	0.81	NULL	NULL	NULL	NULL	NULL
comp220707_c0	4.03	3.93	2.01	1.67	1.62	1.56	1.53	Q24UI6	IF2_DESHY	Translation initiation factor IF-2	Desulfitobacterium hafniense (st	1e-16
comp225417_c0	90.84	57.74	30.15	19.93	19.98	13.88	11.33	Q99NH3	R3GEF_RAT	Guanine nucleotide exchange factor for Rab-3A	Rattus norvegicus (Rat).	2e-84
comp223760_c1	18.42	16.67	6.37	5.68	7.82	6.82	4.2	Q9D818	SAPC2_MOUSE	Suppressor APC domain-containing protein 2	Mus musculus (Mouse).	2e-29
comp216589_c0	4.39	2.97	1.99	1.61	2.88	2.24	1.33	Q06846	RP3A_BOVIN	Rabphilin-3A	Bos taurus (Bovine).	5e-172
comp225783_c0	37.11	24.58	22.82	12.97	12.41	10.48	4.89	Q5U584	3BP5L_XENLA	SH3 domain-binding protein 5-like	Xenopus laevis (African clawed f	5e-89
comp213602_c1	10.51	12.53	4.03	3.23	2.15	0.97	0.7	Q12882	DPYD_HUMAN	Dihydropyrimidine dehydrogenase [NADP(+)]	Homo sapiens (Human).	0
comp218912_c0	10.55	3.92	1.49	1.58	1.33	0.71	0.53	NULL	NULL	NULL	NULL	NULL
comp221183_c0	17.95	2.58	3.87	2.77	2.44	1.77	1.18	NULL	NULL	NULL	NULL	NULL
comp222538_c1	59.27	33.64	19.68	15.61	17.69	15.09	18.17	Q8SY33	GAWKY_DROME	Protein Gawky	Drosophila melanogaster (Fruit f	2e-48
comp222370_c0	30.63	9.68	6.74	4.28	5.18	3.83	3.82	NULL	NULL	NULL	NULL	NULL
comp224005_c0	85.19	60.38	33.2	28.6	30.5	23.42	22.83	P35559	IDE_RAT	Insulin-degrading enzyme	Rattus norvegicus (Rat).	0
comp219395_c1	38.13	53	40.71	20.61	17.33	21.6	24.48	Q17QJ5	TSN5_BOVIN	Tetraspanin-5	Bos taurus (Bovine).	1e-14
comp223887_c2	110.09	76.56	78.09	51.24	39.46	28.6	21.89	Q28C55	DLG1_XENTR	Disks large homolog 1	Xenopus tropicalis (Western claw	0
comp224330_c1	50.66	28.83	19.72	21.12	15.33	16.06	13.15	Q6IR74	CTL1_XENLA	Choline transporter-like protein 1	Xenopus laevis (African clawed f	0
comp204279_c0	381.5	301.9	202.23	128.26	106.58	88.31	71.05	Q02645	HTS_DROME	Protein hu-li tai shao	Drosophila melanogaster (Fruit f	3e-163
comp226180_c0	14.85	6.82	5.14	2.21	3.25	2.12	1.02	Q9EQW7	KI13A_MOUSE	Kinesin-like protein KIF13A	Mus musculus (Mouse).	0
comp224102_c0	36.28	24.6	33	19.21	17.67	14.87	13.33	Q292R5	KEN_DROPS	Transcription factor Ken	Drosophila pseudoobscura pseudoo	2e-13
comp220779_c0	6.81	1.52	0.92	0.58	1	0.41	0.55	NULL	NULL	NULL	NULL	NULL
comp225886_c0	9.39	2.17	2.35	3.65	3.16	3.4	5.94	P0CB42	ALKB1_MOUSE	Alkylated DNA repair protein alkB homolog 1	Mus musculus (Mouse).	1e-77
comp219480_c0	36.54	35.42	28.55	21.56	13.24	14.05	20.1	Q60715	P4HA1_MOUSE	Prolyl 4-hydroxylase subunit alpha-1	Mus musculus (Mouse).	3e-158
comp222285_c0	10.26	5.42	3.79	1.93	2.35	2.03	1.39	P08043	ZFP2_MOUSE	Zinc finger protein 2	Mus musculus (Mouse).	2e-29
comp215404_c0	5.07	3.85	3.21	1.6	1.01	0.64	0.54	O93430	GLRA1_DANRE	Glycine receptor subunit alphaZ1	Danio rerio (Zebrafish) (Brachyd	1e-111
comp225412_c0	18.27	3.79	2.58	1.39	4.96	6	2.48	P62501	T22D1_RAT	TSC22 domain family protein 1	Rattus norvegicus (Rat).	2e-25
comp224286_c0	42.13	6.61	7.3	3.96	6.28	4.97	3.13	Q9I8T7	BMAL1_CHICK	Aryl hydrocarbon receptor nuclear translocator-like protein 1	Gallus gallus (Chicken).	0
comp225097_c0	11.32	7.75	6.98	7.34	7.51	6.16	8.94	O09053	WRN_MOUSE	Werner syndrome ATP-dependent helicase homolog	Mus musculus (Mouse).	0
comp225329_c0	7.22	6.07	1.17	1.09	1.02	0.67	0.6	Q8I7P9	POL5_DROME	Retrovirus-related Pol polyprotein from transposon opus	Drosophila melanogaster (Fruit f	4e-87
comp219825_c0	39.87	34.16	27.29	19.76	23.83	17.9	19.35	Q9NXZ2	DDX43_HUMAN	Probable ATP-dependent RNA helicase DDX43	Homo sapiens (Human).	0
comp225181_c0	40.02	36.22	13.79	9.53	17.13	13.25	8.65	Q5RA75	F135A_PONAB	Protein FAM135A	Pongo abelii (Sumatran orangutan	2e-143
comp220855_c0	20.92	6.73	3.53	9.06	4.42	4.21	4.08	B2RXF5	ZBT42_HUMAN	Zinc finger and BTB domain-containing protein 42	Homo sapiens (Human).	1e-07
comp219987_c0	4.99	3.04	3.07	2.3	2.74	2.05	2.54	P21163	PNGF_ELIMR	Peptide-N(4)-(N-acetyl-beta-D-glucosaminyl)asparagine amidase F	Elizabethkingia miricola (Chryse	1e-06
comp219853_c1	17.4	15.13	8.87	13.57	8.8	9.42	10.61	P15651	ACADS_RAT	Short-chain specific acyl-CoA dehydrogenase, mitochondrial	Rattus norvegicus (Rat).	5e-123
comp211112_c0	8.64	2.47	8.64	6.32	2.96	3.41	3.17	P46434	GST1_ONCVO	Glutathione S-transferase 1	Onchocerca volvulus.	1e-36
comp217338_c3	3.68	6.2	5.42	3.24	2.48	2.36	3.34	Q9H0R3	TM222_HUMAN	Transmembrane protein 222	Homo sapiens (Human).	5e-74
comp224013_c2	44.72	12.25	4.06	3.09	5.03	4.23	3.59	Q5E9J6	RNF34_BOVIN	E3 ubiquitin-protein ligase RNF34	Bos taurus (Bovine).	3e-40
comp206545_c0	12.98	5.12	4.92	5.3	4.27	3.32	4.95	NULL	NULL	NULL	NULL	NULL
comp210147_c0	1	1.63	1.9	1.07	0.5	0.26	0.26	Q5ZJX1	F108C_CHICK	Abhydrolase domain-containing protein FAM108C1	Gallus gallus (Chicken).	2e-38
comp221501_c2	6.44	1.17	1.51	2.02	1.79	1.54	2.18	Q16975	KPC2_APLCA	Calcium-independent protein kinase C	Aplysia californica (California	0
comp199121_c0	4.77	6.24	6.82	5.01	2.83	2.51	3.52	Q7Z7H8	RM10_HUMAN	39S ribosomal protein L10, mitochondrial	Homo sapiens (Human).	2e-22
comp214691_c2	5.55	3.61	1.62	1.23	1.19	0.76	1.35	Q6DCP1	FXRD1_XENLA	FAD-dependent oxidoreductase domain-containing protein 1	Xenopus laevis (African clawed f	1e-154
comp220658_c3	5.15	1.02	0.45	0.85	0.52	0.71	0.86	Q54HH2	SRR_DICDI	Probable serine racemase	Dictyostelium discoideum (Slime	1e-30
comp212069_c0	2.19	2.19	1.22	0.55	0.66	0.53	0.21	P98060	NAS35_CAEEL	Zinc metalloproteinase dpy-31	Caenorhabditis elegans.	1e-70
comp223252_c0	41.27	27.07	20.82	17.71	19.61	13.85	14.62	Q96G01	BICD1_HUMAN	Protein bicaudal D homolog 1	Homo sapiens (Human).	0
comp216866_c1	2.89	1.22	0.9	2.47	0.53	0.12	0.21	Q80SX5	OTOP2_MOUSE	Otopetrin-2	Mus musculus (Mouse).	2e-07
comp210884_c0	2.97	0.03	0.03	0.03	0.03	0	0	NULL	NULL	NULL	NULL	NULL
comp222564_c1	8.27	3.59	3.47	3.07	4.68	3.67	2.7	Q8BMF4	ODP2_MOUSE	Dihydrolipoyllysine-residue acetyltransferase component of pyruvate dehydrogenase complex, mitochondrial	Mus musculus (Mouse).	0
comp216122_c1	0.61	1.18	0.13	0.42	0	0.02	0.03	NULL	NULL	NULL	NULL	NULL
comp224156_c0	20.38	4.04	2.37	2.54	1.92	1.3	0.96	Q9EQJ0	TPC1_MOUSE	Two pore calcium channel protein 1	Mus musculus (Mouse).	2e-62
comp222710_c0	6.74	4.12	2.28	1.52	1.33	1.3	0.69	Q9BE45	IKBZ_BOVIN	NF-kappa-B inhibitor zeta	Bos taurus (Bovine).	6e-11
comp226232_c0	2.51	2.67	0.43	0.22	0.16	0.17	0.2	Q6V0I7	FAT4_HUMAN	Protocadherin Fat 4	Homo sapiens (Human).	1e-174
comp220733_c2	16.73	7.04	4.88	3.12	2.03	2.25	1.03	NULL	NULL	NULL	NULL	NULL
comp223761_c1	1.86	2.23	1.52	0.92	0.77	0.85	1.19	NULL	NULL	NULL	NULL	NULL
comp224976_c1	12.52	15.39	8.01	6.05	7.93	8.27	6.02	P03697	EXO_LAMBD	Exonuclease	Enterobacteria phage lambda (Bac	7e-09
comp218896_c2	25.41	23.27	10.03	8.41	12.17	8.76	4.6	P04352	CALM_CHLRE	Calmodulin	Chlamydomonas reinhardtii (Chlam	7e-54
comp219404_c2	133.79	61.63	59.53	40.26	39.87	28.02	26.25	Q6PBN5	AUP1_DANRE	Ancient ubiquitous protein 1	Danio rerio (Zebrafish) (Brachyd	9e-86
comp225044_c0	12.04	13.98	11.18	8.14	8.85	7	4.42	Q8TCT0	CERK1_HUMAN	Ceramide kinase	Homo sapiens (Human).	7e-40
comp212345_c0	2.32	0.48	0.23	0.14	0.16	0.21	0.13	Q64338	PDE1C_MOUSE	Calcium/calmodulin-dependent 3',5'-cyclic nucleotide phosphodiesterase 1C	Mus musculus (Mouse).	0
comp222454_c0	67.04	67.94	51.98	42.33	33.73	32.72	31.25	Q96A33	CCD47_HUMAN	Coiled-coil domain-containing protein 47	Homo sapiens (Human).	2e-143
comp224214_c0	34.13	12.37	6.44	5.61	4.72	3.15	1.79	P98164	LRP2_HUMAN	Low-density lipoprotein receptor-related protein 2	Homo sapiens (Human).	2e-10
comp225050_c4	224.02	212.96	162.5	135.92	92.78	99.42	129.42	Q8C854	MYEF2_MOUSE	Myelin expression factor 2	Mus musculus (Mouse).	1e-45
comp226040_c0	13.34	5.85	4.07	3.87	6.89	4.52	4.21	Q6EEF3	TTLL5_CHLAE	Tubulin polyglutamylase TTLL5	Chlorocebus aethiops (Green monk	0
comp223892_c1	6.55	8.28	5.1	5.27	2.25	1.82	2.27	Q54KA7	SECG_DICDI	Ankyrin repeat, PH and SEC7 domain containing protein secG	Dictyostelium discoideum (Slime	2e-39
comp221128_c0	1	1.45	0.5	0.41	0.34	0.27	0.12	NULL	NULL	NULL	NULL	NULL
comp222953_c0	6.84	3.47	2.32	0.97	1.47	1.65	2.34	A1ZA47	ZASP_DROME	PDZ and LIM domain protein Zasp	Drosophila melanogaster (Fruit f	2e-73
comp221102_c0	189.97	77.05	69.3	53.31	49.4	36	34.8	Q9BRR8	GPTC1_HUMAN	G patch domain-containing protein 1	Homo sapiens (Human).	4e-158
comp225264_c1	41.93	27.74	18.65	20.03	17.19	17.54	10.06	A8WGS4	TLCD2_DANRE	TLC domain-containing protein 2	Danio rerio (Zebrafish) (Brachyd	1e-46
comp214419_c1	38.97	46.1	46.93	17.21	13.64	11.31	9.4	O46521	CY24A_BOVIN	Cytochrome b-245 light chain	Bos taurus (Bovine).	8e-40
comp225545_c1	25.05	9.72	8.54	5.99	6.27	4.45	4.78	Q99MR1	PERQ1_MOUSE	PERQ amino acid-rich with GYF domain-containing protein 1	Mus musculus (Mouse).	1e-39
comp214537_c0	2.07	0.66	0.92	2.21	0.25	0.15	0.15	NULL	NULL	NULL	NULL	NULL
comp221145_c0	29.67	4.76	1.75	2.33	3.46	2.86	2.64	NULL	NULL	NULL	NULL	NULL
comp218690_c2	33.18	6.36	3.55	2.83	2.5	1.95	1.05	Q80SX5	OTOP2_MOUSE	Otopetrin-2	Mus musculus (Mouse).	5e-12
comp223822_c2	9.65	8.89	7.49	5.71	6.3	4.43	6.53	Q9VAC5	ADA17_DROME	ADAM 17-like protease	Drosophila melanogaster (Fruit f	0
comp217523_c3	27.93	16.51	10.3	5.38	3.22	2.16	1.19	NULL	NULL	NULL	NULL	NULL
comp223091_c0	39.77	27.75	20.12	13.54	15.53	17.69	21.32	Q4R7R3	CLP1_MACFA	Polyribonucleotide 5'-hydroxyl-kinase Clp1	Macaca fascicularis (Crab-eating	0
comp212508_c0	0.69	0.18	0.21	0.63	0.25	0.14	0.15	Q9NBX4	RTXE_DROME	Probable RNA-directed DNA polymerase from transposon X-element	Drosophila melanogaster (Fruit f	6e-30
comp221684_c0	11.57	3.23	1.43	1.33	1.74	1.99	1.59	Q8K1Y2	KPCD3_MOUSE	Serine/threonine-protein kinase D3	Mus musculus (Mouse).	0
comp224640_c0	21.86	23.44	20.46	7.59	11.85	8.59	5.81	Q7L590	MCM10_HUMAN	Protein MCM10 homolog	Homo sapiens (Human).	1e-38
comp220804_c0	10.92	4.41	3.17	2.41	2.52	1.65	1.51	Q6PB93	GALT2_MOUSE	Polypeptide N-acetylgalactosaminyltransferase 2	Mus musculus (Mouse).	0
comp213300_c0	2	1.01	0.29	0.12	0.13	0.14	0.12	Q1XA76	ASIC1_CHICK	Acid-sensing ion channel 1	Gallus gallus (Chicken).	1e-53
comp218977_c1	19.23	4.61	3.13	1.35	1.34	1.89	3.46	A9UMG5	IMPTB_XENTR	Protein IMPACT-B	Xenopus tropicalis (Western claw	9e-75
comp219300_c0	1.21	2.45	0.49	0.36	0.83	1.42	1.34	NULL	NULL	NULL	NULL	NULL
comp219188_c0	5.99	3.29	0.01	0.66	0.28	0.26	0.12	NULL	NULL	NULL	NULL	NULL
comp217184_c0	9.63	7.29	7.74	4.41	4.62	3.64	3.67	Q9Y4C8	RBM19_HUMAN	Probable RNA-binding protein 19	Homo sapiens (Human).	9e-85
comp196612_c0	1.25	1.12	0	0	0.16	0.25	0.06	NULL	NULL	NULL	NULL	NULL
comp221930_c0	32.14	18.56	5.63	3.22	2.94	2.3	1.35	NULL	NULL	NULL	NULL	NULL
comp217652_c0	51.59	45.61	38.13	23.18	17.69	15.11	9.54	Q8QGW7	LITAF_CHICK	Lipopolysaccharide-induced tumor necrosis factor-alpha factor homolog	Gallus gallus (Chicken).	4e-21
comp223354_c0	10.93	5.64	2.64	2.37	5.04	5.07	3.08	Q9NQL2	RRAGD_HUMAN	Ras-related GTP-binding protein D	Homo sapiens (Human).	0
comp223951_c0	7.47	3.75	2.77	3.34	4.14	1.63	1.15	P16157	ANK1_HUMAN	Ankyrin-1	Homo sapiens (Human).	2e-120
comp225311_c0	3.09	8.39	1.87	2.85	2.16	0.93	1.13	Q5BL07	PEX1_MOUSE	Peroxisome biogenesis factor 1	Mus musculus (Mouse).	5e-143
comp218448_c0	11.34	8.82	7.78	6.04	4.3	2.72	2.61	Q32PA4	PHP14_BOVIN	14 kDa phosphohistidine phosphatase	Bos taurus (Bovine).	1e-35
comp223412_c0	47.49	24.04	34.37	40.17	20.6	18.29	34.89	Q9LZG0	ADK2_ARATH	Adenosine kinase 2	Arabidopsis thaliana (Mouse-ear	4e-130
comp215774_c0	125.3	52.39	35.82	42.21	38.03	30.92	38.2	P84104	SRSF3_MOUSE	Serine/arginine-rich splicing factor 3	Mus musculus (Mouse).	6e-19
comp214782_c7	13.05	4.23	3.73	2.27	3.07	2.31	1.26	Q58DT5	ELMD3_BOVIN	ELMO domain-containing protein 3	Bos taurus (Bovine).	2e-85
comp223087_c2	3.71	0.83	0.68	0.37	0.84	0.7	0.83	D3Z7P3	GLSK_MOUSE	Glutaminase kidney isoform, mitochondrial	Mus musculus (Mouse).	0
comp222571_c1	12.28	13.25	11.65	12.81	8.71	6.75	9.81	E9PV87	TALD3_MOUSE	Protein TALPID3	Mus musculus (Mouse).	3e-22
comp226154_c0	24.32	6.06	3.23	1.84	4.32	3.69	2.86	Q16513	PKN2_HUMAN	Serine/threonine-protein kinase N2	Homo sapiens (Human).	0
comp222739_c0	8.95	2.85	8.34	4.75	3.89	3.02	5.2	NULL	NULL	NULL	NULL	NULL
comp223969_c0	47.14	28.12	14.67	13.13	27.16	24.08	32.39	Q5QJ74	TBCEL_HUMAN	Tubulin-specific chaperone cofactor E-like protein	Homo sapiens (Human).	4e-70
comp221621_c0	30.05	11.31	7.89	7.5	6.56	5.96	2.08	F6UH96	SPRTN_XENTR	SprT-like domain-containing protein Spartan	Xenopus tropicalis (Western claw	2e-112
comp224712_c1	43.96	31.1	28.08	19.09	13.7	13.13	13.86	Q54P77	4CL1_DICDI	Probable 4-coumarate--CoA ligase 1	Dictyostelium discoideum (Slime	9e-139
comp219448_c0	1.19	0.61	0.59	0.19	0.16	0.09	0.07	P97499	TEP1_MOUSE	Telomerase protein component 1	Mus musculus (Mouse).	1e-44
comp210224_c1	1.81	3.7	1.2	0.04	0.27	0.06	0.08	P15988	CO6A2_CHICK	Collagen alpha-2(VI) chain	Gallus gallus (Chicken).	2e-07
comp211173_c5	2.22	6.08	1.2	0.51	0.65	0.05	0.36	O62735	AQP2_SHEEP	Aquaporin-2	Ovis aries (Sheep).	2e-20
comp209086_c0	19.88	7.12	3.64	1.51	0.94	0.71	0.9	Q8BZW8	NHLC2_MOUSE	NHL repeat-containing protein 2	Mus musculus (Mouse).	0
comp224171_c0	17.62	15.03	8.37	3.89	7.36	6.72	3.81	Q8R0J4	TM134_MOUSE	Transmembrane protein 134	Mus musculus (Mouse).	2e-22
comp221657_c4	194.47	122.72	77.26	50.42	71.66	65.56	61	O94972	TRI37_HUMAN	E3 ubiquitin-protein ligase TRIM37	Homo sapiens (Human).	0
comp216492_c0	4.24	1.11	2.23	0.89	1.28	1.2	1.66	Q99315	YG31B_YEAST	Transposon Ty3-G Gag-Pol polyprotein	Saccharomyces cerevisiae (strain	2e-52
comp218311_c0	2.01	2.13	1.24	0.64	0.5	0.71	0.31	P16423	POLR_DROME	Retrovirus-related Pol polyprotein from type-2 retrotransposable element R2DM	Drosophila melanogaster (Fruit f	2e-09
comp225688_c1	72.28	45.73	28.94	15.44	19.66	18.47	19.1	Q6UXP7	F151B_HUMAN	Protein FAM151B	Homo sapiens (Human).	3e-37
comp223705_c0	2.15	0.83	0.55	0.57	0.62	0.46	0.13	Q9ULB1	NRX1A_HUMAN	Neurexin-1-alpha	Homo sapiens (Human).	0
comp222195_c1	36.43	18.85	6.99	4.23	9.27	6.68	4.44	O08856	ELL_MOUSE	RNA polymerase II elongation factor ELL	Mus musculus (Mouse).	5e-34
comp214934_c0	7.69	0.97	1.46	0.78	0.82	0.84	0.8	Q0EEE2	PTHD3_MOUSE	Patched domain-containing protein 3	Mus musculus (Mouse).	2e-73
comp226047_c0	10.61	6.99	2.61	1.04	4.05	3.66	1.86	Q9VH70	TOPI_DROME	Testis-specific zinc finger protein topi	Drosophila melanogaster (Fruit f	3e-09
comp220333_c0	2.35	6.82	2.06	0.44	0.81	0.57	0.61	NULL	NULL	NULL	NULL	NULL
comp218418_c0	9.25	9.23	10.46	5.77	6.07	5.15	7.78	P49754	VPS41_HUMAN	Vacuolar protein sorting-associated protein 41 homolog	Homo sapiens (Human).	0
comp224313_c1	43.33	33.11	28.13	28.9	23.75	21.92	15.88	Q62288	TICN1_MOUSE	Testican-1	Mus musculus (Mouse).	3e-12
comp214053_c0	11.89	4.6	3.47	2.68	5.02	3.24	1.86	Q8WV99	ZFN2B_HUMAN	AN1-type zinc finger protein 2B	Homo sapiens (Human).	2e-69
comp209073_c0	4	1.65	1.66	1.74	0.89	0.54	0.33	P18514	RARA_NOTVI	Retinoic acid receptor alpha	Notophthalmus viridescens (Easte	1e-30
comp224985_c0	2.41	0.27	0.6	0.05	0.53	0.42	0.16	P31696	AGRIN_CHICK	Agrin	Gallus gallus (Chicken).	8e-149
comp219778_c1	11.38	6.44	4.51	3.44	2.69	2.63	2.08	NULL	NULL	NULL	NULL	NULL
comp210991_c0	1.11	0.02	0.66	0.11	0.26	0.15	0.27	O14718	OPSX_HUMAN	Visual pigment-like receptor peropsin	Homo sapiens (Human).	7e-25
comp222339_c0	8.03	6.27	1.44	1.33	1.62	0.76	0.77	O43933	PEX1_HUMAN	Peroxisome biogenesis factor 1	Homo sapiens (Human).	1e-52
comp221421_c0	6.73	4.07	1.9	1.01	1.86	1.12	0.69	Q14432	PDE3A_HUMAN	cGMP-inhibited 3',5'-cyclic phosphodiesterase A	Homo sapiens (Human).	0
comp225927_c0	24.14	9.36	8.51	7.31	8.8	6.82	5.14	NULL	NULL	NULL	NULL	NULL
comp213955_c0	9.05	2.36	4.77	4.15	1.89	2.51	3.66	Q6DFN1	NDUF3_XENTR	NADH dehydrogenase [ubiquinone] 1 alpha subcomplex assembly factor 3	Xenopus tropicalis (Western claw	2e-30
comp222852_c3	8.65	7.12	2.96	3.09	6.33	3.83	3.99	Q9H2U1	DHX36_HUMAN	Probable ATP-dependent RNA helicase DHX36	Homo sapiens (Human).	0
comp221915_c0	4.43	3.27	3	2.73	3.34	2.26	2.94	Q8C6K9	CO6A6_MOUSE	Collagen alpha-6(VI) chain	Mus musculus (Mouse).	1e-36
comp219329_c0	1.04	0.75	0.69	0.39	0.17	0.24	0.69	Q6AW46	EST5A_MOUSE	Carboxylesterase 5A	Mus musculus (Mouse).	6e-100
comp210801_c0	9.4	5.89	1.24	4.66	6.61	3.37	5.51	Q497B0	NIT2_RAT	Omega-amidase NIT2	Rattus norvegicus (Rat).	3e-135
comp215128_c3	16.49	9.43	4.59	2.7	3.99	3.64	3	E7EY42	PTSS2_DANRE	Phosphatidylserine synthase 2	Danio rerio (Zebrafish) (Brachyd	1e-180
comp221230_c0	5.1	2.62	2.27	1.32	1.06	0.71	0.78	Q8BI66	ZN526_MOUSE	Zinc finger protein 526	Mus musculus (Mouse).	3e-06
comp220228_c0	15.46	27.33	7.65	2.47	6.24	5.96	4.82	Q921T2	TOIP1_MOUSE	Torsin-1A-interacting protein 1	Mus musculus (Mouse).	7e-18
comp208657_c0	1.42	0.6	0.5	0.23	0.82	0.37	0.2	Q9C0G0	ZN407_HUMAN	Zinc finger protein 407	Homo sapiens (Human).	5e-06
comp221988_c0	37.13	38.41	28.97	17.79	18.91	21.79	22.22	NULL	NULL	NULL	NULL	NULL
comp225643_c0	15.85	18.86	20.03	13.6	9.29	8.66	9.14	Q6PA06	ATLA2_MOUSE	Atlastin-2	Mus musculus (Mouse).	0
comp218485_c0	29.84	18.23	12.76	6.82	5.95	5.29	6.5	NULL	NULL	NULL	NULL	NULL
comp225243_c0	50.88	10	5.1	5.13	6.58	5.41	7.35	Q5ZLC6	ANR10_CHICK	Ankyrin repeat domain-containing protein 10	Gallus gallus (Chicken).	5e-19
comp221979_c1	37.01	33.65	26.05	17.74	15.86	16.32	16.04	Q8VEH8	ERLEC_MOUSE	Endoplasmic reticulum lectin 1	Mus musculus (Mouse).	1e-122
comp218926_c5	4.14	1.47	2.64	4.48	2.42	1.37	1.9	Q66TN7	OVCH2_RHIAE	Ovochymase-2	Rhinella arenarum (Argentine com	6e-35
comp223314_c0	17.48	10.96	5.25	2.05	5.44	3.42	5.4	Q19417	YSNK_CAEEL	UPF0392 protein F13G3.3	Caenorhabditis elegans.	7e-06
comp217573_c8	12.28	8.99	4.05	1.38	5.83	6.66	3.71	Q8BGI1	RNF24_MOUSE	RING finger protein 24	Mus musculus (Mouse).	3e-24
comp221097_c1	84.17	80.01	57.14	36.96	26.54	22.49	29.25	P0CB49	YLPM1_RAT	YLP motif-containing protein 1	Rattus norvegicus (Rat).	3e-100
comp213443_c0	25.49	1.73	5.36	3.15	3.06	2.15	2.08	NULL	NULL	NULL	NULL	NULL
comp218230_c9	8.79	8.92	6.18	5.41	3.45	2.75	2.94	NULL	NULL	NULL	NULL	NULL
comp222295_c0	22.57	9.62	21.91	18.93	9.81	8.19	9.47	NULL	NULL	NULL	NULL	NULL
comp166834_c0	1.03	1.44	0.38	0.31	0.2	0.22	0.24	Q9BX70	BTBD2_HUMAN	BTB/POZ domain-containing protein 2	Homo sapiens (Human).	2e-33
comp208684_c0	264.32	69.75	174.37	174.85	94.94	117.55	142.03	Q06055	AT5G2_HUMAN	ATP synthase lipid-binding protein, mitochondrial	Homo sapiens (Human).	1e-54
comp219991_c0	16.04	11.59	7.15	3.74	4.91	3.3	1.84	Q86YT6	MIB1_HUMAN	E3 ubiquitin-protein ligase MIB1	Homo sapiens (Human).	2e-169
comp225196_c0	11.2	6.63	3.79	1.51	2.27	1.43	0.66	Q9TT01	DMRT1_PIG	Doublesex- and mab-3-related transcription factor 1	Sus scrofa (Pig).	1e-17
comp214718_c0	2.46	0.47	0.92	0.12	0.35	0.18	0.18	Q12955	ANK3_HUMAN	Ankyrin-3	Homo sapiens (Human).	3e-26
comp220312_c0	40.77	20.62	16.88	17.55	18.38	14.52	11.97	Q9N1Q4	LAT2_RABIT	Large neutral amino acids transporter small subunit 2	Oryctolagus cuniculus (Rabbit).	0
comp221223_c3	33.32	16.39	18.12	18.99	16.14	13.48	11.53	O95164	UBL3_HUMAN	Ubiquitin-like protein 3	Homo sapiens (Human).	2e-57
comp214356_c0	4.81	5.16	2.75	2.82	1.19	1.51	1.42	O95620	DUS4L_HUMAN	tRNA-dihydrouridine(20a/20b) synthase [NAD(P)+]-like	Homo sapiens (Human).	4e-145
comp223632_c1	30.84	16.85	16.51	15.32	11.52	11.1	14.63	Q28CE7	ZNT5_XENTR	Zinc transporter 5	Xenopus tropicalis (Western claw	0
comp206351_c1	3.36	0.9	0.76	0.31	0.25	0.2	0.1	NULL	NULL	NULL	NULL	NULL
comp215277_c8	2.07	0.3	0.27	0.35	0.43	0.24	0.26	NULL	NULL	NULL	NULL	NULL
comp216312_c0	34.67	12.54	24.43	27.85	16.71	14.3	23.34	Q5TKA1	LIN9_HUMAN	Protein lin-9 homolog	Homo sapiens (Human).	0
comp222860_c0	8.09	6.34	6.53	4.48	2.6	3.23	3.17	Q5F364	MRP1_CHICK	Multidrug resistance-associated protein 1	Gallus gallus (Chicken).	0
comp216847_c1	4.72	6.99	4.16	5.94	3.55	2.81	3.24	Q6F596	GGPPS_RAT	Geranylgeranyl pyrophosphate synthase	Rattus norvegicus (Rat).	2e-143
comp222575_c5	4	4.56	4.44	4.11	1.75	1.85	3.01	Q28HM1	TFB1M_XENTR	Dimethyladenosine transferase 1, mitochondrial	Xenopus tropicalis (Western claw	5e-133
comp222644_c1	15.34	15.46	12.93	13.45	12.41	10.71	8.17	Q9D4H2	GCC1_MOUSE	GRIP and coiled-coil domain-containing protein 1	Mus musculus (Mouse).	9e-73
comp224187_c1	78.2	63.02	41.53	32.9	27.12	19.75	18.26	P47809	MP2K4_MOUSE	Dual specificity mitogen-activated protein kinase kinase 4	Mus musculus (Mouse).	0
comp222969_c1	4.81	6.14	5.77	7.36	4.24	4.05	4.87	Q80Y14	GLRX5_MOUSE	Glutaredoxin-related protein 5, mitochondrial	Mus musculus (Mouse).	5e-58
comp216722_c0	131.55	105.48	58.93	30.49	18.01	15.13	17.13	Q9R088	KITM_MOUSE	Thymidine kinase 2, mitochondrial	Mus musculus (Mouse).	8e-61
comp215558_c0	2.14	0.45	0.65	0.23	0.05	0.05	0.03	Q550A6	CRTP2_DICDI	Crt homolog 2	Dictyostelium discoideum (Slime	1e-07
comp213531_c0	7.3	2.61	0.89	1.44	1.5	1.7	7.71	P78417	GSTO1_HUMAN	Glutathione S-transferase omega-1	Homo sapiens (Human).	5e-53
comp208484_c0	13.14	1.81	0.58	0.27	2.14	1.12	1.6	NULL	NULL	NULL	NULL	NULL
comp225873_c0	56.84	29.69	21.42	10.56	15.64	10.17	9.31	Q5R7T9	MTF2_PONAB	Metal-response element-binding transcription factor 2	Pongo abelii (Sumatran orangutan	2e-119
comp214916_c1	0.62	0.92	0.71	0.7	0.52	0.41	0.33	O54750	CP2J6_MOUSE	Cytochrome P450 2J6	Mus musculus (Mouse).	2e-103
comp217715_c3	2.8	0.4	0.29	0.21	0.09	0.08	0.02	A1L2X1	BATF_XENLA	Basic leucine zipper transcriptional factor ATF-like	Xenopus laevis (African clawed f	1e-07
comp219857_c1	1.14	0.9	0.89	0.42	0.32	0.29	0.47	P46012	YKI5_CAEEL	Uncharacterized protein C01G6.5	Caenorhabditis elegans.	5e-08
comp220470_c0	1.73	0.33	0.5	0.28	0.11	0.08	0.08	Q62765	NLGN1_RAT	Neuroligin-1	Rattus norvegicus (Rat).	8e-62
comp210738_c0	15.09	14.72	11.4	12.52	9.07	8.32	9.48	Q3URF8	KCD21_MOUSE	BTB/POZ domain-containing protein KCTD21	Mus musculus (Mouse).	6e-26
comp224868_c0	38.87	13.49	5.32	2.76	3.92	2.76	2.62	Q80VP0	TCPR1_MOUSE	Tectonin beta-propeller repeat-containing protein 1	Mus musculus (Mouse).	2e-102
comp211747_c0	4.87	1.52	0.91	0.29	0.14	0.09	0.19	G5E8K5	ANK3_MOUSE	Ankyrin-3	Mus musculus (Mouse).	1e-28
comp218962_c2	17.25	4.78	7.39	2.64	6.13	6.77	4.2	O13660	YBC9_SCHPO	Uncharacterized mitochondrial carrier C27B12.09c	Schizosaccharomyces pombe (strai	1e-09
comp223572_c1	17.28	6.32	5.51	10.09	8.66	6.38	8.01	Q7Z4H7	HAUS6_HUMAN	HAUS augmin-like complex subunit 6	Homo sapiens (Human).	8e-35
comp224300_c1	26.73	14.26	13.39	7.58	9.2	6.03	5.63	Q0IHQ9	ACPL2_XENTR	Acid phosphatase-like protein 2	Xenopus tropicalis (Western claw	7e-52
comp215703_c6	1.07	0.02	0	0.03	0.07	0.19	0.54	P64964	Y2290_MYCBO	Uncharacterized protein Mb2290c	Mycobacterium bovis (strain ATCC	2e-13
comp219156_c2	2.51	1.68	0.44	0.21	0.4	0.85	1.17	Q9TTC7	FUT2_HYLLA	Galactoside 2-alpha-L-fucosyltransferase 2	Hylobates lar (Common gibbon) (W	1e-18
comp221845_c0	19.63	7.72	5.85	3.05	1.84	1.67	1.9	NULL	NULL	NULL	NULL	NULL
comp215581_c3	5.02	5.21	4.95	6.77	3.83	3.63	5.38	NULL	NULL	NULL	NULL	NULL
comp215790_c0	14.46	17.76	12.13	5.32	6.07	4.68	3.19	Q5M7T2	SPRY7_RAT	SPRY domain-containing protein 7	Rattus norvegicus (Rat).	6e-86
comp215866_c0	8.9	6.37	4.85	4	3.86	3.84	4.21	P56962	STX17_HUMAN	Syntaxin-17	Homo sapiens (Human).	9e-45
comp223424_c0	0.3	1.49	0.47	0.16	0.08	0.25	0.05	NULL	NULL	NULL	NULL	NULL
comp225495_c0	15.22	11.55	7.13	4.16	9.87	6.61	5.93	Q02224	CENPE_HUMAN	Centromere-associated protein E	Homo sapiens (Human).	2e-119
comp217418_c0	1.45	5.74	1.51	1.15	0.79	1.92	0.75	NULL	NULL	NULL	NULL	NULL
comp220438_c0	8.54	7.21	3.97	2.03	1.61	1.97	0.67	Q8BXJ8	Z385B_MOUSE	Zinc finger protein 385B	Mus musculus (Mouse).	3e-12
comp212838_c1	28.09	7.88	9.27	3.51	3.57	2.04	2.25	Q96IR2	ZN845_HUMAN	Zinc finger protein 845	Homo sapiens (Human).	6e-14
comp223120_c0	15.64	3.17	1.75	1.32	2.57	1.39	0.84	NULL	NULL	NULL	NULL	NULL
comp218067_c0	0.91	0.91	0.81	1.1	0.48	0.42	0.81	NULL	NULL	NULL	NULL	NULL
comp223116_c0	22.81	6.08	3.25	3.01	4.02	4.3	5.54	Q9UPR0	PLCL2_HUMAN	Inactive phospholipase C-like protein 2	Homo sapiens (Human).	0
comp215634_c1	10.29	0.98	4.7	2.98	2.03	1.53	1.27	P27765	AMID_PSECL	Amidase	Pseudomonas chlororaphis (Pseudo	2e-104
comp224277_c5	42.86	11.72	4.77	3.53	5.59	5.45	6.69	Q8VBX6	MPDZ_MOUSE	Multiple PDZ domain protein	Mus musculus (Mouse).	0
comp208984_c0	1.06	0.45	0.57	0.1	0.05	0.06	0.01	NULL	NULL	NULL	NULL	NULL
comp217646_c0	136.42	117.54	105.31	77.83	40.04	44.06	73.76	P38117	ETFB_HUMAN	Electron transfer flavoprotein subunit beta	Homo sapiens (Human).	3e-128
comp222414_c0	101.92	53.54	47.72	45.1	38.33	29.73	22.36	Q8BH88	DEP1B_MOUSE	DEP domain-containing protein 1B	Mus musculus (Mouse).	3e-59
comp224454_c0	101.37	51.13	50.04	38.5	25.13	24.46	22.33	Q9BXM7	PINK1_HUMAN	Serine/threonine-protein kinase PINK1, mitochondrial	Homo sapiens (Human).	3e-77
comp223495_c0	78.73	34.65	11.48	12.24	8.01	7.2	3.85	P47812	MK14_XENLA	Mitogen-activated protein kinase 14	Xenopus laevis (African clawed f	0
comp220864_c0	2.88	4.6	3.96	3.4	1.79	1.89	1.53	NULL	NULL	NULL	NULL	NULL
comp213607_c0	47.36	27.18	22.01	16.96	18.21	18.43	19.11	P98158	LRP2_RAT	Low-density lipoprotein receptor-related protein 2	Rattus norvegicus (Rat).	0
comp222336_c0	13.08	8.53	4.1	1.17	2.35	1.84	1.07	Q3U4G3	XXLT1_MOUSE	Xyloside xylosyltransferase 1	Mus musculus (Mouse).	3e-102
comp219587_c0	4.44	6.72	4.1	2.04	3.59	2.09	1.31	Q7TSF2	VGLU3_RAT	Vesicular glutamate transporter 3	Rattus norvegicus (Rat).	7e-120
comp213507_c0	2.94	7.78	3.81	3.81	2.08	3.57	1.72	Q9WVL0	MAAI_MOUSE	Maleylacetoacetate isomerase	Mus musculus (Mouse).	3e-63
comp220853_c0	28.18	6.8	6	8.11	9.23	6.42	3.93	NULL	NULL	NULL	NULL	NULL
comp224041_c1	108.4	44.31	20.52	16.29	17.49	12.8	16.02	Q7Z5K2	WAPL_HUMAN	Wings apart-like protein homolog	Homo sapiens (Human).	1e-137
comp215786_c0	9.36	6.98	7.48	4.17	4.94	6.3	1.8	Q0VCB0	ZN350_BOVIN	Zinc finger protein 350	Bos taurus (Bovine).	4e-16
comp221147_c0	3.06	0.32	0.92	0.93	0.53	1.02	1.25	Q98ST7	MOXD1_CHICK	DBH-like monooxygenase protein 1	Gallus gallus (Chicken).	3e-96
comp207558_c0	6.76	4.5	4.73	3.55	1.38	0.84	0.62	Q5SPC5	OTOF_DANRE	Otoferlin	Danio rerio (Zebrafish) (Brachyd	0
comp223792_c7	23.28	11.28	8.53	8.75	8.99	7.44	4.65	Q32LC1	RPP38_BOVIN	Ribonuclease P protein subunit p38	Bos taurus (Bovine).	3e-10
comp225394_c0	80.15	17.37	10.13	4.02	6.02	4.12	2.34	Q5ZKN3	PHTF2_CHICK	Putative homeodomain transcription factor 2	Gallus gallus (Chicken).	4e-105
comp220736_c4	34.3	11.78	8.41	8.66	10.68	9.14	10.97	Q5R839	S41A1_PONAB	Solute carrier family 41 member 1	Pongo abelii (Sumatran orangutan	4e-171
comp215491_c1	3.96	5.28	2.64	2.18	1.89	1.84	0.56	Q9Y251	HPSE_HUMAN	Heparanase	Homo sapiens (Human).	2e-50
comp213367_c1	78.77	84.18	45.8	19.31	31.67	32.51	18.79	Q9UNH5	CC14A_HUMAN	Dual specificity protein phosphatase CDC14A	Homo sapiens (Human).	0
comp222675_c1	1.79	1.3	0.79	0.33	0.26	0.53	0.78	Q9WTR0	MMP16_MOUSE	Matrix metalloproteinase-16	Mus musculus (Mouse).	2e-52
comp217976_c2	15.78	5.94	3.01	1.57	1.14	0.96	0.88	Q01484	ANK2_HUMAN	Ankyrin-2	Homo sapiens (Human).	6e-12
comp217874_c0	13.19	8.05	6.17	3.91	4.43	4.79	2.09	Q80XN0	BDH_MOUSE	D-beta-hydroxybutyrate dehydrogenase, mitochondrial	Mus musculus (Mouse).	1e-65
comp221413_c0	10.84	2.58	2.93	2.23	2.76	2.25	1.97	Q9P2K2	TXD16_HUMAN	Thioredoxin domain-containing protein 16	Homo sapiens (Human).	3e-72
comp211291_c0	51.35	11.94	7.16	6.74	8.56	5.54	6.25	O95049	ZO3_HUMAN	Tight junction protein ZO-3	Homo sapiens (Human).	1e-06
comp226167_c0	120.27	31.07	20.73	7.8	9.11	5.4	6.72	P33450	FAT_DROME	Cadherin-related tumor suppressor	Drosophila melanogaster (Fruit f	0
comp219563_c1	0.48	0.67	0.45	1.11	0.32	0.19	0.41	Q3UJZ3	ARMC7_MOUSE	Armadillo repeat-containing protein 7	Mus musculus (Mouse).	1e-71
comp211610_c0	1.01	0.45	0.88	0.41	0.17	0.14	0.05	O95279	KCNK5_HUMAN	Potassium channel subfamily K member 5	Homo sapiens (Human).	5e-13
comp214675_c13	11.87	4.56	3.84	3.81	2.75	1.3	1.04	P51523	ZNF84_HUMAN	Zinc finger protein 84	Homo sapiens (Human).	3e-50
comp224132_c0	16.61	2.37	3.48	3.39	2.93	1.81	1.78	O88986	KBL_MOUSE	2-amino-3-ketobutyrate coenzyme A ligase, mitochondrial	Mus musculus (Mouse).	0
comp221411_c0	4.2	0.84	1.57	0.34	0.6	0.7	0.18	Q3T0A0	ABHD1_BOVIN	Abhydrolase domain-containing protein 1	Bos taurus (Bovine).	4e-115
comp216695_c1	1.77	0.21	1.89	1.18	0.75	0.61	0.71	P14417	APOA_MACMU	Apolipoprotein(a)	Macaca mulatta (Rhesus macaque).	2e-71
comp207936_c0	1.77	2.44	0.67	0.09	0.38	0.28	0.1	NULL	NULL	NULL	NULL	NULL
comp218636_c0	6.17	0.95	1.28	0.7	0.21	0.36	0.24	Q7KM13	HEY_DROME	Hairy/enhancer-of-split related with YRPW motif protein	Drosophila melanogaster (Fruit f	4e-61
comp225305_c0	41.55	5.8	4.17	3.12	4.29	3.25	2.22	Q5W4S4	FNIP1_CHICK	Folliculin-interacting protein 1	Gallus gallus (Chicken).	1e-98
comp194756_c0	0.71	1.07	0.5	0.29	0.14	0.08	0.1	NULL	NULL	NULL	NULL	NULL
comp221179_c2	2.72	1.09	0.66	0.49	0.65	0.4	0.32	Q4R4A2	ZUFSP_MACFA	Zinc finger with UFM1-specific peptidase domain protein	Macaca fascicularis (Crab-eating	1e-103
comp224993_c0	2.01	0.32	0.25	0.19	0.39	0.44	0.51	Q6UVM3	KCNT2_HUMAN	Potassium channel subfamily T member 2	Homo sapiens (Human).	0
comp220726_c2	23.55	25.91	23.26	15.38	15.97	17.32	25.93	NULL	NULL	NULL	NULL	NULL
comp214744_c0	28.33	20.06	17.79	22.06	8.71	8.63	6.15	O88843	CRADD_MOUSE	Death domain-containing protein CRADD	Mus musculus (Mouse).	3e-06
comp217979_c0	33.78	10.22	10.76	8.28	4.72	4.39	5.58	Q96I76	GPTC3_HUMAN	G patch domain-containing protein 3	Homo sapiens (Human).	5e-122
comp218308_c0	63.97	62.24	48.2	37.9	23.38	18.7	18.42	Q5ZIJ0	BUD13_CHICK	BUD13 homolog	Gallus gallus (Chicken).	4e-106
comp224843_c1	32.42	7.11	5.65	4.43	7.86	6.44	2.76	A6QLI6	HEM1_BOVIN	5-aminolevulinate synthase, nonspecific, mitochondrial	Bos taurus (Bovine).	0
comp217654_c2	4.83	7.59	5.54	3.44	2.77	3.24	4.14	Q6P587	FAHD1_HUMAN	Acylpyruvase FAHD1, mitochondrial	Homo sapiens (Human).	2e-81
comp225704_c0	21.74	8.44	5.26	1.84	2.16	1.26	1.4	Q9CPR8	MAGG1_MOUSE	Melanoma-associated antigen G1	Mus musculus (Mouse).	2e-39
comp226142_c0	11.61	1.52	0.77	0.4	1.16	0.8	0.75	P60882	MEGF8_MOUSE	Multiple epidermal growth factor-like domains protein 8	Mus musculus (Mouse).	0
comp226168_c0	24.48	5.88	6.54	7.36	8.39	6.74	7.74	NULL	NULL	NULL	NULL	NULL
comp225076_c0	43.27	42.17	22.66	17.62	14.01	11.93	9.29	Q86Y82	STX12_HUMAN	Syntaxin-12	Homo sapiens (Human).	7e-41
comp197581_c0	8.01	2.57	2.46	1.36	2.74	1.91	0.96	Q86T90	K1328_HUMAN	Uncharacterized protein KIAA1328	Homo sapiens (Human).	2e-13
comp220071_c1	10.96	10.24	11.21	3.16	3.19	4.26	3.36	NULL	NULL	NULL	NULL	NULL
comp213740_c0	2.99	2.15	0.97	0.75	0.63	0.95	1.54	NULL	NULL	NULL	NULL	NULL
comp208243_c0	1.47	0.11	0.02	0.01	0.03	0.06	0.11	Q9WV75	SPON2_RAT	Spondin-2	Rattus norvegicus (Rat).	9e-32
comp207752_c1	4.79	2.97	1.79	0.77	0.97	1.16	0.73	NULL	NULL	NULL	NULL	NULL
comp225855_c0	2.81	4.19	1.4	1	1.42	0.56	0.8	Q7LHG5	YI31B_YEAST	Transposon Ty3-I Gag-Pol polyprotein	Saccharomyces cerevisiae (strain	4e-100
comp218863_c0	27.81	17.42	17.55	18.25	10.42	9.21	6.93	Q5R613	SNX6_PONAB	Sorting nexin-6	Pongo abelii (Sumatran orangutan	0
comp220040_c0	43.68	40.44	29.04	36.96	23.74	23.39	31.4	Q5R7R9	SNW1_PONAB	SNW domain-containing protein 1	Pongo abelii (Sumatran orangutan	0
comp222806_c1	38.12	18.57	14.31	9.31	10.1	7.7	4.76	Q8C5W4	MOR2B_MOUSE	MORC family CW-type zinc finger protein 2B	Mus musculus (Mouse).	0
comp222358_c0	23.17	23.28	28.86	3.72	10.72	7.53	6.71	Q5ZML6	F210A_CHICK	Protein FAM210A	Gallus gallus (Chicken).	9e-37
comp218732_c1	23.55	4.52	2.53	2.89	4.84	3.38	3.67	Q64729	TGFR1_MOUSE	TGF-beta receptor type-1	Mus musculus (Mouse).	0
comp224842_c1	16.44	4.82	3.39	2.73	6.01	3.74	1.77	Q9BY84	DUS16_HUMAN	Dual specificity protein phosphatase 16	Homo sapiens (Human).	8e-109
comp210202_c0	1.3	3.51	0.83	0.12	0.04	0	0.05	NULL	NULL	NULL	NULL	NULL
comp221420_c1	1.39	0.87	0.58	0.07	0.11	0.08	0.02	NULL	NULL	NULL	NULL	NULL
comp223120_c1	11.05	2.52	1.43	1.12	2.15	1.27	0.7	NULL	NULL	NULL	NULL	NULL
comp213953_c0	156.28	155.03	133.54	111.81	59.6	64.99	65.61	Q6TEN1	RAP1B_DANRE	Ras-related protein Rap-1b	Danio rerio (Zebrafish) (Brachyd	7e-116
comp221460_c2	11.25	0.3	4.04	2.46	2.54	1.35	1.92	A0JPE9	GLPK5_DANRE	Putative glycerol kinase 5	Danio rerio (Zebrafish) (Brachyd	3e-175
comp224793_c1	14.1	9.87	2.98	4.93	3.47	2.73	1.99	Q9WU20	MTHR_MOUSE	Methylenetetrahydrofolate reductase	Mus musculus (Mouse).	0
comp221964_c1	22.08	15.09	10.47	8.4	8.98	7.31	7.99	P0CE10	Y4102_ARATH	Putative uncharacterized protein At4g01020, chloroplastic	Arabidopsis thaliana (Mouse-ear	2e-34
comp215788_c0	43.71	31.73	24.51	26.4	19.05	14.1	10.87	Q6AX31	NDC1_XENLA	Nucleoporin NDC1	Xenopus laevis (African clawed f	2e-53
comp213632_c0	1.64	0.27	1.05	0.58	0.16	0.25	0.06	B0JZG0	S23A2_XENTR	Solute carrier family 23 member 2	Xenopus tropicalis (Western claw	2e-111
comp225365_c1	24.85	9.02	8.36	6.34	8.02	5.91	4.65	Q5E9N5	CLPB_BOVIN	Caseinolytic peptidase B protein homolog	Bos taurus (Bovine).	0
comp225776_c0	24.6	10.79	15.35	4.7	12.54	11.17	7.5	P82251	BAT1_HUMAN	B(0,+)-type amino acid transporter 1	Homo sapiens (Human).	5e-106
comp225490_c0	4.37	11.18	2.99	3.23	2.18	2.65	1.95	Q8BX80	ENASE_MOUSE	Cytosolic endo-beta-N-acetylglucosaminidase	Mus musculus (Mouse).	2e-109
comp215610_c1	2.65	1.44	0.43	0.29	0.11	0.03	0.1	Q9VZW5	FMAR_DROME	FMRFamide receptor	Drosophila melanogaster (Fruit f	3e-26
comp219607_c0	22.05	11.84	5.13	4.47	3.16	2.95	1.99	Q5TKR9	KAT6A_RAT	Histone acetyltransferase KAT6A	Rattus norvegicus (Rat).	3e-29
comp223952_c0	3.16	3.17	3.49	2.5	2.36	2.31	1.88	Q5U2P1	CNNM2_RAT	Metal transporter CNNM2	Rattus norvegicus (Rat).	0
comp218050_c0	133.28	73.58	34.36	15.3	22.94	17.16	13.56	Q56A18	SMCE1_RAT	SWI/SNF-related matrix-associated actin-dependent regulator of chromatin subfamily E member 1	Rattus norvegicus (Rat).	2e-15
comp219755_c2	10.68	8.03	6.44	4.5	5.13	5.4	4.97	Q9BSU1	CP070_HUMAN	UPF0183 protein C16orf70	Homo sapiens (Human).	0
comp220360_c1	362.37	274.96	173.26	98.53	129.06	119.57	69.82	Q9VFK6	SETD8_DROME	Histone-lysine N-methyltransferase pr-set7	Drosophila melanogaster (Fruit f	1e-57
comp212306_c0	15.64	2.68	1.7	1.1	2.94	1.38	0.64	NULL	NULL	NULL	NULL	NULL
comp212844_c0	2.7	0.18	0.1	0.06	0.36	0.06	0.22	P23352	KALM_HUMAN	Anosmin-1	Homo sapiens (Human).	4e-28
comp218368_c0	6.9	4.5	2.59	1.25	2.73	1.62	1.38	NULL	NULL	NULL	NULL	NULL
comp222278_c0	15.38	15	11.77	6.33	12.5	9.34	6.88	E7FDB3	NANO1_DANRE	Nanos homolog 1	Danio rerio (Zebrafish) (Brachyd	5e-20
comp216784_c0	4.46	0.93	0.5	0.81	1.57	0.79	0.95	NULL	NULL	NULL	NULL	NULL
comp215045_c2	1.41	0.26	0.14	0.89	0.01	0.02	0.03	P23975	SC6A2_HUMAN	Sodium-dependent noradrenaline transporter	Homo sapiens (Human).	9e-13
comp225547_c0	77.34	23.13	12.02	7.49	14.13	12.61	5.92	A4FUC9	RHPN2_BOVIN	Rhophilin-2	Bos taurus (Bovine).	2e-168
comp224452_c1	29.01	13.37	10.48	9.1	10.87	8.98	10.19	Q52KK4	NAF1_RAT	H/ACA ribonucleoprotein complex non-core subunit NAF1	Rattus norvegicus (Rat).	5e-46
comp224508_c0	22.61	8.55	3.74	1.08	3.53	5.19	1.73	P16423	POLR_DROME	Retrovirus-related Pol polyprotein from type-2 retrotransposable element R2DM	Drosophila melanogaster (Fruit f	1e-11
comp216369_c0	3.72	2.49	0.73	0.79	1.43	1.39	3.84	NULL	NULL	NULL	NULL	NULL
comp211382_c1	1.37	0.69	0.79	0.61	0.5	0.1	0.14	Q9H2A2	AL8A1_HUMAN	Aldehyde dehydrogenase family 8 member A1	Homo sapiens (Human).	6e-129
comp222042_c0	7.23	3.51	3.18	1.79	3.51	3.13	2.27	Q8BID8	FXL14_MOUSE	F-box/LRR-repeat protein 14	Mus musculus (Mouse).	1e-175
comp214229_c0	2.28	0.97	1.69	0.8	0.68	0.44	0.47	NULL	NULL	NULL	NULL	NULL
comp218595_c0	35.54	40.49	31.96	22.41	16.87	16.83	23.4	P45973	CBX5_HUMAN	Chromobox protein homolog 5	Homo sapiens (Human).	8e-08
comp205796_c0	21.34	20.05	15.33	12.7	9.02	8.37	9.86	NULL	NULL	NULL	NULL	NULL
comp223942_c0	5.97	2.61	3.63	4.26	2.76	1.56	1.63	Q12236	PKH2_YEAST	Serine/threonine-protein kinase PKH2	Saccharomyces cerevisiae (strain	1e-11
comp212299_c0	5.19	0.5	0.66	0.31	0.18	0.11	0.05	A6NMZ7	CO6A6_HUMAN	Collagen alpha-6(VI) chain	Homo sapiens (Human).	7e-48
comp215827_c2	0.6	1.97	0.53	0.45	0.07	0.03	0.11	Q6VVW5	ANPRB_MOUSE	Atrial natriuretic peptide receptor 2	Mus musculus (Mouse).	9e-79
comp219145_c0	14.72	7.09	13.51	13.39	8.74	8.35	9.03	Q2TBI4	TRAP1_BOVIN	Heat shock protein 75 kDa, mitochondrial	Bos taurus (Bovine).	2e-71
comp225763_c0	23.16	3.2	2.2	1.84	2.98	2.13	2.15	Q9ULL1	PKHG1_HUMAN	Pleckstrin homology domain-containing family G member 1	Homo sapiens (Human).	3e-71
comp215108_c0	14.01	12.41	12.67	12.65	3.79	3.63	4.58	O75832	PSD10_HUMAN	26S proteasome non-ATPase regulatory subunit 10	Homo sapiens (Human).	7e-73
comp220301_c0	14.84	4.17	2.69	1.47	1.23	1.04	0.48	O94362	YHOF_SCHPO	Uncharacterized GTP-binding protein C428.15	Schizosaccharomyces pombe (strai	1e-76
comp220687_c0	9.05	2.53	1.61	1.09	1.26	1.9	2.14	Q9VFC8	GYS_DROME	Putative glycogen [starch] synthase	Drosophila melanogaster (Fruit f	0
comp214867_c8	66.82	29.52	12.48	8.67	25.37	20.44	11.15	A7Z035	EPN4_BOVIN	Clathrin interactor 1	Bos taurus (Bovine).	6e-92
comp222985_c0	17.94	6.37	10.81	11.41	8.17	7.33	7.91	Q7SY29	SPX2_DANRE	Sugar phosphate exchanger 2	Danio rerio (Zebrafish) (Brachyd	0
comp220859_c0	7.93	4.14	3.07	2.2	2.69	2.01	1.79	Q5R5X9	SMYD4_PONAB	SET and MYND domain-containing protein 4	Pongo abelii (Sumatran orangutan	2e-53
comp209228_c1	1.34	1.07	0.58	0.91	0.05	0.1	0.15	Q8BYF6	SC5A8_MOUSE	Sodium-coupled monocarboxylate transporter 1	Mus musculus (Mouse).	1e-109
comp224348_c0	97.65	77.96	65.11	41.47	41.69	40.78	28.7	Q9Z2V9	CCNI_MOUSE	Cyclin-I	Mus musculus (Mouse).	4e-77
comp214250_c1	510.11	282.09	227.41	178.35	176.02	167.99	231.8	Q6NX31	MCM7_XENTR	DNA replication licensing factor mcm7	Xenopus tropicalis (Western claw	0
comp224121_c2	16.82	5.06	4.52	5.58	6.4	7.9	4.99	Q12767	K0195_HUMAN	Uncharacterized protein KIAA0195	Homo sapiens (Human).	5e-130
comp221937_c1	4.88	2.09	1.76	2.15	2.37	1.31	0.82	Q9JI90	RNF14_MOUSE	E3 ubiquitin-protein ligase RNF14	Mus musculus (Mouse).	2e-71
comp219737_c5	13.39	7	4.07	7.42	3.94	4.46	4.64	Q4X251	AKR1_ASPFU	Palmitoyltransferase akr1	A1100) (Aspergillus fumigatus).	4e-30
comp217435_c0	62.94	76.87	73.16	54.52	36.34	41.97	49.23	Q9Y243	AKT3_HUMAN	RAC-gamma serine/threonine-protein kinase	Homo sapiens (Human).	0
comp226097_c1	32.34	7.67	3.48	2.55	3.96	2.91	2.96	O46385	SVIL_BOVIN	Supervillin	Bos taurus (Bovine).	0
comp220696_c1	4.24	2.67	1.19	1.19	2.32	1.37	1.66	Q7TN73	CASD1_MOUSE	CAS1 domain-containing protein 1	Mus musculus (Mouse).	0
comp224179_c1	54.3	37.61	32.95	38.95	30.01	24.95	21.34	Q4R9C4	G2E3_MACFA	G2/M phase-specific E3 ubiquitin-protein ligase	Macaca fascicularis (Crab-eating	3e-92
comp216773_c1	1.03	0.71	0.51	0.65	0.27	0.22	0.16	Q5RFK5	GLYC_PONAB	Serine hydroxymethyltransferase, cytosolic	Pongo abelii (Sumatran orangutan	4e-67
comp225068_c0	5.4	6.13	5.73	2.18	2.22	2.46	1.51	NULL	NULL	NULL	NULL	NULL
comp217377_c0	4.69	3.6	2.91	1.28	1.32	0.44	0.39	Q95KC9	PCYOX_MACFA	Prenylcysteine oxidase	Macaca fascicularis (Crab-eating	5e-102
comp218948_c0	174.74	51.74	83.18	63.51	42.3	45.25	22.35	Q94887	NRX4_DROME	Neurexin-4	Drosophila melanogaster (Fruit f	1e-137
comp223744_c1	15.74	9.56	12.18	7.42	7.15	5.98	6.68	Q803R5	MTR1_DANRE	Cap-specific mRNA (nucleoside-2'-O-)-methyltransferase 1	Danio rerio (Zebrafish) (Brachyd	2e-65
comp216671_c0	29.37	9.02	10.25	6.49	8.73	10.71	15.19	Q5BIS9	AAKB1_BOVIN	5'-AMP-activated protein kinase subunit beta-1	Bos taurus (Bovine).	3e-84
comp223490_c2	20.66	14.43	9.86	9.5	5.67	5.58	4.07	Q6ZNE5	BAKOR_HUMAN	Beclin 1-associated autophagy-related key regulator	Homo sapiens (Human).	2e-94
comp163878_c0	2.57	2.1	0.82	1.29	0.25	0.3	0.76	P0AG05	S3AD_ECOLX	Streptomycin 3''-adenylyltransferase	Escherichia coli.	0
comp214181_c0	2.95	0.81	2.6	2.41	0.5	0.59	0.43	O88923	LPHN2_RAT	Latrophilin-2	Rattus norvegicus (Rat).	8e-06
comp214977_c1	2.5	0.46	0.98	1.05	0.64	0.8	0.18	Q865R1	PAOX_BOVIN	Peroxisomal N(1)-acetyl-spermine/spermidine oxidase	Bos taurus (Bovine).	1e-56
comp224580_c1	3.84	0.52	0.12	0.09	0.38	0.31	0.21	Q14642	I5P1_HUMAN	Type I inositol 1,4,5-trisphosphate 5-phosphatase	Homo sapiens (Human).	8e-138
comp204716_c1	1.14	0.8	0.05	0.09	0.06	0.07	0.01	NULL	NULL	NULL	NULL	NULL
comp216498_c0	2.33	2.55	3.27	2.17	1.55	0.89	1.57	P51521	OVO_DROME	Protein ovo	Drosophila melanogaster (Fruit f	1e-13
comp216774_c2	57.29	26.26	16.06	10.93	15.67	17.42	14.12	Q9R1A8	RFWD2_MOUSE	E3 ubiquitin-protein ligase RFWD2	Mus musculus (Mouse).	0
comp213413_c0	1.71	0.02	0.19	0.52	0.04	0.02	0.14	NULL	NULL	NULL	NULL	NULL
comp210931_c0	103.72	153.07	75.23	54.33	39.84	45.72	41.65	NULL	NULL	NULL	NULL	NULL
comp223744_c0	17.64	14.01	14.53	9.4	8.84	8.57	9.67	Q803R5	MTR1_DANRE	Cap-specific mRNA (nucleoside-2'-O-)-methyltransferase 1	Danio rerio (Zebrafish) (Brachyd	0
comp223339_c0	3.99	1.92	1.64	1.36	1.77	1.02	0.77	Q80SX5	OTOP2_MOUSE	Otopetrin-2	Mus musculus (Mouse).	6e-24
comp217621_c1	2	0.44	0.58	1.62	0.14	0.06	0.2	Q9QW30	NOTC2_RAT	Neurogenic locus notch homolog protein 2	Rattus norvegicus (Rat).	3e-14
comp223521_c0	1.85	0.79	0.85	0.51	0.45	0.26	0.12	Q9VZW5	FMAR_DROME	FMRFamide receptor	Drosophila melanogaster (Fruit f	2e-08
comp215476_c0	1.73	1.64	0.89	1.58	0.58	0.8	0.69	Q9VZW5	FMAR_DROME	FMRFamide receptor	Drosophila melanogaster (Fruit f	8e-10
comp220983_c0	65.16	30.66	26.04	25.92	18.41	14.9	12.68	Q91ZS8	RED1_MOUSE	Double-stranded RNA-specific editase 1	Mus musculus (Mouse).	5e-80
comp222829_c1	20.72	20.24	13.43	11.91	6.96	5.82	8.91	P48553	TPC10_HUMAN	Trafficking protein particle complex subunit 10	Homo sapiens (Human).	0
comp215913_c0	2.46	0.07	0.59	0.27	0.56	0.07	0.15	Q75N90	FBN3_HUMAN	Fibrillin-3	Homo sapiens (Human).	2e-64
comp224410_c1	40.97	42.54	32.77	8.63	18.87	15.36	13.85	NULL	NULL	NULL	NULL	NULL
comp223476_c0	20.01	14.08	3.95	0.43	3.48	4.68	1.6	P04919	B3AT_MOUSE	Band 3 anion transport protein	Mus musculus (Mouse).	3e-77
comp225231_c1	18.85	9.11	6.97	8.26	7.83	6.2	6.78	Q5SQX6	CYFP2_MOUSE	Cytoplasmic FMR1-interacting protein 2	Mus musculus (Mouse).	0
comp226177_c6	120.19	62.18	50.86	58.54	44.35	42.98	53.09	Q6GQD0	NBP1B_XENLA	Nuclear cap-binding protein subunit 1-B	Xenopus laevis (African clawed f	0
comp212952_c0	1.21	2.19	1.62	1.06	0.38	0.2	0.44	NULL	NULL	NULL	NULL	NULL
comp195944_c0	0.31	1.26	0.22	0.29	0.01	0.03	0.04	NULL	NULL	NULL	NULL	NULL
comp212929_c0	6.01	1.77	4.01	2.47	1.13	0.89	0.67	Q3ZCX4	ZN568_HUMAN	Zinc finger protein 568	Homo sapiens (Human).	7e-108
comp225427_c1	126.15	34.63	41.05	55.17	40.98	34.54	36.63	Q7YR26	TOP1_CHLAE	DNA topoisomerase 1	Chlorocebus aethiops (Green monk	0
comp223304_c1	9.02	2.3	5.7	7.39	5.05	3.48	2.33	Q569T7	NAGT1_XENLA	Sodium-dependent glucose transporter 1	Xenopus laevis (African clawed f	2e-09
comp216783_c5	44.33	13.04	5.09	6.42	3.48	4.79	7.89	Q7L0X2	F194A_HUMAN	Protein FAM194A	Homo sapiens (Human).	3e-46
comp224256_c0	11.61	19.76	3.83	2.45	3.78	2.6	2.49	P50464	UNC97_CAEEL	LIM domain-containing protein unc-97	Caenorhabditis elegans.	9e-123
comp216729_c1	44.26	11.79	9.91	11.63	17.47	10.17	7.99	Q6ZNG1	ZN600_HUMAN	Zinc finger protein 600	Homo sapiens (Human).	3e-16
comp222068_c0	48.79	9.65	4.96	2.22	6.18	6.38	6.78	Q9XSC3	WDR44_BOVIN	WD repeat-containing protein 44	Bos taurus (Bovine).	0
comp226227_c0	1.81	0.19	0.15	0.18	0.57	0.49	0.61	Q8TDJ6	DMXL2_HUMAN	DmX-like protein 2	Homo sapiens (Human).	0
comp219189_c2	4.95	1.24	0.45	0.27	0.2	0.27	0.29	Q9NS40	KCNH7_HUMAN	Potassium voltage-gated channel subfamily H member 7	Homo sapiens (Human).	0
comp225534_c1	11.31	4.09	2.75	1.31	1.94	1.29	0.66	NULL	NULL	NULL	NULL	NULL
comp218234_c3	4.36	1.4	3.62	2.5	1.76	1.13	0.96	NULL	NULL	NULL	NULL	NULL
comp203984_c0	5.36	1.25	2.12	1.4	1.61	0.78	0.31	NULL	NULL	NULL	NULL	NULL
comp219036_c1	1.43	2.12	1.59	1.97	0.9	1.05	1	NULL	NULL	NULL	NULL	NULL
comp216621_c0	1.21	0.7	0.58	0.65	0.2	0.2	0.09	Q5IS75	ACHB3_PANTR	Neuronal acetylcholine receptor subunit beta-3	Pan troglodytes (Chimpanzee).	2e-44
comp224312_c0	55.04	15.15	15.45	18.96	12.83	12.42	16.13	A5D6V4	TM17B_DANRE	Transmembrane protein 17B	Danio rerio (Zebrafish) (Brachyd	7e-57
comp217088_c0	99.62	64.07	44.81	30.88	25.39	15.69	10.6	A7YE96	TT30A_DANRE	Tetratricopeptide repeat protein 30A	Danio rerio (Zebrafish) (Brachyd	7e-86
comp224004_c0	5.79	10.45	3.79	3.53	3.3	2.56	2.13	Q68CJ6	SLIP_HUMAN	Nuclear GTPase SLIP-GC	Homo sapiens (Human).	4e-28
comp225673_c0	20.51	32.35	9.06	6.21	4.76	3.06	2.72	Q90577	SRCA_CHICK	Sarcalumenin	Gallus gallus (Chicken).	2e-176
comp217378_c6	2.79	1.2	1.2	1.08	0.49	0.67	0.83	Q6PT52	CLCA1_MACMU	Calcium-activated chloride channel regulator 1	Macaca mulatta (Rhesus macaque).	2e-09
comp222965_c0	2.94	0.5	0.48	0.08	0.22	0.31	0.22	Q9JM58	CRLF1_MOUSE	Cytokine receptor-like factor 1	Mus musculus (Mouse).	5e-06
comp219905_c1	28.94	10.89	20.08	20.62	11.16	12.46	19.78	Q9D994	WDR38_MOUSE	WD repeat-containing protein 38	Mus musculus (Mouse).	2e-77
comp217717_c1	5.63	0.69	0.58	0.81	0.7	0.52	0.35	Q4JL91	IPPK_DANRE	Inositol-pentakisphosphate 2-kinase	Danio rerio (Zebrafish) (Brachyd	7e-63
comp221046_c0	14.02	4.5	2.87	6.92	4.21	3.07	2.69	Q93073	SBP2L_HUMAN	Selenocysteine insertion sequence-binding protein 2-like	Homo sapiens (Human).	5e-124
comp198553_c0	4.84	4.71	5.33	4.14	2.27	2.19	3.34	NULL	NULL	NULL	NULL	NULL
comp224813_c1	13.69	5.18	3.01	3.54	2.53	1.36	2.65	A8C750	THADA_CANFA	Thyroid adenoma-associated protein homolog	Canis familiaris (Dog) (Canis lu	1e-69
comp223713_c1	38.7	16.43	8.21	4.31	8.14	7.87	7.75	Q91738	FAK1_XENLA	Focal adhesion kinase 1	Xenopus laevis (African clawed f	1e-32
comp225697_c0	75.84	25.53	12.96	7.51	8.44	8.5	5.88	Q8NHQ8	RASF8_HUMAN	Ras association domain-containing protein 8	Homo sapiens (Human).	2e-36
comp214905_c0	6.02	4.23	3.9	1.95	1.28	1	1.41	Q24732	GLAS_DROVI	Protein glass	Drosophila virilis (Fruit fly).	2e-12
comp214353_c5	2.35	1.83	0.58	0.16	0.1	0.86	0.66	Q3T077	TPPP2_BOVIN	Tubulin polymerization-promoting protein family member 2	Bos taurus (Bovine).	2e-48
comp218066_c0	3.9	4.07	0.86	0.07	0.63	0.6	0.33	Q0P4Y1	NAT16_XENTR	Putative N-acetyltransferase 16	Xenopus tropicalis (Western claw	7e-20
comp221414_c2	108.72	81.74	54.8	60.06	53.57	47.29	39.37	Q52KN9	CWC22_XENLA	Pre-mRNA-splicing factor CWC22 homolog	Xenopus laevis (African clawed f	0
comp226255_c0	11.16	2.38	1.38	0.43	1.68	1.03	0.35	Q8IZQ1	WDFY3_HUMAN	WD repeat and FYVE domain-containing protein 3	Homo sapiens (Human).	0
comp222770_c1	32.69	13.52	9.17	5.9	9.98	7.52	5.48	Q7SXN5	DNM1L_DANRE	Dynamin-1-like protein	Danio rerio (Zebrafish) (Brachyd	0
comp223883_c0	29.85	12.65	12.07	12.72	17.02	16.02	16.18	Q9UPN4	AZI1_HUMAN	5-azacytidine-induced protein 1	Homo sapiens (Human).	0
comp218471_c0	12.24	3.38	8.99	6	3.06	2.51	2.28	NULL	NULL	NULL	NULL	NULL
comp220184_c0	6.75	7.91	2.33	2.83	4.19	4.46	2.15	Q7T3E5	KAT3_DANRE	Kynurenine--oxoglutarate transaminase 3	Danio rerio (Zebrafish) (Brachyd	8e-179
comp216346_c0	3.88	3.04	1.53	1.04	0.89	0.41	0.25	Q13951	PEBB_HUMAN	Core-binding factor subunit beta	Homo sapiens (Human).	5e-68
comp225187_c2	25.35	7.86	8.19	12.87	8.3	5.92	10.08	Q6AZA0	THIL_DANRE	Acetyl-CoA acetyltransferase, mitochondrial	Danio rerio (Zebrafish) (Brachyd	0
comp221026_c0	19.2	9.65	7.88	5.73	4.52	3.63	1.78	Q5BIM5	ZFY27_BOVIN	Protrudin	Bos taurus (Bovine).	2e-25
comp210629_c0	56.67	36.45	18.19	11.32	7.99	8.88	9.65	P11348	DHPR_RAT	Dihydropteridine reductase	Rattus norvegicus (Rat).	4e-103
comp210374_c1	138.73	89.61	46.83	13.55	16.45	13.05	16.3	Q6P881	NSE1_XENTR	Non-structural maintenance of chromosomes element 1 homolog	Xenopus tropicalis (Western claw	1e-48
comp216359_c2	2.79	0.35	1.56	2.21	0.69	0.44	0.91	NULL	NULL	NULL	NULL	NULL
comp218759_c1	71.55	58.58	32.54	19.63	21.97	18.2	18.75	Q99PP2	ZN318_MOUSE	Zinc finger protein 318	Mus musculus (Mouse).	8e-43
comp223081_c0	34.7	34.28	10.54	4.23	11.06	4.19	2.7	NULL	NULL	NULL	NULL	NULL
comp223300_c1	148.82	77.05	63.63	44.2	46.61	43.7	28.8	Q8TAA9	VANG1_HUMAN	Vang-like protein 1	Homo sapiens (Human).	6e-172
comp222009_c0	9.98	2.07	1.25	1.76	1.61	0.88	0.86	Q8WWZ7	ABCA5_HUMAN	ATP-binding cassette sub-family A member 5	Homo sapiens (Human).	0
comp220568_c0	139.74	56.34	40.72	41.36	32.35	26.02	29.78	Q6NZ22	MET14_DANRE	Methyltransferase-like protein 14	Danio rerio (Zebrafish) (Brachyd	1e-99
comp218814_c0	12.26	17.27	6.12	0.73	5.99	6.05	1.9	NULL	NULL	NULL	NULL	NULL
comp226011_c0	10.08	2.89	1.62	0.65	0.73	0.51	0.81	Q5THJ4	VP13D_HUMAN	Vacuolar protein sorting-associated protein 13D	Homo sapiens (Human).	0
comp224405_c0	159.05	83.12	43.38	32.07	25.62	20.28	16.48	Q3TMW1	C102A_MOUSE	Coiled-coil domain-containing protein 102A	Mus musculus (Mouse).	3e-102
comp222782_c0	201.92	166.77	122.09	133.19	117.07	104.91	55.38	B1H116	UCK2_XENTR	Uridine-cytidine kinase 2	Xenopus tropicalis (Western claw	4e-108
comp214978_c0	33.81	16.38	13.24	14.84	17.32	8.44	9.42	Q6PCD5	RFWD3_HUMAN	E3 ubiquitin-protein ligase RFWD3	Homo sapiens (Human).	2e-116
comp215673_c0	7.44	3.05	3.81	1.12	3.39	1.76	1.45	NULL	NULL	NULL	NULL	NULL
comp218387_c6	2.7	0.17	1.15	2.25	0.83	0.77	1.08	P15845	SM20_SCHMA	20 kDa calcium-binding protein	Schistosoma mansoni (Blood fluke	8e-42
comp222678_c0	16.73	34.81	11.43	24.42	19.89	17.35	16.47	O43663	PRC1_HUMAN	Protein regulator of cytokinesis 1	Homo sapiens (Human).	4e-103
comp225390_c1	26.67	27.4	24	14.66	12.4	9.95	9.06	A4IFD7	ZNT7_BOVIN	Zinc transporter 7	Bos taurus (Bovine).	7e-157
comp218215_c0	17.41	3.79	4.02	1.44	3.38	2.43	2.78	NULL	NULL	NULL	NULL	NULL
comp222908_c0	1.7	0.3	0.19	0.27	0.29	0.22	0.84	Q9TUI8	FAAH1_PIG	Fatty-acid amide hydrolase 1	Sus scrofa (Pig).	2e-97
comp218663_c0	7.64	5.13	5.38	4.1	1.76	1.37	0.98	Q9WVR6	LAT2_RAT	Large neutral amino acids transporter small subunit 2	Rattus norvegicus (Rat).	1e-108
comp222949_c0	46.91	43.14	37.92	15.97	44.73	30.78	14.23	P40123	CAP2_HUMAN	Adenylyl cyclase-associated protein 2	Homo sapiens (Human).	3e-74
comp223366_c1	60.79	20.41	48.12	43.18	27.59	23.44	36.1	Q96GD3	SCMH1_HUMAN	Polycomb protein SCMH1	Homo sapiens (Human).	3e-130
comp216106_c0	53.37	43.86	36.31	35.32	26.85	22.18	30.49	Q7L014	DDX46_HUMAN	Probable ATP-dependent RNA helicase DDX46	Homo sapiens (Human).	0
comp213895_c0	117.52	126.92	83.45	64.17	40.4	36.55	44.36	NULL	NULL	NULL	NULL	NULL
comp213181_c1	17.03	9.79	6.41	3.38	3.64	3.66	2.66	Q5MCW4	ZN569_HUMAN	Zinc finger protein 569	Homo sapiens (Human).	6e-26
comp225897_c0	4.09	0.62	0.66	0.84	0.82	0.96	1.47	Q3USL1	KLDC9_MOUSE	Kelch domain-containing protein 9	Mus musculus (Mouse).	7e-22
comp224960_c2	12.15	7.71	8.09	6.39	6.89	4.61	6.94	Q8IYL2	TRM44_HUMAN	Probable tRNA (uracil-O(2)-)-methyltransferase	Homo sapiens (Human).	1e-140
comp225782_c0	13.09	5.13	4.56	3.71	4.24	3.18	5.7	Q8BP56	ATHL1_MOUSE	Acid trehalase-like protein 1	Mus musculus (Mouse).	2e-139
comp214877_c6	1.95	1.15	1.22	1.36	0.61	0.65	0.61	Q9BSD7	NTPCR_HUMAN	Cancer-related nucleoside-triphosphatase	Homo sapiens (Human).	5e-60
comp224640_c1	42.73	28.27	26.37	16.74	14.42	10.04	9.26	Q5EAW4	MCM10_XENLA	Protein MCM10 homolog	Xenopus laevis (African clawed f	2e-60
comp222929_c1	15.57	14.41	14.69	11.26	10.16	10.8	7.28	NULL	NULL	NULL	NULL	NULL
comp212199_c6	9.3	7.58	5.18	1.71	1.77	0.84	0.97	NULL	NULL	NULL	NULL	NULL
comp223242_c2	27.81	14.64	13.8	3.15	6.96	9.29	6.16	Q5VU57	CBPC6_HUMAN	Cytosolic carboxypeptidase 6	Homo sapiens (Human).	0
comp223687_c0	15.72	3.81	6.02	3.05	6.89	4.79	3.24	Q6P3W7	SCYL2_HUMAN	SCY1-like protein 2	Homo sapiens (Human).	0
comp214445_c0	26.21	5.78	4.14	2.79	4.06	3.32	1.26	P49021	TIM_DROME	Protein timeless	Drosophila melanogaster (Fruit f	4e-62
comp224040_c1	47.08	8.63	10.1	10.07	14.79	9.84	7.45	Q9QZ81	AGO2_RAT	Protein argonaute-2	Rattus norvegicus (Rat).	0
comp220705_c0	3.36	0.44	0.56	0.97	0.83	0.72	0.55	Q9MZD1	S17A5_SHEEP	Sialin	Ovis aries (Sheep).	2e-97
comp222701_c0	4.98	5.14	3.41	4.31	3.37	2.68	2.17	Q9QUG2	POLK_MOUSE	DNA polymerase kappa	Mus musculus (Mouse).	2e-164
comp220825_c1	7.45	6.44	4.38	3.01	3.25	2.89	3.15	Q1LXE6	TT39C_DANRE	Tetratricopeptide repeat protein 39C	Danio rerio (Zebrafish) (Brachyd	1e-12
comp212217_c0	5.26	5.14	1	0.14	0.28	0.59	0.21	Q24498	RY44_DROME	Ryanodine receptor 44F	Drosophila melanogaster (Fruit f	4e-10
comp225680_c1	5.09	1.44	0.6	0.46	1.03	0.83	1.54	P42356	PI4KA_HUMAN	Phosphatidylinositol 4-kinase alpha	Homo sapiens (Human).	2e-71
comp221510_c0	29.21	5.89	3.9	3.22	6.91	4.84	1.49	NULL	NULL	NULL	NULL	NULL
comp207466_c0	7.07	5.35	3.85	3.15	2.45	1.82	0.88	NULL	NULL	NULL	NULL	NULL
comp216582_c4	73.13	67.61	51.33	38.73	36.45	32.33	33.7	Q9H074	PAIP1_HUMAN	Polyadenylate-binding protein-interacting protein 1	Homo sapiens (Human).	8e-46
comp225250_c0	18.04	11.06	4.62	1.57	6.12	5.29	0.77	Q9UI43	RRMJ2_HUMAN	Putative ribosomal RNA methyltransferase 2	Homo sapiens (Human).	6e-76
comp224170_c1	1.19	1.07	1.33	0.53	0.65	0.47	0.33	P20849	CO9A1_HUMAN	Collagen alpha-1(IX) chain	Homo sapiens (Human).	4e-86
comp220868_c2	7.34	3.3	2.04	2.36	1.5	1.59	2.3	O15254	ACOX3_HUMAN	Peroxisomal acyl-coenzyme A oxidase 3	Homo sapiens (Human).	0
comp211757_c0	0.47	0.77	0.81	1.41	0.26	0.24	0.42	NULL	NULL	NULL	NULL	NULL
comp221950_c0	8.71	3.05	2.83	1.42	2.28	2.16	1.28	NULL	NULL	NULL	NULL	NULL
comp224360_c0	89.84	65.63	45.09	27.59	22.96	19.99	18.55	Q8NEN0	ARMC2_HUMAN	Armadillo repeat-containing protein 2	Homo sapiens (Human).	0
comp219070_c1	23.21	22.12	13.06	20.34	11.79	9	7.67	Q9DCX1	MD2BP_MOUSE	MAD2L1-binding protein	Mus musculus (Mouse).	3e-10
comp223795_c1	4.71	3.72	1.69	3.2	1.59	1	1.6	B0DZL3	AMPP1_LACBS	Probable Xaa-Pro aminopeptidase P	deceiver) (Laccaria laccata var.	2e-139
comp221889_c0	20.31	11.69	2.86	6.19	7.55	8.42	7.14	Q7Z3G6	PRIC2_HUMAN	Prickle-like protein 2	Homo sapiens (Human).	3e-126
comp225404_c0	30.02	21.32	18.26	10.52	10.08	8.55	6.94	Q6NXH2	MANEA_MOUSE	Glycoprotein endo-alpha-1,2-mannosidase	Mus musculus (Mouse).	3e-149
comp219464_c1	97.51	76.72	48.82	27.96	24.01	16.68	16.13	Q9HCD5	NCOA5_HUMAN	Nuclear receptor coactivator 5	Homo sapiens (Human).	5e-36
comp223924_c1	27.44	18.61	16.34	13.23	7.86	5.26	4.05	Q05B18	SHQ1_XENTR	Protein SHQ1 homolog	Xenopus tropicalis (Western claw	3e-146
comp207500_c0	1.48	0.66	0.33	0.05	0.52	0.18	0.18	NULL	NULL	NULL	NULL	NULL
comp224129_c1	93.03	63.17	49.08	49.7	46.86	41.84	36.66	Q10741	ADA10_BOVIN	Disintegrin and metalloproteinase domain-containing protein 10	Bos taurus (Bovine).	0
comp217303_c4	10.48	2.86	3.03	2.38	3.89	2.7	1.76	NULL	NULL	NULL	NULL	NULL
comp213683_c0	2.97	1.79	0.82	0.67	1.45	1.1	0.56	NULL	NULL	NULL	NULL	NULL
comp188189_c0	79.09	24.55	20.45	25.1	16.87	12.44	9.98	Q5JVG2	ZN484_HUMAN	Zinc finger protein 484	Homo sapiens (Human).	3e-44
comp212588_c2	9.37	1.6	1.46	0.93	1.17	1.24	0.67	A2A935	PRD16_MOUSE	PR domain zinc finger protein 16	Mus musculus (Mouse).	3e-13
comp225493_c0	13.96	9.83	7.11	5.21	4.45	3.89	4.2	P49447	CY561_HUMAN	Cytochrome b561	Homo sapiens (Human).	1e-66
comp223605_c2	7.75	2.38	3.12	2.01	1.58	0.7	0.73	B4XSZ6	LECA6_MACLB	C-type lectin A6	Macrovipera lebetina (Levantine	4e-09
comp217539_c0	10.81	12.44	9.67	2.18	10.03	9.33	3.43	O95573	ACSL3_HUMAN	Long-chain-fatty-acid--CoA ligase 3	Homo sapiens (Human).	2e-22
comp221844_c1	9.56	1.75	3.64	4.2	2.38	2.17	1.99	Q5ZHV2	NAA35_CHICK	N-alpha-acetyltransferase 35, NatC auxiliary subunit	Gallus gallus (Chicken).	0
comp213948_c1	1.23	1.66	1.21	0.74	0.19	0.29	0.48	NULL	NULL	NULL	NULL	NULL
comp220932_c2	7.03	3.55	1.35	1.25	1.13	2.23	2.37	Q9VUL9	FUCTA_DROME	Glycoprotein 3-alpha-L-fucosyltransferase A	Drosophila melanogaster (Fruit f	2e-59
comp212749_c0	0.61	1.61	0.63	0.94	0.3	0.19	0.21	NULL	NULL	NULL	NULL	NULL
comp208868_c1	0.87	1.43	0.91	0.75	0.19	0.16	0.24	NULL	NULL	NULL	NULL	NULL
comp216823_c0	3.16	3.52	2.02	1.62	1.34	1.29	1.4	Q6AY20	MPRD_RAT	Cation-dependent mannose-6-phosphate receptor	Rattus norvegicus (Rat).	5e-46
comp197740_c0	3.69	0.07	0.29	0.1	0.08	0.07	0.06	Q6ZSM3	MOT12_HUMAN	Monocarboxylate transporter 12	Homo sapiens (Human).	8e-48
comp224736_c4	13.6	11.73	11.77	16.25	9.25	9.13	11.94	Q4R4C9	ARFG3_MACFA	ADP-ribosylation factor GTPase-activating protein 3	Macaca fascicularis (Crab-eating	2e-73
comp214527_c1	2.51	2.45	1.76	0.38	0.84	0.99	0.47	Q9NBX4	RTXE_DROME	Probable RNA-directed DNA polymerase from transposon X-element	Drosophila melanogaster (Fruit f	2e-27
comp226177_c2	77.65	42.48	31.69	37.14	33.64	30.7	30.89	Q6DIE2	NCBP1_XENTR	Nuclear cap-binding protein subunit 1	Xenopus tropicalis (Western claw	4e-142
comp223437_c2	85.41	70.54	53.46	53.07	35.37	22.71	17.17	Q32PW3	TAF2_DANRE	Transcription initiation factor TFIID subunit 2	Danio rerio (Zebrafish) (Brachyd	0
comp223142_c0	7.72	1.16	1.32	0.75	1.01	0.64	0.75	Q90687	PTN11_CHICK	Tyrosine-protein phosphatase non-receptor type 11	Gallus gallus (Chicken).	3e-91
comp214146_c3	47.71	47.2	46.42	36.33	23.56	19.9	24.35	Q99615	DNJC7_HUMAN	DnaJ homolog subfamily C member 7	Homo sapiens (Human).	6e-180
comp217022_c0	18.49	9.92	7.01	3.31	10.09	8.57	7.89	Q8BJ48	NAGPA_MOUSE	N-acetylglucosamine-1-phosphodiester alpha-N-acetylglucosaminidase	Mus musculus (Mouse).	1e-103
comp218156_c0	22.47	22.52	20.18	17.04	13.91	15.82	13.94	Q5RE03	PRP18_PONAB	Pre-mRNA-splicing factor 18	Pongo abelii (Sumatran orangutan	1e-131
comp225400_c1	11.42	2.94	1.56	1.23	2.3	1.73	1.21	O08873	MADD_RAT	MAP kinase-activating death domain protein	Rattus norvegicus (Rat).	0
comp215054_c0	19.49	5.4	3.77	3.97	8.8	6.83	3.61	Q8VEB1	GRK5_MOUSE	G protein-coupled receptor kinase 5	Mus musculus (Mouse).	0
comp220860_c0	109.9	27.78	20.58	32.82	25.14	20.22	10.33	Q3LGD4	RFP4A_DANRE	Rab11 family-interacting protein 4A	Danio rerio (Zebrafish) (Brachyd	1e-60
comp221541_c0	101.24	117.89	76.33	43.74	38.2	36.71	41.47	D3ZTX0	TMED7_RAT	Transmembrane emp24 domain-containing protein 7	Rattus norvegicus (Rat).	2e-52
comp215332_c1	29.53	15.15	7.33	8.24	11.91	12.48	30.78	Q9UBN7	HDAC6_HUMAN	Histone deacetylase 6	Homo sapiens (Human).	0
comp210608_c4	3.75	1.07	0.6	0.58	0.7	0.99	1.61	Q8TDX9	PK1L1_HUMAN	Polycystic kidney disease protein 1-like 1	Homo sapiens (Human).	9e-118
comp223651_c0	32.79	22.64	10.69	9.34	16.78	15.66	9.24	Q0VGK4	GDPD1_RAT	Glycerophosphodiester phosphodiesterase domain-containing protein 1	Rattus norvegicus (Rat).	6e-109
comp215389_c0	1.71	0.51	0.23	0.05	0.1	0.16	0.06	NULL	NULL	NULL	NULL	NULL
comp216881_c4	170.27	149.78	79.45	38.38	23.22	21	18.68	Q9QYI4	DJB12_MOUSE	DnaJ homolog subfamily B member 12	Mus musculus (Mouse).	3e-106
comp211379_c0	7.57	2.15	1.51	1.4	0.87	0.62	0.65	NULL	NULL	NULL	NULL	NULL
comp225007_c0	3.18	3.18	2.55	2.08	2.07	1.96	2.93	I0IUP4	MCM9_CHICK	DNA helicase MCM9	Gallus gallus (Chicken).	0
comp222737_c0	56.01	25.51	13.96	9.35	6.99	8.3	3.59	Q9QZP2	PRDM4_RAT	PR domain zinc finger protein 4	Rattus norvegicus (Rat).	9e-09
comp222290_c0	0.85	1.48	1.45	0.83	0.78	0.23	0.52	Q08890	IDS_MOUSE	Iduronate 2-sulfatase	Mus musculus (Mouse).	5e-140
comp213490_c0	2.15	0.14	0.2	0.3	0.18	0.57	0.77	Q95LD9	AHR_DELLE	Aryl hydrocarbon receptor	Delphinapterus leucas (Beluga wh	1e-78
comp221611_c2	21.2	9.17	4.6	2.97	3.85	2.4	1.66	NULL	NULL	NULL	NULL	NULL
comp169254_c0	2.12	0.83	1.05	1.06	0.08	0.35	0.26	NULL	NULL	NULL	NULL	NULL
comp223817_c0	8.45	0.8	1.03	0.56	1.08	0.72	0.13	Q9QYP1	LRP4_RAT	Low-density lipoprotein receptor-related protein 4	Rattus norvegicus (Rat).	2e-99
comp216391_c1	102.4	106.89	75.3	54.21	46.7	59.91	46.23	Q1LWC2	T106B_DANRE	Transmembrane protein 106B	Danio rerio (Zebrafish) (Brachyd	3e-38
comp220910_c0	6.9	3.94	2.21	0.93	1.15	0.9	0.44	Q0V9V7	RUN3A_XENTR	RUN domain-containing protein 3A	Xenopus tropicalis (Western claw	1e-84
comp221084_c0	41.95	12.63	9.66	14.11	15.61	9.6	11.21	Q8NI77	KI18A_HUMAN	Kinesin-like protein KIF18A	Homo sapiens (Human).	0
comp215198_c3	4.67	3.12	1.88	1.36	1.76	0.94	2.09	Q8N961	ABTB2_HUMAN	Ankyrin repeat and BTB/POZ domain-containing protein 2	Homo sapiens (Human).	9e-13
comp214991_c0	1.51	2.74	0.74	0.68	0.6	0.56	0.54	Q9N658	GFI1_DROME	Zinc finger protein sens	Drosophila melanogaster (Fruit f	1e-11
comp224486_c0	4.83	0.23	0.37	0.38	0.29	0.47	1.03	P17139	CO4A1_CAEEL	Collagen alpha-1(IV) chain	Caenorhabditis elegans.	7e-109
comp226212_c0	9.71	3.01	1.92	0.93	1.65	1.25	1.3	Q8IVE3	PKHH2_HUMAN	Pleckstrin homology domain-containing family H member 2	Homo sapiens (Human).	0
comp223132_c0	51.72	30.07	18.73	9.41	9.05	6.98	3.73	Q9JII1	INP5E_MOUSE	72 kDa inositol polyphosphate 5-phosphatase	Mus musculus (Mouse).	8e-135
comp213797_c0	1.74	1.73	0.3	0.36	0.18	0.27	0.07	NULL	NULL	NULL	NULL	NULL
comp218711_c0	6.05	8.83	3.13	3.61	1.74	1.73	3.54	NULL	NULL	NULL	NULL	NULL
comp213069_c0	11.86	4.59	9.18	12.02	4.65	4.86	5.25	Q8N895	ZN366_HUMAN	Zinc finger protein 366	Homo sapiens (Human).	7e-17
comp226194_c0	25.91	7.83	6.52	7.97	9.24	7.12	10.51	Q8N3X1	FNBP4_HUMAN	Formin-binding protein 4	Homo sapiens (Human).	1e-31
comp219841_c0	5.87	1.12	0.45	0.6	0.85	0.61	0.5	O13728	AIN1_SCHPO	Alpha-actinin-like protein 1	Schizosaccharomyces pombe (strai	2e-08
comp219870_c0	113.97	33.68	21.18	20.13	13.72	11.84	8.12	Q5GH73	XKR6_HUMAN	XK-related protein 6	Homo sapiens (Human).	1e-44
comp225998_c1	17.14	5.1	5.01	6.46	4.57	4.1	3.67	NULL	NULL	NULL	NULL	NULL
comp218783_c2	2.32	1.02	0.41	0.27	0.05	0.14	0.11	Q9BYK8	HELZ2_HUMAN	Helicase with zinc finger domain 2	Homo sapiens (Human).	5e-150
comp223000_c2	4.78	3.08	2.25	1.69	1.86	1.8	1.56	Q6ZPJ0	TEX2_MOUSE	Testis-expressed sequence 2 protein	Mus musculus (Mouse).	7e-118
comp214364_c6	6.56	1.93	7.72	4.33	1.74	1.16	1.79	O60218	AK1BA_HUMAN	Aldo-keto reductase family 1 member B10	Homo sapiens (Human).	9e-101
comp220909_c0	5.38	7.4	2.97	0.71	1.12	0.75	0.92	Q5R868	TM246_PONAB	Transmembrane protein 246	Pongo abelii (Sumatran orangutan	2e-46
comp217722_c0	1.31	0.94	0.84	0.7	0.21	0.24	0.13	Q9HCX4	TRPC7_HUMAN	Short transient receptor potential channel 7	Homo sapiens (Human).	2e-103
comp225809_c1	112.57	37.31	18.04	6.57	11.47	10.54	7.16	NULL	NULL	NULL	NULL	NULL
comp211989_c0	1.16	0.75	0.55	0.38	0.09	0.04	0.1	Q8IUB2	WFDC3_HUMAN	WAP four-disulfide core domain protein 3	Homo sapiens (Human).	4e-11
comp222390_c0	65.39	16.1	5.63	5.07	7.68	5.03	6.52	NULL	NULL	NULL	NULL	NULL
comp218921_c0	5.3	1.35	1.75	2.85	2.59	1.23	0.32	Q96NR8	RDH12_HUMAN	Retinol dehydrogenase 12	Homo sapiens (Human).	4e-98
comp208938_c0	1.31	0.54	0.79	0.36	0.22	0.04	0.34	NULL	NULL	NULL	NULL	NULL
comp226133_c0	33.73	12.11	3.34	4.25	6.07	4.97	5.74	Q5XX13	FBW10_HUMAN	F-box/WD repeat-containing protein 10	Homo sapiens (Human).	9e-125
comp216709_c0	238.77	175.37	154.11	194.95	90.2	62.26	91.1	P17844	DDX5_HUMAN	Probable ATP-dependent RNA helicase DDX5	Homo sapiens (Human).	0
comp217252_c1	5.55	3.76	2.15	3.99	2.09	1.48	1.17	P51871	CP4F6_RAT	Cytochrome P450 4F6	Rattus norvegicus (Rat).	9e-126
comp218344_c0	14.2	9.84	9.31	5.26	9.4	8.14	8.96	Q96PY6	NEK1_HUMAN	Serine/threonine-protein kinase Nek1	Homo sapiens (Human).	1e-19
comp221952_c3	196.75	83.41	44.5	40.83	39.2	37.39	36.34	Q3SZY7	ZFAN6_BOVIN	AN1-type zinc finger protein 6	Bos taurus (Bovine).	1e-45
comp222647_c2	40.85	40.11	37.63	23.74	21.74	25.68	26.8	P28648	CD63_RAT	CD63 antigen	Rattus norvegicus (Rat).	6e-56
comp225557_c0	14.16	2.71	5.26	1.87	3.04	5.4	2.03	Q8C8R3	ANK2_MOUSE	Ankyrin-2	Mus musculus (Mouse).	3e-17
comp225306_c0	14.3	3.96	3.4	3.93	3.94	3.08	3.9	O95455	TGDS_HUMAN	dTDP-D-glucose 4,6-dehydratase	Homo sapiens (Human).	1e-07
comp217453_c0	21.69	10.7	7.52	6.37	4.82	4.16	2.17	NULL	NULL	NULL	NULL	NULL
comp224989_c0	22.86	4.29	3.57	3.27	5.5	5.14	3.13	Q8RX29	ATL70_ARATH	RING-H2 finger protein ATL70	Arabidopsis thaliana (Mouse-ear	3e-08
comp216848_c0	73.54	11.26	12.21	12.97	10.73	8.36	10.12	O96028	NSD2_HUMAN	Histone-lysine N-methyltransferase NSD2	Homo sapiens (Human).	0
comp220241_c0	1.16	4.03	0.25	1.87	0.36	0.69	1.92	Q8VD66	ABHD4_MOUSE	Abhydrolase domain-containing protein 4	Mus musculus (Mouse).	2e-100
comp209499_c0	2.04	1.15	0.17	0.51	0.05	0.26	0.08	NULL	NULL	NULL	NULL	NULL
comp219834_c0	155.77	136.6	67.98	48.6	42.78	45.97	48.02	NULL	NULL	NULL	NULL	NULL
comp225431_c0	3.55	2.25	1.46	0.84	2.07	1.19	0.28	Q8WXD9	CSKI1_HUMAN	Caskin-1	Homo sapiens (Human).	8e-114
comp221949_c1	60.01	20.71	25.37	22.07	14.88	14.04	14.75	Q6P0N0	M18BP_HUMAN	Mis18-binding protein 1	Homo sapiens (Human).	6e-13
comp213894_c0	10.17	9.2	3.9	1.91	2.04	1.36	0.99	A7MB89	FEM1C_BOVIN	Protein fem-1 homolog C	Bos taurus (Bovine).	1e-21
comp223188_c0	103.9	26.3	35.19	16.05	10.89	10.75	11.98	Q9P2K3	RCOR3_HUMAN	REST corepressor 3	Homo sapiens (Human).	7e-147
comp218887_c2	5.03	2.18	2.45	1.42	0.86	0.4	0.22	Q63424	S15A2_RAT	Solute carrier family 15 member 2	Rattus norvegicus (Rat).	2e-180
comp213181_c2	5.77	6.02	7.66	1.79	3.64	4.51	1.49	NULL	NULL	NULL	NULL	NULL
comp212141_c1	21.2	22.41	15.34	13.71	14.6	12.26	14.77	Q8MQJ9	BRAT_DROME	Brain tumor protein	Drosophila melanogaster (Fruit f	2e-54
comp220715_c0	4.7	8.19	2.11	1.93	1.14	1.64	1.36	P78417	GSTO1_HUMAN	Glutathione S-transferase omega-1	Homo sapiens (Human).	2e-49
comp225466_c2	30.95	31.18	19.3	12.2	9.09	11.01	11.66	NULL	NULL	NULL	NULL	NULL
comp226086_c0	3.42	3.28	1.24	0.96	2.19	1.97	1.49	O14841	OPLA_HUMAN	5-oxoprolinase	Homo sapiens (Human).	0
comp222316_c2	0.57	1.1	0.5	0.52	0.28	0.18	0.39	NULL	NULL	NULL	NULL	NULL
comp215557_c0	1.92	1.14	0.91	0.57	0.21	0.14	0.19	Q80T91	MEG11_MOUSE	Multiple epidermal growth factor-like domains protein 11	Mus musculus (Mouse).	3e-27
comp220065_c1	3.96	2.67	2.16	1.22	2.15	1.02	0.8	Q9H7M6	ZSWM4_HUMAN	Zinc finger SWIM domain-containing protein 4	Homo sapiens (Human).	4e-28
comp223979_c1	147.91	87.29	69.23	51.77	41.69	30.09	15.93	Q01085	TIAR_HUMAN	Nucleolysin TIAR	Homo sapiens (Human).	2e-124
comp223425_c2	9.47	2.04	1.43	1.14	1.18	1.59	1.13	Q3TYX8	RUFY4_MOUSE	RUN and FYVE domain-containing protein 4	Mus musculus (Mouse).	6e-07
comp213692_c0	3.78	2.07	0.82	0.61	0.18	0.21	0.05	NULL	NULL	NULL	NULL	NULL
comp216720_c0	6.31	1.95	4.21	3.61	2.7	1.8	3.67	P08842	STS_HUMAN	Steryl-sulfatase	Homo sapiens (Human).	2e-178
comp221517_c0	14.82	4.54	3.56	3.3	4.49	4.3	3.57	Q9P3W6	YLI2_SCHPO	Uncharacterized protein C458.02c	Schizosaccharomyces pombe (strai	6e-12
comp220842_c1	37.11	8.87	5.72	4.05	2.72	2.98	2.17	NULL	NULL	NULL	NULL	NULL
comp216003_c0	10.44	14.24	6.71	13.18	8.14	5.5	9.87	Q5RJR2	TWF1_RAT	Twinfilin-1	Rattus norvegicus (Rat).	2e-163
comp222014_c3	96.06	29.28	17.74	24.64	18.51	15.36	14.58	Q5TYQ8	ZC3HE_DANRE	Zinc finger CCCH domain-containing protein 14	Danio rerio (Zebrafish) (Brachyd	2e-89
comp220389_c1	1.43	1.65	1.94	0.88	0.37	1.06	0.09	Q9US35	DSD1_SCHPO	D-serine dehydratase	Schizosaccharomyces pombe (strai	1e-10
comp220817_c5	8.61	3.48	2.62	1.56	2.37	1.59	1.21	NULL	NULL	NULL	NULL	NULL
comp221306_c0	30.03	25.24	17.22	10.22	13.5	16.15	12.36	Q5R8R1	ARP3_PONAB	Actin-related protein 3	Pongo abelii (Sumatran orangutan	0
comp213007_c0	32.1	16.59	15.5	10.8	12.17	10.94	12.44	Q5ZKQ6	DPOE2_CHICK	DNA polymerase epsilon subunit 2	Gallus gallus (Chicken).	0
comp206332_c0	5.13	0.3	0.22	1.41	1.09	0.46	0.69	NULL	NULL	NULL	NULL	NULL
comp218117_c0	11.94	4.32	3.85	1.9	3.13	1.21	2.52	NULL	NULL	NULL	NULL	NULL
comp217635_c0	35.11	21.93	19.33	18.69	9.68	6.33	5.44	NULL	NULL	NULL	NULL	NULL
comp221331_c0	22.64	10.94	7.21	5	4.77	3.49	6.83	P06801	MAOX_MOUSE	NADP-dependent malic enzyme	Mus musculus (Mouse).	1e-171
comp217354_c1	0.97	1.46	1.28	1.01	0.38	0.42	0.37	Q8HXQ5	MRP1_BOVIN	Multidrug resistance-associated protein 1	Bos taurus (Bovine).	2e-17
comp211010_c0	1.45	0.58	0.31	0.18	0.14	0.18	0.57	Q6Q2B2	MBN2A_TAKRU	Muscleblind-like protein 2a	Takifugu rubripes (Japanese puff	3e-77
comp222157_c0	7.85	3.04	10.15	6.2	3.56	3.29	3.28	F1R983	COM1_DANRE	DNA endonuclease RBBP8	Danio rerio (Zebrafish) (Brachyd	3e-16
comp201613_c0	1.22	1.22	0.8	1.28	0.11	0.06	0.12	P16066	ANPRA_HUMAN	Atrial natriuretic peptide receptor 1	Homo sapiens (Human).	6e-92
comp224046_c1	164.32	49.91	19.39	17.65	30.45	24.46	19.9	Q8BGS1	E41L5_MOUSE	Band 4.1-like protein 5	Mus musculus (Mouse).	0
comp118430_c0	9.37	6.19	6.4	5.52	3.22	2.73	4.55	O69060	HTXA_PSEST	Probable alpha-ketoglutarate-dependent hypophosphite dioxygenase	Pseudomonas stutzeri (Pseudomona	1e-07
comp217011_c0	8.09	2.04	0.61	0.12	0.79	0.75	0.38	NULL	NULL	NULL	NULL	NULL
comp223454_c0	16.11	7.61	5.22	5.48	7.06	5.85	7.75	Q9TT91	MKRN1_MACEU	E3 ubiquitin-protein ligase makorin-1	Macropus eugenii (Tammar wallaby	1e-131
comp220526_c1	2.66	1.27	1.27	1.16	0.33	0.48	0.71	P18729	ZG57_XENLA	Gastrula zinc finger protein XlCGF57.1	Xenopus laevis (African clawed f	7e-51
comp220237_c1	6.05	1.83	1	2.7	1.26	1.03	1.16	NULL	NULL	NULL	NULL	NULL
comp217707_c0	9.89	11.11	6.72	2.67	4.28	1.96	1.48	Q9VNL4	GRCR1_DROME	Glutaredoxin domain-containing cysteine-rich protein CG31559	Drosophila melanogaster (Fruit f	3e-68
comp225140_c0	6.66	5.26	4.01	2.53	3.39	2.73	1.38	Q8NCG7	DGLB_HUMAN	Sn1-specific diacylglycerol lipase beta	Homo sapiens (Human).	2e-67
comp217014_c0	24.91	23.34	10.76	24.22	10.32	8.64	8.22	Q2L969	MTX2_PIG	Metaxin-2	Sus scrofa (Pig).	2e-50
comp212881_c1	1.84	1.84	1.38	1.41	0.87	0.94	1.18	B0S6U7	ERAL1_DANRE	GTPase Era, mitochondrial	Danio rerio (Zebrafish) (Brachyd	3e-28
comp224763_c0	5.76	1.01	0.72	0.68	1.07	0.7	0.46	Q864S8	BRCA2_FELCA	Breast cancer type 2 susceptibility protein homolog	Felis catus (Cat) (Felis silvest	3e-06
comp225456_c1	40.6	20.54	9.01	6.86	11.87	13.06	14.1	Q3V096	ANR42_MOUSE	Ankyrin repeat domain-containing protein 42	Mus musculus (Mouse).	2e-170
comp218992_c2	23.98	7.04	8.1	9.37	7.7	4.25	2.2	Q1EHT7	C3H4_ORYSJ	Zinc finger CCCH domain-containing protein 4	Oryza sativa subsp. japonica (Ri	2e-07
comp220463_c4	5.28	4.23	3.03	1.69	3.38	2.53	1.75	NULL	NULL	NULL	NULL	NULL
comp211550_c0	207.3	226.33	229.99	149.86	102.67	110.99	166.91	Q8BL97	SRSF7_MOUSE	Serine/arginine-rich splicing factor 7	Mus musculus (Mouse).	9e-43
comp223078_c0	42.31	41.39	29.97	24.85	13.01	10.29	9.39	Q7ZVP1	JADE3_DANRE	Protein Jade-3	Danio rerio (Zebrafish) (Brachyd	0
comp213952_c0	1.02	0.45	0.23	0.18	0.13	0.16	0.07	Q9N658	GFI1_DROME	Zinc finger protein sens	Drosophila melanogaster (Fruit f	2e-16
comp207028_c0	13.55	1.99	0.6	0.52	0.97	0.31	0.71	NULL	NULL	NULL	NULL	NULL
comp220089_c0	5.78	1.51	1.88	0.91	1.19	0.76	0.98	F4KD71	DUR3_ARATH	Urea-proton symporter DUR3	Arabidopsis thaliana (Mouse-ear	2e-61
comp218596_c0	33.87	33.38	11.82	8.63	7.9	10.8	10.94	P23640	RB27A_RAT	Ras-related protein Rab-27A	Rattus norvegicus (Rat).	4e-111
comp226237_c0	12.36	7.93	8.52	5.68	5.72	4.45	3.87	Q63HN8	RN213_HUMAN	E3 ubiquitin-protein ligase RNF213	Homo sapiens (Human).	0
comp214857_c0	334.95	354.69	221.09	193.43	116.23	107.32	128.97	P55008	AIF1_HUMAN	Allograft inflammatory factor 1	Homo sapiens (Human).	1e-49
comp224632_c0	8.07	0.71	0.42	0.31	0.75	0.58	0.18	Q04912	RON_HUMAN	Macrophage-stimulating protein receptor	Homo sapiens (Human).	9e-06
comp226124_c1	16.06	10.74	10.28	13.84	9.05	7.96	7.3	P11233	RALA_HUMAN	Ras-related protein Ral-A	Homo sapiens (Human).	2e-109
comp223739_c2	11.4	2.32	1.27	1.13	0.7	0.58	0.2	Q24372	LACH_DROME	Lachesin	Drosophila melanogaster (Fruit f	2e-28
comp223878_c1	13.92	5.51	3.62	3.48	3.76	4.05	2.89	O43345	ZN208_HUMAN	Zinc finger protein 208	Homo sapiens (Human).	6e-116
comp224904_c0	35.04	21.16	16.27	10.77	8.58	5.72	3.86	Q9QW30	NOTC2_RAT	Neurogenic locus notch homolog protein 2	Rattus norvegicus (Rat).	1e-33
comp225795_c0	163.2	82.16	31.29	16.11	18.3	13.36	18.09	Q5VWN6	F208B_HUMAN	Protein FAM208B	Homo sapiens (Human).	6e-12
comp218476_c0	45.94	9.84	6.41	2.99	6.22	4.78	6.18	NULL	NULL	NULL	NULL	NULL
comp224541_c1	22.68	5.06	3.27	2.3	2.1	2.22	5.13	O94760	DDAH1_HUMAN	N(G),N(G)-dimethylarginine dimethylaminohydrolase 1	Homo sapiens (Human).	2e-42
comp213369_c1	2.1	0.43	1.11	1.95	0.7	0.35	1.32	Q9BX70	BTBD2_HUMAN	BTB/POZ domain-containing protein 2	Homo sapiens (Human).	1e-20
comp219011_c0	12.25	4.37	4.08	1.41	3.63	2.9	1.48	Q66HC3	CI072_RAT	Protein C9orf72 homolog	Rattus norvegicus (Rat).	1e-62
comp224944_c0	22.18	14.31	11.25	7.34	11.82	9.73	10.18	Q6P1G2	KDM2B_MOUSE	Lysine-specific demethylase 2B	Mus musculus (Mouse).	0
comp225152_c1	46.15	17.46	7.5	6.93	11.62	8.66	8.32	Q3USH5	SFSWA_MOUSE	Splicing factor, suppressor of white-apricot homolog	Mus musculus (Mouse).	2e-64
comp218090_c0	3.59	3	3.78	3.34	2.99	0.77	0.63	NULL	NULL	NULL	NULL	NULL
comp222361_c2	26.99	19.47	10.95	5.65	5.22	4.08	3.41	Q27874	PAT3_CAEEL	Integrin beta pat-3	Caenorhabditis elegans.	7e-111
comp218780_c0	1.06	2.37	0.19	0.52	0.41	0.13	0.03	NULL	NULL	NULL	NULL	NULL
comp222127_c1	5.42	4.6	4.39	1.37	1.48	1.48	1.48	Q96DE0	NUD16_HUMAN	U8 snoRNA-decapping enzyme	Homo sapiens (Human).	7e-33
comp225760_c0	35.82	15.08	10.53	9.75	9.26	7.84	7.56	Q571C7	BDP1_MOUSE	Transcription factor TFIIIB component B'' homolog	Mus musculus (Mouse).	7e-32
comp213245_c1	23.16	6.85	3.78	2.95	1.71	2.54	5.06	P10076	ZFP26_MOUSE	Zinc finger protein 26	Mus musculus (Mouse).	3e-82
comp222635_c0	4.24	0.4	0.43	0.66	0.6	0.35	0.61	O15018	PDZD2_HUMAN	PDZ domain-containing protein 2	Homo sapiens (Human).	2e-37
comp223149_c1	44.03	30.18	10.16	10.78	10.88	10.77	9.34	Q91YT2	RN185_MOUSE	E3 ubiquitin-protein ligase RNF185	Mus musculus (Mouse).	1e-78
comp213354_c3	12.31	9.72	6.68	6.35	3.63	2.95	1.66	Q01603	PERO_DROME	Peroxidase	Drosophila melanogaster (Fruit f	5e-98
comp214123_c0	18.16	11.87	6.62	8.87	8.34	8.2	12.73	Q6GL42	TM39A_XENTR	Transmembrane protein 39A	Xenopus tropicalis (Western claw	7e-31
comp220933_c1	3.62	1.55	2.27	2.21	1.91	1.61	1.09	P54803	GALC_HUMAN	Galactocerebrosidase	Homo sapiens (Human).	0
comp225971_c0	34.65	28	6.86	12.91	11.49	10.39	14.51	P58269	DPF3_MOUSE	Zinc finger protein DPF3	Mus musculus (Mouse).	2e-86
comp213244_c0	3.77	0.79	0.86	0.86	0.96	0.96	0.76	Q8TBH0	ARRD2_HUMAN	Arrestin domain-containing protein 2	Homo sapiens (Human).	2e-31
comp221958_c2	1.04	0.81	0.81	0.54	0.14	0.09	0.1	Q8NBN7	RDH13_HUMAN	Retinol dehydrogenase 13	Homo sapiens (Human).	5e-73
comp220908_c4	41.74	25.44	15.88	11.6	10.44	11.39	11.6	F1M7Y5	KPCI_RAT	Protein kinase C iota type	Rattus norvegicus (Rat).	0
comp214375_c1	5.06	1.96	1.11	0.8	0.46	0.39	0.56	NULL	NULL	NULL	NULL	NULL
comp218055_c5	5.72	3.17	1.77	3.15	1.95	1.37	1.86	Q157S1	CRTC1_RAT	CREB-regulated transcription coactivator 1	Rattus norvegicus (Rat).	2e-48
comp222781_c0	2.91	1.05	0.28	0.48	0.19	0.34	0.34	O75096	LRP4_HUMAN	Low-density lipoprotein receptor-related protein 4	Homo sapiens (Human).	0
comp219922_c0	2.9	1.36	1.53	0.72	0.48	0.46	0.08	Q54P77	4CL1_DICDI	Probable 4-coumarate--CoA ligase 1	Dictyostelium discoideum (Slime	6e-140
comp224821_c1	9.41	11.3	7.87	3.43	4.82	4	2.25	P49024	PAXI_CHICK	Paxillin	Gallus gallus (Chicken).	2e-157
comp217991_c0	1.51	0.1	1.09	0.26	0.39	0.3	0.19	NULL	NULL	NULL	NULL	NULL
comp197286_c0	31.11	23.72	12.04	12.94	10.88	7.27	6.78	NULL	NULL	NULL	NULL	NULL
comp219183_c0	15.16	4	3.15	1.72	1.69	0.87	1.26	NULL	NULL	NULL	NULL	NULL
comp220577_c0	45.22	40.54	25.29	19.72	20.95	17.92	15.98	Q8BU30	SYIC_MOUSE	Isoleucine--tRNA ligase, cytoplasmic	Mus musculus (Mouse).	0
comp218563_c0	18.2	15.57	15.49	8.32	8.44	3.12	4	A7Y2W8	SC6A9_XENLA	Sodium- and chloride-dependent glycine transporter 1	Xenopus laevis (African clawed f	4e-110
comp226063_c0	5.62	3.86	3.76	3.06	2.61	2.65	2.5	P07686	HEXB_HUMAN	Beta-hexosaminidase subunit beta	Homo sapiens (Human).	1e-158
comp220036_c0	18.72	8.36	9.59	1.95	4.51	3.65	1.99	NULL	NULL	NULL	NULL	NULL
comp225670_c1	32.69	20.65	17.53	11.07	12.08	10.31	7.54	Q4JIJ3	METH_BOVIN	Methionine synthase	Bos taurus (Bovine).	0
comp212044_c0	0.59	1.3	0.95	0.52	0.22	0.1	0.26	NULL	NULL	NULL	NULL	NULL
comp213764_c1	45.88	28.14	12.23	17.82	14.41	17.1	19.18	F6UF99	TM237_XENTR	Transmembrane protein 237	Xenopus tropicalis (Western claw	5e-25
comp214578_c1	6.89	2.16	3.48	0.7	1.54	1.62	1.41	Q3U3Q1	ULK3_MOUSE	Serine/threonine-protein kinase ULK3	Mus musculus (Mouse).	7e-09
comp223805_c0	16.97	5.97	5.7	1.18	3.31	3.15	0.76	Q9VZW5	FMAR_DROME	FMRFamide receptor	Drosophila melanogaster (Fruit f	7e-43
comp225967_c0	32.86	18.68	11.98	9.89	11.54	8.24	4.16	P23049	SEA_AVIET	Tyrosine-protein kinase transforming protein SEA	Avian erythroblastosis virus (st	4e-85
comp221326_c0	10.55	10.58	11.01	8.94	4.49	5.56	7.24	Q7ZUU1	UNC50_DANRE	Protein unc-50 homolog	Danio rerio (Zebrafish) (Brachyd	1e-120
comp214954_c0	91.98	48.63	30.69	14.73	21.94	17.26	9.16	Q07440	B2LA1_MOUSE	Bcl-2-related protein A1	Mus musculus (Mouse).	5e-15
comp217180_c3	9.81	7.36	8.04	4.41	2.5	2.2	3.09	NULL	NULL	NULL	NULL	NULL
comp214326_c0	0.58	0.51	0.39	0.25	0.34	0.41	0.46	Q09575	YRD6_CAEEL	Uncharacterized protein K02A2.6	Caenorhabditis elegans.	2e-33
comp220711_c3	13.4	7.01	6.85	5.86	3.01	2.42	4.51	Q9QYT7	PIGQ_MOUSE	Phosphatidylinositol N-acetylglucosaminyltransferase subunit Q	Mus musculus (Mouse).	2e-85
comp223121_c0	3.7	2.51	1.6	0.7	1.48	1.35	1.25	P56695	WFS1_MOUSE	Wolframin	Mus musculus (Mouse).	2e-113
comp222523_c0	22.22	6.25	4.91	4.59	6.54	4.9	5.55	P0AC33	FUMA_ECOLI	Fumarate hydratase class I, aerobic	Escherichia coli (strain K12).	0
comp225791_c0	10.13	2.07	0.59	0.57	1.41	1.01	1.22	P07207	NOTCH_DROME	Neurogenic locus Notch protein	Drosophila melanogaster (Fruit f	0
comp205851_c0	1.35	0.63	0.61	0.39	0.2	0.13	0.12	B8D0W1	ALR_HALOH	Alanine racemase	Halothermothrix orenii (strain H	7e-70
comp222773_c2	8.57	4.66	3.23	1.83	2.51	2.37	2.63	P22735	TGM1_HUMAN	Protein-glutamine gamma-glutamyltransferase K	Homo sapiens (Human).	4e-160
comp215704_c0	123.15	49.4	29.43	22.69	27.99	22.03	16.62	Q91WE6	CDKAL_MOUSE	Threonylcarbamoyladenosine tRNA methylthiotransferase	Mus musculus (Mouse).	0
comp216500_c0	15.75	10.67	4.36	5.35	4.47	3.26	3.84	Q28FF3	MFS7A_XENTR	Major facilitator superfamily domain-containing protein 7-a	Xenopus tropicalis (Western claw	2e-120
comp210694_c0	11.18	5.23	6.87	5.01	3.28	1.52	1.43	P27398	CAND_DROME	Calpain-D	Drosophila melanogaster (Fruit f	3e-74
comp224653_c0	1.9	1.88	0.58	0.79	0.94	0.88	0.62	Q7RTR2	NLRC3_HUMAN	Protein NLRC3	Homo sapiens (Human).	2e-25
comp223170_c0	40.7	30.08	23.79	33.89	23.3	14.46	23.2	Q28IV3	RPAP3_XENTR	RNA polymerase II-associated protein 3	Xenopus tropicalis (Western claw	5e-72
comp217065_c2	62.46	26.54	49.32	65.55	27.29	25.89	18.37	Q13360	ZN177_HUMAN	Zinc finger protein 177	Homo sapiens (Human).	4e-52
comp226025_c0	13.5	13.09	10.79	5.21	6.09	6.61	3.54	Q5M824	SHC1_RAT	SHC-transforming protein 1	Rattus norvegicus (Rat).	8e-119
comp213458_c0	153.08	34.05	28.82	28.98	23.79	16.51	15.02	NULL	NULL	NULL	NULL	NULL
comp210614_c0	5.88	0.23	0.1	0.14	0.04	0.01	0.03	NULL	NULL	NULL	NULL	NULL
comp201280_c0	2.29	0.41	0.76	0.3	0.06	0.09	0.03	Q4J781	ADH_SULAC	NAD-dependent alcohol dehydrogenase	NBRC 15157 / NCIMB 11770).	8e-41
comp215128_c0	28.61	9.5	3.94	4.53	4.88	3.11	2.45	Q9H939	PPIP2_HUMAN	Proline-serine-threonine phosphatase-interacting protein 2	Homo sapiens (Human).	3e-64
comp221434_c0	6.81	8.6	3.12	2.92	2.55	2.61	3.48	P08548	LIN1_NYCCO	LINE-1 reverse transcriptase homolog	Nycticebus coucang (Slow loris).	8e-15
comp214849_c0	47.76	49.92	27.1	23.93	33.61	27.71	21.98	Q9H0H5	RGAP1_HUMAN	Rac GTPase-activating protein 1	Homo sapiens (Human).	6e-123
comp219094_c0	2.73	0.65	0.63	0.87	0.4	0.39	0.22	B3VSB7	HPCL1_SHEEP	Hippocalcin-like protein 1	Ovis aries (Sheep).	1e-44
comp223509_c0	6.92	5.61	6.9	2.13	1.83	0.97	0.84	Q9Z2G0	FEM1B_MOUSE	Protein fem-1 homolog B	Mus musculus (Mouse).	4e-08
comp223398_c3	2.27	0.16	0.37	0.71	0.81	0.95	1.36	NULL	NULL	NULL	NULL	NULL
comp226087_c0	20.94	5.32	4.84	13.93	7.22	5.68	7.84	NULL	NULL	NULL	NULL	NULL
comp219380_c0	4.2	3.01	2.49	1.89	2.37	1.36	0.39	Q9H2Y9	SO5A1_HUMAN	Solute carrier organic anion transporter family member 5A1	Homo sapiens (Human).	9e-89
comp222347_c0	22.79	12.83	5.66	2.87	3.86	2.95	1.22	Q06430	GNT2B_HUMAN	N-acetyllactosaminide beta-1,6-N-acetylglucosaminyl-transferase, isoform B	Homo sapiens (Human).	2e-77
comp225941_c0	27.48	28.84	27.73	10.37	16.56	16.67	8.54	Q17QB3	ASAH1_BOVIN	Acid ceramidase	Bos taurus (Bovine).	8e-32
comp218781_c2	15.43	7.92	12.82	23.2	11.25	10.92	8.71	P50429	ARSB_MOUSE	Arylsulfatase B	Mus musculus (Mouse).	5e-119
comp212865_c0	42.07	51.95	57.68	31.81	24.4	25.3	23.4	Q9UMY4	SNX12_HUMAN	Sorting nexin-12	Homo sapiens (Human).	1e-82
comp216199_c0	1.35	0.05	0.48	0.98	0.53	0.23	0.5	Q3TBT3	TM173_MOUSE	Transmembrane protein 173	Mus musculus (Mouse).	1e-13
comp209262_c0	39.41	20.1	11.33	16.5	11.7	7.42	9.24	NULL	NULL	NULL	NULL	NULL
comp219605_c0	17.52	17.67	11.13	10.34	7.5	5.12	5.12	Q6PB03	PLD3_XENLA	Phospholipase D3	Xenopus laevis (African clawed f	2e-153
comp223401_c1	65.91	14.05	11.02	10.64	7.72	6.61	6.59	Q8WU76	SCFD2_HUMAN	Sec1 family domain-containing protein 2	Homo sapiens (Human).	5e-128
comp212552_c0	2.13	2.92	1.32	1.39	0.59	0.19	0.22	NULL	NULL	NULL	NULL	NULL
comp224255_c0	10.24	4.24	3.78	3.42	3.18	3.4	3.25	Q1LZA4	PIGW_BOVIN	Phosphatidylinositol-glycan biosynthesis class W protein	Bos taurus (Bovine).	5e-92
comp225121_c0	28.06	10.41	3.4	2.84	4.45	2.27	1.3	Q8N1I0	DOCK4_HUMAN	Dedicator of cytokinesis protein 4	Homo sapiens (Human).	3e-125
comp202523_c0	8.66	4.77	2.86	2.16	1.63	1.53	2.28	Q0P5N6	ARL16_HUMAN	ADP-ribosylation factor-like protein 16	Homo sapiens (Human).	1e-46
comp219180_c1	2.41	2.11	1.77	1.71	1.36	0.76	1.53	Q8CIV7	OVOL2_MOUSE	Transcription factor Ovo-like 2	Mus musculus (Mouse).	3e-12
comp223268_c0	12.67	5.54	2.78	0.77	1.13	2.34	0.74	Q761V0	SC6A5_MOUSE	Sodium- and chloride-dependent glycine transporter 2	Mus musculus (Mouse).	0
comp222429_c0	37.28	10.41	4.94	2.53	2.34	1.65	2.04	Q53HC5	KLH26_HUMAN	Kelch-like protein 26	Homo sapiens (Human).	1e-67
comp225771_c1	11.98	10.83	7.9	5.94	3.03	2.32	2.15	Q99JF5	MVD1_MOUSE	Diphosphomevalonate decarboxylase	Mus musculus (Mouse).	8e-165
comp223332_c1	3.96	2.06	0.58	1.69	1.44	1.71	1.69	Q6NXR4	TTI2_HUMAN	TELO2-interacting protein 2	Homo sapiens (Human).	2e-55
comp224717_c2	16.12	19.53	20.73	15.8	11.52	9.81	12.12	Q9QYM7	XPF_CRIGR	DNA repair endonuclease XPF	Cricetulus griseus (Chinese hams	0
comp222255_c0	55.43	16.6	10.72	6.32	10.72	6.16	4.76	Q86VP3	PACS2_HUMAN	Phosphofurin acidic cluster sorting protein 2	Homo sapiens (Human).	0
comp214075_c0	1.24	2.22	0.4	1.22	0.45	0.32	0.19	Q9VZU2	HHAT_DROME	Protein-cysteine N-palmitoyltransferase Rasp	Drosophila melanogaster (Fruit f	4e-39
comp220551_c1	1.03	0.68	0.62	0.59	0.36	0.25	0.31	P23978	SC6A1_RAT	Sodium- and chloride-dependent GABA transporter 1	Rattus norvegicus (Rat).	0
comp220703_c0	7.64	4.08	2.9	1.03	2.09	1.85	1.22	P70057	KCNQ1_XENLA	Potassium voltage-gated channel subfamily KQT member 1	Xenopus laevis (African clawed f	0
comp213413_c3	2.81	0.15	1.64	0.45	0.43	0.26	0.37	P21328	RTJK_DROME	RNA-directed DNA polymerase from mobile element jockey	Drosophila melanogaster (Fruit f	3e-28
comp223209_c0	8.25	5.52	3.89	3.55	2.53	3.31	3.23	P21329	RTJK_DROFU	RNA-directed DNA polymerase from mobile element jockey	Drosophila funebris (Fruit fly).	4e-26
comp221681_c2	2.92	1.56	1.04	1.01	1.33	0.74	0.54	NULL	NULL	NULL	NULL	NULL
comp220555_c1	28.93	22.84	9.55	8.4	16.19	15.39	15.33	A1L3G4	TM241_XENLA	Transmembrane protein 241	Xenopus laevis (African clawed f	2e-46
comp224145_c0	50.2	14.76	13.57	11.94	16.2	12.61	9.17	Q80Y19	RHGBA_MOUSE	Rho GTPase-activating protein 11A	Mus musculus (Mouse).	1e-42
comp205539_c4	6.48	2.69	2.09	2.24	2.34	1.36	0.55	P10074	ZBT48_HUMAN	Zinc finger and BTB domain-containing protein 48	Homo sapiens (Human).	2e-06
comp213134_c1	1.76	1.26	0.7	0.31	0.61	0.54	0.96	Q9DAN6	GTSF1_MOUSE	Gametocyte-specific factor 1	Mus musculus (Mouse).	1e-23
comp214378_c0	4.69	0.66	0.49	0.26	0.13	0.14	0.03	NULL	NULL	NULL	NULL	NULL
comp226067_c0	23.77	7.11	14.9	21.14	11.43	10.99	15.74	Q9HB75	PIDD_HUMAN	p53-induced protein with a death domain	Homo sapiens (Human).	6e-09
comp223640_c0	1.93	0	0.14	0.01	0.05	0.09	0.01	Q8N6F8	WBS27_HUMAN	Williams-Beuren syndrome chromosomal region 27 protein	Homo sapiens (Human).	6e-10
comp224925_c0	21.77	9.68	4.49	3.89	6.98	4.77	4.47	Q8K4G5	ABLM1_MOUSE	Actin-binding LIM protein 1	Mus musculus (Mouse).	2e-39
comp223374_c2	12.72	12.12	8.22	5.66	5.84	4.42	4.62	Q90ZK6	ACVR1_CHICK	Activin receptor type-1	Gallus gallus (Chicken).	0
comp224569_c0	41.55	17.27	13.88	3.47	4.11	5.37	2.67	O70589	CSKP_MOUSE	Peripheral plasma membrane protein CASK	Mus musculus (Mouse).	0
comp220468_c0	10.61	7.62	4.34	6.28	2.71	2.61	1	O07051	LTAA_AERJA	L-allo-threonine aldolase	Aeromonas jandaei.	6e-87
comp223796_c6	7.17	5.31	5.6	4.28	4.19	3.27	3.01	Q01637	UMPS_DROME	Uridine 5'-monophosphate synthase	Drosophila melanogaster (Fruit f	4e-43
comp215058_c0	2.15	1.17	1.43	0.45	0.41	0.14	0.17	Q52KR2	LRIG2_MOUSE	Leucine-rich repeats and immunoglobulin-like domains protein 2	Mus musculus (Mouse).	1e-26
comp221893_c0	2.69	1.5	1.22	2.61	0.9	0.86	0.46	Q40588	ASO_TOBAC	L-ascorbate oxidase	Nicotiana tabacum (Common tobacc	8e-38
comp225845_c0	160.49	131.07	88.8	71.09	46.6	45.78	49.05	Q9VN14	CONT_DROME	Contactin	Drosophila melanogaster (Fruit f	0
comp216732_c2	3.72	3.4	3.08	0.72	0.71	0.35	0.99	P69478	CHSTB_RAT	Carbohydrate sulfotransferase 11	Rattus norvegicus (Rat).	7e-58
comp223421_c1	134.37	97.83	52.13	41.05	31.57	22.96	18.2	Q8R0G7	SPNS1_MOUSE	Protein spinster homolog 1	Mus musculus (Mouse).	2e-163
comp215178_c1	18.58	9.8	7.32	7.58	7.45	5.95	7.36	Q5F398	MAEA_CHICK	Macrophage erythroblast attacher	Gallus gallus (Chicken).	5e-180
comp216896_c1	0.75	1.2	1.45	0.52	0.5	0.08	0.31	NULL	NULL	NULL	NULL	NULL
comp214761_c0	1.42	1.14	0.64	0.49	0.12	0.04	0.01	NULL	NULL	NULL	NULL	NULL
comp217981_c0	2.87	0.95	0.42	0.18	0.31	0.14	0.16	Q8IZF6	GP112_HUMAN	Probable G-protein coupled receptor 112	Homo sapiens (Human).	6e-76
comp222672_c0	31.03	10.42	9.62	13.75	13.32	10.76	10.02	Q810T5	KAT7_RAT	Histone acetyltransferase KAT7	Rattus norvegicus (Rat).	0
comp221563_c0	14.16	3.09	1.05	0.6	0.99	1.1	0.5	NULL	NULL	NULL	NULL	NULL
comp221652_c0	5.8	4.01	2.54	2.22	3.37	3.05	1.95	NULL	NULL	NULL	NULL	NULL
comp190691_c1	3.46	1.45	2.34	3.02	0.85	0.53	0.36	Q5M7E1	CLVS1_XENLA	Clavesin-1	Xenopus laevis (African clawed f	5e-38
comp222245_c0	9.66	6.12	2.32	1.27	1.48	0.94	0.95	NULL	NULL	NULL	NULL	NULL
comp224328_c1	10.1	1.77	4.84	1.51	2.26	1.78	1.16	Q5SZI1	LRAD2_HUMAN	Low-density lipoprotein receptor class A domain-containing protein 2	Homo sapiens (Human).	3e-07
comp225981_c0	132.87	117.22	45.58	49.53	37.23	38.26	44.83	Q24048	ATPB2_DROME	Sodium/potassium-transporting ATPase subunit beta-2	Drosophila melanogaster (Fruit f	3e-53
comp164396_c2	14.95	5.92	8.13	9.84	7.38	6.23	7.67	B2GUY0	MA1B1_RAT	Endoplasmic reticulum mannosyl-oligosaccharide 1,2-alpha-mannosidase	Rattus norvegicus (Rat).	0
comp119681_c0	3.27	0.19	0.5	0.48	0.02	0.01	0.06	Q9JJS6	BCDO1_MOUSE	Beta,beta-carotene 15,15'-monooxygenase	Mus musculus (Mouse).	4e-44
comp225009_c2	13.31	9.23	6	6.46	6.23	7.52	6.25	Q9QYC7	VKGC_MOUSE	Vitamin K-dependent gamma-carboxylase	Mus musculus (Mouse).	0
comp217480_c0	4.52	4.24	2.97	4.24	1.85	1.32	1.12	Q9V9A7	MCCB_DROME	Probable methylcrotonoyl-CoA carboxylase beta chain, mitochondrial	Drosophila melanogaster (Fruit f	4e-153
comp225881_c0	48.95	31.51	13.84	8.16	9.43	8.91	7.1	NULL	NULL	NULL	NULL	NULL
comp225633_c0	21.6	11.36	6.98	6.8	7.16	4.86	4.12	O43303	CP110_HUMAN	Centriolar coiled-coil protein of 110 kDa	Homo sapiens (Human).	7e-30
comp224201_c4	28.07	13.1	4.41	5.43	4.02	2.15	7.15	O95477	ABCA1_HUMAN	ATP-binding cassette sub-family A member 1	Homo sapiens (Human).	0
comp216344_c1	1.36	1.21	0.61	0.59	0.89	0.69	0.48	Q13227	GPS2_HUMAN	G protein pathway suppressor 2	Homo sapiens (Human).	2e-17
comp224070_c0	28.12	17.32	21.62	15.87	21.47	12.25	7.87	NULL	NULL	NULL	NULL	NULL
comp223244_c0	17.12	5.73	4	2.74	2.01	1.28	0.96	Q924N4	S12A6_MOUSE	Solute carrier family 12 member 6	Mus musculus (Mouse).	0
comp218747_c0	6.56	3.45	1.42	2.08	1.2	0.95	1.48	P06623	CN37_BOVIN	2',3'-cyclic-nucleotide 3'-phosphodiesterase	Bos taurus (Bovine).	9e-54
comp213981_c0	3.57	1.86	1.64	1.3	1.6	1.25	0.35	O43826	G6PT1_HUMAN	Glucose-6-phosphate translocase	Homo sapiens (Human).	2e-119
comp224461_c0	153.3	77.42	38.77	24.34	26.07	23.28	11.24	Q6P9I7	SMC6_XENLA	Structural maintenance of chromosomes protein 6	Xenopus laevis (African clawed f	2e-80
comp224156_c2	24.82	5.13	2.53	2.96	2.21	1.36	0.95	Q9EQJ0	TPC1_MOUSE	Two pore calcium channel protein 1	Mus musculus (Mouse).	1e-133
comp186489_c0	1.19	1.16	0.71	0.49	0.27	0.09	0.2	NULL	NULL	NULL	NULL	NULL
comp221105_c0	131.07	84.34	72.44	43.99	57.17	60.13	64.83	P50416	CPT1A_HUMAN	Carnitine O-palmitoyltransferase 1, liver isoform	Homo sapiens (Human).	0
comp214000_c1	251.95	210.18	148.05	144.64	100.38	95.57	104.62	Q5R6K8	PP4C_PONAB	Serine/threonine-protein phosphatase 4 catalytic subunit	Pongo abelii (Sumatran orangutan	0
comp226049_c1	2.17	2.02	1.3	0.74	1.3	1.16	0.65	NULL	NULL	NULL	NULL	NULL
comp222049_c0	17.62	3.81	3.13	2.48	3	1.57	1.06	NULL	NULL	NULL	NULL	NULL
comp213620_c0	3.36	4.6	0.59	0.58	0.39	0.54	0.63	Q19958	STO2_CAEEL	Stomatin-2	Caenorhabditis elegans.	1e-97
comp217898_c0	16.16	10.97	9.02	13.69	7.88	7.04	8.48	Q5F457	WBP4_CHICK	WW domain-binding protein 4	Gallus gallus (Chicken).	2e-33
comp219340_c0	8.2	5.86	2.77	1.73	1.8	1.33	2.04	Q9NXK6	MPRG_HUMAN	Membrane progestin receptor gamma	Homo sapiens (Human).	7e-72
comp213027_c4	25.08	8.65	17.6	8.57	10.8	9.87	4.51	Q6AXR5	S35A3_RAT	UDP-N-acetylglucosamine transporter	Rattus norvegicus (Rat).	5e-13
comp214189_c0	43.25	31.61	17.57	17.8	23.07	20.23	25.85	NULL	NULL	NULL	NULL	NULL
comp216353_c0	8.69	6.56	3.83	1.08	1.76	1.46	1.39	Q8T674	ABCGK_DICDI	ABC transporter G family member 20	Dictyostelium discoideum (Slime	1e-128
comp221486_c2	38.1	11.95	7.06	6.32	11.4	11.03	6.62	Q498K0	GALC_XENLA	Galactocerebrosidase	Xenopus laevis (African clawed f	0
comp220083_c1	9.36	1.34	1.39	0.91	0.48	0.83	1.15	Q5XI57	TTL10_RAT	Protein polyglycylase TTLL10	Rattus norvegicus (Rat).	6e-95
comp202158_c0	4.84	0.22	0.22	0.41	1.02	0.7	0.09	Q5G265	NETR_SAGLB	Neurotrypsin	Saguinus labiatus (Red-chested m	8e-20
comp213831_c2	62.54	5.15	24.34	13.78	17.9	13.97	8.4	Q7Z3Z2	RD3_HUMAN	Protein RD3	Homo sapiens (Human).	3e-20
comp211623_c0	0.97	0.68	0.64	0.49	0.07	0.15	0.09	NULL	NULL	NULL	NULL	NULL
comp217984_c0	1.91	1.45	0.96	0.59	0.28	0.16	0.1	P50482	SL9A2_RABIT	Sodium/hydrogen exchanger 2	Oryctolagus cuniculus (Rabbit).	5e-140
comp226229_c0	29.36	16.51	13.69	11.01	8.46	7	7.16	Q91YD4	TRPM2_MOUSE	Transient receptor potential cation channel subfamily M member 2	Mus musculus (Mouse).	0
comp221446_c3	39.41	27.96	23.43	10.66	13.95	10.46	6.32	Q8NBZ7	UXS1_HUMAN	UDP-glucuronic acid decarboxylase 1	Homo sapiens (Human).	0
comp225153_c0	7.77	4.24	3.14	1.71	4.07	2.83	0.77	NULL	NULL	NULL	NULL	NULL
comp218774_c1	40.28	13.07	11.42	8.8	5.68	4.89	7.66	Q6P560	ZN182_MOUSE	Zinc finger protein 182	Mus musculus (Mouse).	3e-76
comp222686_c1	3.83	1.89	1.02	0.37	0.25	0.31	0.33	O15439	MRP4_HUMAN	Multidrug resistance-associated protein 4	Homo sapiens (Human).	0
comp222418_c2	44.09	21.66	53.97	22.5	16.37	14.77	16.47	Q7SXF6	CREL2_DANRE	Cysteine-rich with EGF-like domain protein 2	Danio rerio (Zebrafish) (Brachyd	4e-89
comp224906_c0	7.25	10.04	4.68	4.14	2.99	2.39	4.87	Q9P055	JKAMP_HUMAN	JNK1/MAPK8-associated membrane protein	Homo sapiens (Human).	7e-103
comp216698_c0	24.49	5.22	0.38	2.06	1.82	1.83	1.61	Q6INX1	TMM98_XENLA	Transmembrane protein 98	Xenopus laevis (African clawed f	9e-74
comp220514_c0	38.88	39.44	26.41	40.4	12.07	13.61	11.56	Q8VCY6	UTP6_MOUSE	U3 small nucleolar RNA-associated protein 6 homolog	Mus musculus (Mouse).	2e-125
comp223723_c0	120.15	103.93	69.6	24.71	31.97	28.23	16.53	Q6P9X4	TP4A2_RAT	Protein tyrosine phosphatase type IVA 2	Rattus norvegicus (Rat).	2e-78
comp217189_c1	23.75	4.33	3.34	1.98	3.23	1.94	1.84	A1A5Z0	G6PC3_DANRE	Glucose-6-phosphatase 3	Danio rerio (Zebrafish) (Brachyd	1e-72
comp218677_c0	4.16	7.23	4.83	2.97	1.86	3.1	2.15	Q4KMJ1	CHAC2_DANRE	Cation transport regulator-like protein 2	Danio rerio (Zebrafish) (Brachyd	8e-75
comp217293_c1	18.13	4.71	4.58	10.54	6.76	6.59	8.83	Q5E9Y0	CDK2_BOVIN	Cyclin-dependent kinase 2	Bos taurus (Bovine).	8e-169
comp225489_c0	20.3	12.6	6.5	2.06	4.27	2.14	0.95	Q6ZV89	SH2D5_HUMAN	SH2 domain-containing protein 5	Homo sapiens (Human).	1e-21
comp208744_c0	1.57	1.77	1.3	0.92	0.37	0.38	0.35	P22105	TENX_HUMAN	Tenascin-X	Homo sapiens (Human).	3e-09
comp223409_c0	76.97	59.48	41.2	37.64	34.8	30.94	30.77	Q06335	APLP2_MOUSE	Amyloid-like protein 2	Mus musculus (Mouse).	1e-93
comp215096_c0	4.43	4.39	4.47	4.23	2.15	1.6	2.67	Q5XGG2	TRUB2_XENTR	Probable tRNA pseudouridine synthase 2	Xenopus tropicalis (Western claw	7e-62
comp223555_c3	14.4	4.24	5.12	3.76	3.71	1.51	1.13	Q5NDE3	GTDC2_TETNG	Glycosyltransferase-like domain-containing protein 2	nigroviridis).	3e-139
comp213625_c0	3.34	0.67	0.77	0.61	0.32	0.06	0.18	O95834	EMAL2_HUMAN	Echinoderm microtubule-associated protein-like 2	Homo sapiens (Human).	3e-98
comp224753_c0	7.41	5.46	5.98	2.01	1.47	0.8	0.89	Q13093	PAFA_HUMAN	Platelet-activating factor acetylhydrolase	Homo sapiens (Human).	3e-91
comp214245_c0	8.91	1.36	3.61	1.71	0.76	0.87	0.87	NULL	NULL	NULL	NULL	NULL
comp211272_c0	0.69	1.07	1.12	0.18	0.12	0.08	0.05	NULL	NULL	NULL	NULL	NULL
comp217541_c1	21.55	18.82	10.7	4.58	13.48	12.42	8.06	Q6PI78	TMM65_HUMAN	Transmembrane protein 65	Homo sapiens (Human).	7e-46
comp223957_c1	21.65	9.02	8.35	7.51	12.81	10.66	7.23	NULL	NULL	NULL	NULL	NULL
comp218662_c0	21.07	7.12	25.59	8.02	6.65	6.32	6.29	Q96NN9	AIFM3_HUMAN	Apoptosis-inducing factor 3	Homo sapiens (Human).	5e-132
comp223406_c0	1.49	0.54	1.37	0.98	0.3	0.31	0.34	Q5G271	NETR_PANTR	Neurotrypsin	Pan troglodytes (Chimpanzee).	6e-71
comp222104_c0	3.99	2.91	2.26	2.73	1.95	1.44	1.11	Q7TPN3	PIGV_MOUSE	GPI mannosyltransferase 2	Mus musculus (Mouse).	1e-103
comp226102_c0	7.35	5.62	2.66	2.58	5	3.51	2.8	NULL	NULL	NULL	NULL	NULL
comp209876_c2	3.5	3.63	1.84	1.3	0.68	0.59	0.45	NULL	NULL	NULL	NULL	NULL
comp223439_c0	70.24	29.83	17.53	11.98	13.5	10.9	8.29	Q5BLK4	TUT7_MOUSE	Terminal uridylyltransferase 7	Mus musculus (Mouse).	0
comp216546_c5	2.88	1.52	1.16	0.38	0.55	1.11	0.96	Q94BV5	GSXL4_ARATH	Flavin-containing monooxygenase FMO GS-OX-like 4	Arabidopsis thaliana (Mouse-ear	9e-75
comp212593_c0	8.69	11.79	9.05	12.63	5.9	7.85	7.87	Q6DEL1	S38A7_DANRE	Putative sodium-coupled neutral amino acid transporter 7	Danio rerio (Zebrafish) (Brachyd	2e-123
comp208602_c0	2.77	0.22	0.14	0.16	0.25	0.09	0.02	P02466	CO1A2_RAT	Collagen alpha-2(I) chain	Rattus norvegicus (Rat).	1e-74
comp217418_c1	2.26	4.48	1.09	1.29	0.63	1.9	0.67	Q9CU24	THMS3_MOUSE	Protein THEMIS3	Mus musculus (Mouse).	8e-11
comp217163_c0	19.33	17.47	11.72	6.09	15.34	12.17	7.83	Q9P0J7	KCMF1_HUMAN	E3 ubiquitin-protein ligase KCMF1	Homo sapiens (Human).	4e-120
comp220579_c1	4.32	6.2	2.27	1.86	4.21	3.34	2.67	NULL	NULL	NULL	NULL	NULL
comp223781_c0	79.19	28.56	6.67	6.48	9.47	7.42	6.25	P62597	POTE1_CHICK	Protection of telomeres protein 1	Gallus gallus (Chicken).	2e-52
comp221806_c2	35.3	9.04	20.37	17.95	9.76	8.77	9.36	O75808	CAN15_HUMAN	Calpain-15	Homo sapiens (Human).	2e-118
comp223190_c0	1.91	1.53	0.35	0.31	0.22	0.49	0.22	Q9QYP1	LRP4_RAT	Low-density lipoprotein receptor-related protein 4	Rattus norvegicus (Rat).	0
comp223722_c0	146.33	72.89	67.84	67.93	41.58	34.29	30.32	Q9Y345	SC6A5_HUMAN	Sodium- and chloride-dependent glycine transporter 2	Homo sapiens (Human).	0
comp223228_c1	6.81	1.41	2.15	1.18	0.85	0.72	0.03	Q8BND5	QSOX1_MOUSE	Sulfhydryl oxidase 1	Mus musculus (Mouse).	2e-84
comp226136_c1	50	39.65	18.32	9.42	6.24	5.96	5.06	Q5ZKY2	ATG7_CHICK	Ubiquitin-like modifier-activating enzyme ATG7	Gallus gallus (Chicken).	0
comp215965_c1	65.27	58.9	53.86	43.85	40.48	36.86	41.3	Q8CAQ8	IMMT_MOUSE	Mitochondrial inner membrane protein	Mus musculus (Mouse).	1e-116
comp217534_c1	29.16	14.29	12.56	9.52	8.55	7.61	8.71	Q8C5L6	INP5K_MOUSE	Inositol polyphosphate 5-phosphatase K	Mus musculus (Mouse).	6e-91
comp224008_c0	10.39	9.88	3.61	3.98	3.96	3.04	3.99	Q7Z7L7	ZER1_HUMAN	Protein zer-1 homolog	Homo sapiens (Human).	5e-56
comp221877_c3	45.29	29.34	21.71	19.64	14.61	11.85	9.33	Q9H3C7	GGNB2_HUMAN	Gametogenetin-binding protein 2	Homo sapiens (Human).	1e-169
comp224800_c1	23.54	10.99	5.96	5.11	6.13	4.13	4.46	Q8WYL5	SSH1_HUMAN	Protein phosphatase Slingshot homolog 1	Homo sapiens (Human).	2e-78
comp224859_c1	58.35	48.44	30.3	28.68	21.01	16.61	11.75	Q5R533	SERC3_PONAB	Serine incorporator 3	Pongo abelii (Sumatran orangutan	1e-156
comp221667_c1	15.23	5.32	3.4	4.46	3.82	2.23	2.12	O94889	KLH18_HUMAN	Kelch-like protein 18	Homo sapiens (Human).	0
comp224466_c0	15.25	7.88	4.05	4.06	7.38	6.41	4.76	O14974	MYPT1_HUMAN	Protein phosphatase 1 regulatory subunit 12A	Homo sapiens (Human).	9e-116
comp223331_c0	18.96	8.1	6.79	7.94	10.08	6.36	4.78	Q8C8H8	KY_MOUSE	Kyphoscoliosis peptidase	Mus musculus (Mouse).	2e-41
comp220662_c2	23.78	19.79	16.82	18.81	13.58	13.92	18.02	Q2TA14	PCP_BOVIN	Lysosomal Pro-X carboxypeptidase	Bos taurus (Bovine).	9e-113
comp217614_c0	19.45	5.18	11.11	12.23	6.87	6.63	12.63	Q8TCD6	PHOP2_HUMAN	Pyridoxal phosphate phosphatase PHOSPHO2	Homo sapiens (Human).	2e-64
comp225503_c2	24.6	27.59	6.35	9.8	11.33	12.42	12.85	B7P877	NCBP2_IXOSC	Nuclear cap-binding protein subunit 2	Ixodes scapularis (Black-legged	1e-85
comp223441_c0	102.61	99.55	63.16	51.61	31.68	31.81	34.09	O97490	TRFM_RABIT	Melanotransferrin	Oryctolagus cuniculus (Rabbit).	2e-142
comp219245_c1	18.73	15.44	6.31	3.18	3.02	3.64	3.51	Q6TCH7	PAQR3_HUMAN	Progestin and adipoQ receptor family member 3	Homo sapiens (Human).	5e-80
comp220495_c0	110.77	66.67	62.57	51.53	49.85	42.73	43.79	Q6AXY7	PR38B_RAT	Pre-mRNA-splicing factor 38B	Rattus norvegicus (Rat).	7e-102
comp209960_c1	19.75	5.93	4.76	5.78	4.7	3.23	2.93	F7AEX0	UVSSA_XENTR	UV-stimulated scaffold protein A	Xenopus tropicalis (Western claw	7e-59
comp205336_c0	2.16	1.24	1.3	1.21	0.63	0.41	0.24	NULL	NULL	NULL	NULL	NULL
comp225138_c1	5.63	1.09	2.26	4.7	1.61	1.86	0.97	NULL	NULL	NULL	NULL	NULL
comp215604_c0	2.65	4.42	1.54	0.16	1.73	0.39	0.73	Q9R0Q8	CLC4E_MOUSE	C-type lectin domain family 4 member E	Mus musculus (Mouse).	7e-06
comp225592_c0	24.69	7.76	3.77	2.24	4.4	3.59	1.83	Q6PAJ1	BCR_MOUSE	Breakpoint cluster region protein	Mus musculus (Mouse).	8e-180
comp219876_c1	20.54	15.9	14.49	13.97	13.83	12.68	13.98	Q8T4F7	ENA_DROME	Protein enabled	Drosophila melanogaster (Fruit f	4e-55
comp225372_c1	0.68	0.38	0.5	0.17	0.12	0.11	0.2	NULL	NULL	NULL	NULL	NULL
comp221768_c1	29.8	12.66	9.55	7.65	12.17	8.38	5.05	Q8TBZ3	WDR20_HUMAN	WD repeat-containing protein 20	Homo sapiens (Human).	0
comp223117_c0	19.56	4.56	3.26	3.27	6.44	4.06	2.85	Q4UMH6	Y381_RICFE	Putative ankyrin repeat protein RF_0381	Rickettsia felis (strain ATCC VR	1e-28
comp217738_c1	17.44	9.7	6.45	3.79	2.12	1.46	0.79	Q9Y573	IPP_HUMAN	Actin-binding protein IPP	Homo sapiens (Human).	2e-46
comp220322_c0	8.43	8.91	3.75	2.68	3.23	2.78	2.43	Q9LTD8	Y5279_ARATH	DUF21 domain-containing protein At5g52790	Arabidopsis thaliana (Mouse-ear	1e-101
comp211897_c0	1.25	0.7	0.58	0.38	0.11	0.11	0.1	NULL	NULL	NULL	NULL	NULL
comp218014_c0	1.51	0.21	0.22	0.17	0.21	0.16	0.1	NULL	NULL	NULL	NULL	NULL
comp223821_c0	4.33	0.68	0.64	0.35	0.8	1.01	0.86	Q5EB20	FA65C_DANRE	Protein FAM65C	Danio rerio (Zebrafish) (Brachyd	7e-66
comp219716_c1	8.21	6.98	5.47	4.24	5.36	5.75	5.05	NULL	NULL	NULL	NULL	NULL
comp224238_c2	3.7	0.84	1.64	1.29	1.41	1.78	2.33	NULL	NULL	NULL	NULL	NULL
comp218715_c0	5.48	4.35	2.29	0.85	0.79	0.7	0.73	A2A935	PRD16_MOUSE	PR domain zinc finger protein 16	Mus musculus (Mouse).	2e-11
comp225528_c0	38.72	12.73	7.8	6.49	9.17	6.99	6.52	Q5RDQ2	MPP5_PONAB	MAGUK p55 subfamily member 5	Pongo abelii (Sumatran orangutan	0
comp219599_c0	27.02	28.34	27.86	10.07	13.67	12.44	8.92	Q9H490	PIGU_HUMAN	Phosphatidylinositol glycan anchor biosynthesis class U protein	Homo sapiens (Human).	1e-118
comp224525_c2	98	88.75	18.04	54.19	42.88	57.24	50.26	Q8NEZ4	MLL3_HUMAN	Histone-lysine N-methyltransferase MLL3	Homo sapiens (Human).	4e-70
comp208229_c0	1.12	1.45	0.63	0.54	0.44	0.52	0.5	Q8N143	BCL6B_HUMAN	B-cell CLL/lymphoma 6 member B protein	Homo sapiens (Human).	2e-15
comp168192_c0	3	1.78	1.56	1.78	0.4	0.49	0.57	NULL	NULL	NULL	NULL	NULL
comp221260_c2	82.77	64.82	41.58	35.36	36.81	33.4	38.4	Q3KQE5	T38BA_XENLA	Trimeric intracellular cation channel type B-A	Xenopus laevis (African clawed f	1e-44
comp224675_c0	70.86	36.22	23.38	23.57	19.25	16.84	20.15	P26446	PARP1_CHICK	Poly [ADP-ribose] polymerase 1	Gallus gallus (Chicken).	0
comp213443_c2	19.97	1.53	4.26	2.53	2.26	1.72	1.83	NULL	NULL	NULL	NULL	NULL
comp214251_c0	7.62	11.16	3.79	2.48	4.76	4.36	4.61	Q1T7B8	CENPO_CHICK	Centromere protein O	Gallus gallus (Chicken).	4e-10
comp204425_c1	1.1	1.13	1.32	0.56	0.84	0.7	0.27	O08961	ZN423_RAT	Zinc finger protein 423	Rattus norvegicus (Rat).	3e-11
comp218552_c1	2.62	0.98	0.76	0.9	0.3	0.45	0.36	Q21974	UNC8_CAEEL	Degenerin unc-8	Caenorhabditis elegans.	3e-40
comp219586_c0	23.2	15.05	6.33	1.93	2.28	1.64	1.67	D3Z5L6	S18B1_MOUSE	MFS-type transporter SLC18B1	Mus musculus (Mouse).	5e-75
comp218566_c2	4.46	7	2.63	3.59	3.37	2.86	3.18	Q969X5	ERGI1_HUMAN	Endoplasmic reticulum-Golgi intermediate compartment protein 1	Homo sapiens (Human).	3e-129
comp224037_c0	3.2	3.38	2.5	1.5	1.96	1.32	0.65	Q05481	ZNF91_HUMAN	Zinc finger protein 91	Homo sapiens (Human).	4e-43
comp219023_c0	12.38	12.87	12.24	10.46	6.87	5.94	8.05	Q15070	OXA1L_HUMAN	Mitochondrial inner membrane protein OXA1L	Homo sapiens (Human).	3e-68
comp219812_c0	75.86	54.17	45.45	18.21	22.29	17.56	10.51	Q24323	SEM2A_DROME	Semaphorin-2A	Drosophila melanogaster (Fruit f	3e-109
comp214250_c0	312.03	264.25	203.77	115.94	149.42	141.54	150.19	Q9XYU0	MCM7_DROME	DNA replication licensing factor Mcm7	Drosophila melanogaster (Fruit f	4e-86
comp209255_c2	1.06	1.79	1.14	0.56	0.24	0.06	0.64	Q9PTN2	VDRA_DANRE	Vitamin D3 receptor A	Danio rerio (Zebrafish) (Brachyd	9e-29
comp210093_c0	1.2	0.62	0.61	0.44	0.23	0.11	0.09	Q8BG39	SV2B_MOUSE	Synaptic vesicle glycoprotein 2B	Mus musculus (Mouse).	2e-154
comp223748_c0	4.68	1.67	2	1.2	0.96	0.83	1.41	Q6INU7	FRRS1_XENLA	Putative ferric-chelate reductase 1	Xenopus laevis (African clawed f	8e-31
comp226070_c0	22.11	11.47	8.22	5.81	6.99	6.94	6.98	Q8R3H9	TTC4_MOUSE	Tetratricopeptide repeat protein 4	Mus musculus (Mouse).	1e-90
comp216891_c1	6.43	3.94	4.36	3.52	4.29	3.57	2.6	Q8R4P9	MRP7_MOUSE	Multidrug resistance-associated protein 7	Mus musculus (Mouse).	0
comp211405_c1	106.34	39.96	40.53	46.24	35.58	32.86	34.94	Q8VIJ5	NCOAT_RAT	Bifunctional protein NCOAT	Rattus norvegicus (Rat).	0
comp222996_c0	16.25	17.42	4.51	2.16	2.07	1.48	1.63	Q8N9H8	MUT7_HUMAN	Probable exonuclease mut-7 homolog	Homo sapiens (Human).	5e-06
comp225964_c0	25.81	11.62	10.19	9.84	9.33	7.66	7.26	Q5Y5T5	ZDHC8_MOUSE	Probable palmitoyltransferase ZDHHC8	Mus musculus (Mouse).	9e-110
comp221956_c0	14.08	10.53	15.56	3.74	5.79	3.11	2.15	Q8C7H1	MMAA_MOUSE	Methylmalonic aciduria type A homolog, mitochondrial	Mus musculus (Mouse).	2e-142
comp236700_c0	9.5	11.46	10.17	11.23	6.77	6.17	8.27	P52899	ODPA_CAEEL	Probable pyruvate dehydrogenase E1 component subunit alpha, mitochondrial	Caenorhabditis elegans.	6e-179
comp224760_c0	20.12	20.52	12.13	11.28	6.43	5.61	4.11	Q9NP81	SYSM_HUMAN	Serine--tRNA ligase, mitochondrial	Homo sapiens (Human).	2e-101
comp224545_c1	767.41	603.86	436.59	308.44	237.64	224.83	300.06	NULL	NULL	NULL	NULL	NULL
comp220101_c1	2.55	0.82	0.62	0.14	0.19	0.09	0.23	Q0VCA7	OXSM_BOVIN	3-oxoacyl-[acyl-carrier-protein] synthase, mitochondrial	Bos taurus (Bovine).	4e-134
comp222500_c0	56.55	27.34	23.87	14.67	17.05	12.17	10.25	P49790	NU153_HUMAN	Nuclear pore complex protein Nup153	Homo sapiens (Human).	7e-80
comp221422_c2	33.47	3.8	6.62	6.23	4.21	3.41	3.53	Q3V1L4	5NTC_MOUSE	Cytosolic purine 5'-nucleotidase	Mus musculus (Mouse).	0
comp222275_c0	1.37	1.05	0.41	0.16	0.14	0.15	0.28	Q8NE35	CPEB3_HUMAN	Cytoplasmic polyadenylation element-binding protein 3	Homo sapiens (Human).	0
comp216227_c0	1.99	0.31	0.21	0.26	0.19	0.14	0.05	Q5R8I8	PISD_PONAB	Phosphatidylserine decarboxylase proenzyme	Pongo abelii (Sumatran orangutan	7e-101
comp216333_c0	12.27	6.8	5.1	5.55	3.2	1.67	2.55	Q3SZJ4	PTGR1_BOVIN	Prostaglandin reductase 1	Bos taurus (Bovine).	7e-105
comp224407_c0	2.19	2.24	2.68	0.83	1	0.85	0.94	Q61116	ZN235_MOUSE	Zinc finger protein 235	Mus musculus (Mouse).	6e-37
comp219152_c1	353.01	238.18	91.58	57.68	50.21	46.5	33.79	O96790	DPGN_DIPMA	Serine protease inhibitor dipetalogastin	Dipetalogaster maximus (Blood-su	3e-33
comp210694_c1	8.93	3.5	4.78	2.62	1.85	1.14	0.79	O75808	CAN15_HUMAN	Calpain-15	Homo sapiens (Human).	2e-25
comp212194_c3	1.28	0.63	0.56	0.32	0.57	0.4	0.53	P80164	MLR_LUMTE	Myosin regulatory light chain, striated muscle, 25 kDa isoform	Lumbricus terrestris (Common ear	8e-67
comp220494_c1	17.52	10.35	7.59	7.08	7.32	6.21	7.07	Q9WU22	PTN4_MOUSE	Tyrosine-protein phosphatase non-receptor type 4	Mus musculus (Mouse).	0
comp225780_c0	8.66	4.02	2.19	1.24	3.45	2.28	2.18	Q86WG5	MTMRD_HUMAN	Myotubularin-related protein 13	Homo sapiens (Human).	0
comp214518_c1	4.96	3.66	2.77	2.17	3.59	2.1	2.99	NULL	NULL	NULL	NULL	NULL
comp223647_c3	39.89	22.56	12.62	7.23	5.66	6.16	4.45	Q23356	MIG15_CAEEL	Serine/threonine-protein kinase mig-15	Caenorhabditis elegans.	0
comp243624_c0	3.84	0.78	0.53	0.16	0.38	0.15	0.05	NULL	NULL	NULL	NULL	NULL
comp225653_c0	13.3	2.77	2.53	1.4	2.59	1.57	1.15	Q5ZIJ9	MIB2_CHICK	E3 ubiquitin-protein ligase MIB2	Gallus gallus (Chicken).	0
comp219521_c0	48.4	20.31	12.15	12.11	27.68	19.74	15.17	Q32KX7	BMI1_BOVIN	Polycomb complex protein BMI-1	Bos taurus (Bovine).	8e-87
comp223205_c0	18.88	10.5	7.54	4.96	3.68	4.09	4.09	Q4QR83	STRA6_RAT	Stimulated by retinoic acid gene 6 protein homolog	Rattus norvegicus (Rat).	6e-21
comp224764_c0	38.7	54.5	18.81	4.77	5.84	3.78	4.42	Q6PDG8	MON1A_MOUSE	Vacuolar fusion protein MON1 homolog A	Mus musculus (Mouse).	9e-164
comp224217_c0	43	30.73	31.72	29.66	28.52	25.47	38.62	P49756	RBM25_HUMAN	RNA-binding protein 25	Homo sapiens (Human).	1e-24
comp218484_c1	3.53	2.93	1.57	1.33	1.39	1.9	2.37	Q9DBS2	TPRGL_MOUSE	Tumor protein p63-regulated gene 1-like protein	Mus musculus (Mouse).	8e-41
comp212652_c0	13.13	4.18	2.16	2.09	2.84	2.81	3.61	NULL	NULL	NULL	NULL	NULL
comp226134_c0	24.6	4.6	8.55	4.2	3.2	3.45	4.67	P10076	ZFP26_MOUSE	Zinc finger protein 26	Mus musculus (Mouse).	2e-37
comp226074_c0	3.51	2.81	2.9	2.18	2.31	1.78	1.62	Q01062	PDE2A_RAT	cGMP-dependent 3',5'-cyclic phosphodiesterase	Rattus norvegicus (Rat).	0
comp210999_c1	12.93	4.16	4.21	2.85	3.05	3.2	5.93	Q8K1S5	KLF11_MOUSE	Krueppel-like factor 11	Mus musculus (Mouse).	1e-51
comp225532_c0	22.36	6.19	10.66	16.56	7.73	9.23	9.61	O17087	GLD2_CAEEL	Poly(A) RNA polymerase gld-2	Caenorhabditis elegans.	2e-77
comp221789_c2	47.82	19.76	16.6	8.18	7.75	6.81	4.21	NULL	NULL	NULL	NULL	NULL
comp224716_c0	16.08	2.51	1.14	0.53	1.77	1.22	1.06	Q9BZ29	DOCK9_HUMAN	Dedicator of cytokinesis protein 9	Homo sapiens (Human).	4e-92
comp218102_c0	47.75	41.88	26.82	26.32	25.84	23.05	15.63	P11179	ODO2_BOVIN	Dihydrolipoyllysine-residue succinyltransferase component of 2-oxoglutarate dehydrogenase complex, mitochondrial	Bos taurus (Bovine).	0
comp215984_c2	30.57	24.29	21.52	17.11	9.78	11.07	13.03	Q9DA39	LFG4_MOUSE	Protein lifeguard 4	Mus musculus (Mouse).	5e-78
comp213815_c9	1.48	0.3	0.3	0.15	0	0.04	0.12	NULL	NULL	NULL	NULL	NULL
comp217807_c4	22.96	2.48	3.99	2.9	1.61	1.13	1.46	Q6UXP7	F151B_HUMAN	Protein FAM151B	Homo sapiens (Human).	2e-41
comp223424_c1	5.89	4.05	4.16	2.62	4.25	3.12	2.68	Q96AY4	TTC28_HUMAN	Tetratricopeptide repeat protein 28	Homo sapiens (Human).	1e-05
comp222051_c0	86.77	27.35	39.42	32.32	21.58	14.62	12.27	Q14149	MORC3_HUMAN	MORC family CW-type zinc finger protein 3	Homo sapiens (Human).	1e-141
comp221619_c1	18.56	17.08	8.61	4.64	4.25	2.77	2.02	NULL	NULL	NULL	NULL	NULL
comp221330_c1	18.87	13.09	8.42	2.16	3.95	4.02	1.67	Q9BSV6	SEN34_HUMAN	tRNA-splicing endonuclease subunit Sen34	Homo sapiens (Human).	1e-52
comp223694_c0	97.03	59.35	19.22	18.93	26.67	23.32	20.71	P97287	MCL1_MOUSE	Induced myeloid leukemia cell differentiation protein Mcl-1 homolog	Mus musculus (Mouse).	1e-20
comp221001_c7	15.88	10.14	11.36	8.17	5.13	3.57	3.51	Q9EPR2	PG12A_MOUSE	Group XIIA secretory phospholipase A2	Mus musculus (Mouse).	9e-20
comp213129_c2	26.29	29.58	24.76	26.19	16.51	16.87	19.96	O15541	R113A_HUMAN	RING finger protein 113A	Homo sapiens (Human).	1e-120
comp219020_c5	5	3.01	2.17	1.39	1.36	1.47	1.97	Q05941	ACHA7_RAT	Neuronal acetylcholine receptor subunit alpha-7	Rattus norvegicus (Rat).	5e-47
comp224139_c0	18.01	20.06	19.15	16.44	10.14	8.13	8.87	Q6PFJ7	NSMA3_DANRE	Sphingomyelin phosphodiesterase 4	Danio rerio (Zebrafish) (Brachyd	2e-86
comp223129_c1	76.03	35.25	53.8	14.6	32.87	23.57	19.02	Q1HFZ0	NSUN2_MOUSE	tRNA (cytosine(34)-C(5))-methyltransferase	Mus musculus (Mouse).	0
comp222949_c1	44.16	22.22	20.63	18.82	22.39	16	14.97	P40123	CAP2_HUMAN	Adenylyl cyclase-associated protein 2	Homo sapiens (Human).	4e-36
comp219941_c2	10.63	6.69	6.13	6.22	4.51	4.49	2.99	P10076	ZFP26_MOUSE	Zinc finger protein 26	Mus musculus (Mouse).	9e-23
comp223660_c1	14.76	10.92	8.08	6.39	3.64	3.36	6.26	Q8C1A9	CD029_MOUSE	Uncharacterized protein C4orf29 homolog	Mus musculus (Mouse).	5e-159
comp211560_c1	2.18	2.59	1.43	0.67	0.67	0.32	0.62	NULL	NULL	NULL	NULL	NULL
comp226174_c0	54.02	10.23	4.54	4.22	9.48	6.44	5.07	O97394	SDK_DROME	Protein sidekick	Drosophila melanogaster (Fruit f	0
comp222293_c0	109.97	36.32	17.74	13.69	23.33	26.01	31.04	O75970	MPDZ_HUMAN	Multiple PDZ domain protein	Homo sapiens (Human).	0
comp223459_c1	35.72	18.25	11.96	7.12	5.08	4.12	2.12	Q5ZMA6	NADE_CHICK	Glutamine-dependent NAD(+) synthetase	Gallus gallus (Chicken).	0
comp224647_c0	59.02	46.15	30.6	23.37	21.38	16.9	25.82	Q7PPA5	ATC1_ANOGA	Calcium-transporting ATPase sarcoplasmic/endoplasmic reticulum type	Anopheles gambiae (African malar	0
comp224724_c0	43.63	12.18	8.01	4.62	5.66	4.76	5.36	Q6NRP2	PSME4_XENLA	Proteasome activator complex subunit 4	Xenopus laevis (African clawed f	0
comp218649_c0	15.62	2.91	6.77	10.44	5.16	4.84	9.45	Q6P5L8	HSDL2_DANRE	Hydroxysteroid dehydrogenase-like protein 2	Danio rerio (Zebrafish) (Brachyd	2e-99
comp221249_c0	4.74	2.02	0.38	0.08	0.03	0.07	0.11	Q69ZR9	F208A_MOUSE	Protein FAM208A	Mus musculus (Mouse).	5e-18
comp222203_c0	10.36	7.23	5.33	5.82	3.87	4.72	5.1	Q8CG46	SMC5_MOUSE	Structural maintenance of chromosomes protein 5	Mus musculus (Mouse).	0
comp219081_c1	57.43	50.13	22.9	15.15	10.77	6.18	5.74	Q58DF3	TRABD_BOVIN	TraB domain-containing protein	Bos taurus (Bovine).	9e-96
comp224601_c1	16.03	6.23	6.14	9.21	6.85	6.29	9.56	Q9Y2V7	COG6_HUMAN	Conserved oligomeric Golgi complex subunit 6	Homo sapiens (Human).	0
comp224157_c2	11.38	12.29	6.36	6.62	8.29	9.92	13.9	Q9BXB4	OSB11_HUMAN	Oxysterol-binding protein-related protein 11	Homo sapiens (Human).	0
comp222299_c0	13.59	14.97	12.15	11.16	8.81	5.18	6.32	Q4QQV8	CHMP5_RAT	Charged multivesicular body protein 5	Rattus norvegicus (Rat).	4e-98
comp220596_c1	5.76	0.35	0.41	0.7	0.6	0.48	0.39	P17487	HM12_CAEEL	Homeobox protein ceh-12	Caenorhabditis elegans.	6e-09
comp219150_c0	110.91	82.83	55.77	60.71	40.99	40.09	31.52	O43818	U3IP2_HUMAN	U3 small nucleolar RNA-interacting protein 2	Homo sapiens (Human).	1e-165
comp219529_c1	28.81	6.06	3.89	2.4	5.15	3.42	1.93	P08043	ZFP2_MOUSE	Zinc finger protein 2	Mus musculus (Mouse).	1e-55
comp214600_c2	5.65	4.06	1.55	2.09	2.57	2.15	1.47	NULL	NULL	NULL	NULL	NULL
comp199010_c0	1.01	0.1	0.55	0.48	0.24	0.07	0.26	NULL	NULL	NULL	NULL	NULL
comp215737_c3	4.41	2.21	1.36	0.55	0.5	0.51	0.74	NULL	NULL	NULL	NULL	NULL
comp221150_c0	8.94	4.32	2.79	0.9	1.15	0.91	0.42	Q9DBW0	CP4V2_MOUSE	Cytochrome P450 4V2	Mus musculus (Mouse).	0
comp220692_c0	25.88	24.29	19.4	24.42	18.23	16.59	17.47	Q08CF3	CCD61_DANRE	Coiled-coil domain-containing protein 61	Danio rerio (Zebrafish) (Brachyd	7e-95
comp224369_c3	50.43	32.04	14.38	8.82	10.3	9.17	10.38	Q9Y2W6	TDRKH_HUMAN	Tudor and KH domain-containing protein	Homo sapiens (Human).	2e-15
comp214111_c1	30.83	10.1	10.84	3.9	7.99	5.13	3.71	Q8VCD7	KDM4C_MOUSE	Lysine-specific demethylase 4C	Mus musculus (Mouse).	2e-71
comp190772_c0	5.27	0.24	1.5	0.11	0.2	0.08	0.26	C3YWU0	FUCO_BRAFL	Alpha-L-fucosidase	Branchiostoma floridae (Florida	2e-99
comp219537_c3	108.35	82.41	56.45	53.65	56.69	56.45	56.42	Q5GIS3	GBB_PINFU	Guanine nucleotide-binding protein subunit beta	Pinctada fucata (Pearl oyster).	0
comp215905_c0	32.72	16.39	0.79	9.6	5.39	1.73	3.9	Q24799	MYPH_ECHGR	Myophilin	Echinococcus granulosus.	3e-30
comp215520_c1	11.25	7.35	2.15	0.98	1.15	1.97	0.42	Q9XGA1	KPRS4_SPIOL	Ribose-phosphate pyrophosphokinase 4	Spinacia oleracea (Spinach).	2e-95
comp224414_c0	2.4	1.69	1.19	0.79	0.82	1.08	0.94	P98073	ENTK_HUMAN	Enteropeptidase	Homo sapiens (Human).	2e-52
comp210142_c0	3.61	2.28	1.91	1.56	1.32	0.89	0.66	P18910	ANPRA_RAT	Atrial natriuretic peptide receptor 1	Rattus norvegicus (Rat).	0
comp204958_c2	2.03	0	0	0.02	0.13	0.37	1	Q19200	STO1_CAEEL	Stomatin-1	Caenorhabditis elegans.	1e-67
comp220200_c0	30.83	6.72	3.16	3.24	2.73	3.07	4.65	Q9HCG7	GBA2_HUMAN	Non-lysosomal glucosylceramidase	Homo sapiens (Human).	0
comp221492_c0	83.7	88.65	69.88	164.95	57.77	40.07	34.08	Q9UA35	S28A3_EPTST	Solute carrier family 28 member 3	Eptatretus stoutii (Pacific hagf	3e-110
comp223739_c0	13.53	7.27	2.94	1.45	1.46	1.15	0.4	NULL	NULL	NULL	NULL	NULL
comp220124_c3	43.21	19.94	8.94	5.91	4.9	4.17	5.26	A3KPA3	NAA60_DANRE	N-alpha-acetyltransferase 60	Danio rerio (Zebrafish) (Brachyd	1e-92
comp213400_c1	6.88	12.57	4.27	1.86	1.82	0.83	2.43	P31396	HR3_DROME	Probable nuclear hormone receptor HR3	Drosophila melanogaster (Fruit f	5e-20
comp157109_c0	2.56	2.42	0.7	0.1	0.82	0.43	0.05	NULL	NULL	NULL	NULL	NULL
comp210439_c0	1.44	2.92	0.1	1.18	0.4	0.56	0.32	P27169	PON1_HUMAN	Serum paraoxonase/arylesterase 1	Homo sapiens (Human).	4e-59
comp224552_c0	12.93	4.69	2.9	2.39	4.13	4.29	3.27	Q6AXU7	MI4GD_RAT	MIF4G domain-containing protein	Rattus norvegicus (Rat).	3e-16
comp225692_c0	3.67	0.98	0.63	0.41	1.69	1.02	0.57	P20825	POL2_DROME	Retrovirus-related Pol polyprotein from transposon 297	Drosophila melanogaster (Fruit f	8e-48
comp210543_c0	2.09	0.85	0.16	1.49	0.2	0.13	0.2	Q9D9W0	SPC1L_MOUSE	Speriolin-like protein	Mus musculus (Mouse).	3e-21
comp223699_c0	2.57	1.73	1.7	1.69	1.3	0.82	1.04	Q80XC6	NRDE2_MOUSE	Protein NRDE2 homolog	Mus musculus (Mouse).	3e-147
comp218884_c0	1.34	1.24	0.53	0.6	0.24	0.14	0.23	NULL	NULL	NULL	NULL	NULL
comp224453_c1	24.76	25.65	17.49	12.66	15.18	13.23	9.26	Q71MB6	SO4C1_RAT	Solute carrier organic anion transporter family member 4C1	Rattus norvegicus (Rat).	1e-12
comp215819_c0	20.93	7	9.43	10.96	10.47	9.55	11.83	Q1KKX5	HXB1A_TAKRU	Homeobox protein Hox-B1a	Takifugu rubripes (Japanese puff	2e-08
comp224315_c4	256.36	273.52	215.1	148.04	100.01	88.28	111	Q14151	SAFB2_HUMAN	Scaffold attachment factor B2	Homo sapiens (Human).	1e-53
comp204519_c0	5.8	1.36	1.61	2.16	2.23	2.56	2.39	Q8N531	FBXL6_HUMAN	F-box/LRR-repeat protein 6	Homo sapiens (Human).	5e-40
comp211580_c0	3.04	2.38	1.74	0.75	0.5	0.29	0.23	P12812	P40_SCHMA	Major egg antigen	Schistosoma mansoni (Blood fluke	5e-10
comp220352_c0	0.49	0.93	0.23	0.28	0.41	0.63	0.86	NULL	NULL	NULL	NULL	NULL
comp224310_c2	17.29	17.72	13.37	10.02	7.12	6.4	5.32	A7S1L6	FUCT1_NEMVE	GDP-fucose transporter 1	Nematostella vectensis (Starlet	4e-138
comp224686_c0	1.49	0.94	0.59	0.27	0.86	0.48	0.11	Q967D7	TUTL_DROME	Protein turtle	Drosophila melanogaster (Fruit f	5e-161
comp211514_c1	1.67	1.57	1.32	1.34	0.79	0.69	0.52	A3KPN8	TTC38_DANRE	Tetratricopeptide repeat protein 38	Danio rerio (Zebrafish) (Brachyd	2e-161
comp221577_c0	11.58	3.19	4.3	5.14	3.21	4.76	4.6	Q32LQ0	AMPE_BOVIN	Glutamyl aminopeptidase	Bos taurus (Bovine).	7e-175
comp218303_c3	5.76	1.6	1.1	3.14	1.02	0.94	1.9	NULL	NULL	NULL	NULL	NULL
comp224817_c0	17.33	2.73	2.45	2.69	3.41	2.12	2.1	Q96JC1	VPS39_HUMAN	Vam6/Vps39-like protein	Homo sapiens (Human).	2e-85
comp225210_c2	14.73	8.51	4.93	3.73	5.86	6.23	7.74	O70496	CLCN7_MOUSE	H(+)/Cl(-) exchange transporter 7	Mus musculus (Mouse).	6e-134
comp214300_c1	4.87	0.21	1.71	1.6	0.4	0.57	0.5	Q6AZW2	A1A1A_DANRE	Alcohol dehydrogenase [NADP(+)] A	Danio rerio (Zebrafish) (Brachyd	2e-78
comp222555_c0	245.26	166.36	146.64	137.43	72.99	69.94	95.67	Q75VN3	TCTP_BOMMO	Translationally-controlled tumor protein homolog	Bombyx mori (Silk moth).	3e-51
comp224923_c0	3.66	1.63	0.59	0.21	0.1	0.19	0.04	P30432	FUR2_DROME	Furin-like protease 2	Drosophila melanogaster (Fruit f	2e-128
comp218195_c0	24.67	23.66	8.65	3.36	3.22	3.82	3.33	Q8R431	MGLL_RAT	Monoglyceride lipase	Rattus norvegicus (Rat).	2e-70
comp163315_c0	47.79	12.47	23.27	25.77	14.71	12.58	8.39	F1QBY1	NIPLB_DANRE	Nipped-B-like protein B	Danio rerio (Zebrafish) (Brachyd	8e-08
comp222230_c0	5.82	3.7	4.35	2.47	3.09	2.69	2.19	A3KPP4	S2535_DANRE	Solute carrier family 25 member 35	Danio rerio (Zebrafish) (Brachyd	3e-119
comp224349_c0	2.63	0.11	0.13	0.72	0.17	0.68	1.08	Q9DAK2	PACRG_MOUSE	Parkin coregulated gene protein homolog	Mus musculus (Mouse).	2e-74
comp215387_c0	91.68	88.08	59.95	42.31	26.98	24.53	18.06	NULL	NULL	NULL	NULL	NULL
comp221290_c0	31.46	20.79	15.33	12.43	14.87	11.14	6.06	O14084	IMT1_SCHPO	Inositol phosphoceramide mannosyltransferase 1	Schizosaccharomyces pombe (strai	1e-44
comp221264_c0	0.55	1.1	0.42	0.5	0.13	0.16	0.11	P52183	ANNU_SCHAM	Annulin	Schistocerca americana (American	6e-15
comp222131_c0	15.19	8.14	6.13	4.19	4.69	4.84	3.75	Q9NY26	S39A1_HUMAN	Zinc transporter ZIP1	Homo sapiens (Human).	5e-41
comp223843_c0	9.68	2.68	4.69	2.45	5.15	1.96	0.85	Q9JIL5	TULP4_MOUSE	Tubby-related protein 4	Mus musculus (Mouse).	6e-86
comp213838_c4	2.67	3.12	1.48	0.91	0.96	0.77	0.88	P10074	ZBT48_HUMAN	Zinc finger and BTB domain-containing protein 48	Homo sapiens (Human).	1e-05
comp214362_c1	54.68	50.73	63.47	48.84	31.21	25.72	36	Q6IQT4	CSN2_DANRE	COP9 signalosome complex subunit 2	Danio rerio (Zebrafish) (Brachyd	0
comp217150_c0	61.63	35.53	14.27	11.75	10.87	8.58	3.72	P30176	YBIA_ECOLI	Swarming motility protein YbiA	Escherichia coli (strain K12).	1e-06
comp218761_c4	28.37	21.77	23.76	11.86	10.77	7.81	6.87	Q96RE9	ZN300_HUMAN	Zinc finger protein 300	Homo sapiens (Human).	1e-63
comp223984_c0	53.65	41.33	31.24	21.79	20.73	15.76	19.08	Q3ZBH0	TCPB_BOVIN	T-complex protein 1 subunit beta	Bos taurus (Bovine).	0
comp223654_c0	1.58	0.36	0.19	0.17	0.49	0.53	0.49	Q5D1E7	ZC12A_MOUSE	Ribonuclease ZC3H12A	Mus musculus (Mouse).	2e-99
comp206178_c1	1.47	1.21	0.72	0.69	0.61	0.8	0.63	NULL	NULL	NULL	NULL	NULL
comp225082_c0	36.97	13.94	9.4	8.82	7.85	5.23	4.29	Q8NB14	UBP38_HUMAN	Ubiquitin carboxyl-terminal hydrolase 38	Homo sapiens (Human).	0
comp185762_c1	1.09	0.77	0.57	0.49	0.37	0.23	0.18	NULL	NULL	NULL	NULL	NULL
comp223235_c0	50.83	6.78	5.5	4.33	5.05	4.21	2.73	A2BDA5	DCA15_XENLA	DDB1- and CUL4-associated factor 15	Xenopus laevis (African clawed f	9e-43
comp225534_c3	12.6	3.45	1.85	1.02	1.47	0.94	0.34	NULL	NULL	NULL	NULL	NULL
comp224118_c0	17.14	16.52	4.57	3.5	3.84	2.86	2.4	Q8NB78	KDM1B_HUMAN	Lysine-specific histone demethylase 1B	Homo sapiens (Human).	0
comp221363_c4	37.09	15.19	7.34	6.02	8.71	5.86	6.55	Q70E73	RAPH1_HUMAN	Ras-associated and pleckstrin homology domains-containing protein 1	Homo sapiens (Human).	9e-91
comp226095_c0	14.24	4.44	6.08	2.38	6.13	5.25	2.11	Q96FA3	PELI1_HUMAN	E3 ubiquitin-protein ligase pellino homolog 1	Homo sapiens (Human).	0
comp218314_c0	2.13	0.02	0.09	0.13	0.13	0.05	0.06	NULL	NULL	NULL	NULL	NULL
comp219962_c0	10.27	7.82	5.8	5.12	7.88	4.13	4.07	Q689Z5	SBNO1_MOUSE	Protein strawberry notch homolog 1	Mus musculus (Mouse).	0
comp223740_c0	126.46	37.76	22.66	11.7	27.65	20.95	8.55	Q2KN97	CYTSA_CHICK	Cytospin-A	Gallus gallus (Chicken).	8e-121
comp225576_c0	4.09	3.22	3.11	1.85	2.46	2.17	2.09	Q8CIM8	INT4_MOUSE	Integrator complex subunit 4	Mus musculus (Mouse).	0
comp221976_c0	6.58	6.01	4.56	4.37	3.64	3.58	3.39	P82861	ADRO_SALFO	NADPH:adrenodoxin oxidoreductase, mitochondrial	Salvelinus fontinalis (Brook tro	2e-149
comp212505_c4	5.27	5.86	4.12	1.31	6.72	0.25	1.81	P35248	SFTPD_RAT	Pulmonary surfactant-associated protein D	Rattus norvegicus (Rat).	2e-14
comp218424_c0	4.86	3.25	2.64	3.24	1.45	1.71	1.61	P16066	ANPRA_HUMAN	Atrial natriuretic peptide receptor 1	Homo sapiens (Human).	0
comp223141_c1	37.61	21.39	12.47	10.35	17.84	11.12	8.94	Q8TBG4	AT2L1_HUMAN	Ethanolamine-phosphate phospho-lyase	Homo sapiens (Human).	1e-157
comp224387_c0	150.86	86.66	39.28	14.92	23.05	16.01	11.86	Q3U3C9	GSE1_MOUSE	Genetic suppressor element 1	Mus musculus (Mouse).	5e-25
comp220236_c0	28.21	18.35	15	15.48	10.16	9.97	12.34	P13686	PPA5_HUMAN	Tartrate-resistant acid phosphatase type 5	Homo sapiens (Human).	8e-105
comp223870_c2	6.52	5.83	5.59	5.05	4.98	4.61	2.92	Q80U87	UBP8_MOUSE	Ubiquitin carboxyl-terminal hydrolase 8	Mus musculus (Mouse).	1e-65
comp215146_c3	7.28	0.83	0.35	0.4	0.34	0.29	0.21	Q8BUJ9	LRP12_MOUSE	Low-density lipoprotein receptor-related protein 12	Mus musculus (Mouse).	6e-06
comp221524_c0	15.55	6.14	6.28	6.28	6.7	4.08	3.85	Q9DC53	CPNE8_MOUSE	Copine-8	Mus musculus (Mouse).	0
comp220541_c1	6.94	0.71	0.25	0.63	0.64	0.57	0.37	Q9JIS1	RIMS2_RAT	Regulating synaptic membrane exocytosis protein 2	Rattus norvegicus (Rat).	3e-103
comp225352_c0	92.42	30.03	27.79	17.6	23.44	22.35	21.96	Q5EA89	FA76A_BOVIN	Protein FAM76A	Bos taurus (Bovine).	3e-100
comp220376_c0	9.15	3.97	1.51	3.94	4.56	3.5	1.51	Q8N6G5	CGAT2_HUMAN	Chondroitin sulfate N-acetylgalactosaminyltransferase 2	Homo sapiens (Human).	1e-140
comp218269_c0	2.95	2.61	2.53	2.4	0.29	0.41	0.57	Q17QF0	AGT2_BOVIN	Alanine--glyoxylate aminotransferase 2, mitochondrial	Bos taurus (Bovine).	0
comp222176_c0	131.15	68.78	67.63	49.44	48.59	34.83	36.46	Q99P88	NU155_MOUSE	Nuclear pore complex protein Nup155	Mus musculus (Mouse).	0
comp221562_c1	2.22	1.06	0.8	2.79	1.89	0.9	0.7	NULL	NULL	NULL	NULL	NULL
comp222141_c2	83.25	65.05	35.44	19.16	11.21	10.94	10.8	P08630	BTKL_DROME	Tyrosine-protein kinase Btk29A	Drosophila melanogaster (Fruit f	4e-126
comp220706_c0	66.48	58.34	59.49	50.76	48.74	43.2	30.57	P51955	NEK2_HUMAN	Serine/threonine-protein kinase Nek2	Homo sapiens (Human).	8e-149
comp212698_c1	14.53	7.27	3.73	1.9	1.85	1.93	1.24	Q9VH19	LMLN_DROME	Leishmanolysin-like peptidase	Drosophila melanogaster (Fruit f	0
comp218622_c3	5.68	6.33	3.8	2.57	4.69	3.65	2.44	Q8N5C8	TAB3_HUMAN	TGF-beta-activated kinase 1 and MAP3K7-binding protein 3	Homo sapiens (Human).	7e-26
comp213722_c0	4.96	1.47	1.19	0.53	0.38	1.29	2.25	A8Y1P7	BRE4_CAEBR	Beta-1,4-N-acetylgalactosaminyltransferase bre-4	Caenorhabditis briggsae.	4e-49
comp218720_c0	1.41	0.75	0.75	0.44	0.63	0.22	0.19	NULL	NULL	NULL	NULL	NULL
comp226169_c0	35.61	29.09	22.33	18.29	14.98	14.9	17.67	Q9H5I5	PIEZ2_HUMAN	Piezo-type mechanosensitive ion channel component 2	Homo sapiens (Human).	0
comp168569_c0	2.24	2.37	0.21	0.49	0.02	0.02	0.15	NULL	NULL	NULL	NULL	NULL
comp201364_c0	1.86	0.18	1.36	0.04	0.04	0.27	0.51	Q6NT99	DUS23_MOUSE	Dual specificity protein phosphatase 23	Mus musculus (Mouse).	6e-39
comp221859_c0	1.82	1	0.65	0.69	0.23	0.17	0.12	O43451	MGA_HUMAN	Maltase-glucoamylase, intestinal	Homo sapiens (Human).	0
comp209441_c1	1.43	0.45	0.5	0.28	0.12	0.11	0.04	NULL	NULL	NULL	NULL	NULL
comp219341_c2	4.55	5.39	2.51	1.98	2.1	1.38	0.76	Q9Y251	HPSE_HUMAN	Heparanase	Homo sapiens (Human).	1e-73
comp215168_c0	35.91	15.6	6.88	6.46	3.91	2.92	2.76	P83510	TNIK_MOUSE	Traf2 and NCK-interacting protein kinase	Mus musculus (Mouse).	0
comp220225_c0	4.66	1.83	2.75	3.15	1.75	1	1.36	Q08881	ITK_HUMAN	Tyrosine-protein kinase ITK/TSK	Homo sapiens (Human).	8e-102
comp220780_c6	9.9	2.19	0.88	1.21	1.5	1.71	1.88	Q8CEF1	FEM1C_MOUSE	Protein fem-1 homolog C	Mus musculus (Mouse).	1e-10
comp222450_c0	2.61	0.75	1.62	0.61	0.68	0.79	1.14	Q03412	UNC7_CAEEL	Innexin unc-7	Caenorhabditis elegans.	1e-64
comp218025_c5	23.47	10.76	6.56	4.11	5.06	3.35	4.21	Q6DUZ9	TSSC1_GECJA	Protein TSSC1	Gecko japonicus (Japanese gecko)	0
comp218809_c0	95.97	108.08	90.81	61.7	42.42	42.08	58.33	Q6DC04	CARM1_DANRE	Histone-arginine methyltransferase CARM1	Danio rerio (Zebrafish) (Brachyd	0
comp211331_c0	4.02	0.42	0.29	0.43	0.05	0.09	0.32	Q8R238	SDSL_MOUSE	Serine dehydratase-like	Mus musculus (Mouse).	1e-85
comp211861_c0	9.05	2.16	2.29	1.56	0.96	0.77	0.75	Q7ZX53	S22FL_XENLA	Solute carrier family 22 member 15-like	Xenopus laevis (African clawed f	5e-89
comp222110_c0	16.13	8.55	4.44	3.67	6.25	6.03	3.51	NULL	NULL	NULL	NULL	NULL
comp217367_c0	1.05	1.51	0.24	0.6	0.25	0.07	0.2	P30874	SSR2_HUMAN	Somatostatin receptor type 2	Homo sapiens (Human).	1e-72
comp202877_c0	1.87	0.77	1.13	0.18	0.56	0.89	0.42	NULL	NULL	NULL	NULL	NULL
comp213987_c0	1.23	1	0.71	0.78	0.21	0.05	0.17	NULL	NULL	NULL	NULL	NULL
comp219037_c2	3.18	5.22	1.71	1.78	2.24	2.31	2.51	Q9Y2E8	SL9A8_HUMAN	Sodium/hydrogen exchanger 8	Homo sapiens (Human).	0
comp220749_c2	57.35	74.04	60.6	52.51	38.4	29.61	55.17	Q9TR36	PIPNB_BOVIN	Phosphatidylinositol transfer protein beta isoform	Bos taurus (Bovine).	2e-108
comp222674_c0	8.62	1.07	0.8	0.61	0.83	1.18	1.35	Q8BXA7	PHLP2_MOUSE	PH domain leucine-rich repeat-containing protein phosphatase 2	Mus musculus (Mouse).	0
comp220560_c2	24.48	18.92	15.79	6.88	8.27	4.78	3.23	Q5U2S5	SNX24_RAT	Sorting nexin-24	Rattus norvegicus (Rat).	8e-26
comp219013_c0	5.03	1.95	0.87	0.72	0.81	0.55	0.47	NULL	NULL	NULL	NULL	NULL
comp225738_c0	52.82	25.38	14.49	18.06	22.23	19.48	24.81	NULL	NULL	NULL	NULL	NULL
comp221537_c3	35.73	11.29	5.8	5.25	3.54	3.51	9.93	Q9C102	GLT1_SCHPO	Putative glutamate synthase [NADPH]	Schizosaccharomyces pombe (strai	0
comp224268_c6	0.88	1.68	1.67	0.67	0.33	0.31	0.48	P21329	RTJK_DROFU	RNA-directed DNA polymerase from mobile element jockey	Drosophila funebris (Fruit fly).	9e-34
comp222067_c0	4.04	1.44	0.72	1.02	1.51	1.41	1.59	Q0P4S0	LST2_XENTR	Lateral signaling target protein 2 homolog	Xenopus tropicalis (Western claw	7e-126
comp223766_c0	25.41	3.56	7.55	4.94	3.81	2.85	3.45	Q9Y253	POLH_HUMAN	DNA polymerase eta	Homo sapiens (Human).	1e-165
comp226103_c0	31.85	13.32	5.17	3.25	6.18	4.97	3.36	Q4H4B6	SCRIB_DANRE	Protein scribble homolog	Danio rerio (Zebrafish) (Brachyd	0
comp219726_c4	36.21	11.7	5.18	5.64	10.76	6.85	6.4	Q8TEW0	PARD3_HUMAN	Partitioning defective 3 homolog	Homo sapiens (Human).	6e-158
comp212627_c0	1.86	1.54	1.67	0.7	0.38	0.09	0.24	NULL	NULL	NULL	NULL	NULL
comp221110_c3	16.45	12.28	13.68	6.64	10.81	11.93	7.59	P07190	MAL2_DROME	Probable maltase H	Drosophila melanogaster (Fruit f	7e-66
comp224492_c0	20.44	12.7	6.01	1.82	7.56	7.17	1.47	P22648	FAS2_SCHAM	Fasciclin-2	Schistocerca americana (American	2e-90
comp214620_c0	1.94	1.92	0.95	0.78	1.5	1.15	0.92	NULL	NULL	NULL	NULL	NULL
comp203051_c0	8.81	1.25	0.85	1.06	0.08	0.11	0.08	NULL	NULL	NULL	NULL	NULL
comp223419_c0	3.27	3.9	0.61	1.04	1.3	1.21	0.72	NULL	NULL	NULL	NULL	NULL
comp214597_c0	12.68	3.75	6.43	5.77	2.49	3.2	2.82	NULL	NULL	NULL	NULL	NULL
comp215269_c5	9.67	10.29	4.37	10.03	4.95	4.58	5.88	Q15937	ZNF79_HUMAN	Zinc finger protein 79	Homo sapiens (Human).	2e-54
comp223392_c0	5.23	1.7	3.97	3.89	2.82	1.76	2.13	Q8NAG6	ANKL1_HUMAN	Ankyrin repeat and LEM domain-containing protein 1	Homo sapiens (Human).	3e-65
comp223770_c3	29.73	12.71	8.04	7.69	9.51	6.45	6.01	P56941	NPC1_PIG	Niemann-Pick C1 protein	Sus scrofa (Pig).	0
comp222593_c4	9.95	4.16	6.13	6.61	3.77	2.38	1.01	Q59I64	YLAT2_DANRE	Y+L amino acid transporter 2	Danio rerio (Zebrafish) (Brachyd	1e-127
comp220852_c2	54	14.53	13.67	20.22	12.96	10.23	7.55	O43313	ATMIN_HUMAN	ATM interactor	Homo sapiens (Human).	1e-26
comp224725_c3	84.5	92.23	66.08	50.75	29.43	30.56	56.1	Q9W602	SSRP1_XENLA	FACT complex subunit SSRP1	Xenopus laevis (African clawed f	0
comp216501_c0	14.33	20.83	7.97	5.29	3.86	4.8	5.53	Q32KQ7	CK049_BOVIN	UPF0705 protein C11orf49 homolog	Bos taurus (Bovine).	1e-85
comp213767_c1	6.85	5.78	8.48	4.58	4.5	1.71	1.91	NULL	NULL	NULL	NULL	NULL
comp217289_c4	2.31	0.3	0.19	0.14	0.15	0.31	0.53	Q13402	MYO7A_HUMAN	Unconventional myosin-VIIa	Homo sapiens (Human).	2e-14
comp223830_c1	11.31	5.77	7.18	4.13	4.55	3.36	1.96	Q9BXT6	M10L1_HUMAN	Putative helicase Mov10l1	Homo sapiens (Human).	0
comp223672_c2	32.33	52.29	24.41	16.64	15.14	11.5	13.65	Q54BU4	ABCB1_DICDI	ABC transporter B family member 1	Dictyostelium discoideum (Slime	8e-90
comp224685_c0	60.39	48.14	45.96	27.81	19.03	14.48	14.7	Q96FI4	NEIL1_HUMAN	Endonuclease 8-like 1	Homo sapiens (Human).	4e-92
comp213127_c0	1.98	2.28	2.46	0.99	0.83	0.92	1.36	NULL	NULL	NULL	NULL	NULL
comp219423_c2	3.31	0.83	0.25	0.23	0.59	0.89	1.49	Q7TNF8	RIMB1_MOUSE	Peripheral-type benzodiazepine receptor-associated protein 1	Mus musculus (Mouse).	1e-34
comp210772_c0	1.3	1.14	0.89	0.69	0.22	0.05	0.2	A2ARI4	LGR4_MOUSE	Leucine-rich repeat-containing G-protein coupled receptor 4	Mus musculus (Mouse).	3e-15
comp221334_c0	5.93	2.66	1.75	0.58	0.51	0.42	0.33	NULL	NULL	NULL	NULL	NULL
comp226149_c0	14.47	3.86	3.67	2.08	3.74	3.09	3.87	Q3T8J9	GON4L_HUMAN	GON-4-like protein	Homo sapiens (Human).	9e-38
comp221470_c0	3.09	1.17	1.37	1.17	1.27	0.69	0.74	Q9UEG4	ZN629_HUMAN	Zinc finger protein 629	Homo sapiens (Human).	9e-61
comp224129_c0	78.1	92.92	71.91	79.32	66.21	56.46	63.07	Q02241	KIF23_HUMAN	Kinesin-like protein KIF23	Homo sapiens (Human).	4e-34
comp226041_c0	408.12	547.81	545.18	304.49	263.63	221.84	221.2	Q6GLP4	RMD5A_XENLA	Protein RMD5 homolog A	Xenopus laevis (African clawed f	4e-92
comp217012_c0	2.97	1.49	1.87	0.96	1.12	0.44	1.22	Q9VCA2	ORCT_DROME	Organic cation transporter protein	Drosophila melanogaster (Fruit f	2e-83
comp224183_c1	9.12	4.47	2.91	2.23	2.62	2.26	1.91	Q28CB1	TBD2B_XENTR	TBC1 domain family member 2B	Xenopus tropicalis (Western claw	2e-166
comp225409_c1	16.27	10.75	6.67	12.53	8.04	6.34	7.36	Q2U5T5	VAC8_ASPOR	Vacuolar protein 8	Aspergillus oryzae (strain ATCC	2e-31
comp208047_c0	1.02	0.54	0.51	0.25	0.18	0.04	0.08	P31396	HR3_DROME	Probable nuclear hormone receptor HR3	Drosophila melanogaster (Fruit f	3e-35
comp225062_c0	21.18	14.35	9.93	4.29	3.73	3.06	2.17	Q99LW6	YAF2_MOUSE	YY1-associated factor 2	Mus musculus (Mouse).	5e-40
comp221653_c6	35.58	7.25	3.35	3.17	8.83	5.69	4.69	Q64487	PTPRD_MOUSE	Receptor-type tyrosine-protein phosphatase delta	Mus musculus (Mouse).	0
comp225715_c0	11.51	4.27	2.44	2.49	2.09	1.91	1.52	A8K2U0	A2ML1_HUMAN	Alpha-2-macroglobulin-like protein 1	Homo sapiens (Human).	2e-90
comp225373_c0	5.22	3.84	2.74	2.73	4.98	2.36	1.95	Q9JKK8	ATR_MOUSE	Serine/threonine-protein kinase ATR	Mus musculus (Mouse).	0
comp223458_c0	2.37	1.14	0.24	0.62	0.2	0.16	0.12	Q8I7P9	POL5_DROME	Retrovirus-related Pol polyprotein from transposon opus	Drosophila melanogaster (Fruit f	2e-50
comp219064_c0	31.68	6.91	8.54	2.39	3.64	1.58	1.58	Q9Z265	CHK2_MOUSE	Serine/threonine-protein kinase Chk2	Mus musculus (Mouse).	4e-71
comp220672_c0	18.54	10.26	6.76	2.77	3.81	2.09	0.66	Q80WQ4	K1456_MOUSE	Putative methyltransferase KIAA1456	Mus musculus (Mouse).	1e-59
comp225261_c5	7.74	14.51	8.28	5.9	7.83	7.21	11.53	Q9EP86	NPFF1_RAT	Neuropeptide FF receptor 1	Rattus norvegicus (Rat).	6e-06
comp223602_c0	52.84	17.57	10.01	11.58	7.26	9.85	9.5	Q15063	POSTN_HUMAN	Periostin	Homo sapiens (Human).	2e-29
comp216607_c0	67.28	42.98	28.39	15.67	16.65	10.86	16.46	Q4KLQ5	WDR76_XENLA	WD repeat-containing protein 76	Xenopus laevis (African clawed f	5e-119
comp214862_c0	13.9	6.7	2.23	2.49	4.92	5.34	5.11	NULL	NULL	NULL	NULL	NULL
comp223855_c0	13.7	6.43	18.5	8.51	8.16	5.31	6.25	Q8N5C6	SRBD1_HUMAN	S1 RNA-binding domain-containing protein 1	Homo sapiens (Human).	0
comp213280_c6	1.43	1.21	1.11	0.64	0.72	0.35	0.22	Q6ZN57	ZFP2_HUMAN	Zinc finger protein 2 homolog	Homo sapiens (Human).	3e-47
comp225870_c0	7.16	7.78	5.16	5.33	5.32	4.34	3.19	Q6P1B1	XPP1_MOUSE	Xaa-Pro aminopeptidase 1	Mus musculus (Mouse).	0
comp223414_c0	1.82	1.89	1.14	0.8	0.93	0.61	0.22	P47990	XDH_CHICK	Xanthine dehydrogenase/oxidase	Gallus gallus (Chicken).	0
comp224703_c0	15.46	5.43	2.62	0.8	3.22	2.25	1.26	Q8BIK4	DOCK9_MOUSE	Dedicator of cytokinesis protein 9	Mus musculus (Mouse).	0
comp212528_c4	1.99	1.14	0.95	0.75	1.37	0.8	0.47	NULL	NULL	NULL	NULL	NULL
comp202221_c1	9.25	1.25	1.25	0.51	0.38	0.4	0.13	Q12955	ANK3_HUMAN	Ankyrin-3	Homo sapiens (Human).	7e-42
comp219931_c0	9.18	5.94	3.23	2.03	1.24	0.8	0.58	NULL	NULL	NULL	NULL	NULL
comp217576_c1	20.68	16.33	11.21	11.25	5.66	4.15	3.34	Q96MG7	MAGG1_HUMAN	Melanoma-associated antigen G1	Homo sapiens (Human).	2e-47
comp214782_c2	9.78	1.42	1.26	1.58	1.66	0.95	0.89	NULL	NULL	NULL	NULL	NULL
comp225968_c0	67.93	23.21	26.54	24.27	36.1	30.74	23.9	Q9BVG8	KIFC3_HUMAN	Kinesin-like protein KIFC3	Homo sapiens (Human).	3e-167
comp212726_c0	1.26	0	0.07	0.11	0.15	0.01	0.1	Q9CXN7	PBLD2_MOUSE	Phenazine biosynthesis-like domain-containing protein 2	Mus musculus (Mouse).	2e-45
comp224511_c1	30.17	22.03	13.89	15.33	8.61	7.95	9.64	Q9JIY5	HTRA2_MOUSE	Serine protease HTRA2, mitochondrial	Mus musculus (Mouse).	2e-116
comp207140_c0	3.49	1.93	0.97	1.24	0.4	0.45	0.32	P08183	MDR1_HUMAN	Multidrug resistance protein 1	Homo sapiens (Human).	0
comp222232_c0	31.26	17.51	6.33	3.94	6.3	3.67	2.32	O08648	M3K4_MOUSE	Mitogen-activated protein kinase kinase kinase 4	Mus musculus (Mouse).	2e-159
comp225636_c0	5.19	2.83	0.63	0.25	1.77	3.12	2.54	Q8QFX1	RIMB2_CHICK	RIMS-binding protein 2	Gallus gallus (Chicken).	1e-27
comp213937_c0	1.98	2.28	1.28	0.58	0.21	0.05	0.27	Q9BVS5	TR61B_HUMAN	tRNA (adenine(58)-N(1))-methyltransferase, mitochondrial	Homo sapiens (Human).	5e-15
comp221847_c0	22.51	6.14	5.26	1.44	1.56	0.95	0.85	Q5R834	FACR1_PONAB	Fatty acyl-CoA reductase 1	Pongo abelii (Sumatran orangutan	0
comp222534_c0	32.84	7.6	2.29	1.92	3.37	2.21	2.39	A0JNG0	TM168_BOVIN	Transmembrane protein 168	Bos taurus (Bovine).	2e-173
comp222311_c0	9.56	2.92	2.05	3.28	2.53	2.12	1.72	Q95KD7	K1407_MACFA	Coiled-coil domain-containing protein KIAA1407 homolog	Macaca fascicularis (Crab-eating	1e-30
comp219285_c0	3.87	0.56	0.85	2.18	0.2	0.22	0.4	Q9VCA2	ORCT_DROME	Organic cation transporter protein	Drosophila melanogaster (Fruit f	1e-71
comp215203_c1	1.53	1.03	1.42	0.65	0.45	0.17	0.2	NULL	NULL	NULL	NULL	NULL
comp217499_c1	1.86	0.18	0.11	0.1	0.07	0.01	0.05	Q25011	FANA_HELAS	FMRFamide-activated amiloride-sensitive sodium channel	Helix aspersa (Brown garden snai	3e-56
comp212340_c0	232.48	268.13	289.52	237.39	122.85	133.96	189.34	Q91X83	METK1_MOUSE	S-adenosylmethionine synthase isoform type-1	Mus musculus (Mouse).	8e-77
comp225617_c0	1.62	2.31	0.98	2.1	1.41	0.92	0.56	Q9PTE6	TPST1_DANRE	Protein-tyrosine sulfotransferase 1	Danio rerio (Zebrafish) (Brachyd	4e-125
comp218301_c0	60.12	55.84	53.53	20.14	17.42	13.51	10.19	Q8BGQ6	EFC14_MOUSE	EF-hand calcium-binding domain-containing protein 14	Mus musculus (Mouse).	1e-18
comp223622_c0	49.11	55.54	47.38	22.5	19.57	18.75	17.73	Q6DCC5	F108B_XENLA	Abhydrolase domain-containing protein FAM108B1	Xenopus laevis (African clawed f	3e-152
comp226078_c0	48.49	26.45	14.93	11.41	16.74	15.55	15.84	Q91784	KIF4_XENLA	Chromosome-associated kinesin KIF4	Xenopus laevis (African clawed f	0
comp214308_c3	10.83	7.91	7.26	7.8	6.93	2.38	1.47	A1YF12	ZNF16_GORGO	Zinc finger protein 16	Gorilla gorilla gorilla (Lowland	2e-18
comp213071_c2	8.44	4.26	3.03	1.6	3.57	3.2	1.93	Q3SWY6	STK25_BOVIN	Serine/threonine-protein kinase 25	Bos taurus (Bovine).	2e-171
comp223937_c0	104.62	49.14	45.3	17.91	15.01	12	6.41	O00533	CHL1_HUMAN	Neural cell adhesion molecule L1-like protein	Homo sapiens (Human).	6e-32
comp207771_c2	4.65	0.64	1.17	0.66	1.02	0.84	0.17	Q5RBP1	NPNT_PONAB	Nephronectin	Pongo abelii (Sumatran orangutan	1e-06
comp222668_c0	24.5	17.14	14.95	13.8	7.34	5.6	5.15	Q5I0S8	ILEU_XENTR	Leukocyte elastase inhibitor	Xenopus tropicalis (Western claw	5e-68
comp225534_c2	13.32	2.37	1.81	0.98	1.32	0.96	0.48	P45447	E78C_DROME	Ecdysone-induced protein 78C	Drosophila melanogaster (Fruit f	3e-22
comp218285_c0	27.9	15.53	11.46	3.47	10.61	11.96	3.37	P51400	RED1_RAT	Double-stranded RNA-specific editase 1	Rattus norvegicus (Rat).	3e-66
comp223657_c0	35.14	8.25	5.83	3.6	5.24	7.04	2.71	Q9UH99	SUN2_HUMAN	SUN domain-containing protein 2	Homo sapiens (Human).	3e-73
comp224359_c1	46.89	8.41	9.58	15.75	12.79	10.01	11.68	P55201	BRPF1_HUMAN	Peregrin	Homo sapiens (Human).	0
comp215949_c0	12.16	2.56	6.5	7.08	2.81	3.95	3.8	Q5I4F9	AQP4_NOTAL	Aquaporin-4	Notomys alexis (Spinifex hopping	1e-31
comp220920_c0	143.84	53.03	33.53	15.55	26.95	26.43	12.99	Q86SQ0	PHLB2_HUMAN	Pleckstrin homology-like domain family B member 2	Homo sapiens (Human).	2e-78
comp225409_c0	96.26	48.17	37.15	44.45	32.9	25.68	25.89	NULL	NULL	NULL	NULL	NULL
comp219240_c0	3.96	2.9	2.86	1.62	0.94	0.77	0.4	O31443	YBFA_BACSU	Putative HTH-type DNA-binding domain-containing acetyltransferase YbfA	Bacillus subtilis (strain 168).	3e-06
comp207140_c1	2.84	1.29	0.61	0.89	0.39	0.31	0.18	P43245	MDR1_RAT	Multidrug resistance protein 1	Rattus norvegicus (Rat).	0
comp217603_c1	10.38	8.1	7.18	5.19	5.4	2.55	3.07	P40692	MLH1_HUMAN	DNA mismatch repair protein Mlh1	Homo sapiens (Human).	0
comp223940_c0	8.69	10.95	9.98	11.54	7.18	6.34	8.16	Q9NW08	RPC2_HUMAN	DNA-directed RNA polymerase III subunit RPC2	Homo sapiens (Human).	0
comp245835_c0	1.3	0.37	0.51	0.14	0.12	0	0.27	B3EWR1	LEC_MYTGA	Lectin	Mytilus galloprovincialis (Medit	1e-13
comp216091_c1	14.48	14.95	11.19	10.26	8.73	5.71	8.18	NULL	NULL	NULL	NULL	NULL
comp219734_c4	1	0.97	1.08	1.03	0.49	0.42	0.8	Q9VCA2	ORCT_DROME	Organic cation transporter protein	Drosophila melanogaster (Fruit f	4e-91
comp218628_c1	8.03	7.9	3.88	3.76	2.54	1.95	0.97	Q8C0L6	PAOX_MOUSE	Peroxisomal N(1)-acetyl-spermine/spermidine oxidase	Mus musculus (Mouse).	2e-62
comp207694_c0	30.09	23.21	16.37	15.87	10.02	10.95	15.44	Q6NUH3	NOSIP_XENLA	Nitric oxide synthase-interacting protein	Xenopus laevis (African clawed f	5e-123
comp221672_c1	19.4	17.06	18.85	11.26	8.16	9.54	11.11	A4FUY7	MOC2B_BOVIN	Molybdopterin synthase catalytic subunit	Bos taurus (Bovine).	7e-66
comp226093_c0	19.85	8.52	6.68	6.86	9.87	9.64	9.35	O43295	SRGP3_HUMAN	SLIT-ROBO Rho GTPase-activating protein 3	Homo sapiens (Human).	0
comp217391_c1	5.69	2.94	2.27	1.39	1.39	0.89	1.1	Q96EG3	ZN837_HUMAN	Zinc finger protein 837	Homo sapiens (Human).	9e-23
comp210057_c6	1.78	1.33	1.13	0.64	0.16	0.26	0.6	NULL	NULL	NULL	NULL	NULL
comp215795_c0	22.09	20.3	20.92	13.74	7.51	6.8	13.05	Q8N5T2	TBC19_HUMAN	TBC1 domain family member 19	Homo sapiens (Human).	2e-138
comp221831_c0	11.99	3.55	1.81	1.7	2.86	1.81	0.83	Q9DCD5	TJAP1_MOUSE	Tight junction-associated protein 1	Mus musculus (Mouse).	1e-29
comp208945_c1	5.11	4.04	1.84	1.51	0.88	1.17	0.8	Q0IIV2	RHBG_XENTR	Ammonium transporter Rh type B	Xenopus tropicalis (Western claw	3e-132
comp208596_c0	126.7	150.96	109.62	80.37	72.44	66.84	78.56	Q9WUK2	IF4H_MOUSE	Eukaryotic translation initiation factor 4H	Mus musculus (Mouse).	9e-46
comp222810_c0	51.85	19.07	14.53	7.3	6	5.3	5.32	Q68SA9	ATS7_MOUSE	A disintegrin and metalloproteinase with thrombospondin motifs 7	Mus musculus (Mouse).	3e-10
comp211322_c1	6.04	3.39	3.77	1.54	1.39	1.34	0.89	NULL	NULL	NULL	NULL	NULL
comp225905_c1	7.26	3.04	3.29	2.4	3.25	2.16	1.78	B2RR83	YTDC2_MOUSE	Probable ATP-dependent RNA helicase YTHDC2	Mus musculus (Mouse).	0
comp225622_c0	13.52	14.04	10.78	13.82	11.21	9.94	10.43	Q9H5I1	SUV92_HUMAN	Histone-lysine N-methyltransferase SUV39H2	Homo sapiens (Human).	3e-103
comp224293_c0	17.48	8.73	8.7	13.7	5.54	5.31	3.42	Q9V3A6	ERO1L_DROME	Ero1-like protein	Drosophila melanogaster (Fruit f	3e-161
comp211882_c3	30.86	12.91	6.42	2.17	7.19	3.69	1.21	Q0VAW7	ZN112_MOUSE	Zinc finger protein 112	Mus musculus (Mouse).	7e-13
comp220284_c0	2.19	1.24	1.08	0.34	1.83	0.61	0.15	NULL	NULL	NULL	NULL	NULL
comp225824_c0	40	17.54	10.91	10.79	17.46	12.13	8.05	Q8VCD7	KDM4C_MOUSE	Lysine-specific demethylase 4C	Mus musculus (Mouse).	2e-53
comp225075_c2	105.74	30.88	15.77	7.56	17.94	14.76	12.7	P70399	TP53B_MOUSE	Tumor suppressor p53-binding protein 1	Mus musculus (Mouse).	5e-54
comp214675_c11	4.69	1.48	1.52	1.13	0.84	0.58	0.16	Q6ZNA1	ZN836_HUMAN	Zinc finger protein 836	Homo sapiens (Human).	5e-07
comp210284_c0	39.37	39.83	38.25	29.64	25.27	21.29	16.84	O15498	YKT6_HUMAN	Synaptobrevin homolog YKT6	Homo sapiens (Human).	2e-78
comp219915_c0	18.94	20.9	13.66	10.9	13.96	11.71	11.04	NULL	NULL	NULL	NULL	NULL
comp215753_c0	2.41	1.72	2.57	0.14	0.31	0.46	0.37	Q9QYP1	LRP4_RAT	Low-density lipoprotein receptor-related protein 4	Rattus norvegicus (Rat).	9e-15
comp209214_c0	24.64	22.02	13.76	13.31	8.27	8.28	11.45	Q08BA6	ALKB5_DANRE	RNA demethylase ALKBH5	Danio rerio (Zebrafish) (Brachyd	1e-100
comp214179_c4	2.75	1.53	1.51	1.64	1.09	0.94	0.92	A0JM23	NPHP3_XENTR	Nephrocystin-3	Xenopus tropicalis (Western claw	0
comp221168_c0	2.56	0.74	0.71	0.66	0.91	0.52	0.39	NULL	NULL	NULL	NULL	NULL
comp225680_c2	3.64	0.88	0.37	0.27	0.71	0.6	1.28	P42356	PI4KA_HUMAN	Phosphatidylinositol 4-kinase alpha	Homo sapiens (Human).	1e-43
comp221926_c0	88.46	94.43	80.61	51.85	43.4	45.35	46.62	O01393	UNC9_CAEEL	Innexin unc-9	Caenorhabditis elegans.	3e-86
comp223737_c0	13.45	4.29	5.95	3.95	3.5	3.92	3.54	Q8BHY8	SNX14_MOUSE	Sorting nexin-14	Mus musculus (Mouse).	0
comp221913_c0	38.53	5.86	9.01	2.74	3.85	3.56	2.99	Q9HD15	SRA1_HUMAN	Steroid receptor RNA activator 1	Homo sapiens (Human).	4e-19
comp214471_c0	1.73	0.41	0.12	0.1	0.04	0.04	0.1	P33450	FAT_DROME	Cadherin-related tumor suppressor	Drosophila melanogaster (Fruit f	1e-69
comp223914_c0	26.48	28.37	20.61	18.82	14.38	17.08	15.92	Q0P6D6	CCD15_HUMAN	Coiled-coil domain-containing protein 15	Homo sapiens (Human).	2e-30
comp208042_c0	1.03	0.53	0.38	0.25	0.12	0.19	0.35	P11362	FGFR1_HUMAN	Fibroblast growth factor receptor 1	Homo sapiens (Human).	5e-28
comp226221_c2	82.54	22.13	22.61	14.31	19.89	14.82	11.25	Q8VII0	FRMD6_RAT	FERM domain-containing protein 6	Rattus norvegicus (Rat).	5e-59
comp210763_c2	1.8	0.96	0.69	1.72	0.44	0.1	0.26	Q90YJ2	NGB_DANRE	Neuroglobin	Danio rerio (Zebrafish) (Brachyd	6e-14
comp221313_c0	1.85	0.25	0.09	0.08	0.1	0.16	0.09	Q96RW7	HMCN1_HUMAN	Hemicentin-1	Homo sapiens (Human).	3e-48
comp206273_c0	389.47	306.55	274.84	257.73	206.31	163.19	240.01	P10984	ACT2_CAEEL	Actin-2	Caenorhabditis elegans.	0
comp218503_c2	5.63	1.89	2.06	1.41	1.89	1.28	1.9	O02485	YDJ1_CAEEL	Uncharacterized protein ZK1073.1	Caenorhabditis elegans.	1e-53
comp220809_c0	7.64	7.4	2.94	2.31	3.4	3.37	4.59	NULL	NULL	NULL	NULL	NULL
comp225360_c0	19.63	7.67	3.74	5.85	3.27	3.05	3.85	Q17QJ3	DUS26_BOVIN	Dual specificity protein phosphatase 26	Bos taurus (Bovine).	2e-41
comp225540_c0	387.49	78.52	37.18	36.43	53.19	46.75	46.06	O08992	SDCB1_MOUSE	Syntenin-1	Mus musculus (Mouse).	9e-112
comp222286_c0	10.94	9.43	8.33	5.46	2.97	2.51	4.44	NULL	NULL	NULL	NULL	NULL
comp221206_c1	92.52	43.01	64.31	30.41	15.75	38.74	28.45	Q9D8B1	AIG1_MOUSE	Androgen-induced gene 1 protein	Mus musculus (Mouse).	2e-47
comp226104_c0	26.66	8.28	3.8	7.08	7.8	6.06	4.56	Q5SPF7	UN93A_DANRE	Protein unc-93 homolog A	Danio rerio (Zebrafish) (Brachyd	8e-26
comp224667_c0	69.7	22.6	21.96	13.11	26.33	26.05	13.9	P34611	NCL1_CAEEL	B-box type zinc finger protein ncl-1	Caenorhabditis elegans.	0
comp216414_c0	8.45	11.51	5.91	1.37	2.95	2.02	1.72	P55345	ANM2_HUMAN	Protein arginine N-methyltransferase 2	Homo sapiens (Human).	2e-119
comp220535_c0	19.11	26.33	17.65	6.12	8.41	6.66	6.51	Q14442	PIGH_HUMAN	Phosphatidylinositol N-acetylglucosaminyltransferase subunit H	Homo sapiens (Human).	8e-34
comp217867_c3	8.95	2.82	1.73	0.85	2.51	1.88	1.06	O02466	ILPR_BRALA	Insulin-like peptide receptor	Branchiostoma lanceolatum (Commo	0
comp169792_c0	1.02	2.23	0	0.09	0.01	0.06	0.08	NULL	NULL	NULL	NULL	NULL
comp206401_c0	1.8	0.5	0.59	0.49	0.13	0.12	0.11	O35385	PPE2_MOUSE	Serine/threonine-protein phosphatase with EF-hands 2	Mus musculus (Mouse).	3e-117
comp226012_c0	10.67	3.81	1.73	1.63	4.37	3.57	3.38	NULL	NULL	NULL	NULL	NULL
comp218545_c0	11.5	8.41	5.53	3.24	3.4	2.87	2.05	Q28DZ1	IKKA_XENTR	Inhibitor of nuclear factor kappa-B kinase subunit alpha	Xenopus tropicalis (Western claw	3e-165
comp219241_c0	7.89	7.93	5.88	2.86	4.39	3.22	2.41	Q63HN8	RN213_HUMAN	E3 ubiquitin-protein ligase RNF213	Homo sapiens (Human).	8e-48
comp212854_c0	21.8	11.4	9.82	13.03	7.23	8.52	6.05	NULL	NULL	NULL	NULL	NULL
comp221759_c0	18.59	11.64	10.65	10.51	6.86	5.2	8.46	Q05AM5	ELP2_DANRE	Elongator complex protein 2	Danio rerio (Zebrafish) (Brachyd	0
comp225602_c0	9.79	7.77	1.83	1.43	1.49	1.51	1.32	Q9YIB9	HIF1A_CHICK	Hypoxia-inducible factor 1-alpha	Gallus gallus (Chicken).	2e-132
comp221185_c1	2.22	2.89	1.83	1.55	1.37	1.22	1.13	Q9UHC1	MLH3_HUMAN	DNA mismatch repair protein Mlh3	Homo sapiens (Human).	2e-89
comp224581_c1	21.5	13.64	7.27	4.56	6.17	6.65	8.15	Q24247	ITA1_DROME	Integrin alpha-PS1	Drosophila melanogaster (Fruit f	2e-145
comp223954_c0	27.35	20.02	14.39	9.35	8.31	6.17	4.46	O70437	SMAD4_RAT	Mothers against decapentaplegic homolog 4	Rattus norvegicus (Rat).	0
comp224011_c1	4.76	4.29	2.46	1.47	1.43	1.08	1.41	Q6INU7	FRRS1_XENLA	Putative ferric-chelate reductase 1	Xenopus laevis (African clawed f	4e-88
comp224885_c0	10.49	13.32	10.54	4.81	6.95	7.38	5.46	Q9UBJ2	ABCD2_HUMAN	ATP-binding cassette sub-family D member 2	Homo sapiens (Human).	0
comp216637_c4	15.92	18.15	14.56	7.25	10.39	10.32	7.3	Q8N5X7	IF4E3_HUMAN	Eukaryotic translation initiation factor 4E type 3	Homo sapiens (Human).	1e-75
comp224920_c1	84.73	16.79	14.18	21.91	14.47	10.43	7.35	NULL	NULL	NULL	NULL	NULL
comp219236_c0	9.06	2.14	3.75	8.54	2.44	2.94	1.59	NULL	NULL	NULL	NULL	NULL
comp223605_c0	23.73	10.35	11.57	6.74	5.87	3.44	2.08	Q05209	PTN12_HUMAN	Tyrosine-protein phosphatase non-receptor type 12	Homo sapiens (Human).	2e-25
comp223410_c3	10.8	10.95	10.52	6.96	4.38	5.08	6.48	A1L162	ERIC2_HUMAN	Glutamate-rich protein 2	Homo sapiens (Human).	9e-14
comp219522_c2	1.7	0.13	0.08	0.08	0.42	0.32	0.34	Q6ZPS6	AKIB1_MOUSE	Ankyrin repeat and IBR domain-containing protein 1	Mus musculus (Mouse).	0
comp217889_c0	11.93	9.88	7.57	6.26	4.88	3.92	3.33	NULL	NULL	NULL	NULL	NULL
comp215184_c1	6.24	3.44	0.9	2.75	1.16	1.04	1.37	Q60821	ZBT17_MOUSE	Zinc finger and BTB domain-containing protein 17	Mus musculus (Mouse).	1e-18
comp226001_c0	29.99	18.63	13.55	8.85	8.19	7.19	5.78	Q8K1A0	METL5_MOUSE	Methyltransferase-like protein 5	Mus musculus (Mouse).	2e-95
comp220048_c2	139.64	98.82	101.87	78.58	54.02	44.24	43.63	Q5RC80	RBM39_PONAB	RNA-binding protein 39	Pongo abelii (Sumatran orangutan	0
comp207986_c1	4.77	1.45	0.57	0.82	0.74	1.15	1.35	Q9Y5Y6	ST14_HUMAN	Suppressor of tumorigenicity 14 protein	Homo sapiens (Human).	3e-15
comp212631_c0	1.84	0.2	0.07	0.11	0.25	0.17	0.15	O73693	EGR1_TAEGU	Early growth response protein 1	Taeniopygia guttata (Zebra finch	3e-17
comp218864_c0	1.32	1.52	1.07	0.72	0.7	0.33	0.11	NULL	NULL	NULL	NULL	NULL
comp225104_c0	44.22	33.32	17.26	11.41	15.33	15.7	13.06	O15945	ARNT_DROME	Aryl hydrocarbon receptor nuclear translocator homolog	Drosophila melanogaster (Fruit f	0
comp223422_c0	305.89	249.55	115.32	60.33	56.83	43.92	55.34	Q27746	DNMT1_PARLI	DNA (cytosine-5)-methyltransferase PliMCI	Paracentrotus lividus (Common se	0
comp213332_c0	3.96	1.57	2.59	2.47	0.42	0.58	0.49	Q54LN9	ACMSD_DICDI	2-amino-3-carboxymuconate-6-semialdehyde decarboxylase	Dictyostelium discoideum (Slime	9e-81
comp216198_c0	1.54	1.8	1.3	0.85	0.75	0.63	0.69	B0TYR8	TDH_FRAP2	L-threonine 3-dehydrogenase	Francisella philomiragia subsp.	1e-18
comp224695_c0	18.79	4.43	3.27	3.36	3.79	2.29	1.48	NULL	NULL	NULL	NULL	NULL
comp213874_c0	2.04	2.07	2.08	0.88	0.76	0.43	0.19	NULL	NULL	NULL	NULL	NULL
comp223461_c0	30.46	36.18	24.36	20.48	13.92	15.75	13.94	Q0VFH3	LIPT2_XENTR	Putative lipoyltransferase 2, mitochondrial	Xenopus tropicalis (Western claw	3e-78
comp185827_c0	0.94	3.57	0.04	0.82	0.02	0.13	0	P58307	OX1R_MOUSE	Orexin receptor type 1	Mus musculus (Mouse).	9e-06
comp223673_c1	226.29	145.23	111.18	74	111.9	90.31	52.07	Q96I24	FUBP3_HUMAN	Far upstream element-binding protein 3	Homo sapiens (Human).	2e-111
comp215119_c0	28.42	7.79	6.22	5.38	10.79	7.55	5.39	Q5VZ89	DEN4C_HUMAN	DENN domain-containing protein 4C	Homo sapiens (Human).	0
comp224321_c1	22.75	20.12	22.15	14.96	12.39	13.2	12.6	NULL	NULL	NULL	NULL	NULL
comp223255_c0	9.91	7.27	2.57	2.34	1.97	1.34	1.35	Q9JI39	ABCBA_MOUSE	ATP-binding cassette sub-family B member 10, mitochondrial	Mus musculus (Mouse).	0
comp215818_c1	22.61	11.15	11.82	10.89	7.45	7.07	3.97	NULL	NULL	NULL	NULL	NULL
comp221590_c0	7.86	3.19	2.47	2.85	3.64	3.24	2.02	Q96F81	DISP1_HUMAN	Protein dispatched homolog 1	Homo sapiens (Human).	2e-154
comp205859_c0	0.66	1.01	0.51	0.14	0.03	0.02	0.12	P51589	CP2J2_HUMAN	Cytochrome P450 2J2	Homo sapiens (Human).	3e-122
comp222228_c0	5.67	5.24	3.21	2.59	1.27	1.06	0.54	Q5TEA3	CT194_HUMAN	Uncharacterized protein C20orf194	Homo sapiens (Human).	0
comp225067_c0	77.49	22.29	18.1	26.31	19.82	16.83	20.49	Q4QY64	ATAD5_MOUSE	ATPase family AAA domain-containing protein 5	Mus musculus (Mouse).	1e-66
comp224666_c0	21.21	7.94	3.28	2.51	2.13	1.86	1.7	Q9JJ59	ABCB9_MOUSE	ATP-binding cassette sub-family B member 9	Mus musculus (Mouse).	0
comp221503_c0	34.11	14.43	9.57	6.85	7.56	5.26	3.45	Q86TL2	TM110_HUMAN	Transmembrane protein 110	Homo sapiens (Human).	3e-73
comp220623_c0	1.71	0.67	0.72	0.33	0.25	0.31	0.25	P98164	LRP2_HUMAN	Low-density lipoprotein receptor-related protein 2	Homo sapiens (Human).	1e-168
comp223345_c0	8.98	1.46	0.44	0.25	0.82	0.8	0.55	P35832	PTP99_DROME	Tyrosine-protein phosphatase 99A	Drosophila melanogaster (Fruit f	2e-32
comp222484_c1	18.19	16.91	11.73	4.81	4.42	3.75	3.95	Q9Y345	SC6A5_HUMAN	Sodium- and chloride-dependent glycine transporter 2	Homo sapiens (Human).	0
comp219857_c0	2.12	1.33	0.92	0.61	0.43	0.34	0.48	NULL	NULL	NULL	NULL	NULL
comp219969_c0	24.7	10.97	8.23	5.32	9.07	10.95	7.24	Q16932	STX_APLCA	Syntaxin	Aplysia californica (California	3e-163
comp215461_c8	3	2.49	2.04	2.69	1.59	0.96	2.4	B3DJK0	TM160_DANRE	Transmembrane protein 160	Danio rerio (Zebrafish) (Brachyd	3e-11
comp212441_c0	11.14	9.45	6.83	12.88	6.99	6.39	1.29	NULL	NULL	NULL	NULL	NULL
comp219764_c0	0.99	0.65	0.63	0.83	0.34	0.38	0.65	Q18297	TRPA1_CAEEL	Transient receptor potential cation channel subfamily A member 1 homolog	Caenorhabditis elegans.	3e-102
comp213149_c1	2.11	1.03	0.15	0.19	0.15	0.01	0.16	NULL	NULL	NULL	NULL	NULL
comp218790_c0	23.05	18.08	14.72	10.36	13.37	12.51	13.34	Q8SQ27	RBM12_MACMU	RNA-binding protein 12	Macaca mulatta (Rhesus macaque).	8e-15
comp209154_c0	5.85	6.2	3.36	2.57	0.99	0.82	0.6	A7Y2X0	SC6A5_XENLA	Sodium- and chloride-dependent glycine transporter 2	Xenopus laevis (African clawed f	1e-159
comp219991_c1	21.88	9.8	5.92	4.21	5.31	2.92	1.68	Q804S5	MIB1_DANRE	E3 ubiquitin-protein ligase mib1	Danio rerio (Zebrafish) (Brachyd	0
comp225679_c0	16.48	15.97	9.78	9.37	10.02	12.55	16.94	Q62559	IFT52_MOUSE	Intraflagellar transport protein 52 homolog	Mus musculus (Mouse).	0
comp223510_c1	31.27	11.27	12.86	4.83	5.73	3.96	5.04	Q14929	ZN169_HUMAN	Zinc finger protein 169	Homo sapiens (Human).	2e-13
comp215837_c4	6.13	2.38	0.51	0.2	0.2	0.16	0.13	P21328	RTJK_DROME	RNA-directed DNA polymerase from mobile element jockey	Drosophila melanogaster (Fruit f	6e-23
comp213677_c0	1.88	0.53	0.53	0.1	0.44	0.14	0.14	P21414	POL_GALV	Pol polyprotein	Gibbon ape leukemia virus (GALV)	7e-08
comp223136_c1	20.06	11.55	11.22	11.1	8.05	5.67	4.87	Q9NRH2	SNRK_HUMAN	SNF-related serine/threonine-protein kinase	Homo sapiens (Human).	0
comp224782_c0	16.35	7	2.37	0.68	1.77	1.16	1.03	Q8IZD9	DOCK3_HUMAN	Dedicator of cytokinesis protein 3	Homo sapiens (Human).	0
comp218279_c0	1.56	0.67	0.25	0.28	0.24	0.36	0.13	P07207	NOTCH_DROME	Neurogenic locus Notch protein	Drosophila melanogaster (Fruit f	3e-57
comp225655_c0	15.23	10.49	10.53	9.54	10.77	5.31	4.55	Q6P1H6	ANKL2_MOUSE	Ankyrin repeat and LEM domain-containing protein 2	Mus musculus (Mouse).	6e-108
comp222636_c0	260.71	61.14	46.28	44.53	43.42	37.58	21.31	Q6GQ73	HOOK3_XENLA	Protein Hook homolog 3	Xenopus laevis (African clawed f	0
comp219637_c0	93.82	53.11	38.68	22.21	25.58	20.99	10.07	Q5I012	S38AA_MOUSE	Putative sodium-coupled neutral amino acid transporter 10	Mus musculus (Mouse).	2e-119
comp220786_c1	1.17	2.48	0.61	0.58	1.44	0.81	0.52	Q5UR67	YR617_MIMIV	Uncharacterized protein R617	Acanthamoeba polyphaga mimivirus	7e-11
comp225505_c0	14.06	3.7	1.04	0.81	0.46	0.18	0.21	Q6R5J2	DISP1_DANRE	Protein dispatched homolog 1	Danio rerio (Zebrafish) (Brachyd	0
comp217840_c1	3.83	0.16	0.14	0.16	0.26	0.54	1.02	P48768	NAC2_RAT	Sodium/calcium exchanger 2	Rattus norvegicus (Rat).	0
comp200758_c0	2.51	0.84	0.44	0.11	0.16	0.29	0.42	Q5UPH0	YL100_MIMIV	Putative ankyrin repeat protein L100	Acanthamoeba polyphaga mimivirus	6e-07
comp224314_c1	6.97	6.51	4.23	1.74	2.37	2.5	1.82	NULL	NULL	NULL	NULL	NULL
comp226114_c0	7.34	2.86	3.11	2.16	3.14	2.38	2.86	Q5ND34	WDR81_MOUSE	WD repeat-containing protein 81	Mus musculus (Mouse).	0
comp213391_c0	3.98	0.94	1.73	1.58	0.22	0.25	0.35	D3ZE85	FRS1L_RAT	DOMON domain-containing protein FRRS1L	Rattus norvegicus (Rat).	1e-28
comp224599_c1	81.45	15.19	9.81	7.62	14.27	9.02	8.42	Q9ULL8	SHRM4_HUMAN	Protein Shroom4	Homo sapiens (Human).	5e-18
comp214115_c1	3.58	2.49	2.15	1.79	1.03	0.93	1.76	P33224	AIDB_ECOLI	Putative acyl-CoA dehydrogenase AidB	Escherichia coli (strain K12).	2e-10
comp225480_c0	41.32	18.31	11.63	8.8	7.09	6.45	6.78	Q6ZQ82	RHG26_MOUSE	Rho GTPase-activating protein 26	Mus musculus (Mouse).	0
comp222977_c0	60.32	59.78	52.34	49.97	41.7	34.73	30.73	Q29RT6	KI20A_BOVIN	Kinesin-like protein KIF20A	Bos taurus (Bovine).	2e-133
comp219565_c0	30.08	22.13	18.24	6.09	10.92	8.39	3.31	Q6NUJ5	PWP2B_HUMAN	PWWP domain-containing protein 2B	Homo sapiens (Human).	8e-38
comp219873_c0	75.95	27.96	25.83	11.62	10.37	9.6	4.64	NULL	NULL	NULL	NULL	NULL
comp224147_c0	32.86	15.74	5.95	2.01	4.32	2.9	1.55	Q8IVI9	NOSTN_HUMAN	Nostrin	Homo sapiens (Human).	1e-82
comp222095_c0	50.38	26.06	27.91	16.13	18.21	18.54	11.98	Q3T0P7	ITM2B_BOVIN	Integral membrane protein 2B	Bos taurus (Bovine).	3e-26
comp210223_c1	5.26	3.2	1.6	3.22	2.02	1.19	2.29	P14780	MMP9_HUMAN	Matrix metalloproteinase-9	Homo sapiens (Human).	2e-32
comp221874_c1	11	3.87	2.69	2.57	3.27	1.96	1.74	NULL	NULL	NULL	NULL	NULL
comp221342_c0	5.36	5.59	4.14	3.42	4.52	3.24	2.01	Q15650	TRIP4_HUMAN	Activating signal cointegrator 1	Homo sapiens (Human).	5e-175
comp223189_c1	36.07	21.41	16.73	14.33	19.08	16.57	12.77	Q7QB13	CCNC_ANOGA	Cyclin-C	Anopheles gambiae (African malar	8e-139
comp207372_c0	1.42	0.14	0.84	0.15	0.14	0.19	0.35	A2VD82	TTC38_XENLA	Tetratricopeptide repeat protein 38	Xenopus laevis (African clawed f	3e-47
comp218618_c0	6.44	6.28	6.4	6.25	4.2	3.49	3.03	Q80YP6	ZIK1_MOUSE	Zinc finger protein interacting with ribonucleoprotein K	Mus musculus (Mouse).	2e-47
comp221153_c0	23.16	7.43	6.89	3.96	3.88	4.43	8.7	Q8N0W3	FUK_HUMAN	L-fucose kinase	Homo sapiens (Human).	0
comp220520_c0	48.61	29.42	12.34	4.58	8.1	6.42	8.67	P91943	PANG1_DROME	Protein pangolin, isoforms A/H/I	Drosophila melanogaster (Fruit f	6e-89
comp223460_c1	12.2	4.09	1.74	0.92	1.36	1.14	1.48	Q12852	M3K12_HUMAN	Mitogen-activated protein kinase kinase kinase 12	Homo sapiens (Human).	0
comp223700_c0	19.06	10.8	2.63	1.24	2.31	2.42	1.06	P17405	ASM_HUMAN	Sphingomyelin phosphodiesterase	Homo sapiens (Human).	2e-157
comp217274_c2	2.36	3.29	3.46	1.52	0.8	0.92	1.3	Q8KWT4	BACC2_BACIU	Bacilysin biosynthesis oxidoreductase BacC	Bacillus subtilis.	7e-28
comp222877_c0	4.25	2.29	1.96	1.13	2.26	1.98	1.28	P23508	CRCM_HUMAN	Colorectal mutant cancer protein	Homo sapiens (Human).	0
comp221527_c0	21.43	2.73	2.46	2.13	2.54	1.63	0.77	Q9JJX8	ST32B_MOUSE	Serine/threonine-protein kinase 32B	Mus musculus (Mouse).	2e-174
comp218588_c1	5.48	4.22	5.31	1.37	3.28	2.69	1.2	NULL	NULL	NULL	NULL	NULL
comp224095_c1	53.71	43.89	44.71	35.87	38.25	29.32	22.63	Q8CGZ2	ADIP_RAT	Afadin- and alpha-actinin-binding protein	Rattus norvegicus (Rat).	1e-47
comp118490_c0	6.92	7.51	5.77	4.59	3.88	3.33	3.53	Q17LW0	MYO7A_AEDAE	Myosin-VIIa	Aedes aegypti (Yellowfever mosqu	1e-145
comp218519_c0	78.05	59.55	46.53	47.44	29.3	26.94	27.04	NULL	NULL	NULL	NULL	NULL
comp212041_c0	16.54	6.7	6.47	6.4	9.87	8.09	5.67	Q3MHH0	DCA12_BOVIN	DDB1- and CUL4-associated factor 12	Bos taurus (Bovine).	3e-118
comp213198_c0	116.91	55.15	30.61	25.75	20.87	18.44	14.75	Q8C0Y1	TGIF2_MOUSE	Homeobox protein TGIF2	Mus musculus (Mouse).	4e-35
comp219955_c3	12.7	5.85	0.87	1.73	3.71	1.94	2.11	Q8UVC3	INVS_CHICK	Inversin	Gallus gallus (Chicken).	2e-16
comp220688_c2	1.18	0.99	0.84	0.66	0.48	0.54	0.43	Q27972	CHAD_BOVIN	Chondroadherin	Bos taurus (Bovine).	9e-18
comp216629_c1	34.38	14.48	7.98	7.63	13.24	11.4	9.75	P30684	GNAS_LYMST	Guanine nucleotide-binding protein G(s) subunit alpha	Lymnaea stagnalis (Great pond sn	0
comp216903_c0	3.41	2.59	2.01	0.14	2	1.66	0.53	Q03146	DDR1_MOUSE	Epithelial discoidin domain-containing receptor 1	Mus musculus (Mouse).	3e-86
comp224087_c0	12.95	8.4	9.82	5.85	12.43	6.66	4.33	Q9W596	FUTSC_DROME	Microtubule-associated protein futsch	Drosophila melanogaster (Fruit f	5e-127
comp216866_c0	1.8	1.07	0.75	1.8	0.24	0.08	0.13	Q80UF9	OTOP3_MOUSE	Otopetrin-3	Mus musculus (Mouse).	2e-07
comp225938_c0	48.57	31.07	10.98	5.18	6.12	4.46	2.43	Q5R5R4	RUFY2_PONAB	RUN and FYVE domain-containing protein 2	Pongo abelii (Sumatran orangutan	0
comp218112_c0	2.56	3.52	1	0.39	0.66	0.93	0.95	Q9HC56	PCDH9_HUMAN	Protocadherin-9	Homo sapiens (Human).	4e-117
comp220775_c1	6.54	1.63	2.85	2.21	2.43	2.13	0.79	P18460	FGFR3_CHICK	Fibroblast growth factor receptor 3	Gallus gallus (Chicken).	1e-58
comp225725_c0	68.97	10.99	6.52	5.56	10.84	6.97	7.39	O60318	MCM3A_HUMAN	80 kDa MCM3-associated protein	Homo sapiens (Human).	0
comp222326_c0	62.97	19.41	18.01	17.98	15.08	10.81	9.69	P48380	RFX3_HUMAN	Transcription factor RFX3	Homo sapiens (Human).	0
comp211698_c1	1390.51	1312.09	1046.87	1122.02	768.78	769.1	1077.53	Q5RBU8	ROA2_PONAB	Heterogeneous nuclear ribonucleoproteins A2/B1	Pongo abelii (Sumatran orangutan	1e-82
comp213156_c0	1.77	0.52	0.21	0.16	0.03	0.08	0.05	Q6NYU2	HELZ_DANRE	Probable helicase with zinc finger domain	Danio rerio (Zebrafish) (Brachyd	8e-76
comp222905_c1	2.11	1.84	1.18	1.42	1.09	0.93	0.33	Q5HZQ9	PCX4_XENLA	Pecanex-like protein 4	Xenopus laevis (African clawed f	0
comp215280_c2	5.73	1.18	0.84	1.54	1	1.03	1.56	Q5ZI20	S39AD_CHICK	Zinc transporter ZIP13	Gallus gallus (Chicken).	3e-31
comp225926_c0	99.38	19.24	11.74	11.36	19.12	15.25	15.74	Q498H0	PD5BA_XENLA	Sister chromatid cohesion protein PDS5 homolog B-A	Xenopus laevis (African clawed f	0
comp218841_c0	4.03	2.83	2.1	1.08	2.24	2.12	1.72	O15062	ZBTB5_HUMAN	Zinc finger and BTB domain-containing protein 5	Homo sapiens (Human).	2e-12
comp224674_c2	8.01	2.49	4.07	1.92	2.05	2.03	1.66	B4F6I5	FICD_XENTR	Adenosine monophosphate-protein transferase FICD	Xenopus tropicalis (Western claw	3e-136
comp209960_c0	15.26	8.21	6.04	5.69	4.52	3.76	2.89	F7AEX0	UVSSA_XENTR	UV-stimulated scaffold protein A	Xenopus tropicalis (Western claw	2e-102
comp220568_c1	34.3	15.13	13.27	14.18	10.04	9.21	11.28	Q5R5N4	MET14_PONAB	Methyltransferase-like protein 14	Pongo abelii (Sumatran orangutan	2e-67
comp213659_c0	33.22	30.69	21.34	15.94	14.43	14.68	16.62	Q9JKW0	AR6P1_MOUSE	ADP-ribosylation factor-like protein 6-interacting protein 1	Mus musculus (Mouse).	8e-44
comp217276_c1	7.84	7.62	3.46	4.53	5.92	3.71	0.69	Q9UMX1	SUFU_HUMAN	Suppressor of fused homolog	Homo sapiens (Human).	1e-89
comp211770_c0	1.93	2	1.28	0.63	0.34	0.31	0.2	Q09YL6	SAMD5_BOVIN	Sterile alpha motif domain-containing protein 5	Bos taurus (Bovine).	7e-23
comp219438_c5	13.79	3.05	3.68	2.68	3.84	4.47	6.02	Q9VFD5	FEM1A_DROME	Protein fem-1 homolog CG6966	Drosophila melanogaster (Fruit f	7e-14
comp221049_c2	10.71	6.02	3.68	4.19	2.43	4.36	2.76	Q8NB59	SYT14_HUMAN	Synaptotagmin-14	Homo sapiens (Human).	2e-113
comp213598_c2	1.52	1.12	0.98	1.21	0.63	0.56	0.83	P21328	RTJK_DROME	RNA-directed DNA polymerase from mobile element jockey	Drosophila melanogaster (Fruit f	1e-33
comp225050_c0	19.19	15.49	14.54	7.54	7.84	8.06	4.34	D2GU20	ERAL1_AILME	GTPase Era, mitochondrial	Ailuropoda melanoleuca (Giant pa	2e-44
comp225897_c1	2.52	0.28	0.29	0.33	0.37	0.29	0.25	NULL	NULL	NULL	NULL	NULL
comp221119_c2	24.31	19.99	10.34	10.82	14.6	11.95	11.02	Q7TT18	MCAF1_MOUSE	Activating transcription factor 7-interacting protein 1	Mus musculus (Mouse).	5e-34
comp217569_c1	11.66	1.03	2.96	0.79	1.07	2.06	3.41	O43236	SEPT4_HUMAN	Septin-4	Homo sapiens (Human).	7e-164
comp213155_c0	1.53	1.74	1.42	1.09	0.51	0.34	0.2	Q80UF9	OTOP3_MOUSE	Otopetrin-3	Mus musculus (Mouse).	4e-06
comp222966_c4	3.76	1.58	3.53	2.11	1.51	1.44	1.16	Q61420	S35A1_MOUSE	CMP-sialic acid transporter	Mus musculus (Mouse).	5e-15
comp225709_c0	112.25	86.96	48.22	29.63	28.22	31.51	33.35	Q01484	ANK2_HUMAN	Ankyrin-2	Homo sapiens (Human).	7e-18
comp217723_c0	83.77	13.85	8.92	11.12	16	9.05	5.71	Q8C6B2	RTKN_MOUSE	Rhotekin	Mus musculus (Mouse).	7e-85
comp214057_c0	6.92	5.41	4.19	2.57	1.68	2.01	1.66	A8QW39	F183A_BOVIN	Protein FAM183A	Bos taurus (Bovine).	1e-24
comp224526_c0	6.34	6.45	5.1	2.66	3.27	3.13	2.35	Q6P286	DHTK1_XENLA	Probable 2-oxoglutarate dehydrogenase E1 component DHKTD1, mitochondrial	Xenopus laevis (African clawed f	0
comp218700_c0	1.44	1.1	1.33	0.49	0.3	0.29	0.12	Q93YS4	AB22G_ARATH	ABC transporter G family member 22	Arabidopsis thaliana (Mouse-ear	2e-91
comp213593_c0	2.13	1.83	1.16	0.85	0.63	0.6	0.55	Q86T29	ZN605_HUMAN	Zinc finger protein 605	Homo sapiens (Human).	1e-49
comp224959_c1	4.9	8.38	4.17	5.01	4.87	3.53	4.56	Q9Y2M0	FAN1_HUMAN	Fanconi-associated nuclease 1	Homo sapiens (Human).	2e-169
comp220901_c0	7.44	5.84	5.48	4.7	2.99	3.09	3.86	Q9UL36	ZN236_HUMAN	Zinc finger protein 236	Homo sapiens (Human).	6e-08
comp213095_c0	1.3	1.26	0.41	0.19	0.12	0.07	0.07	NULL	NULL	NULL	NULL	NULL
comp224185_c0	9.86	3.74	2.19	2.64	3.99	2.85	2.35	Q14703	MBTP1_HUMAN	Membrane-bound transcription factor site-1 protease	Homo sapiens (Human).	0
comp224464_c0	25.77	43.45	32.13	11.97	12.05	8.43	6.82	Q90WU3	DDX1_CHICK	ATP-dependent RNA helicase DDX1	Gallus gallus (Chicken).	0
comp221436_c0	1.17	1.32	0.85	0.66	0.42	0.3	0.4	Q5REB8	ACSS3_PONAB	Acyl-CoA synthetase short-chain family member 3, mitochondrial	Pongo abelii (Sumatran orangutan	0
comp207331_c0	11.49	7.16	8.15	8.48	6.84	5.2	6.07	Q6VUC1	DPH3_CRIGR	DPH3 homolog	Cricetulus griseus (Chinese hams	2e-32
comp217147_c0	1.74	2.62	0.11	0.34	0.62	0.42	0.14	Q9LS10	MT810_ARATH	Probable S-adenosylmethionine-dependent methyltransferase At5g38100	Arabidopsis thaliana (Mouse-ear	6e-13
comp222527_c2	48.94	8.84	9.11	12.42	13.12	9.38	8.95	Q8MIQ9	P_PIG	P protein	Sus scrofa (Pig).	0
comp224658_c0	16.48	10.68	8.23	10.49	11.45	5.61	3.24	P0C090	RC3H2_MOUSE	RING finger and CCCH-type zinc finger domain-containing protein 2	Mus musculus (Mouse).	0
comp220178_c0	175.91	59.4	24.09	16.44	40.92	37.11	23.29	Q4R7W3	RGPS2_MACFA	Ras-specific guanine nucleotide-releasing factor RalGPS2	Macaca fascicularis (Crab-eating	3e-161
comp216237_c1	4.1	1.77	1.4	1.92	1.2	1.14	1.53	Q9H5L6	THAP9_HUMAN	THAP domain-containing protein 9	Homo sapiens (Human).	7e-39
comp223810_c0	163.41	59.86	21.88	23.34	28.62	23.79	22.16	O15995	CCNE_HEMPU	G1/S-specific cyclin-E	pulcherrimus).	9e-139
comp217050_c0	5.53	1.02	4.88	2.85	1.33	1.17	1.04	P20771	YNHA_RHOER	Uncharacterized protein in nthA 5'region	Rhodococcus erythropolis (Arthro	2e-37
comp212666_c0	7.72	9.8	5.76	5.53	2.57	2.37	2.26	Q8R0V5	I23O2_MOUSE	Indoleamine 2,3-dioxygenase 2	Mus musculus (Mouse).	2e-76
comp218815_c1	2.84	2.02	0.92	0.87	0.87	0.55	0.21	P35446	SPON1_RAT	Spondin-1	Rattus norvegicus (Rat).	8e-87
comp211590_c0	55.41	25.86	11.6	6.37	6.2	5.55	4.69	O96790	DPGN_DIPMA	Serine protease inhibitor dipetalogastin	Dipetalogaster maximus (Blood-su	2e-25
comp214453_c0	77.53	36.18	22.45	15	16.25	13.51	19.33	Q8N4B1	SESQ1_HUMAN	Sesquipedalian-1	Homo sapiens (Human).	4e-40
comp223598_c0	25.35	4.4	2.55	3.89	6.23	4.13	4.37	Q0IIJ3	WASF1_BOVIN	Wiskott-Aldrich syndrome protein family member 1	Bos taurus (Bovine).	1e-16
comp217077_c0	1.36	1.22	0.96	0.33	0.47	0.57	0.16	Q3UP23	TMM26_MOUSE	Transmembrane protein 26	Mus musculus (Mouse).	2e-38
comp217191_c1	14.5	10.63	6.78	2.95	2.53	1.4	1.19	P97538	RASM_RAT	Ras-related protein M-Ras	Rattus norvegicus (Rat).	2e-89
comp207060_c0	2.5	0.61	2.44	1.57	0.28	0.13	0.27	NULL	NULL	NULL	NULL	NULL
comp216969_c0	30.94	29.56	22.1	16.8	14.82	10.72	7.49	Q5F416	TIPIN_CHICK	TIMELESS-interacting protein	Gallus gallus (Chicken).	4e-37
comp224317_c1	2.89	2.55	2.78	0.99	1.63	2.46	0.71	A6QLU6	GP133_BOVIN	Probable G-protein coupled receptor 133	Bos taurus (Bovine).	7e-25
comp222185_c8	7.72	8.48	8.11	4.18	3.85	3.79	5.75	NULL	NULL	NULL	NULL	NULL
comp213048_c0	4	2.84	2.34	1.91	0.36	0.34	0.92	Q5XGD7	TM45B_XENTR	Transmembrane protein 45B	Xenopus tropicalis (Western claw	5e-37
comp223239_c0	5.69	3.19	1.69	0.92	1.15	1.08	0.42	Q80SX5	OTOP2_MOUSE	Otopetrin-2	Mus musculus (Mouse).	2e-24
comp223555_c0	21.78	3.64	4.91	5.45	4.34	1.78	1.27	Q5NDE4	GTDC2_TAKRU	Glycosyltransferase-like domain-containing protein 2	Takifugu rubripes (Japanese puff	3e-18
comp220586_c0	4.09	6.24	2.94	3.77	2.12	2.66	3.27	O09174	AMACR_MOUSE	Alpha-methylacyl-CoA racemase	Mus musculus (Mouse).	3e-138
comp220534_c0	2.84	1.52	0.77	0.32	0.22	0.1	0.04	Q8BYF6	SC5A8_MOUSE	Sodium-coupled monocarboxylate transporter 1	Mus musculus (Mouse).	4e-154
comp222152_c1	29.93	6.84	7.33	2.02	3.8	3.38	1.63	P35668	GSHB_XENLA	Glutathione synthetase	Xenopus laevis (African clawed f	2e-135
comp216435_c3	10.5	11.87	10.81	14.98	7.4	8.22	6.83	Q8IMP6	SPT2_DROME	Protein SPT2 homolog	Drosophila melanogaster (Fruit f	6e-13
comp223155_c3	3.61	0.98	1.52	0.77	0.61	0.52	0.99	NULL	NULL	NULL	NULL	NULL
comp219514_c0	67.27	30.52	21.47	16.82	26.58	20.8	17.8	Q3SWX9	RAD21_BOVIN	Double-strand-break repair protein rad21 homolog	Bos taurus (Bovine).	3e-146
comp224207_c1	132.1	91.5	56.27	31.54	36.75	32.1	24.44	O01393	UNC9_CAEEL	Innexin unc-9	Caenorhabditis elegans.	7e-91
comp214553_c1	2.72	3.37	1.41	1.52	0.51	0.38	0.38	Q32M88	ATHL1_HUMAN	Acid trehalase-like protein 1	Homo sapiens (Human).	1e-93
comp219750_c0	13.26	3.24	4.02	0.89	1.73	0.96	0.79	Q3U186	SYRM_MOUSE	Probable arginine--tRNA ligase, mitochondrial	Mus musculus (Mouse).	6e-132
comp220382_c1	160.64	171.76	130.01	90.98	91.81	89.59	102.11	Q8BPB0	MOB1B_MOUSE	MOB kinase activator 1B	Mus musculus (Mouse).	1e-143
comp213933_c0	25.32	13.45	9.11	6.51	9.35	8.22	3.74	A2RVM0	TIC32_ARATH	Short-chain dehydrogenase TIC 32, chloroplastic	Arabidopsis thaliana (Mouse-ear	2e-37
comp221347_c0	36.54	33.6	25.25	13.91	12.21	10.79	7	Q96CW6	S7A6O_HUMAN	Probable RNA polymerase II nuclear localization protein SLC7A6OS	Homo sapiens (Human).	2e-08
comp212634_c0	4.84	2.01	0.89	0.08	0.39	0.47	0.16	NULL	NULL	NULL	NULL	NULL
comp215198_c2	4.57	1.45	4.15	3.21	0.77	1.5	0.72	NULL	NULL	NULL	NULL	NULL
comp220435_c3	8.56	6.85	8.21	2.42	5.43	3.96	4.35	NULL	NULL	NULL	NULL	NULL
comp216131_c0	3.59	0.35	0.91	0.57	0.2	0.27	0.32	NULL	NULL	NULL	NULL	NULL
comp191794_c0	5.46	4.97	4.34	0.36	1.04	1.52	0.9	A9JS51	F166B_XENLA	Protein FAM166B	Xenopus laevis (African clawed f	4e-56
comp208622_c0	8.32	2.79	0.3	0.2	0.34	0.21	0.3	Q5RF65	GBA3_PONAB	Cytosolic beta-glucosidase	Pongo abelii (Sumatran orangutan	1e-125
comp219520_c2	9.26	1.83	3.13	1.61	1.84	1.54	1.27	Q8C827	ZFP62_MOUSE	Zinc finger protein 62	Mus musculus (Mouse).	7e-29
comp224189_c0	11.88	2.28	1.83	1.36	2.1	1.5	1.25	Q5SWK7	RN145_MOUSE	RING finger protein 145	Mus musculus (Mouse).	2e-165
comp205539_c0	6.11	3.16	2.95	2.42	2.9	1.7	0.6	P10076	ZFP26_MOUSE	Zinc finger protein 26	Mus musculus (Mouse).	3e-17
comp225368_c0	23.65	9.57	5.69	5.27	6.28	4.97	2.91	Q15075	EEA1_HUMAN	Early endosome antigen 1	Homo sapiens (Human).	1e-77
comp221937_c0	6.88	4.76	3.42	2.02	4.42	2.38	1.04	Q9JI90	RNF14_MOUSE	E3 ubiquitin-protein ligase RNF14	Mus musculus (Mouse).	1e-51
comp211304_c1	16.56	8.38	5.96	4.87	3.41	2.93	1.77	Q4PZA2	ECE1_MOUSE	Endothelin-converting enzyme 1	Mus musculus (Mouse).	0
comp203334_c0	3.5	0.7	0.04	0.46	0.02	0.34	0.09	P30874	SSR2_HUMAN	Somatostatin receptor type 2	Homo sapiens (Human).	4e-07
comp222361_c1	53.02	52.66	29.98	7.45	12.47	9.44	7.64	B0FYY4	ITB1_SHEEP	Integrin beta-1	Ovis aries (Sheep).	2e-116
comp215520_c0	10.64	5.53	1.52	1.77	1.64	2.44	0.86	Q93Z66	KPRS3_ARATH	Ribose-phosphate pyrophosphokinase 3, chloroplastic	Arabidopsis thaliana (Mouse-ear	8e-09
comp221819_c0	97.03	25.24	14.35	12.21	23.33	15.92	12.84	O35625	AXIN1_MOUSE	Axin-1	Mus musculus (Mouse).	5e-126
comp212756_c0	17.53	12.77	14.94	10.36	12.04	7.78	5.32	Q8VE52	OGRL1_MOUSE	Opioid growth factor receptor-like protein 1	Mus musculus (Mouse).	2e-62
comp222972_c0	15.28	18.17	10.13	11.94	13.47	13.19	18.8	Q1JQC1	MFSD1_BOVIN	Major facilitator superfamily domain-containing protein 1	Bos taurus (Bovine).	0
comp218114_c5	1	0.46	0.32	0.5	0.23	0.16	0.18	Q13003	GRIK3_HUMAN	Glutamate receptor ionotropic, kainate 3	Homo sapiens (Human).	7e-27
comp215396_c5	98.3	85.88	71.28	45.62	44.4	58.64	74.39	P58389	PTPA_MOUSE	Serine/threonine-protein phosphatase 2A activator	Mus musculus (Mouse).	6e-136
comp211543_c0	2525.3	884.49	673.92	471.86	404.85	311.35	249.52	P24861	CCNA_PATVU	G2/mitotic-specific cyclin-A	Patella vulgata (Common limpet).	1e-135
comp218954_c1	0.6	1.97	0.92	0.84	0.13	0.34	0.1	P22411	DPP4_PIG	Dipeptidyl peptidase 4	Sus scrofa (Pig).	8e-120
comp223169_c0	10.06	6.23	6.08	5.56	7.1	3.49	1.49	Q7TPQ9	ARRD3_MOUSE	Arrestin domain-containing protein 3	Mus musculus (Mouse).	8e-50
comp224817_c2	22.22	3.9	4.55	4.06	5.16	3.53	2.92	Q8R5L3	VPS39_MOUSE	Vam6/Vps39-like protein	Mus musculus (Mouse).	0
comp215442_c0	5.66	7.16	3.25	3.73	3.54	2.26	1.09	Q9LDU6	ST7R_ARATH	7-dehydrocholesterol reductase	Arabidopsis thaliana (Mouse-ear	3e-141
comp215830_c0	2.49	1.92	1.77	1.84	1.1	1.16	0.58	Q8BGC4	ZADH2_MOUSE	Zinc-binding alcohol dehydrogenase domain-containing protein 2	Mus musculus (Mouse).	2e-121
comp218746_c0	3.13	2.99	3.42	1.62	1.78	1.86	2.01	Q9NRD1	FBX6_HUMAN	F-box only protein 6	Homo sapiens (Human).	9e-30
comp225750_c0	2.88	2.21	1.39	0.82	1.38	1.2	2.12	P21328	RTJK_DROME	RNA-directed DNA polymerase from mobile element jockey	Drosophila melanogaster (Fruit f	1e-21
comp218408_c1	6.5	6.06	5.45	3.79	2.1	3.22	4.08	Q2TBN5	COMD9_BOVIN	COMM domain-containing protein 9	Bos taurus (Bovine).	8e-58
comp221848_c2	41.9	37.42	27.94	24.07	12.78	10.71	14.12	Q8BTS4	NUP54_MOUSE	Nuclear pore complex protein Nup54	Mus musculus (Mouse).	3e-50
comp226139_c0	79.38	33.07	10.02	5.74	8.66	6.12	5.61	Q24292	DS_DROME	Protein dachsous	Drosophila melanogaster (Fruit f	0
comp219272_c0	11.71	9.59	7.38	7.77	7.06	4.66	4.55	Q8BGK5	S35F1_MOUSE	Solute carrier family 35 member F1	Mus musculus (Mouse).	7e-115
comp219544_c0	15.4	7.01	3.4	3.18	3.78	4.18	2.83	Q60ZN5	SDK_CAEBR	Protein sidekick homolog	Caenorhabditis briggsae.	4e-23
comp224624_c0	44.58	16.46	19.8	13.6	12.24	8.6	5.7	Q3T147	DX39B_BOVIN	Spliceosome RNA helicase DDX39B	Bos taurus (Bovine).	5e-26
comp221497_c1	35.61	33.72	17.98	11.97	12.19	11.08	6.64	A4IHG1	LRC58_XENTR	Leucine-rich repeat-containing protein 58	Xenopus tropicalis (Western claw	9e-97
comp216962_c0	2.74	0.84	0.53	0.41	0.36	0.55	0.49	P21328	RTJK_DROME	RNA-directed DNA polymerase from mobile element jockey	Drosophila melanogaster (Fruit f	3e-33
comp221800_c1	13	8.41	6.28	3.93	7.79	6.21	5.35	P35248	SFTPD_RAT	Pulmonary surfactant-associated protein D	Rattus norvegicus (Rat).	3e-07
comp222882_c2	69.29	20.14	5.79	13.78	7.9	10.56	30.34	Q9PUE4	COPG2_DANRE	Coatomer subunit gamma-2	Danio rerio (Zebrafish) (Brachyd	0
comp222572_c0	6.72	6.54	4.12	3.21	4.5	4	1.84	NULL	NULL	NULL	NULL	NULL
comp223277_c2	5.3	2.69	2.87	3.29	1.86	1.25	1.32	NULL	NULL	NULL	NULL	NULL
comp215112_c0	2.19	0.15	0.47	0.32	0.06	0.18	0.04	Q04118	PRB3_HUMAN	Basic salivary proline-rich protein 3	Homo sapiens (Human).	1e-05
comp225304_c0	42.61	34.38	22.34	18.95	24.19	24.2	24.88	Q8I190	SH3G3_DROVI	Endophilin-A	Drosophila virilis (Fruit fly).	7e-139
comp211555_c0	6.14	1.69	4.91	3	1.12	0.79	1.13	Q9W719	HPRT_CHICK	Hypoxanthine-guanine phosphoribosyltransferase	Gallus gallus (Chicken).	3e-103
comp218365_c2	17.6	12.06	7.86	7.97	7.57	7.38	7.63	Q9D4C5	EAF1_MOUSE	ELL-associated factor 1	Mus musculus (Mouse).	3e-35
comp218355_c0	3.18	0.99	0.52	0.91	0.24	0.2	0.61	NULL	NULL	NULL	NULL	NULL
comp215041_c1	8.09	1.28	3.93	1.22	1	2.72	2.36	Q2TBI0	LBP_BOVIN	Lipopolysaccharide-binding protein	Bos taurus (Bovine).	2e-38
comp222225_c0	11.14	1.18	2.58	2.13	2.09	2.13	1.17	NULL	NULL	NULL	NULL	NULL
comp226125_c0	13.76	10.04	6.31	2.86	4.39	4.68	5.2	Q8CFG6	CA2D2_RAT	Voltage-dependent calcium channel subunit alpha-2/delta-2	Rattus norvegicus (Rat).	0
comp215595_c0	1.75	1.04	0.88	0.65	0.27	0.22	0.14	NULL	NULL	NULL	NULL	NULL
comp213109_c0	32.18	9.99	4.57	2.27	2.96	2.54	1.24	A6NNE9	MARHB_HUMAN	E3 ubiquitin-protein ligase MARCH11	Homo sapiens (Human).	2e-13
comp226208_c0	16.71	3.33	5.2	4.28	4.55	3.13	2.22	Q61967	ZFP90_MOUSE	Zinc finger protein 90	Mus musculus (Mouse).	6e-41
comp215552_c7	3.29	3.68	0.9	0.19	0.61	0.72	0.28	P21328	RTJK_DROME	RNA-directed DNA polymerase from mobile element jockey	Drosophila melanogaster (Fruit f	4e-39
comp223451_c1	14.75	13.59	11.42	9.82	6.18	7.71	5.2	Q9BV29	CO057_HUMAN	Uncharacterized protein C15orf57	Homo sapiens (Human).	3e-08
comp217112_c0	16.1	17.08	12.26	8.62	4.98	3.4	3.25	Q8BYM8	SYCM_MOUSE	Probable cysteine--tRNA ligase, mitochondrial	Mus musculus (Mouse).	6e-170
comp221254_c1	71.68	18.7	11.51	9.69	9.68	8.16	3.96	B1WAX6	TIGAR_XENTR	Fructose-2,6-bisphosphatase TIGAR	Xenopus tropicalis (Western claw	1e-35
comp163360_c0	15.33	5.13	7.35	17.29	5.23	5.17	3.74	NULL	NULL	NULL	NULL	NULL
comp212532_c0	1.71	0.97	1.51	0.15	0.17	0.28	0.16	O77504	S22A1_RABIT	Solute carrier family 22 member 1	Oryctolagus cuniculus (Rabbit).	2e-12
comp216466_c1	7.57	6.5	4.99	0.84	2.66	3.25	1.73	NULL	NULL	NULL	NULL	NULL
comp211891_c0	1.81	0.41	0.48	0.45	0.09	0.1	0.08	P38977	ANTA_HYDVU	Antistasin	Hydra vulgaris (Hydra) (Hydra at	5e-24
comp210857_c0	13.77	12.09	8.24	6.94	5	4.18	2.72	Q5ZMS2	PA1B2_CHICK	Platelet-activating factor acetylhydrolase IB subunit beta	Gallus gallus (Chicken).	5e-75
comp214634_c0	8.53	2.25	4.91	2.02	2.68	1.31	0.85	P18729	ZG57_XENLA	Gastrula zinc finger protein XlCGF57.1	Xenopus laevis (African clawed f	4e-85
comp224694_c0	10.99	5.54	2.4	2.27	3.58	2.39	1.47	Q9TUZ0	STA5B_PIG	Signal transducer and activator of transcription 5B	Sus scrofa (Pig).	0
comp213280_c5	1.96	1.34	0.83	0.75	0.69	0.45	0.22	Q9Y6Q3	ZFP37_HUMAN	Zinc finger protein 37 homolog	Homo sapiens (Human).	4e-35
comp220124_c2	82.38	58.87	33.89	19.41	16.32	13.73	12.72	O75319	DUS11_HUMAN	RNA/RNP complex-1-interacting phosphatase	Homo sapiens (Human).	1e-53
comp225624_c5	26.13	9.8	3.06	1.63	2.02	1.57	0.99	Q864R9	MRP1_MACFA	Multidrug resistance-associated protein 1	Macaca fascicularis (Crab-eating	0
comp214538_c2	2.19	1.6	1.04	1.03	0.36	0.32	0.31	Q99N28	CADM3_MOUSE	Cell adhesion molecule 3	Mus musculus (Mouse).	1e-07
comp223130_c0	3.98	0.69	0.58	0.28	0.64	0.42	0.23	NULL	NULL	NULL	NULL	NULL
comp221882_c3	16.54	3.63	3.53	2.95	3.14	3.18	3.79	P10401	POLY_DROME	Retrovirus-related Pol polyprotein from transposon gypsy	Drosophila melanogaster (Fruit f	2e-59
comp219039_c0	3.67	3.13	1.93	2	1.39	1.29	0.58	Q9JK66	PRKN2_RAT	E3 ubiquitin-protein ligase parkin	Rattus norvegicus (Rat).	5e-128
comp219510_c0	1.42	1	0.17	0.3	0.07	0.02	0.03	NULL	NULL	NULL	NULL	NULL
comp215050_c2	19.84	2.74	2.2	1.99	3.07	1.98	1.81	P51523	ZNF84_HUMAN	Zinc finger protein 84	Homo sapiens (Human).	4e-28
[truncated: 151 more rows]

## Sheet: cluster_04
ID	2h	4h	6h	8h	10h	12h	14h	Uniprot AC	Gene name	Protein name	Species	Evalue
comp220632_c1	62.96	44.46	42.32	26.14	10.25	9.76	9.64	Q09225	NRF6_CAEEL	Nose resistant to fluoxetine protein 6	Caenorhabditis elegans.	1e-50
comp212437_c0	1.76	1.52	4	0.15	0.14	0.06	0.01	P48180	ACH1_CAEEL	Acetylcholine receptor subunit alpha-type acr-16	Caenorhabditis elegans.	2e-58
comp226397_c0	1317.33	1502.4	1210.67	1176.31	265.12	218.78	606.54	P23403	RS20_XENLA	40S ribosomal protein S20	Xenopus laevis (African clawed f	1e-70
comp218599_c0	5.42	3.98	9.33	4.68	1.14	0.92	1.37	Q32LE4	GGCT_BOVIN	Gamma-glutamylcyclotransferase	Bos taurus (Bovine).	4e-07
comp217018_c0	25.62	23.75	36.33	30.2	18.25	13.84	10.97	Q7ZYH1	SIN1_XENLA	Target of rapamycin complex 2 subunit MAPKAP1	Xenopus laevis (African clawed f	5e-133
comp212667_c0	92.89	75.22	46.51	21.99	7.82	4.24	3.43	Q5R667	STK40_PONAB	Serine/threonine-protein kinase 40	Pongo abelii (Sumatran orangutan	2e-48
comp210853_c0	349.32	218.12	190.39	229.11	60.71	54.83	112.41	Q566Y1	ELP4_DANRE	Elongator complex protein 4	Danio rerio (Zebrafish) (Brachyd	5e-113
comp217323_c0	131.87	143.26	129.89	97.04	32.34	23.47	33.74	Q6PEI7	PYRG1_DANRE	CTP synthase 1	Danio rerio (Zebrafish) (Brachyd	0
comp216425_c0	16.08	9.39	11.77	8.24	2.82	2.41	3.14	NULL	NULL	NULL	NULL	NULL
comp217269_c0	1553.77	1360.81	949.39	665.85	277.76	210.98	199.06	P24862	CCNB_PATVU	G2/mitotic-specific cyclin-B	Patella vulgata (Common limpet).	7e-142
comp210099_c0	10.6	4.32	8.93	8.26	3.14	2.78	6.26	Q1LXI5	RM54_DANRE	39S ribosomal protein L54, mitochondrial	Danio rerio (Zebrafish) (Brachyd	9e-18
comp222383_c0	41.48	22.07	7.52	8	4.84	1.63	1.73	Q9BRY0	S39A3_HUMAN	Zinc transporter ZIP3	Homo sapiens (Human).	6e-58
comp219317_c0	23.52	28.31	13.8	13.09	6.11	5.71	7.37	Q91WM2	CECR5_MOUSE	Cat eye syndrome critical region protein 5 homolog	Mus musculus (Mouse).	1e-120
comp215225_c1	15.41	25.36	13.43	8.07	8.16	5.05	4.62	Q5M965	THG1_RAT	Probable tRNA(His) guanylyltransferase	Rattus norvegicus (Rat).	1e-118
comp220311_c0	364.4	373.82	291.94	223.26	90.51	80.52	89.26	Q9C0D9	EPT1_HUMAN	Ethanolaminephosphotransferase 1	Homo sapiens (Human).	9e-113
comp207365_c0	68.4	56.28	42.95	26.23	11.1	8.78	12.13	Q6AXV4	SAM50_RAT	Sorting and assembly machinery component 50 homolog	Rattus norvegicus (Rat).	7e-152
comp220109_c0	10.16	7.05	10.33	8.43	3.49	3.06	3.16	Q4KMD3	U1SBP_DANRE	U11/U12 small nuclear ribonucleoprotein 35 kDa protein	Danio rerio (Zebrafish) (Brachyd	3e-70
comp163839_c0	942.76	1023.39	833.98	851.22	205.77	192.22	426.71	P62856	RS26_RAT	40S ribosomal protein S26	Rattus norvegicus (Rat).	4e-61
comp215223_c3	10.13	7.21	13.66	5.43	4.68	2.41	0.77	Q9BS31	ZN649_HUMAN	Zinc finger protein 649	Homo sapiens (Human).	3e-09
comp214399_c0	205.59	164.02	124.03	65.41	38.01	41.58	60.42	A7Y2W8	SC6A9_XENLA	Sodium- and chloride-dependent glycine transporter 1	Xenopus laevis (African clawed f	1e-174
comp217941_c0	80.17	107.47	101.59	33.44	16.05	10.34	8.06	NULL	NULL	NULL	NULL	NULL
comp223318_c0	3.77	3.06	6.15	3.78	2.18	1.14	0.9	Q54RP0	AGTA_DICDI	UDP-galactose:fucoside alpha-3-galactosyltransferase	Dictyostelium discoideum (Slime	3e-11
comp225916_c0	31.85	26.57	22.7	9.94	7.19	6.04	6.45	P13705	MSH3_MOUSE	DNA mismatch repair protein Msh3	Mus musculus (Mouse).	0
comp196980_c0	33.81	16	19.51	34.29	9.08	7.1	10.7	A9UL63	CG055_XENTR	UPF0562 protein C7orf55 homolog	Xenopus tropicalis (Western claw	4e-23
comp218045_c0	343.4	505.43	415.59	295.18	77.08	73.48	148.91	Q08331	CALB2_MOUSE	Calretinin	Mus musculus (Mouse).	1e-25
comp221688_c0	15.16	10.51	10.14	12.89	2.34	4.28	5.71	Q9BX70	BTBD2_HUMAN	BTB/POZ domain-containing protein 2	Homo sapiens (Human).	9e-29
comp218128_c0	34.21	20.43	28.98	23.34	11.7	12.07	14.36	P49614	HEXB_FELCA	Beta-hexosaminidase subunit beta	Felis catus (Cat) (Felis silvest	0
comp220174_c2	74.36	50.55	30.63	16.98	11.3	8.51	3.98	NULL	NULL	NULL	NULL	NULL
comp215160_c0	37.98	38.23	37.83	12.32	5.88	3.83	8.4	Q6NRL0	PRXD1_XENLA	Prolyl-tRNA synthetase associated domain-containing protein 1	Xenopus laevis (African clawed f	2e-56
comp218470_c3	12.89	23	17.5	22.69	5.16	3.75	4.31	Q5BQU9	SJ800_SCHJA	Uncharacterized protein SJCHGC09800	Schistosoma japonicum (Blood flu	4e-06
comp119485_c0	4.42	5.09	5.53	2.79	0.85	0.55	1.39	Q1HPV1	COQ4_BOMMO	Ubiquinone biosynthesis protein COQ4 homolog, mitochondrial	Bombyx mori (Silk moth).	2e-46
comp216325_c1	7.07	7.84	11.06	6.58	2.61	2.22	1.43	Q7TQA3	RDHE2_MOUSE	Epidermal retinol dehydrogenase 2	Mus musculus (Mouse).	8e-101
comp222682_c0	23.85	21.06	19.15	11.18	7.1	3.66	3.84	Q6PFP6	NDOR1_DANRE	NADPH-dependent diflavin oxidoreductase 1	Danio rerio (Zebrafish) (Brachyd	0
comp217730_c3	58.03	58.83	37.51	19.46	5.46	10.11	7.59	Q6UIM1	ZNHI3_MACMU	Zinc finger HIT domain-containing protein 3	Macaca mulatta (Rhesus macaque).	7e-25
comp216370_c0	1.91	8.11	5.09	1.92	1.9	1.61	0.36	Q9XWB9	BAT36_CAEEL	BTB and MATH domain-containing protein 36	Caenorhabditis elegans.	6e-12
comp222206_c1	43.08	20.15	21.37	9.47	5.46	5.57	4.09	Q8N0W4	NLGNX_HUMAN	Neuroligin-4, X-linked	Homo sapiens (Human).	1e-39
comp224226_c0	12.75	37.78	12.79	10.44	8.19	4.63	2.84	Q3TI53	SCHI1_MOUSE	Schwannomin-interacting protein 1	Mus musculus (Mouse).	2e-46
comp218178_c0	901.38	810.2	330.48	139.23	93.34	61.77	42.19	Q6GWX0	DDX4_PIG	Probable ATP-dependent RNA helicase DDX4	Sus scrofa (Pig).	0
comp224451_c1	3.01	5.33	5.19	2.14	0.97	0.37	0.45	P31228	OXDD_BOVIN	D-aspartate oxidase	Bos taurus (Bovine).	8e-86
comp218277_c0	7.55	6.54	7.38	11.21	0.31	1.36	1.78	Q9NSD5	S6A13_HUMAN	Sodium- and chloride-dependent GABA transporter 2	Homo sapiens (Human).	5e-160
comp224919_c0	5.7	5.54	4.41	2.26	1.48	1.6	2.3	Q8C8H8	KY_MOUSE	Kyphoscoliosis peptidase	Mus musculus (Mouse).	1e-30
comp217172_c1	5.35	2.23	2.49	2.74	1.23	0.92	1.67	Q8N0N3	BGBP_PENMO	Beta-1,3-glucan-binding protein	Penaeus monodon (Giant tiger pra	2e-34
comp217751_c3	1107.75	1193.16	1064.3	1044.87	219.3	205.15	507.09	Q962Q6	RS24_SPOFR	40S ribosomal protein S24	Spodoptera frugiperda (Fall army	2e-70
comp214561_c1	9.19	16.61	4.08	4.57	1.38	1.87	2.5	Q99N05	M4A4D_MOUSE	Membrane-spanning 4-domains subfamily A member 4D	Mus musculus (Mouse).	2e-07
comp216301_c0	16.73	9.16	3.93	3.27	1.02	0.92	1.4	E6ZHJ8	FXL15_DICLA	F-box/LRR-repeat protein 15	Dicentrarchus labrax (European s	7e-51
comp225251_c0	65.83	43.48	37.8	24.39	13.76	14.2	15.9	Q6P5I8	YIPF5_DANRE	Protein YIPF5	Danio rerio (Zebrafish) (Brachyd	8e-88
comp199727_c0	7.78	12.65	29.6	8.05	2.67	1.63	3.3	Q5ZJU3	ASNS_CHICK	Asparagine synthetase [glutamine-hydrolyzing]	Gallus gallus (Chicken).	1e-46
comp213412_c1	200.98	173.05	126.81	82.91	36.06	33.56	51.75	Q6NYU7	UPP_DANRE	Uracil phosphoribosyltransferase homolog	Danio rerio (Zebrafish) (Brachyd	2e-111
comp216050_c0	131.43	146.51	103.7	83.93	37.28	30.9	41.3	Q9VU68	WDR1_DROME	Actin-interacting protein 1	Drosophila melanogaster (Fruit f	0
comp223211_c0	40.66	25.65	19.01	9.43	6.12	4.07	1.6	Q6P2X9	MOT12_XENTR	Monocarboxylate transporter 12	Xenopus tropicalis (Western claw	2e-59
comp223535_c0	19.88	10.68	13.23	3.37	2.75	1.75	0.57	O94923	GLCE_HUMAN	D-glucuronyl C5-epimerase	Homo sapiens (Human).	0
comp218248_c0	9.33	12.56	14.05	13.93	4.59	3.89	5.12	Q9JMG6	TFPT_RAT	TCF3 fusion partner homolog	Rattus norvegicus (Rat).	2e-14
comp214773_c0	901.63	1003.41	728.71	502.23	217.25	208.8	197.51	P43487	RANG_HUMAN	Ran-specific GTPase-activating protein	Homo sapiens (Human).	1e-64
comp216217_c1	5.64	6.37	5.72	9.65	0.98	0.59	2.8	Q08623	HDHD1_HUMAN	Pseudouridine-5'-monophosphatase	Homo sapiens (Human).	5e-84
comp213964_c0	9.82	15.71	36.33	22.85	5.73	2.17	4.28	P61800	APTX_TAKRU	Aprataxin	Takifugu rubripes (Japanese puff	8e-73
comp219640_c1	66.73	48.94	18.22	33.29	11.23	9.08	16.82	P41636	4CL_PINTA	4-coumarate--CoA ligase	Pinus taeda (Loblolly pine).	3e-34
comp217860_c0	117.43	76.98	49.08	36.78	33.96	23.35	22.83	NULL	NULL	NULL	NULL	NULL
comp214234_c1	62.22	14.77	20.14	11.74	9.53	4.38	3.74	Q969V5	MUL1_HUMAN	Mitochondrial ubiquitin ligase activator of NFKB 1	Homo sapiens (Human).	1e-62
comp213074_c0	11.47	18.91	6.38	11.8	2.81	2.15	2.82	Q9D8S9	BOLA1_MOUSE	BolA-like protein 1	Mus musculus (Mouse).	1e-32
comp218704_c0	65.75	39.06	18.87	7.04	4.09	2.22	1.68	A0JNK6	TM243_BOVIN	Transmembrane protein 243	Bos taurus (Bovine).	3e-41
comp212464_c0	246.18	197.46	178.33	131.55	41.48	29.01	19.29	NULL	NULL	NULL	NULL	NULL
comp197203_c0	44.59	31.17	34.48	60.01	23.93	13.43	17.99	Q5E985	HYAL1_BOVIN	Hyaluronidase-1	Bos taurus (Bovine).	3e-52
comp219796_c0	120.44	27.39	22.26	9.13	10.41	7.43	3.36	Q9Y2C2	UST_HUMAN	Uronyl 2-sulfotransferase	Homo sapiens (Human).	2e-25
comp220880_c0	6.9	8.81	5.88	2.67	3.68	1.9	2.01	Q3SZP5	ACOX1_BOVIN	Peroxisomal acyl-coenzyme A oxidase 1	Bos taurus (Bovine).	3e-173
comp163099_c0	3.1	4.68	4.97	2.2	0.64	0.55	0.65	NULL	NULL	NULL	NULL	NULL
comp214389_c0	67.79	34.12	29.41	25.73	16.79	15.19	19.72	Q8CIZ7	DLDH_CRIGR	Dihydrolipoyl dehydrogenase, mitochondrial	Cricetulus griseus (Chinese hams	0
comp207793_c1	33.68	27.37	27.94	15.53	6.75	6.08	13.99	Q8BP74	PSTK_MOUSE	L-seryl-tRNA(Sec) kinase	Mus musculus (Mouse).	1e-36
comp222471_c0	103.96	93.41	43.84	30.84	12.72	10.26	8.3	NULL	NULL	NULL	NULL	NULL
comp220380_c1	24.29	24.46	31.38	27.74	5.52	7.13	17.75	Q7JZM8	RM41_DROME	39S ribosomal protein L41, mitochondrial	Drosophila melanogaster (Fruit f	6e-17
comp206561_c1	1730.43	1743.68	1711.14	1797.48	361.14	310.58	901.76	Q6PBI5	RS25_DANRE	40S ribosomal protein S25	Danio rerio (Zebrafish) (Brachyd	6e-40
comp204024_c0	64.04	79.65	58.2	40.4	6.57	6.77	7.7	P58059	RT21_MOUSE	28S ribosomal protein S21, mitochondrial	Mus musculus (Mouse).	9e-24
comp206877_c1	354.68	346.28	281.92	272.45	77.99	68.87	132.61	P62083	RS7_RAT	40S ribosomal protein S7	Rattus norvegicus (Rat).	7e-85
comp214957_c1	25.91	24.02	19.47	9.82	4.69	5.19	9.78	A5A761	SFXN1_PIG	Sideroflexin-1	Sus scrofa (Pig).	3e-73
comp211235_c0	1.65	3.31	3.58	4.82	0.34	0.37	0.24	P49109	FMO5_CAVPO	Dimethylaniline monooxygenase [N-oxide-forming] 5	Cavia porcellus (Guinea pig).	0
comp218029_c0	18.61	21.01	15.07	9.88	4.77	2.62	1.59	NULL	NULL	NULL	NULL	NULL
comp208777_c0	144.21	220.57	193.09	154.26	44.28	45.89	90.45	P62878	RBX1_MOUSE	E3 ubiquitin-protein ligase RBX1	Mus musculus (Mouse).	2e-67
comp211906_c1	29.31	40.81	36.32	29.27	9.15	9.02	10.75	B4JVW6	ASPG1_DROGR	Putative N(4)-(beta-N-acetylglucosaminyl)-L-asparaginase GH22932	Drosophila grimshawi (Fruit fly)	1e-40
comp216583_c0	15.49	22.52	5.79	9.11	2.8	1.07	3.71	NULL	NULL	NULL	NULL	NULL
comp213591_c0	291.03	208.38	167.73	187.88	66.46	58.08	105.96	P32429	RL7A_CHICK	60S ribosomal protein L7a	Gallus gallus (Chicken).	2e-138
comp221123_c4	19.55	25.86	19.08	14.73	7.02	6.45	8.86	Q802U2	MIO_DANRE	WD repeat-containing protein mio	Danio rerio (Zebrafish) (Brachyd	0
comp210391_c0	27.8	36.97	27.22	16.31	5.49	3.98	2.87	O00399	DCTN6_HUMAN	Dynactin subunit 6	Homo sapiens (Human).	2e-77
comp214619_c0	2.7	2.93	2.24	1.22	0.31	0.32	0.18	O70247	SC5A6_RAT	Sodium-dependent multivitamin transporter	Rattus norvegicus (Rat).	3e-109
comp223306_c1	25.24	11.41	3.52	0.5	0.42	0.22	0.1	Q0KHY3	Y1004_DROME	Extracellular domains-containing protein CG31004	Drosophila melanogaster (Fruit f	2e-39
comp213125_c0	13	24.85	13.79	6.23	0.26	1.21	5.33	NULL	NULL	NULL	NULL	NULL
comp217828_c0	11.08	10.76	8.7	13.59	5.33	3.36	5.27	NULL	NULL	NULL	NULL	NULL
comp220119_c3	80.07	101.76	85.23	61.02	42.5	33.05	26.69	Q4VBS4	AMP1D_DANRE	Methionine aminopeptidase 1D, mitochondrial	Danio rerio (Zebrafish) (Brachyd	3e-99
comp222015_c1	60.21	54.55	40.92	34.66	9.69	6.27	13.36	A9JRD8	BTB6A_DANRE	BTB/POZ domain-containing protein 6-A	Danio rerio (Zebrafish) (Brachyd	7e-28
comp225674_c1	47.35	35	25.94	20.97	11.5	9.73	10.45	Q9Z0R0	HASP_MOUSE	Serine/threonine-protein kinase haspin	Mus musculus (Mouse).	2e-95
comp222501_c1	155.75	185.94	125.33	75.37	47.74	48.48	72.41	Q9UKV3	ACINU_HUMAN	Apoptotic chromatin condensation inducer in the nucleus	Homo sapiens (Human).	1e-18
comp189987_c0	23.72	31.02	23.35	11.38	4.53	3.41	2.49	Q9JIS4	KCNKA_RAT	Potassium channel subfamily K member 10	Rattus norvegicus (Rat).	3e-35
comp220465_c2	64.57	40.71	21.72	17.26	10.33	11.2	9.46	Q05932	FOLC_HUMAN	Folylpolyglutamate synthase, mitochondrial	Homo sapiens (Human).	7e-168
comp225877_c0	17.46	6.42	6.63	3.71	1.24	1.95	1.3	Q8VBX0	ASB13_MOUSE	Ankyrin repeat and SOCS box protein 13	Mus musculus (Mouse).	1e-67
comp222253_c0	69.85	76.85	77.27	39.18	16.72	11.49	8.33	Q7ZYD9	A13CB_XENLA	Ankyrin repeat domain-containing protein 13C-B	Xenopus laevis (African clawed f	0
comp219015_c2	95.7	161.19	157.08	120.99	26.4	26.2	40	P00378	DYR_CHICK	Dihydrofolate reductase	Gallus gallus (Chicken).	5e-58
comp213913_c1	9.64	13.81	12.56	8.61	6.21	3.55	2.9	NULL	NULL	NULL	NULL	NULL
comp221364_c0	12.38	15.76	14.06	3.46	4.35	1.26	1.26	E2RDZ6	SIR5_CANFA	NAD-dependent protein deacylase sirtuin-5, mitochondrial	Canis familiaris (Dog) (Canis lu	1e-111
comp207246_c0	11.3	13.82	16.79	14.46	5.6	4.94	9.12	Q9VVN2	RT26_DROME	Probable 28S ribosomal protein S26, mitochondrial	Drosophila melanogaster (Fruit f	9e-12
comp207086_c0	2475.82	2442.2	2204.18	2052.29	386.21	357.86	948.69	P90703	RLA2_BRUMA	60S acidic ribosomal protein P2	Brugia malayi (Filarial nematode	4e-30
comp219105_c6	10.23	12.27	14.33	10.49	4.31	4.16	6.99	Q3ZBX6	RM03_BOVIN	39S ribosomal protein L3, mitochondrial	Bos taurus (Bovine).	6e-74
comp219507_c0	88.56	126.18	69.18	54.79	22.57	18.32	20.78	Q923G2	RPAB3_MOUSE	DNA-directed RNA polymerases I, II, and III subunit RPABC3	Mus musculus (Mouse).	2e-84
comp223207_c0	2.89	2.82	3.59	3.36	1.6	0.67	0.57	NULL	NULL	NULL	NULL	NULL
comp222591_c0	50.31	50.38	47.27	26.2	12.92	11.74	6.62	NULL	NULL	NULL	NULL	NULL
comp216994_c2	28.18	36.13	24.13	10.57	13.16	7.61	7.87	NULL	NULL	NULL	NULL	NULL
comp215090_c0	33.35	26.4	22.68	10.06	5	3	4.39	Q5ZJL7	DDB2_CHICK	DNA damage-binding protein 2	Gallus gallus (Chicken).	7e-114
comp221250_c1	151.4	143.29	111.28	70.95	36.43	29.85	28.68	P11506	AT2B2_RAT	Plasma membrane calcium-transporting ATPase 2	Rattus norvegicus (Rat).	0
comp215015_c0	34.03	35.33	12.4	6.1	3.91	2.1	2.7	Q28CZ7	ISPD_XENTR	Isoprenoid synthase domain-containing protein	Xenopus tropicalis (Western claw	1e-94
comp222863_c0	14.71	11.36	8	4.55	2.19	3.55	2.28	Q11002	CANA_DROME	Calpain-A	Drosophila melanogaster (Fruit f	6e-113
comp214778_c0	22.24	29.05	26.41	17.13	4.9	3.85	5.16	Q8K2X3	STN1_MOUSE	CST complex subunit STN1	Mus musculus (Mouse).	2e-39
comp213804_c0	103.66	67.07	44.43	27.05	16.96	13.66	13.91	P21783	NOTCH_XENLA	Neurogenic locus notch protein homolog	Xenopus laevis (African clawed f	6e-14
comp220396_c2	8.88	10.12	10.62	10.6	4.26	2.92	4.27	A1K5T6	Y1574_AZOSB	UPF0061 protein azo1574	Azoarcus sp. (strain BH72).	6e-124
comp220287_c0	57.15	26.57	13.87	4.01	7.21	4.93	1.85	NULL	NULL	NULL	NULL	NULL
comp224478_c3	160.53	281.42	273.48	170.37	70.89	71.37	139.57	B5DGI7	RBM8A_SALSA	RNA-binding protein 8A	Salmo salar (Atlantic salmon).	8e-67
comp218843_c3	7.17	6.47	2.47	4.29	0.98	1.44	1.13	P55265	DSRAD_HUMAN	Double-stranded RNA-specific adenosine deaminase	Homo sapiens (Human).	2e-75
comp216879_c0	36.88	22.13	13.23	6.31	2.8	1.46	1.14	NULL	NULL	NULL	NULL	NULL
comp214679_c0	15.9	14.72	9.29	1.99	1.35	0.97	0.73	Q6NWZ9	CDO1_DANRE	Cysteine dioxygenase type 1	Danio rerio (Zebrafish) (Brachyd	2e-87
comp221662_c0	33.62	20.05	17.22	7.7	2.59	1.73	1.06	Q9HBK9	AS3MT_HUMAN	Arsenite methyltransferase	Homo sapiens (Human).	5e-108
comp215667_c1	4.76	1.83	9.84	3.7	0.62	0.37	1.26	Q9JJ09	NPT2B_RAT	Sodium-dependent phosphate transport protein 2B	Rattus norvegicus (Rat).	0
comp213282_c3	132.69	111.32	104.41	90.06	44.71	40.95	51.91	Q68DI1	ZN776_HUMAN	Zinc finger protein 776	Homo sapiens (Human).	1e-15
comp218538_c0	39.36	37.11	51.75	33.24	12.89	13.03	10.78	NULL	NULL	NULL	NULL	NULL
comp215623_c3	54.86	43.24	73.04	47.69	20.8	20.19	24.84	Q6PEC1	TBCA_RAT	Tubulin-specific chaperone A	Rattus norvegicus (Rat).	2e-28
comp216910_c2	9.08	13.48	11.8	8.25	5.32	3.58	2.59	P98072	ENTK_BOVIN	Enteropeptidase	Bos taurus (Bovine).	8e-31
comp209181_c0	11	15.95	13.92	11.66	5.02	4.59	5.02	P37193	ADXH_DROME	Adrenodoxin-like protein, mitochondrial	Drosophila melanogaster (Fruit f	8e-72
comp224340_c1	24.01	14.92	10.48	7.23	4.07	3.67	2.15	Q80UG8	TTLL4_MOUSE	Tubulin polyglutamylase TTLL4	Mus musculus (Mouse).	1e-23
comp220196_c1	9.75	5.14	6.7	6.6	2.12	2.04	4.45	Q8WV07	ORAV1_HUMAN	Oral cancer-overexpressed protein 1	Homo sapiens (Human).	1e-22
comp206306_c0	7.95	5.54	5.01	3.65	0.88	0.91	1.73	Q9NX01	TXN4B_HUMAN	Thioredoxin-like protein 4B	Homo sapiens (Human).	1e-72
comp223536_c0	244.32	121.27	81.7	74.91	41.94	23.85	25.5	Q3TJ91	L2GL2_MOUSE	Lethal(2) giant larvae protein homolog 2	Mus musculus (Mouse).	1e-103
comp221724_c0	105.55	99.35	69.87	50.96	23.95	17.44	14.24	Q6NRC9	LRCC1_XENLA	Leucine-rich repeat and coiled-coil domain-containing protein 1	Xenopus laevis (African clawed f	0
comp220953_c0	38.12	39.53	26.65	18.94	10.35	9.84	6.05	NULL	NULL	NULL	NULL	NULL
comp222665_c4	34.41	54.69	27.68	15.89	2.44	5.55	2.8	Q5ZMH6	METL9_CHICK	Methyltransferase-like protein 9	Gallus gallus (Chicken).	1e-96
comp219437_c3	109.59	122.86	89.41	33.21	18.1	13.24	8.73	Q9H9H4	VP37B_HUMAN	Vacuolar protein sorting-associated protein 37B	Homo sapiens (Human).	2e-22
comp219079_c0	32.17	43.47	38.98	23.05	12.03	8.91	10.56	Q2PFU1	HYPK_MACFA	Huntingtin-interacting protein K	Macaca fascicularis (Crab-eating	2e-37
comp217262_c0	31.85	31.77	32.77	18.51	11.85	8.58	12.92	Q6PFL8	THYN1_DANRE	Thymocyte nuclear protein 1	Danio rerio (Zebrafish) (Brachyd	2e-99
comp213926_c0	43.78	8.83	6.68	2.29	0.55	0.71	0.19	NULL	NULL	NULL	NULL	NULL
comp213446_c0	8.1	11.31	10.35	9.82	4.4	3.15	4.29	O95363	SYFM_HUMAN	Phenylalanine--tRNA ligase, mitochondrial	Homo sapiens (Human).	4e-177
comp218845_c8	1184.56	1122.36	1119.19	1060.31	224.15	177.57	569.98	Q9GRJ3	RS23_LUMRU	40S ribosomal protein S23	Lumbricus rubellus (Humus earthw	4e-96
comp218030_c0	10.72	9.21	13.26	8.39	5.07	3.69	4.9	Q08DJ7	AAR2_BOVIN	Protein AAR2 homolog	Bos taurus (Bovine).	2e-107
comp221251_c2	4.86	8.28	8.69	2.98	1.4	1.45	1.58	NULL	NULL	NULL	NULL	NULL
comp218679_c1	393.6	126.13	82.72	54.11	28.35	17.5	13.31	NULL	NULL	NULL	NULL	NULL
comp216154_c0	26.73	14.3	14.57	9.45	4.65	3.23	2.24	NULL	NULL	NULL	NULL	NULL
comp224068_c1	48.77	13.05	3.57	1.62	1.21	0.68	0.76	Q5UPJ3	YL116_MIMIV	Uncharacterized protein L116	Acanthamoeba polyphaga mimivirus	5e-06
comp210796_c0	27.75	26.34	22.55	26.18	5.14	4.56	17.02	NULL	NULL	NULL	NULL	NULL
comp211934_c0	82.69	79.46	25.3	19.86	6.76	3.43	1.4	E1BW58	MIEAP_CHICK	Mitochondria-eating protein	Gallus gallus (Chicken).	1e-11
comp214885_c0	14.98	9.85	3.39	0.82	0.75	0.07	0.16	NULL	NULL	NULL	NULL	NULL
comp207602_c0	249.57	351.99	325.01	273.1	92.23	111.38	235.13	Q02427	RBP1_DROME	RNA-binding protein 1	Drosophila melanogaster (Fruit f	4e-34
comp222394_c0	46.98	34.31	15.1	8.52	5.72	2.64	2.21	NULL	NULL	NULL	NULL	NULL
comp214742_c5	15.86	18.7	11.61	8.28	3.71	4.14	5.02	Q28FE0	CPPED_XENTR	Calcineurin-like phosphoesterase domain-containing protein 1	Xenopus tropicalis (Western claw	3e-100
comp219556_c3	52.79	60.64	66.03	56.98	28.67	18.34	21.99	C1C4M8	MTNB_LITCT	Probable methylthioribulose-1-phosphate dehydratase	Lithobates catesbeiana (American	5e-105
comp221613_c0	131.55	172.52	106.62	93.19	27.86	18.77	17.47	A4IGL7	PXDN_XENTR	Peroxidasin	Xenopus tropicalis (Western claw	2e-107
comp214360_c1	13.47	19.66	14.57	14.84	4.61	3.98	5.65	NULL	NULL	NULL	NULL	NULL
comp221182_c1	21.2	12.43	8.04	5.81	4.98	3.68	3.08	Q6JP77	AKA7G_RAT	A-kinase anchor protein 7 isoforms delta and gamma	Rattus norvegicus (Rat).	1e-33
comp221780_c0	30.22	45.44	44.61	40.61	9.73	7.9	13.42	Q9VF08	TIM16_DROME	Mitochondrial import inner membrane translocase subunit Tim16	Drosophila melanogaster (Fruit f	3e-44
comp215492_c3	611.01	534	432.22	492.58	162.81	141.66	294.35	Q90YV0	RL18_ICTPU	60S ribosomal protein L18	Ictalurus punctatus (Channel cat	2e-101
comp207128_c0	467.99	751.93	698.52	960.28	154.49	116.22	275.67	P41105	RL28_MOUSE	60S ribosomal protein L28	Mus musculus (Mouse).	3e-54
comp214813_c0	8.5	3.78	17.45	3.06	0.93	1.02	0.97	Q4UMH6	Y381_RICFE	Putative ankyrin repeat protein RF_0381	Rickettsia felis (strain ATCC VR	4e-39
comp205540_c0	24.48	20.99	14.65	13.65	3.11	2.43	1.74	D3Z8D9	MD2L2_RAT	Mitotic spindle assembly checkpoint protein MAD2B	Rattus norvegicus (Rat).	4e-46
comp118798_c0	18.84	24.69	23.17	19.16	9.55	7.5	6.67	Q8N108	MIER1_HUMAN	Mesoderm induction early response protein 1	Homo sapiens (Human).	3e-90
comp224799_c0	56.8	60.91	65.71	44.21	26.15	27.82	28.05	A7MB76	CE044_BOVIN	UPF0533 protein C5orf44 homolog	Bos taurus (Bovine).	0
comp223317_c2	477.91	399.79	366.62	486.56	118.75	110.88	199.55	Q90YU9	RL18A_ICTPU	60S ribosomal protein L18a	Ictalurus punctatus (Channel cat	2e-94
comp222163_c1	87.92	50.36	56.85	55.57	24.04	21.92	40.85	Q5U4U4	DONS_XENLA	Protein downstream neighbor of son homolog	Xenopus laevis (African clawed f	9e-84
comp223010_c2	51.55	48.69	42.73	10.45	7.21	3.26	6.16	NULL	NULL	NULL	NULL	NULL
comp218963_c1	271.55	259	241.15	145.55	78.93	63.98	63.41	P31335	PUR9_CHICK	Bifunctional purine biosynthesis protein PURH	Gallus gallus (Chicken).	0
comp212143_c0	6.06	4.81	7.44	3.64	1.94	2.43	0.92	Q6ZNF0	PAPL_HUMAN	Iron/zinc purple acid phosphatase-like protein	Homo sapiens (Human).	4e-78
comp219518_c0	108.45	121.93	89.81	70.43	31.18	26.61	29.55	Q9Y4P3	TBL2_HUMAN	Transducin beta-like protein 2	Homo sapiens (Human).	4e-139
comp215186_c1	289.08	385.1	331.13	186.82	102.16	89.66	87.82	NULL	NULL	NULL	NULL	NULL
comp218360_c3	53.12	37.08	18.33	6.46	5.42	4.34	2.47	Q6ZWJ1	STXB4_HUMAN	Syntaxin-binding protein 4	Homo sapiens (Human).	4e-58
comp226112_c0	20.3	37.49	33.75	12.98	14.62	12.44	7.45	Q60414	NTCP2_CRIGR	Ileal sodium/bile acid cotransporter	Cricetulus griseus (Chinese hams	2e-44
comp220416_c1	54.57	54.41	50.74	24.35	13.48	13.08	14.4	Q6IP50	UBX1A_XENLA	UBX domain-containing protein 1-A	Xenopus laevis (African clawed f	7e-79
comp223389_c2	30.23	23.68	32.04	20.9	7.37	10.66	14.18	Q9NX08	COMD8_HUMAN	COMM domain-containing protein 8	Homo sapiens (Human).	3e-34
comp208117_c0	33.36	24.27	19.14	10.32	9.76	5.15	2.69	Q9VGY6	SKEL1_DROME	Protein Skeletor, isoforms B/C	Drosophila melanogaster (Fruit f	4e-72
comp215908_c2	23.25	14.53	9.14	5.09	3.11	2.34	2.92	Q9NWT6	HIF1N_HUMAN	Hypoxia-inducible factor 1-alpha inhibitor	Homo sapiens (Human).	4e-147
comp218164_c0	66.85	55.74	30.56	11.93	7.91	6.7	2.98	O35790	PIGL_RAT	N-acetylglucosaminyl-phosphatidylinositol de-N-acetylase	Rattus norvegicus (Rat).	2e-26
comp221114_c0	6.45	2.33	0.67	1.76	0.06	0.06	0.12	D4A6L0	GP158_RAT	Probable G-protein coupled receptor 158	Rattus norvegicus (Rat).	4e-81
comp210871_c0	166.25	178.84	100.48	78.97	30.71	17.85	25.3	NULL	NULL	NULL	NULL	NULL
comp118748_c0	1116.8	1055.51	980.82	1024.21	240.19	203.3	553.66	Q6QAP7	RS17_PIG	40S ribosomal protein S17	Sus scrofa (Pig).	5e-73
comp214936_c1	1.63	3.26	2.49	1.78	1.75	0.88	0.52	P17139	CO4A1_CAEEL	Collagen alpha-1(IV) chain	Caenorhabditis elegans.	5e-99
comp216400_c1	2.42	4.25	2.05	3.09	1.97	0.77	0.52	P22448	RARB_CHICK	Retinoic acid receptor beta	Gallus gallus (Chicken).	2e-20
comp223697_c1	141.37	129.98	50.53	18.55	12.44	7.84	11.35	P23188	FURIN_MOUSE	Furin	Mus musculus (Mouse).	0
comp221307_c0	70.79	37.71	27.2	18.83	11.28	9.86	8.46	Q6GMF8	RHDF1_DANRE	Inactive rhomboid protein 1	Danio rerio (Zebrafish) (Brachyd	9e-152
comp225070_c0	15.78	18.08	17.95	11.39	2.76	3.02	5.49	Q3UYK3	TBCD9_MOUSE	TBC1 domain family member 9	Mus musculus (Mouse).	0
comp209234_c1	90.83	131.67	103.16	83.12	29.15	26.35	51.15	Q8LGG0	FKB12_ARATH	Peptidyl-prolyl cis-trans isomerase FKBP12	Arabidopsis thaliana (Mouse-ear	6e-37
comp214099_c0	49.9	69.33	50.96	21.63	7.83	6.52	5.63	NULL	NULL	NULL	NULL	NULL
comp221795_c0	53.43	20.35	5.43	1.85	4.07	3.34	1.65	Q9VX32	RG190_DROME	Rho GTPase-activating protein 190	Drosophila melanogaster (Fruit f	5e-46
comp205949_c0	6.97	6.06	5.71	4.16	2.31	1.1	1.66	NULL	NULL	NULL	NULL	NULL
comp210892_c1	15.5	8.89	15.81	14.33	7.09	5.28	9.72	Q5XGC5	PSMG2_XENTR	Proteasome assembly chaperone 2	Xenopus tropicalis (Western claw	9e-62
comp216914_c0	68.98	70.8	33.27	17.51	12.93	13.97	14.37	Q8K0H1	S47A1_MOUSE	Multidrug and toxin extrusion protein 1	Mus musculus (Mouse).	7e-116
comp212158_c1	67.77	79.85	65.64	22.82	17.68	13.26	11.82	NULL	NULL	NULL	NULL	NULL
comp221112_c0	123.92	141.12	107.48	91.73	47.15	47	62.47	P62138	PP1A_RAT	Serine/threonine-protein phosphatase PP1-alpha catalytic subunit	Rattus norvegicus (Rat).	0
comp213899_c0	24.42	46.34	22.04	9.78	0.63	3.5	5.78	Q9NY59	NSMA2_HUMAN	Sphingomyelin phosphodiesterase 3	Homo sapiens (Human).	5e-45
comp222651_c1	69.24	96.56	33.97	18.23	11.44	9.23	7.29	Q28CV2	T184C_XENTR	Transmembrane protein 184C	Xenopus tropicalis (Western claw	2e-79
comp186306_c0	1260.65	1263.48	1111.45	1128.35	262.18	237.63	513.17	Q3SZQ6	RL32_BOVIN	60S ribosomal protein L32	Bos taurus (Bovine).	2e-71
comp217037_c0	119.29	58.25	41.03	24.13	9.32	7.75	5.56	P21328	RTJK_DROME	RNA-directed DNA polymerase from mobile element jockey	Drosophila melanogaster (Fruit f	9e-44
comp188134_c0	36.62	70.28	58.78	48.46	5.32	2.65	7.02	Q4S2L4	RCL_TETNG	Deoxyribonucleoside 5'-monophosphate N-glycosidase	nigroviridis).	9e-54
comp218249_c0	17.01	7.65	9.85	9.75	3.59	2.99	5.38	Q5ZK82	MPPE1_CHICK	Metallophosphoesterase 1	Gallus gallus (Chicken).	1e-117
comp223686_c0	22.24	22.71	21.13	14.56	8.08	6.63	7.77	Q3MHP0	RBM40_BOVIN	RNA-binding protein 40	Bos taurus (Bovine).	2e-107
comp219761_c2	28.97	10.49	12.91	10.64	4.06	3.75	4.92	Q14159	K0146_HUMAN	Uncharacterized protein KIAA0146	Homo sapiens (Human).	3e-08
comp214042_c1	6.48	9.63	3.86	2.07	0.7	0.48	0.54	Q98943	CASP2_CHICK	Caspase-2	Gallus gallus (Chicken).	5e-42
comp213260_c0	111.25	44.69	29.39	19.37	10.64	7.06	5.93	Q9BYE7	PCGF6_HUMAN	Polycomb group RING finger protein 6	Homo sapiens (Human).	1e-35
comp216746_c0	24.61	35.47	20.95	15.91	4.82	4.45	3.9	P97519	HMGCL_RAT	Hydroxymethylglutaryl-CoA lyase, mitochondrial	Rattus norvegicus (Rat).	9e-160
comp225539_c0	172.19	135.04	92.5	72.77	28.57	30.33	22.82	Q32LP4	S4A10_BOVIN	Sodium-driven chloride bicarbonate exchanger	Bos taurus (Bovine).	0
comp225799_c2	16.78	20.47	17.1	4.71	3.94	8.01	2.67	O02703	BAX_BOVIN	Apoptosis regulator BAX	Bos taurus (Bovine).	5e-31
comp218462_c0	38.74	43.53	31.24	22.76	8.73	7.07	8.47	Q503V3	CL049_DANRE	UPF0454 protein C12orf49 homolog	Danio rerio (Zebrafish) (Brachyd	2e-70
comp220477_c1	47	21.42	15.46	16.97	9.41	7.95	6.84	Q54BM2	PAP1A_DICDI	Polyadenylate-binding protein 1-A	Dictyostelium discoideum (Slime	4e-07
comp211530_c0	4.89	5.62	5.9	2.63	2.23	1.34	1.38	Q5R824	NNRD_PONAB	ATP-dependent (S)-NAD(P)H-hydrate dehydratase	Pongo abelii (Sumatran orangutan	1e-116
comp212875_c1	125.46	132.88	123.15	57	26.11	19.37	28.66	Q5R9Q3	GPM6A_PONAB	Neuronal membrane glycoprotein M6-a	Pongo abelii (Sumatran orangutan	6e-20
comp212836_c0	17.85	20.27	13.72	6.52	2.4	1.55	2.99	NULL	NULL	NULL	NULL	NULL
comp208120_c0	11.69	13.29	8.22	5.44	2.7	2.29	2.21	Q7ZUX3	WIPI4_DANRE	WD repeat domain phosphoinositide-interacting protein 4	Danio rerio (Zebrafish) (Brachyd	2e-176
comp220970_c0	86.06	73.08	68.52	62.16	26.44	21.82	34.21	Q9NZC7	WWOX_HUMAN	WW domain-containing oxidoreductase	Homo sapiens (Human).	0
[truncated: 946 more rows]

## Sheet: cluster_05
ID	2h	4h	6h	8h	10h	12h	14h	Uniprot AC	Gene name	Protein name	Species	Evalue
[truncated: 1,243 more rows]

[truncated: 10 more sheets: cluster_06, cluster_07, cluster_08, cluster_09, cluster_10, cluster_11, cluster_12, cluster_13, cluster_14, cluster_15]
