# Supplementary material for: A transcriptional blueprint for a spiral-cleaving embryo
Source: BMC Genomics. 2016 Aug 5;17:552. doi: 10.1186/s12864-016-2860-6 (PMC4974748; doi:10.1186/s12864-016-2860-6)
Supplement: Additional file 13: Table S9. — KEGG enrichment in each cluster (related to Fig. 8 and Additional file 12: Table S8). For each cluster, we list the top 30 enriched KEGG pathways. These KEGG pathways are ordered by the number of pathways associated with the genes in the clusters. (XLSX 17 kb) [file 12864_2016_2860_MOESM13_ESM.xlsx]

## Sheet: Sheet1
cluster_01		cluster_02		cluster_03		cluster_04		cluster_05		cluster_06		cluster_07		cluster_08		cluster_09		cluster_10		cluster_11		cluster_12		cluster_13		cluster_14		cluster_15
Pathways	Count	Pathways	Count	Pathways	Count	Pathways	Count	Pathways	Count	Pathways	Count	Pathways	Count	Pathways	Count	Pathways	Count	Pathways	Count	Pathways	Count	Pathways	Count	Pathways	Count	Pathways	Count	Pathways	Count
MAPK signaling pathway	66	Metabolic pathways	231	Metabolic pathways	673	Metabolic pathways	510	Metabolic pathways	417	Neuroactive ligand-receptor interaction	32	Vitamin digestion and absorption	61	Metabolic pathways	87	Metabolic pathways	852	Metabolic pathways	146	Metabolic pathways	878	Metabolic pathways	137	Metabolic pathways	85	Metabolic pathways	372	Neuroactive ligand-receptor interaction	56
Insulin signaling pathway	35	Endocytosis	82	Neurotrophin signaling pathway	220	Purine metabolism	119	Neuroactive ligand-receptor interaction	88	Metabolic pathways	13	Metabolic pathways	44	Neuroactive ligand-receptor interaction	53	Glycine, serine and threonine metabolism	389	Ubiquitin mediated proteolysis	85	Neuroactive ligand-receptor interaction	360	Transcriptional misregulation in cancer	95	Phosphatidylinositol signaling system	47	Neuroactive ligand-receptor interaction	111	Metabolic pathways	35
Calcium signaling pathway	33	ABC transporters	71	Endocytosis	188	Neurotrophin signaling pathway	109	Spliceosome	84	Glycerolipid metabolism	8	Maturity onset diabetes of the young	33	Ubiquitin mediated proteolysis	30	Circadian rhythm	254	Cell adhesion molecules (CAMs)	83	Ubiquitin mediated proteolysis	298	RNA transport	59	Transcriptional misregulation in cancer	32	Metabolism of xenobiotics by cytochrome P450	76	Amyotrophic lateral sclerosis (ALS)	34
Amino sugar and nucleotide sugar metabolism	26	Phosphatidylinositol signaling system	62	Adherens junction	170	Ribosome	103	Purine metabolism	78	beta-Alanine metabolism	6	Neurotrophin signaling pathway	29	Neurotrophin signaling pathway	27	Fanconi anemia pathway	254	Endocytosis	73	Spliceosome	246	MAPK signaling pathway	55	Pathways in cancer	25	Purine metabolism	69	Cell adhesion molecules (CAMs)	29
Focal adhesion	23	Protein processing in endoplasmic reticulum	53	Tight junction	170	Galactose metabolism	78	Galactose metabolism	74	Arginine and proline metabolism	4	Aminoacyl-tRNA biosynthesis	21	Purine metabolism	25	PI3K-Akt signaling pathway	251	Wnt signaling pathway	59	Neurotrophin signaling pathway	192	Hepatitis B	52	ECM-receptor interaction	23	Drug metabolism - cytochrome P450	67	Adherens junction	26
Lysosome	20	Neurotrophin signaling pathway	48	MAPK signaling pathway	138	Starch and sucrose metabolism	77	Starch and sucrose metabolism	74	Ascorbate and aldarate metabolism	4	Axon guidance	15	Amino sugar and nucleotide sugar metabolism	23	HIF-1 signaling pathway	232	MAPK signaling pathway	46	Purine metabolism	185	Lysosome	46	Neurotrophin signaling pathway	21	Glycolysis / Gluconeogenesis	56	ABC transporters	25
Metabolic pathways	20	MAPK signaling pathway	45	Neuroactive ligand-receptor interaction	138	RNA transport	74	Ubiquitin mediated proteolysis	72	Axon guidance	4	Amino sugar and nucleotide sugar metabolism	12	Galactose metabolism	23	Rheumatoid arthritis	232	Neurotrophin signaling pathway	45	Ribosome biogenesis in eukaryotes	165	Spliceosome	46	Pantothenate and CoA biosynthesis	21	Phosphatidylinositol signaling system	56	GABAergic synapse	18
Protein digestion and absorption	16	Neuroactive ligand-receptor interaction	45	Insulin signaling pathway	137	Ubiquitin mediated proteolysis	66	Lysosome	68	Calcium signaling pathway	4	Fructose and mannose metabolism	12	Lysosome	19	Homologous recombination	218	Transcriptional misregulation in cancer	41	Hippo signaling pathway - fly	158	Ubiquitin mediated proteolysis	43	Endocytosis	18	Fatty acid metabolism	50	Morphine addiction	18
Spliceosome	15	Ubiquitin mediated proteolysis	40	Cell adhesion molecules (CAMs)	134	Lysosome	64	Neurotrophin signaling pathway	68	Circadian entrainment	4	Glycolysis / Gluconeogenesis	11	Spliceosome	19	Purine metabolism	120	Focal adhesion	37	Endocytosis	150	Pathways in cancer	42	Fanconi anemia pathway	18	Protein processing in endoplasmic reticulum	49	Nicotine addiction	18
Ubiquitin mediated proteolysis	15	Purine metabolism	38	Ubiquitin mediated proteolysis	132	Transcriptional misregulation in cancer	63	Pyrimidine metabolism	54	Colorectal cancer	4	Arachidonic acid metabolism	10	Calcium signaling pathway	18	Ubiquitin mediated proteolysis	119	Notch signaling pathway	35	Retinol metabolism	132	Viral carcinogenesis	40	Homologous recombination	18	Retinol metabolism	47	Phagosome	18
Endocytosis	13	Wnt signaling pathway	35	Focal adhesion	127	mRNA surveillance pathway	51	DNA replication	45	Fatty acid metabolism	4	Galactose metabolism	10	Transcriptional misregulation in cancer	16	Pyrimidine metabolism	107	Lysosome	33	Homologous recombination	131	Huntington's disease	35	Spliceosome	18	Vitamin digestion and absorption	46	Retrograde endocannabinoid signaling	18
Huntington's disease	13	Hippo signaling pathway - fly	32	Pathways in cancer	127	Viral myocarditis	46	Nicotinate and nicotinamide metabolism	44	Gastric acid secretion	4	Starch and sucrose metabolism	10	Alcoholism	14	Pathways in cancer	84	Calcium signaling pathway	31	Lysosome	130	Protein processing in endoplasmic reticulum	29	Ubiquitin mediated proteolysis	18	Huntington's disease	44	ECM-receptor interaction	16
Lysine degradation	13	Inositol phosphate metabolism	32	Fanconi anemia pathway	122	Retinol metabolism	45	Endocytosis	42	Glycerophospholipid metabolism	4	Focal adhesion	9	Regulation of actin cytoskeleton	13	Neurotrophin signaling pathway	83	Vascular smooth muscle contraction	31	Starch and sucrose metabolism	119	Endocytosis	28	Hepatitis B	17	Chemical carcinogenesis	40	Herpes simplex infection	13
Adherens junction	12	Transcriptional misregulation in cancer	32	Peroxisome	115	Valine, leucine and isoleucine degradation	45	Peroxisome	42	Glycolysis / Gluconeogenesis	4	Mineral absorption	8	Wnt signaling pathway	13	Dopaminergic synapse	78	Purine metabolism	29	Protein processing in endoplasmic reticulum	118	Neuroactive ligand-receptor interaction	28	RNA degradation	17	Transcriptional misregulation in cancer	39	Complement and coagulation cascades	11
Pancreatic secretion	12	Insulin signaling pathway	31	Spliceosome	111	Peroxisome	44	Ribosome	40	GnRH signaling pathway	4	Neuroactive ligand-receptor interaction	8	Vitamin digestion and absorption	12	RNA transport	76	Glycine, serine and threonine metabolism	28	Fanconi anemia pathway	115	Natural killer cell mediated cytotoxicity	27	mRNA surveillance pathway	17	Tyrosine metabolism	39	Huntington's disease	10
Phototransduction	12	Phagosome	30	Protein digestion and absorption	109	Spliceosome	40	Wnt signaling pathway	39	Histidine metabolism	4	Transcriptional misregulation in cancer	8	Bile secretion	11	Transcriptional misregulation in cancer	66	Regulation of actin cytoskeleton	28	Cell cycle	107	Neurotrophin signaling pathway	27	Other types of O-glycan biosynthesis	16	Insulin signaling pathway	38	Bile secretion	9
ECM-receptor interaction	11	Protein digestion and absorption	30	Regulation of actin cytoskeleton	109	Arrhythmogenic right ventricular cardiomyopathy (ARVC)	38	Homologous recombination	38	Lysine degradation	4	Ubiquitin mediated proteolysis	7	Pathways in cancer	11	Regulation of actin cytoskeleton	57	Tight junction	28	Galactose metabolism	100	Nucleotide excision repair	27	Wnt signaling pathway	16	Glutathione metabolism	36	Chagas disease (American trypanosomiasis)	8
Jak-STAT signaling pathway	11	Focal adhesion	28	Vascular smooth muscle contraction	97	Dilated cardiomyopathy	38	Fanconi anemia pathway	36	Melanogenesis	4	ECM-receptor interaction	6	Systemic lupus erythematosus	11	Endocytosis	56	mRNA surveillance pathway	28	MAPK signaling pathway	99	Purine metabolism	26	Bile secretion	14	Maturity onset diabetes of the young	36	Legionellosis	8
Regulation of actin cytoskeleton	11	Bile secretion	26	HTLV-I infection	92	Hypertrophic cardiomyopathy (HCM)	38	Oxidative phosphorylation	36	Oocyte meiosis	4	MAPK signaling pathway	6	Tyrosine metabolism	11	Arachidonic acid metabolism	53	Natural killer cell mediated cytotoxicity	27	Peroxisome	88	Wnt signaling pathway	26	Maturity onset diabetes of the young	14	Arachidonic acid metabolism	34	Leishmaniasis	8
Tight junction	10	Cell cycle	26	Homologous recombination	88	Metabolism of xenobiotics by cytochrome P450	37	Protein processing in endoplasmic reticulum	36	Pathways in cancer	4	PI3K-Akt signaling pathway	6	Aminoacyl-tRNA biosynthesis	10	Cell cycle	51	Hepatitis B	26	RNA transport	88	Base excision repair	25	Glycosphingolipid biosynthesis - lacto and neolacto series	13	Lysine degradation	34	Pertussis	8
Leukocyte transendothelial migration	9	Fanconi anemia pathway	26	Hepatitis B	82	Protein processing in endoplasmic reticulum	37	RNA transport	36	Propanoate metabolism	4	Pathways in cancer	6	Mineral absorption	10	Colorectal cancer	50	Hippo signaling pathway - fly	25	Metabolism of xenobiotics by cytochrome P450	87	Systemic lupus erythematosus	25	Insulin signaling pathway	13	Phagosome	34	Staphylococcus aureus infection	8
Base excision repair	8	Glycerophospholipid metabolism	25	ECM-receptor interaction	79	Pyrimidine metabolism	37	Metabolism of xenobiotics by cytochrome P450	33	Pyruvate metabolism	4	Protein digestion and absorption	6	Caffeine metabolism	9	Focal adhesion	50	Phosphatidylinositol signaling system	24	Calcium signaling pathway	86	Glycosylphosphatidylinositol(GPI)-anchor biosynthesis	23	Purine metabolism	13	Bile secretion	33	Systemic lupus erythematosus	8
Vasopressin-regulated water reabsorption	8	RNA degradation	25	Protein processing in endoplasmic reticulum	77	Endocytosis	36	Cell cycle	32	Salivary secretion	4	mRNA surveillance pathway	6	Drug metabolism - other enzymes	9	Lysosome	46	RNA degradation	24	Hedgehog signaling pathway	86	Herpes simplex infection	23	Protein processing in endoplasmic reticulum	12	Pathways in cancer	33	Tuberculosis	8
Amoebiasis	7	Regulation of actin cytoskeleton	25	Dopaminergic synapse	73	Fanconi anemia pathway	36	Nucleotide excision repair	32	Tryptophan metabolism	4	Bladder cancer	5	Huntington's disease	9	MAPK signaling pathway	46	mTOR signaling pathway	24	Wnt signaling pathway	84	DNA replication	22	RNA transport	12	Sulfur metabolism	33	Viral carcinogenesis	8
Hippo signaling pathway - fly	7	Vascular smooth muscle contraction	25	Hippo signaling pathway	73	Glutathione metabolism	36	Base excision repair	31	Valine, leucine and isoleucine degradation	4	Hepatitis B	5	Peroxisome	9	Notch signaling pathway	46	Mineral absorption	23	Phagosome	83	ECM-receptor interaction	22	Axon guidance	11	Lysosome	32	Ether lipid metabolism	7
Purine metabolism	7	GABAergic synapse	24	Wnt signaling pathway	73	Arginine and proline metabolism	35	mRNA surveillance pathway	31	Vascular smooth muscle contraction	4	Hippo signaling pathway - fly	5	Adherens junction	8	Spliceosome	46	Pathways in cancer	22	ABC transporters	82	Insulin signaling pathway	22	Glycosaminoglycan biosynthesis - keratan sulfate	11	Pyruvate metabolism	31	Fc gamma R-mediated phagocytosis	7
Cocaine addiction	6	ECM-receptor interaction	21	Alzheimer's disease	72	Apoptosis	34	Phagosome	30	Alcoholism	2	ABC transporters	4	Arginine and proline metabolism	8	Peroxisome	45	Protein processing in endoplasmic reticulum	22	Transcriptional misregulation in cancer	80	Synaptic vesicle cycle	22	Mineral absorption	11	Drug metabolism - other enzymes	30	Glycerophospholipid metabolism	7
PI3K-Akt signaling pathway	6	Lysine degradation	21	Starch and sucrose metabolism	72	Tight junction	34	Sphingolipid metabolism	30	Alzheimer's disease	2	Fanconi anemia pathway	4	Cell adhesion molecules (CAMs)	8	Proteasome	44	Pyrimidine metabolism	21	mRNA surveillance pathway	80	Cell cycle	21	Melanogenesis	10	Propanoate metabolism	29	Glycosaminoglycan degradation	7
Arrhythmogenic right ventricular cardiomyopathy (ARVC)	5	Natural killer cell mediated cytotoxicity	21	RNA transport	69	Nucleotide excision repair	33	Glutathione metabolism	29	Amphetamine addiction	2	Metabolism of xenobiotics by cytochrome P450	4	Focal adhesion	8	Porphyrin and chlorophyll metabolism	41	HTLV-I infection	19	Hepatitis B	76	Alcoholism	20	Notch signaling pathway	10	Protein digestion and absorption	28	Lysosome	7
Axon guidance	5	Pancreatic secretion	21	Calcium signaling pathway	67	ABC transporters	32	MAPK signaling pathway	29	Bile secretion	2	TGF-beta signaling pathway	4	Notch signaling pathway	8	Starch and sucrose metabolism	41	Hippo signaling pathway	19	Focal adhesion	75	Pyrimidine metabolism	20	Adherens junction	9	TGF-beta signaling pathway	28	Primary immunodeficiency	7
