# Supplementary material for: A transcriptional blueprint for a spiral-cleaving embryo
Source: BMC Genomics. 2016 Aug 5;17:552. doi: 10.1186/s12864-016-2860-6 (PMC4974748; doi:10.1186/s12864-016-2860-6)
Supplement: Additional file 14: Table S10. — Gene Ontology term enrichment in each cluster (related to Fig. 8 and Additional file 12: Table S8). For each cluster, we list the top 30 enriched GO terms. These GO terms are ordered by the number of GO terms associated with the genes in the clusters. (XLSX 17 kb) [file 12864_2016_2860_MOESM14_ESM.xlsx]

## Sheet: Sheet1
cluster_01		cluster_02		cluster_03		cluster_04		cluster_05		cluster_06		cluster_07		cluster_08		cluster_09		cluster_10		cluster_11		cluster_12		cluster_13		cluster_14		cluster_15
GO	Count	GO	Count	GO	Count	GO	Count	GO	Count	GO	Count	GO	Count	GO	Count	GO	Count	GO	Count	GO	Count	GO	Count	GO	Count	GO	Count	GO	Count
cytoplasm	135	integral to membrane	511	metal ion binding	1745	integral to membrane	656	nucleus	674	integral to membrane	35	nucleus	140	nucleus	169	metal ion binding	1034	integral to membrane	479	metal ion binding	1734	nucleus	416	nucleus	191	integral to membrane	625	integral to membrane	101
ATP binding	110	nucleus	458	nucleus	1532	nucleus	627	metal ion binding	649	RNA binding	27	metal ion binding	130	integral to membrane	155	nucleus	931	metal ion binding	463	nucleus	1673	cytoplasm	270	integral to membrane	176	cytoplasm	482	cytoplasm	83
metal ion binding	97	cytoplasm	380	integral to membrane	1423	metal ion binding	624	integral to membrane	624	RNA-dependent DNA replication	27	zinc ion binding	92	metal ion binding	137	cytoplasm	850	cytoplasm	441	integral to membrane	1410	metal ion binding	266	cytoplasm	141	nucleus	452	postsynaptic membrane	72
zinc ion binding	72	metal ion binding	355	cytoplasm	1138	cytoplasm	450	cytoplasm	457	RNA-directed DNA polymerase activity	27	DNA binding	90	ATP binding	113	ATP binding	797	nucleus	436	cytoplasm	1369	ATP binding	246	metal ion binding	139	ATP binding	330	integral to plasma membrane	71
plasma membrane	68	ATP binding	321	zinc ion binding	1098	ATP binding	368	RNA binding	427	DNA integration	24	transcription, DNA-dependent	80	cytoplasm	113	zinc ion binding	738	zinc ion binding	320	ATP binding	1249	transcription, DNA-dependent	223	ATP binding	119	metal ion binding	313	nucleus	70
protein serine/threonine kinase activity	66	plasma membrane	272	ATP binding	851	zinc ion binding	334	zinc ion binding	326	aspartic-type endopeptidase activity	24	cytoplasm	76	plasma membrane	99	integral to membrane	722	DNA binding	254	zinc ion binding	1067	integral to membrane	216	zinc ion binding	102	plasma membrane	287	plasma membrane	66
nucleus	65	zinc ion binding	261	transcription, DNA-dependent	843	mitochondrion	297	RNA-directed DNA polymerase activity	296	proteolysis	24	ATP binding	54	zinc ion binding	91	mitochondrion	617	ATP binding	193	DNA binding	1032	DNA binding	206	transcription, DNA-dependent	88	zinc ion binding	182	calcium ion binding	62
intracellular protein kinase cascade	62	transcription, DNA-dependent	222	DNA binding	764	plasma membrane	269	RNA-dependent DNA replication	293	metal ion binding	18	integral to membrane	54	RNA binding	80	DNA binding	508	transcription, DNA-dependent	189	RNA binding	965	zinc ion binding	200	DNA binding	59	calcium ion binding	173	ATP binding	61
small GTPase regulator activity	62	cytosol	209	plasma membrane	710	DNA binding	239	transcription, DNA-dependent	257	cytoplasm	17	sequence-specific DNA binding	50	DNA binding	69	pyridoxal phosphate binding	402	cytosol	181	plasma membrane	894	cytosol	143	calcium ion binding	56	cytosol	161	cell junction	58
integral to membrane	61	DNA binding	188	cytosol	560	transcription, DNA-dependent	215	DNA binding	255	nucleic acid phosphodiester bond hydrolysis	15	RNA binding	46	RNA-dependent DNA replication	69	transcription, DNA-dependent	382	plasma membrane	127	transcription, DNA-dependent	811	regulation of transcription, DNA-dependent	139	cytosol	54	transcription, DNA-dependent	157	chloride channel complex	55
response to stress	56	RNA binding	144	RNA binding	495	regulation of transcription, DNA-dependent	196	regulation of transcription, DNA-dependent	238	endonuclease activity	14	regulation of transcription, DNA-dependent	46	RNA-directed DNA polymerase activity	69	glycine catabolic process	374	calcium ion binding	119	RNA-dependent DNA replication	571	RNA binding	130	plasma membrane	52	nucleotide binding	149	transmembrane transport	49
cytosol	45	regulation of transcription, DNA-dependent	139	regulation of transcription, DNA-dependent	486	RNA binding	191	ATP binding	210	calcium ion binding	13	sequence-specific DNA binding transcription factor activity	41	calcium ion binding	66	lyase activity	370	regulation of transcription, DNA-dependent	118	RNA-directed DNA polymerase activity	564	calcium ion binding	109	sequence-specific DNA binding transcription factor activity	42	RNA binding	122	extracellular-glycine-gated chloride channel activity	35
membrane	43	calcium ion binding	124	mitochondrion	473	cytosol	190	mitochondrion	203	plasma membrane	11	RNA-dependent DNA replication	37	transcription, DNA-dependent	61	glycine dehydrogenase (decarboxylating) activity	366	RNA binding	112	regulation of transcription, DNA-dependent	564	plasma membrane	101	sequence-specific DNA binding	41	integral to plasma membrane	120	glycine binding	35
apoptotic process	38	ATP catabolic process	87	proteolysis	272	nucleotide binding	154	plasma membrane	167	ATP binding	10	RNA-directed DNA polymerase activity	37	cytosol	55	nucleoplasm	312	Golgi apparatus	109	cytosol	504	protein transporter activity	99	RNA binding	38	DNA binding	119	transmitter-gated ion channel activity	35
extracellular space	32	endoplasmic reticulum membrane	77	nucleolus	264	GTP binding	148	cytosol	166	DNA binding	9	integral to plasma membrane	37	proteolysis	54	centrosome	300	centrosome	100	proteolysis	438	chromatin binding	96	regulation of transcription, DNA-dependent	37	extracellular region	111	ATP catabolic process	34
lysosome	32	perinuclear region of cytoplasm	77	membrane	252	endoplasmic reticulum membrane	139	apoptotic process	136	DNA recombination	9	apical plasma membrane	35	cell differentiation	45	cytosol	290	endoplasmic reticulum	83	nucleotide binding	403	extracellular region	89	positive regulation of transcription from RNA polymerase II promoter	36	sequence-specific DNA binding	102	neuronal cell body	30
glycogen biosynthetic process	30	proteolysis	75	positive regulation of transcription from RNA polymerase II promoter	250	intracellular	131	endoplasmic reticulum membrane	115	DNA-directed DNA polymerase activity	9	L-ascorbate:sodium symporter activity	34	extracellular region	43	cytoskeleton	284	microtubule	80	mitochondrion	399	Golgi membrane	85	cytoskeleton	34	proteolysis	101	extracellular space	29
phosphorylase kinase activity	30	mitochondrion	73	Golgi membrane	241	structural constituent of ribosome	112	nucleotide binding	114	acetylcholine-activated cation-selective channel activity	9	L-ascorbic acid metabolic process	34	regulation of transcription, DNA-dependent	42	integral to plasma membrane	282	RNA-dependent DNA replication	78	nucleolus	370	protein serine/threonine kinase activity	84	nucleoplasm	28	endoplasmic reticulum membrane	99	15-hydroxyprostaglandin dehydrogenase (NAD+) activity	24
phosphorylase kinase complex	30	sequence-specific DNA binding transcription factor activity	71	endoplasmic reticulum membrane	221	translation	110	proteolysis	111	cell junction	9	basal plasma membrane	34	nucleic acid phosphodiester bond hydrolysis	39	negative regulation of transcription from RNA polymerase II promoter	282	RNA-directed DNA polymerase activity	78	DNA integration	358	nucleolus	83	cell adhesion	27	membrane	98	ATPase activity, coupled to transmembrane movement of substances	24
blood coagulation	29	cell junction	70	Golgi apparatus	216	cytoskeleton	107	nucleolus	100	postsynaptic membrane	9	sodium-dependent L-ascorbate transmembrane transporter activity	34	intracellular	38	steroid hormone receptor activity	282	neuron cell-cell adhesion	75	DNA recombination	349	proteolysis	81	signal transduction	27	sequence-specific DNA binding transcription factor activity	95	platelet activation	24
hemostasis	28	integral to plasma membrane	70	nucleoplasm	212	proteolysis	107	nucleic acid phosphodiester bond hydrolysis	95	ribonuclease H activity	9	transepithelial L-ascorbic acid transport	34	nucleolus	36	positive regulation of transcription from RNA polymerase II promoter	276	positive regulation of transcription, DNA-dependent	71	calcium ion binding	326	intracellular protein transport	77	endoplasmic reticulum membrane	25	multicellular organismal development	82	platelet degranulation	24
lysosome organization	28	Golgi apparatus	65	calcium ion binding	204	calcium ion binding	100	extracellular region	84	zinc ion binding	9	sodium ion transport	33	DNA integration	35	nucleolus	267	endoplasmic reticulum membrane	70	nucleic acid phosphodiester bond hydrolysis	325	endocytosis	74	multicellular organismal development	25	symporter activity	81	platelet dense granule membrane	24
melanocyte differentiation	28	RNA-dependent DNA replication	64	protein homodimerization activity	203	extracellular region	97	transposition, DNA-mediated	82	ion channel activity	8	symporter activity	33	sequence-specific DNA binding transcription factor activity	33	actin binding	262	dendrite morphogenesis	67	protein serine/threonine kinase activity	298	negative regulation of inflammatory response	72	in utero embryonic development	24	microtubule	78	apoptotic process	23
melanosome	28	RNA-directed DNA polymerase activity	64	extracellular region	201	Golgi membrane	89	endoplasmic reticulum	77	nucleus	8	RNA polymerase II distal enhancer sequence-specific DNA binding transcription factor activity	32	mitochondrion	29	focal adhesion	256	integral to plasma membrane	67	aspartic-type endopeptidase activity	269	acyloxyacyl hydrolase activity	71	Golgi membrane	23	endoplasmic reticulum	75	metal ion binding	21
platelet dense granule	28	microtubule	61	centrosome	199	intracellular signal transduction	88	mRNA processing	77	peptidase activity	8	negative regulation of transcription from RNA polymerase II promoter	32	aspartic-type endopeptidase activity	28	regulation of transcription, DNA-dependent	250	filopodium	64	endoplasmic reticulum membrane	245	lipopolysaccharide metabolic process	71	cell periphery	23	protein transport	72	negative regulation of endopeptidase activity	21
positive regulation of eye pigmentation	28	ATPase activity, coupled to transmembrane movement of substances	59	cell adhesion	197	protein kinase activity	85	mitochondrial inner membrane	77	retrotransposon nucleocapsid	8	brain development	31	postsynaptic membrane	28	ligand-activated sequence-specific DNA binding RNA polymerase II transcription factor activity	249	phospholipid binding	64	sequence-specific DNA binding transcription factor activity	244	mitochondrion	62	chromatin binding	22	nucleobase-containing compound kinase activity	68	anchored to membrane	20
protein stabilization	28	protein serine/threonine kinase activity	55	RNA-dependent DNA replication	187	postsynaptic membrane	83	protein transport	77	ribonuclease activity	8	DNA binding, bending	30	signal transduction	28	regulation of development, heterochronic	249	tight junction	64	cell division	233	nucleoplasm	61	intracellular	22	nucleobase-containing compound metabolic process	68	cell surface	20
protein targeting	28	Golgi membrane	54	RNA-directed DNA polymerase activity	187	integral to plasma membrane	79	oxidoreductase activity, acting on single donors with incorporation of molecular oxygen, incorporation of two atoms of oxygen	76	transposition, RNA-mediated	8	double-stranded DNA binding	30	cell junction	25	RNA polymerase II regulatory region sequence-specific DNA binding	247	nucleolus	63	Golgi apparatus	230	coated pit	59	coenzyme A biosynthetic process	21	RNA-dependent DNA replication	66	extracellular ligand-gated ion channel activity	20
tau-protein kinase activity	28	multicellular organismal development	52	positive regulation of transcription, DNA-dependent	186	perinuclear region of cytoplasm	77	endonuclease activity	75	viral procapsid maturation	8	regulation of sequence-specific DNA binding transcription factor activity	30	endonuclease activity	25	metamorphosis	247	protein transport	63	extracellular region	217	endoplasmic reticulum membrane	57	pantothenate kinase activity	21	RNA-directed DNA polymerase activity	66	chloride channel activity	19
cation binding	26	nucleotide binding	52	nucleotide binding	179	Golgi apparatus	73	RNA splicing	74	calcium channel activity	7	transcription factor binding	30	nucleic acid binding	25	mushroom body development	247	imaginal disc morphogenesis	62	DNA repair	208	sequence-specific DNA binding transcription factor activity	57	protein transport	21	microtubule-based movement	66	phospholipid binding	19
